# Supplementary material for: Prokaryote communities along a source-to-estuary river continuum in the Brazilian Atlantic Forest
Source: PeerJ. 2024 Aug 13;12:e17900. doi: 10.7717/peerj.17900 (PMC11328836; doi:10.7717/peerj.17900)
Supplement: Supplemental Information 1 [file peerj-12-17900-s001.zip]

Archive with 8 entries (8 files):
- Supplemental_Tables/Supplemental_Table_10.csv
- Supplemental_Tables/Supplemental_Table_11.csv
- Supplemental_Tables/Supplemental_Table_4.tsv
- Supplemental_Tables/Supplemental_Table_5.tsv
- Supplemental_Tables/Supplemental_Table_6.tsv
- Supplemental_Tables/Supplemental_Table_7.tsv
- Supplemental_Tables/Supplemental_Table_8.tsv
- Supplemental_Tables/Supplemental_Table_9.csv
