# Supplementary material for: Prokaryote communities along a source-to-estuary river continuum in the Brazilian Atlantic Forest
Source: PeerJ. 2024 Aug 13;12:e17900. doi: 10.7717/peerj.17900 (PMC11328836; doi:10.7717/peerj.17900)
Supplement: Supplemental Information 1 [file peerj-12-17900-s001.zip › Supplemental_Tables/Supplemental_Table_10.csv]

id	Mangrove_Valley_lfc	Mangrove_Valley_qval	#Positive in higher in Valley, negative is higher in Mangrove
d__Archaea;__;__;__;__;__	-2.956075069	5.44E-14
d__Archaea;p__Aenigmarchaeota;__;__;__;__	0.166822459	0.889107349
d__Archaea;p__Aenigmarchaeota;c__Aenigmarchaeia;o__Aenigmarchaeales;f__Aenigmarchaeales;g__Aenigmarchaeales	-1.104297258	0.106354611
d__Archaea;p__Aenigmarchaeota;c__Aenigmarchaeia;o__Aenigmarchaeales;f__Aenigmarchaeales;g__Candidatus_Aenigmarchaeum	0.031667423	0.972896973
d__Archaea;p__Aenigmarchaeota;c__Deep_Sea_Euryarchaeotic_Group(DSEG);o__Deep_Sea_Euryarchaeotic_Group(DSEG);f__Deep_Sea_Euryarchaeotic_Group(DSEG);g__Deep_Sea_Euryarchaeotic_Group(DSEG)	-0.602893642	0.088220674
d__Archaea;p__Altiarchaeota;c__Altiarchaeia;o__Altiarchaeales;f__Altiarchaeaceae;g__Candidatus_Altiarchaeum	-0.855228641	0.327501984
d__Archaea;p__Asgardarchaeota;__;__;__;__	-1.494950037	0.318680363
d__Archaea;p__Asgardarchaeota;c__Asgardarchaeota;o__Asgardarchaeota;f__Asgardarchaeota;g__Asgardarchaeota	-1.110751038	0.08556408
d__Archaea;p__Asgardarchaeota;c__Heimdallarchaeia;o__Heimdallarchaeia;f__Heimdallarchaeia;g__Heimdallarchaeia	-0.170377845	0.924589946
d__Archaea;p__Asgardarchaeota;c__Lokiarchaeia;o__Lokiarchaeia;f__Lokiarchaeia;g__Lokiarchaeia	-1.789854818	3.66E-08
d__Archaea;p__Asgardarchaeota;c__Odinarchaeia;o__Odinarchaeia;f__Odinarchaeia;g__Odinarchaeia	-3.56452017	1.14E-202
d__Archaea;p__Crenarchaeota;c__Bathyarchaeia;o__Bathyarchaeia;f__Bathyarchaeia;g__Bathyarchaeia	-1.753067205	3.46E-07
d__Archaea;p__Crenarchaeota;c__Methanomethylicia;o__Methanomethyliales;f__Methanomethyliaceae;g__Candidatus_Methanomethylicus	-0.064226601	0.972896973
d__Archaea;p__Crenarchaeota;c__Nitrososphaeria;__;__;__	-0.504811881	0.827424211
d__Archaea;p__Crenarchaeota;c__Nitrososphaeria;o__Caldiarchaeales;f__Geothermarchaeaceae;g__Geothermarchaeaceae	-1.310116474	2.25E-14
d__Archaea;p__Crenarchaeota;c__Nitrososphaeria;o__Marine_Benthic_Group_A;f__Marine_Benthic_Group_A;g__Marine_Benthic_Group_A	-1.700413133	0.215692999
d__Archaea;p__Crenarchaeota;c__Nitrososphaeria;o__Nitrosopumilales;f__Nitrosopumilaceae;g__Candidatus_Nitrosopumilus	1.727532868	0.11489625
d__Archaea;p__Crenarchaeota;c__Nitrososphaeria;o__Nitrososphaerales;f__Nitrososphaeraceae;g__Candidatus_Nitrocosmicus	-0.874699256	0.439715447
d__Archaea;p__Crenarchaeota;c__Nitrososphaeria;o__Nitrososphaerales;f__Nitrososphaeraceae;g__Candidatus_Nitrososphaera	-0.064226601	0.972896973
d__Archaea;p__Crenarchaeota;c__Nitrososphaeria;o__Nitrososphaerales;f__Nitrososphaeraceae;g__Nitrososphaeraceae	-0.401426905	0.861443314
d__Archaea;p__Crenarchaeota;c__Nitrososphaeria;o__Nitrosotaleales;f__Nitrosotaleaceae;g__Candidatus_Nitrosotalea	0.205332392	0.518094886
d__Archaea;p__Crenarchaeota;c__Nitrososphaeria;o__SCGC_AB-179-E04;f__SCGC_AB-179-E04;g__SCGC_AB-179-E04	-2.810053031	9.58E-17
d__Archaea;p__Euryarchaeota;__;__;__;__	-0.199381638	0.796287036
d__Archaea;p__Euryarchaeota;c__Methanobacteria;o__Methanobacteriales;f__Methanobacteriaceae;g__Methanobacterium	-1.255880353	0.261897665
d__Archaea;p__Euryarchaeota;c__Methanobacteria;o__Methanobacteriales;f__Methanobacteriaceae;g__Methanobrevibacter	2.066599297	0.453677835
d__Archaea;p__Euryarchaeota;c__Thermococci;o__Methanofastidiosales;f__uncultured;g__uncultured	-2.981221727	3.69E-14
d__Archaea;p__Euryarchaeota;c__Thermococci;o__Thermococcales;f__Thermococcaceae;__	0.859969639	0.383710907
d__Archaea;p__Euryarchaeota;c__Thermococci;o__Thermococcales;f__Thermococcaceae;g__Thermococcus	-1.595933218	2.70E-68
d__Archaea;p__Hadarchaeota;c__Hadarchaeia;o__Hadarchaeia;f__Hadarchaeales;g__Hadarchaeales	0.166822459	0.889107349
d__Archaea;p__Halobacterota;__;__;__;__	-0.556195441	0.583018337
d__Archaea;p__Halobacterota;c__ANME-1;o__ANME-1b;f__ANME-1b;g__ANME-1b	-1.524267474	0.253713393
d__Archaea;p__Halobacterota;c__Archaeoglobi;o__Archaeoglobales;f__Archaeoglobaceae;g__JdFR-20	-0.93178983	0.018877718
d__Archaea;p__Halobacterota;c__Methanocellia;o__Methanocellales;f__Methanocellaceae;g__Methanocella	0.190949816	0.962893947
d__Archaea;p__Halobacterota;c__Methanocellia;o__Methanocellales;f__Methanocellaceae;g__Rice_Cluster_I	-1.151175388	0.566059438
d__Archaea;p__Halobacterota;c__Methanomicrobia;o__Methanomicrobiales;f__Methanomicrobiaceae;__	-2.522645194	3.80E-06
d__Archaea;p__Halobacterota;c__Methanomicrobia;o__Methanomicrobiales;f__Methanomicrobiaceae;g__Methanogenium	-2.396148654	6.72E-05
d__Archaea;p__Halobacterota;c__Methanomicrobia;o__Methanomicrobiales;f__Methanomicrobiaceae;g__Methanomicrobiaceae	-0.019716137	0.985435269
d__Archaea;p__Halobacterota;c__Methanomicrobia;o__Methanomicrobiales;f__Methanomicrobiaceae;g__SDB	-0.616969294	0.782615167
d__Archaea;p__Halobacterota;c__Methanomicrobia;o__Methanomicrobiales;f__Methanomicrobiaceae;g__uncultured	-3.003233175	7.79E-04
d__Archaea;p__Halobacterota;c__Methanomicrobia;o__Methanomicrobiales;f__Methanomicrobiales;g__uncultured	-3.182777303	9.63E-08
d__Archaea;p__Halobacterota;c__Methanomicrobia;o__Methanomicrobiales;f__Methanoregulaceae;g__Methanolinea	-2.507148468	0.22462069
d__Archaea;p__Halobacterota;c__Methanomicrobia;o__Methanomicrobiales;f__Methanoregulaceae;g__Methanoregula	-0.737527825	0.083549445
d__Archaea;p__Halobacterota;c__Methanomicrobia;o__Methanomicrobiales;f__Rice_Cluster_II;g__Rice_Cluster_II	-0.93178983	0.330651866
d__Archaea;p__Halobacterota;c__Methanosarcinia;o__Methanosarciniales;f__ANME-2a-2b;g__ANME-2a-2b	-2.964154086	0.001580331
d__Archaea;p__Halobacterota;c__Methanosarcinia;o__Methanosarciniales;f__Methanosaetaceae;g__Methanosaeta	-1.350423185	0.005951734
d__Archaea;p__Halobacterota;c__Methanosarcinia;o__Methanosarciniales;f__Methanosarcinaceae;g__ANME-3	-1.612356901	0.306378619
d__Archaea;p__Halobacterota;c__Methanosarcinia;o__Methanosarciniales;f__Methanosarcinaceae;g__Methanosarcina	-0.733255256	0.02199049
d__Archaea;p__Halobacterota;c__Methanosarcinia;o__Methanosarciniales;f__Syntrophoarchaeaceae;g__Syntrophoarchaeaceae	-1.326310432	0.163999363
d__Archaea;p__Hydrothermarchaeota;c__Hydrothermarchaeia;o__Hydrothermarchaeales;f__Hydrothermarchaeales;g__Hydrothermarchaeales	-0.871015978	0.437551655
d__Archaea;p__Iainarchaeota;c__Iainarchaeia;o__Iainarchaeales;f__Iainarchaeales;g__Candidatus_Iainarchaeum	-0.504811881	0.506216573
d__Archaea;p__Iainarchaeota;c__Iainarchaeia;o__Iainarchaeales;f__Iainarchaeales;g__Iainarchaeales	-0.019716137	0.985006417
d__Archaea;p__Micrarchaeota;c__Micrarchaeia;o__Micrarchaeales;f__CG1-02-32-21;g__CG1-02-32-21	-0.006889297	0.993482621
d__Archaea;p__Micrarchaeota;c__Micrarchaeia;o__Micrarchaeales;f__Micrarchaeales;g__Micrarchaeales	-1.734290682	0.201554214
d__Archaea;p__Nanoarchaeota;c__Nanoarchaeia;o__Woesearchaeales;__;__	-0.852599015	0.133492162
d__Archaea;p__Nanoarchaeota;c__Nanoarchaeia;o__Woesearchaeales;f__CG1-02-57-44;g__CG1-02-57-44	-0.138607785	0.9470091
d__Archaea;p__Nanoarchaeota;c__Nanoarchaeia;o__Woesearchaeales;f__GW2011;g__AR15	1.738315536	0.054007006
d__Archaea;p__Nanoarchaeota;c__Nanoarchaeia;o__Woesearchaeales;f__GW2011_GWC1_47_15;g__GW2011_GWC1_47_15	-1.921376283	3.55E-05
d__Archaea;p__Nanoarchaeota;c__Nanoarchaeia;o__Woesearchaeales;f__SCGC_AAA011-D5;g__SCGC_AAA011-D5	-2.693858929	3.16E-05
d__Archaea;p__Nanoarchaeota;c__Nanoarchaeia;o__Woesearchaeales;f__Woesearchaeales;g__Woesearchaeales	-1.797468079	8.96E-06
d__Archaea;p__Thermoplasmatota;c__Thermoplasmata;o__JdFR-43;f__JdFR-43;g__JdFR-43	-2.276097331	0.05805108
d__Archaea;p__Thermoplasmatota;c__Thermoplasmata;o__Marine_Benthic_Group_D_and_DHVEG-1;f__Marine_Benthic_Group_D_and_DHVEG-1;g__Marine_Benthic_Group_D_and_DHVEG-1	-1.199074067	3.11E-04
d__Archaea;p__Thermoplasmatota;c__Thermoplasmata;o__Marine_Group_II;f__Marine_Group_II;g__Marine_Group_II	1.985615539	0.306378619
d__Archaea;p__Thermoplasmatota;c__Thermoplasmata;o__Methanomassiliicoccales;f__Methanomassiliicoccaceae;g__Methanomassiliicoccus	-1.451171369	0.306633682
d__Archaea;p__Thermoplasmatota;c__Thermoplasmata;o__Methanomassiliicoccales;f__Methanomassiliicoccaceae;g__uncultured	-2.470036101	0.048095224
d__Archaea;p__Thermoplasmatota;c__Thermoplasmata;o__Methanomassiliicoccales;f__uncultured;g__uncultured	-1.561074059	8.66E-09
d__Archaea;p__Thermoplasmatota;c__Thermoplasmata;o__SG8-5;f__SG8-5;g__SG8-5	-2.765542567	0
d__Archaea;p__Thermoplasmatota;c__Thermoplasmata;o__Thermoplasmata;f__Thermoplasmata;g__Marine_Group_III	-1.814842724	0.067616616
d__Archaea;p__Thermoplasmatota;c__Thermoplasmata;o__uncultured;f__uncultured;g__uncultured	-1.778807669	1.48E-85
d__Archaea;p__Thermoplasmatota;c__Thermoplasmatota;o__Thermoplasmatota;f__Thermoplasmatota;g__uncultured	-2.113716033	1.11E-06
d__Bacteria;__;__;__;__;__	-0.413767184	0.026818428
d__Bacteria;p__Abditibacteriota;c__Abditibacteria;o__Abditibacteriales;f__Abditibacteriaceae;g__Abditibacterium	0.092441275	0.909343442
d__Bacteria;p__Acetothermia;c__Acetothermiia;o__Acetothermiia;f__Acetothermiia;g__Acetothermiia	-1.310116474	7.68E-90
d__Bacteria;p__Acidobacteriota;c__Acidobacteriae;__;__;__	0.55471074	0.559241375
d__Bacteria;p__Acidobacteriota;c__Acidobacteriae;o__Acidobacteriae;f__Acidobacteriae;__	1.524800314	0.088638477
d__Bacteria;p__Acidobacteriota;c__Acidobacteriae;o__Acidobacteriae;f__Acidobacteriae;g__Paludibaculum	1.800124393	0.225217665
d__Bacteria;p__Acidobacteriota;c__Acidobacteriae;o__Acidobacteriales;__;__	1.091018699	0.123096018
d__Bacteria;p__Acidobacteriota;c__Acidobacteriae;o__Acidobacteriales;f__Acidobacteriaceae_(Subgroup_1);__	0.762247166	0.612732098
d__Bacteria;p__Acidobacteriota;c__Acidobacteriae;o__Acidobacteriales;f__Acidobacteriaceae_(Subgroup_1);g__Granulicella	1.544472398	0.148259265
d__Bacteria;p__Acidobacteriota;c__Acidobacteriae;o__Acidobacteriales;f__Acidobacteriaceae_(Subgroup_1);g__Occallatibacter	-0.103487613	0.940560521
d__Bacteria;p__Acidobacteriota;c__Acidobacteriae;o__Acidobacteriales;f__Acidobacteriaceae_(Subgroup_1);g__uncultured	1.707142964	0.163845417
d__Bacteria;p__Acidobacteriota;c__Acidobacteriae;o__Acidobacteriales;f__Koribacteraceae;g__Candidatus_Koribacter	-3.081263317	0
d__Bacteria;p__Acidobacteriota;c__Acidobacteriae;o__Acidobacteriales;f__uncultured;g__uncultured	-3.631693832	0.014186954
d__Bacteria;p__Acidobacteriota;c__Acidobacteriae;o__AKIW659;f__AKIW659;g__AKIW659	-0.55459837	0.022264234
d__Bacteria;p__Acidobacteriota;c__Acidobacteriae;o__Bryobacterales;f__Bryobacteraceae;g__Bryobacter	-0.038785407	0.958731812
d__Bacteria;p__Acidobacteriota;c__Acidobacteriae;o__GOUTB8;f__GOUTB8;g__GOUTB8	-1.542280598	0.41562024
d__Bacteria;p__Acidobacteriota;c__Acidobacteriae;o__Solibacterales;f__Solibacteraceae;g__Candidatus_Solibacter	-0.495658841	0.380751985
d__Bacteria;p__Acidobacteriota;c__Acidobacteriae;o__Subgroup_12;f__Subgroup_12;g__Subgroup_12	-1.358736448	0.147182992
d__Bacteria;p__Acidobacteriota;c__Acidobacteriae;o__Subgroup_13;f__Subgroup_13;g__Subgroup_13	0.133947412	0.958731812
d__Bacteria;p__Acidobacteriota;c__Acidobacteriae;o__Subgroup_2;f__Subgroup_2;g__Subgroup_2	-0.443887999	0.12436369
d__Bacteria;p__Acidobacteriota;c__Acidobacteriae;o__TSBb06;f__TSBb06;g__TSBb06	-0.143775847	0.972896973
d__Bacteria;p__Acidobacteriota;c__Acidobacteriota;o__Acidobacteriota;f__Acidobacteriota;g__Acidobacteriota	-1.90915625	0.244412989
d__Bacteria;p__Acidobacteriota;c__Aminicenantia;o__Aminicenantales;f__Aminicenantales;g__Aminicenantales	-0.274613633	0.50465171
d__Bacteria;p__Acidobacteriota;c__AT-s3-28;o__AT-s3-28;f__AT-s3-28;g__AT-s3-28	-1.71469858	0.150017983
d__Bacteria;p__Acidobacteriota;c__Blastocatellia;o__11-24;f__11-24;g__11-24	-0.661479758	0.524207072
d__Bacteria;p__Acidobacteriota;c__Blastocatellia;o__Blastocatellales;f__Blastocatellaceae;g__Aridibacter	1.32206776	0.05805108
d__Bacteria;p__Acidobacteriota;c__Blastocatellia;o__Blastocatellales;f__Blastocatellaceae;g__Blastocatella	1.004622497	0.383710907
d__Bacteria;p__Acidobacteriota;c__Blastocatellia;o__Blastocatellales;f__Blastocatellaceae;g__uncultured	1.66864135	0.108320437
d__Bacteria;p__Acidobacteriota;c__Blastocatellia;o__DS-100;f__DS-100;g__DS-100	0.785002819	0.489349735
d__Bacteria;p__Acidobacteriota;c__c5LKS83;o__c5LKS83;f__c5LKS83;g__c5LKS83	-0.103487613	0.940560521
d__Bacteria;p__Acidobacteriota;c__Holophagae;o__Acanthopleuribacterales;f__Acanthopleuribacteraceae;g__Acanthopleuribacter	-1.050063622	0.26826606
d__Bacteria;p__Acidobacteriota;c__Holophagae;o__Holophagales;f__Holophagaceae;__	2.522255746	0.02452969
d__Bacteria;p__Acidobacteriota;c__Holophagae;o__Subgroup_7;f__Subgroup_7;g__Subgroup_7	1.276994384	4.62E-07
d__Bacteria;p__Acidobacteriota;c__Subgroup_11;o__Subgroup_11;f__Subgroup_11;g__Subgroup_11	-1.254092874	8.29E-10
d__Bacteria;p__Acidobacteriota;c__Subgroup_18;o__Subgroup_18;f__Subgroup_18;g__Subgroup_18	-0.43575415	0.263379413
d__Bacteria;p__Acidobacteriota;c__Subgroup_21;o__Subgroup_21;f__Subgroup_21;g__Subgroup_21	-0.673677447	0.26614818
d__Bacteria;p__Acidobacteriota;c__Subgroup_22;o__Subgroup_22;f__Subgroup_22;g__Subgroup_22	-1.080583077	0.190957807
d__Bacteria;p__Acidobacteriota;c__Subgroup_26;o__Subgroup_26;f__Subgroup_26;g__Subgroup_26	-0.369656845	0.570706353
d__Bacteria;p__Acidobacteriota;c__Subgroup_5;o__Subgroup_5;f__Subgroup_5;g__Subgroup_5	0.781889207	9.73E-05
d__Bacteria;p__Acidobacteriota;c__Thermoanaerobaculia;o__Thermoanaerobaculales;f__Thermoanaerobaculaceae;g__Subgroup_10	-0.411377893	0.889107349
d__Bacteria;p__Acidobacteriota;c__Thermoanaerobaculia;o__Thermoanaerobaculales;f__Thermoanaerobaculaceae;g__Subgroup_23	-0.321918583	0.723663856
d__Bacteria;p__Acidobacteriota;c__Thermoanaerobaculia;o__Thermoanaerobaculales;f__Thermoanaerobaculaceae;g__Thermoanaerobaculum	0.468143193	0.782615167
d__Bacteria;p__Acidobacteriota;c__Thermoanaerobaculia;o__Thermoanaerobaculales;f__Thermoanaerobaculaceae;g__TPD-58	-0.250765197	0.863446961
d__Bacteria;p__Acidobacteriota;c__Vicinamibacteria;o__Subgroup_17;f__Subgroup_17;g__Subgroup_17	1.068904991	0.363085975
d__Bacteria;p__Acidobacteriota;c__Vicinamibacteria;o__Subgroup_9;f__Subgroup_9;g__Subgroup_9	-1.395026931	0.380989324
d__Bacteria;p__Acidobacteriota;c__Vicinamibacteria;o__Vicinamibacterales;f__uncultured;g__uncultured	0.36951381	0.459936229
d__Bacteria;p__Acidobacteriota;c__Vicinamibacteria;o__Vicinamibacterales;f__Vicinamibacteraceae;__	-0.019716137	0.985435269
d__Bacteria;p__Acidobacteriota;c__Vicinamibacteria;o__Vicinamibacterales;f__Vicinamibacteraceae;g__Vicinamibacteraceae	-1.314570725	0.396339571
d__Bacteria;p__Actinobacteriota;c__Acidimicrobiia;o__Actinomarinales;f__uncultured;g__uncultured	-0.203816862	0.955843603
d__Bacteria;p__Actinobacteriota;c__Acidimicrobiia;o__IMCC26256;f__IMCC26256;g__IMCC26256	-1.407495282	3.11E-04
d__Bacteria;p__Actinobacteriota;c__Acidimicrobiia;o__Microtrichales;f__Iamiaceae;g__Iamia	0.166822459	0.723663856
d__Bacteria;p__Actinobacteriota;c__Acidimicrobiia;o__Microtrichales;f__Ilumatobacteraceae;__	-0.138607785	0.9470091
d__Bacteria;p__Actinobacteriota;c__Acidimicrobiia;o__Microtrichales;f__Ilumatobacteraceae;g__CL500-29_marine_group	1.194420681	0.559241375
d__Bacteria;p__Actinobacteriota;c__Acidimicrobiia;o__Microtrichales;f__Ilumatobacteraceae;g__Ilumatobacter	0.76595795	0.648657519
d__Bacteria;p__Actinobacteriota;c__Acidimicrobiia;o__Microtrichales;f__uncultured;g__uncultured	0.504943082	0.871196337
d__Bacteria;p__Actinobacteriota;c__Actinobacteria;__;__;__	1.449297137	0.333308142
d__Bacteria;p__Actinobacteriota;c__Actinobacteria;o__0319-7L14;f__0319-7L14;g__0319-7L14	-0.019716137	0.985006417
d__Bacteria;p__Actinobacteriota;c__Actinobacteria;o__Bifidobacteriales;f__Bifidobacteriaceae;g__Bifidobacterium	1.780527827	0.274522937
d__Bacteria;p__Actinobacteriota;c__Actinobacteria;o__Bifidobacteriales;f__Bifidobacteriaceae;g__Gardnerella	1.948449244	0.122115049
d__Bacteria;p__Actinobacteriota;c__Actinobacteria;o__Corynebacteriales;f__Corynebacteriaceae;g__Corynebacterium	3.90461082	3.07E-30
d__Bacteria;p__Actinobacteriota;c__Actinobacteria;o__Corynebacteriales;f__Corynebacteriaceae;g__Lawsonella	0.031667423	0.972896973
d__Bacteria;p__Actinobacteriota;c__Actinobacteria;o__Corynebacteriales;f__Dietziaceae;g__Dietzia	3.110342894	2.06E-95
d__Bacteria;p__Actinobacteriota;c__Actinobacteria;o__Corynebacteriales;f__Mycobacteriaceae;g__Mycobacterium	-0.198694351	0.940560521
d__Bacteria;p__Actinobacteriota;c__Actinobacteria;o__Corynebacteriales;f__Nocardiaceae;g__Rhodococcus	0.056718461	0.985006417
d__Bacteria;p__Actinobacteriota;c__Actinobacteria;o__Frankiales;__;__	1.911395258	0.118824008
d__Bacteria;p__Actinobacteriota;c__Actinobacteria;o__Frankiales;f__Acidothermaceae;g__Acidothermus	0.615737833	0.124355256
d__Bacteria;p__Actinobacteriota;c__Actinobacteria;o__Frankiales;f__Geodermatophilaceae;g__Blastococcus	1.666016624	0.007318464
d__Bacteria;p__Actinobacteriota;c__Actinobacteria;o__Frankiales;f__Sporichthyaceae;g__hgcI_clade	1.948449244	0.122115049
d__Bacteria;p__Actinobacteriota;c__Actinobacteria;o__Frankiales;f__Sporichthyaceae;g__Sporichthya	1.178987065	0.495534969
d__Bacteria;p__Actinobacteriota;c__Actinobacteria;o__Micrococcales;f__Bogoriellaceae;g__Georgenia	1.142843851	0.559241375
d__Bacteria;p__Actinobacteriota;c__Actinobacteria;o__Micrococcales;f__Cellulomonadaceae;g__Cellulomonas	1.178226723	0.469821712
d__Bacteria;p__Actinobacteriota;c__Actinobacteria;o__Micrococcales;f__Dermabacteraceae;g__Helcobacillus	2.951116029	8.74E-48
d__Bacteria;p__Actinobacteriota;c__Actinobacteria;o__Micrococcales;f__Intrasporangiaceae;__	2.930254107	1.13E-09
d__Bacteria;p__Actinobacteriota;c__Actinobacteria;o__Micrococcales;f__Intrasporangiaceae;g__Oryzihumus	-1.21422245	0.362822366
d__Bacteria;p__Actinobacteriota;c__Actinobacteria;o__Micrococcales;f__Microbacteriaceae;__	-0.668352854	0.692159531
d__Bacteria;p__Actinobacteriota;c__Actinobacteria;o__Micrococcales;f__Microbacteriaceae;g__Agromyces	0.953238937	0.491546023
d__Bacteria;p__Actinobacteriota;c__Actinobacteria;o__Micrococcales;f__Microbacteriaceae;g__Leucobacter	2.122478056	0.179910285
d__Bacteria;p__Actinobacteriota;c__Actinobacteria;o__Micrococcales;f__Microbacteriaceae;g__Microbacterium	1.98294568	2.01E-20
d__Bacteria;p__Actinobacteriota;c__Actinobacteria;o__Micrococcales;f__Micrococcaceae;__	2.111796251	0.019032364
d__Bacteria;p__Actinobacteriota;c__Actinobacteria;o__Micrococcales;f__Micrococcaceae;g__Kocuria	-1.099558829	0.577043983
d__Bacteria;p__Actinobacteriota;c__Actinobacteria;o__Micrococcales;f__Micrococcaceae;g__Micrococcus	1.398424599	0.038210723
d__Bacteria;p__Actinobacteriota;c__Actinobacteria;o__Micrococcales;f__Micrococcaceae;g__Rothia	0.975480472	0.710473047
d__Bacteria;p__Actinobacteriota;c__Actinobacteria;o__Micrococcales;f__Micrococcaceae;g__Yaniella	-0.138607785	0.911239852
d__Bacteria;p__Actinobacteriota;c__Actinobacteria;o__Micromonosporales;f__Micromonosporaceae;__	2.074106458	0.148259265
d__Bacteria;p__Actinobacteriota;c__Actinobacteria;o__Micromonosporales;f__Micromonosporaceae;g__Dactylosporangium	2.045527251	0.131743004
d__Bacteria;p__Actinobacteriota;c__Actinobacteria;o__PeM15;f__PeM15;g__PeM15	0.68716169	0.714200931
d__Bacteria;p__Actinobacteriota;c__Actinobacteria;o__Propionibacteriales;f__Nocardioidaceae;g__Aeromicrobium	1.827868215	0.108889558
d__Bacteria;p__Actinobacteriota;c__Actinobacteria;o__Propionibacteriales;f__Nocardioidaceae;g__Nocardioides	0.838283278	0.729857924
d__Bacteria;p__Actinobacteriota;c__Actinobacteria;o__Propionibacteriales;f__Propionibacteriaceae;__	3.278079262	8.08E-35
d__Bacteria;p__Actinobacteriota;c__Actinobacteria;o__Propionibacteriales;f__Propionibacteriaceae;g__Cutibacterium	2.273004661	0.182097357
d__Bacteria;p__Actinobacteriota;c__Actinobacteria;o__Propionibacteriales;f__Propionibacteriaceae;g__Propionicimonas	1.524800314	0.073370027
d__Bacteria;p__Actinobacteriota;c__Actinobacteria;o__Propionibacteriales;f__Propionibacteriaceae;g__uncultured	0.092441275	0.909343442
d__Bacteria;p__Actinobacteriota;c__Actinobacteria;o__Pseudonocardiales;f__Pseudonocardiaceae;g__Pseudonocardia	-1.922876303	0
d__Bacteria;p__Actinobacteriota;c__Actinobacteria;o__Streptomycetales;f__Streptomycetaceae;__	1.275585382	0.632248398
d__Bacteria;p__Actinobacteriota;c__Actinobacteria;o__Streptomycetales;f__Streptomycetaceae;g__Streptomyces	0.856016885	0.631967117
d__Bacteria;p__Actinobacteriota;c__Actinobacteria;o__Streptosporangiales;f__Streptosporangiaceae;g__Sphaerisporangium	1.433639535	0.077983645
d__Bacteria;p__Actinobacteriota;c__Actinobacteria;o__Streptosporangiales;f__Thermomonosporaceae;g__Actinomadura	1.644766167	0.116360705
d__Bacteria;p__Actinobacteriota;c__Coriobacteriia;o__Coriobacteriales;f__Atopobiaceae;g__Atopobium	3.780230067	1.41E-158
d__Bacteria;p__Actinobacteriota;c__Coriobacteriia;o__Coriobacteriales;f__Atopobiaceae;g__Coriobacteriaceae_UCG-002	1.805953606	0.159341678
d__Bacteria;p__Actinobacteriota;c__Coriobacteriia;o__Coriobacteriales;f__Atopobiaceae;g__Olsenella	1.524800314	0.088638477
d__Bacteria;p__Actinobacteriota;c__Coriobacteriia;o__Coriobacteriales;f__Coriobacteriaceae;g__Collinsella	1.178226723	0.034040256
d__Bacteria;p__Actinobacteriota;c__Coriobacteriia;o__Coriobacteriales;f__Eggerthellaceae;g__Enterorhabdus	1.522134284	0.118147472
d__Bacteria;p__Actinobacteriota;c__Coriobacteriia;o__FS118-23B-02;f__FS118-23B-02;g__FS118-23B-02	1.32206776	0.038844211
d__Bacteria;p__Actinobacteriota;c__Coriobacteriia;o__OPB41;f__OPB41;g__OPB41	0.497598002	0.660867809
d__Bacteria;p__Actinobacteriota;c__RBG-16-55-12;o__RBG-16-55-12;f__RBG-16-55-12;g__RBG-16-55-12	-0.368619053	0.583515421
d__Bacteria;p__Actinobacteriota;c__Thermoleophilia;o__Gaiellales;f__Gaiellaceae;g__Gaiella	2.076477362	0.038844211
d__Bacteria;p__Actinobacteriota;c__Thermoleophilia;o__Gaiellales;f__uncultured;g__uncultured	-0.473032412	0.399001825
d__Bacteria;p__Actinobacteriota;c__Thermoleophilia;o__Solirubrobacterales;f__67-14;g__67-14	2.141106275	0.132240379
d__Bacteria;p__Actinobacteriota;c__Thermoleophilia;o__Solirubrobacterales;f__Solirubrobacteraceae;__	1.046949827	0.635794988
d__Bacteria;p__Actinobacteriota;c__Thermoleophilia;o__Solirubrobacterales;f__Solirubrobacteraceae;g__Conexibacter	-0.199381638	0.889107349
d__Bacteria;p__Actinobacteriota;c__Thermoleophilia;o__Solirubrobacterales;f__Solirubrobacteraceae;g__uncultured	-0.661479758	0.518094886
d__Bacteria;p__Actinobacteriota;c__WCHB1-81;o__WCHB1-81;f__WCHB1-81;g__WCHB1-81	0.013606665	0.985435269
d__Bacteria;p__AncK6;c__AncK6;o__AncK6;f__AncK6;g__AncK6	1.027582021	0.403079005
d__Bacteria;p__Armatimonadota;c__Chthonomonadetes;o__Chthonomonadales;f__Chthonomonadaceae;g__Chthonomonas	-0.295275662	0.525048681
d__Bacteria;p__Armatimonadota;c__Chthonomonadetes;o__Chthonomonadales;f__Chthonomonadales;g__Chthonomonadales	1.756629865	0.085343592
d__Bacteria;p__Armatimonadota;c__DG-56;o__DG-56;f__DG-56;g__DG-56	-2.207788716	0.115153652
d__Bacteria;p__Armatimonadota;c__Fimbriimonadia;o__Fimbriimonadales;f__Fimbriimonadaceae;g__Fimbriimonadaceae	-0.407558159	0.544433511
d__Bacteria;p__Armatimonadota;c__uncultured;o__uncultured;f__uncultured;g__uncultured	-0.004787446	0.993482621
d__Bacteria;p__Bacteroidota;c__Bacteroidia;o__Bacteroidales;__;__	-0.741883148	1.36E-05
d__Bacteria;p__Bacteroidota;c__Bacteroidia;o__Bacteroidales;f__Bacteroidaceae;g__Bacteroides	1.165354731	0.513337421
d__Bacteria;p__Bacteroidota;c__Bacteroidia;o__Bacteroidales;f__Bacteroidetes_BD2-2;g__Bacteroidetes_BD2-2	-0.627498413	1.06E-16
d__Bacteria;p__Bacteroidota;c__Bacteroidia;o__Bacteroidales;f__Bacteroidetes_vadinHA17;g__Bacteroidetes_vadinHA17	-0.255730047	0.455245012
d__Bacteria;p__Bacteroidota;c__Bacteroidia;o__Bacteroidales;f__Barnesiellaceae;g__Barnesiella	0.745287691	0.579414022
d__Bacteria;p__Bacteroidota;c__Bacteroidia;o__Bacteroidales;f__Barnesiellaceae;g__Coprobacter	0.869467461	0.563736469
d__Bacteria;p__Bacteroidota;c__Bacteroidia;o__Bacteroidales;f__Dysgonomonadaceae;__	1.32206776	0.05805108
d__Bacteria;p__Bacteroidota;c__Bacteroidia;o__Bacteroidales;f__Dysgonomonadaceae;g__Proteiniphilum	0.824849467	0.655149872
d__Bacteria;p__Bacteroidota;c__Bacteroidia;o__Bacteroidales;f__Dysgonomonadaceae;g__uncultured	1.66864135	0.108320437
d__Bacteria;p__Bacteroidota;c__Bacteroidia;o__Bacteroidales;f__F082;g__F082	1.082069998	0.613518221
d__Bacteria;p__Bacteroidota;c__Bacteroidia;o__Bacteroidales;f__GZKB124;g__GZKB124	0.955863663	0.20374644
d__Bacteria;p__Bacteroidota;c__Bacteroidia;o__Bacteroidales;f__Marinifilaceae;g__Butyricimonas	0.696498097	0.634296225
d__Bacteria;p__Bacteroidota;c__Bacteroidia;o__Bacteroidales;f__Marinifilaceae;g__Odoribacter	1.037985838	0.513703593
d__Bacteria;p__Bacteroidota;c__Bacteroidia;o__Bacteroidales;f__Marinilabiliaceae;g__Carboxylicivirga	-0.103487613	0.940560521
d__Bacteria;p__Bacteroidota;c__Bacteroidia;o__Bacteroidales;f__Marinilabiliaceae;g__Marinilabiliaceae	1.601875654	0.099509885
d__Bacteria;p__Bacteroidota;c__Bacteroidia;o__Bacteroidales;f__Marinilabiliaceae;g__uncultured	-1.133835098	0.251439348
d__Bacteria;p__Bacteroidota;c__Bacteroidia;o__Bacteroidales;f__Muribaculaceae;g__Muribaculaceae	1.553986853	0.119239943
d__Bacteria;p__Bacteroidota;c__Bacteroidia;o__Bacteroidales;f__Muribaculaceae;g__Muribaculum	1.712343685	0.054826496
d__Bacteria;p__Bacteroidota;c__Bacteroidia;o__Bacteroidales;f__Paludibacteraceae;g__Paludibacter	2.700487942	5.81E-58
d__Bacteria;p__Bacteroidota;c__Bacteroidia;o__Bacteroidales;f__Paludibacteraceae;g__uncultured	-0.450539092	0.889107349
d__Bacteria;p__Bacteroidota;c__Bacteroidia;o__Bacteroidales;f__Porphyromonadaceae;g__Porphyromonas	1.264679641	0.366967315
d__Bacteria;p__Bacteroidota;c__Bacteroidia;o__Bacteroidales;f__Prevotellaceae;g__Alloprevotella	1.934070663	0.078521355
d__Bacteria;p__Bacteroidota;c__Bacteroidia;o__Bacteroidales;f__Prevotellaceae;g__Paraprevotella	1.056725054	0.579414022
d__Bacteria;p__Bacteroidota;c__Bacteroidia;o__Bacteroidales;f__Prevotellaceae;g__Prevotella	2.727129842	0.090024871
d__Bacteria;p__Bacteroidota;c__Bacteroidia;o__Bacteroidales;f__Prevotellaceae;g__Prevotellaceae_UCG-001	2.019060654	0.059409073
d__Bacteria;p__Bacteroidota;c__Bacteroidia;o__Bacteroidales;f__Prevotellaceae;g__Prevotellaceae_UCG-004	0.773573437	0.64449107
d__Bacteria;p__Bacteroidota;c__Bacteroidia;o__Bacteroidales;f__Prolixibacteraceae;__	-0.194132185	0.955843603
d__Bacteria;p__Bacteroidota;c__Bacteroidia;o__Bacteroidales;f__Prolixibacteraceae;g__BSV13	-0.722715931	0.604967133
d__Bacteria;p__Bacteroidota;c__Bacteroidia;o__Bacteroidales;f__Prolixibacteraceae;g__Draconibacterium	-1.87235967	0.175578958
d__Bacteria;p__Bacteroidota;c__Bacteroidia;o__Bacteroidales;f__Prolixibacteraceae;g__uncultured	1.948417913	0.157412192
d__Bacteria;p__Bacteroidota;c__Bacteroidia;o__Bacteroidales;f__Rikenellaceae;g__Alistipes	0.865788147	0.341041685
d__Bacteria;p__Bacteroidota;c__Bacteroidia;o__Bacteroidales;f__Rikenellaceae;g__DMER64	0.813658231	0.610852864
d__Bacteria;p__Bacteroidota;c__Bacteroidia;o__Bacteroidales;f__Rikenellaceae;g__Rikenellaceae_RC9_gut_group	1.784152182	0.095384788
d__Bacteria;p__Bacteroidota;c__Bacteroidia;o__Bacteroidales;f__SB-5;g__SB-5	-0.189486141	0.645406055
d__Bacteria;p__Bacteroidota;c__Bacteroidia;o__Bacteroidales;f__Tannerellaceae;__	0.278910441	0.942063889
d__Bacteria;p__Bacteroidota;c__Bacteroidia;o__Bacteroidales;f__Tannerellaceae;g__Macellibacteroides	0.824849467	0.631967117
d__Bacteria;p__Bacteroidota;c__Bacteroidia;o__Bacteroidales;f__Tannerellaceae;g__Parabacteroides	0.500778394	0.619989021
d__Bacteria;p__Bacteroidota;c__Bacteroidia;o__Bacteroidales;f__Tannerellaceae;g__Tannerella	1.32206776	0.05805108
d__Bacteria;p__Bacteroidota;c__Bacteroidia;o__Bacteroidetes_VC2.1_Bac22;f__Bacteroidetes_VC2.1_Bac22;g__Bacteroidetes_VC2.1_Bac22	-1.209005798	0.559241375
d__Bacteria;p__Bacteroidota;c__Bacteroidia;o__Chitinophagales;f__Chitinophagaceae;__	0.213386337	0.9470091
d__Bacteria;p__Bacteroidota;c__Bacteroidia;o__Chitinophagales;f__Chitinophagaceae;g__Cnuella	1.433639535	0.077983645
d__Bacteria;p__Bacteroidota;c__Bacteroidia;o__Chitinophagales;f__Chitinophagaceae;g__Puia	0.895277897	0.46264789
d__Bacteria;p__Bacteroidota;c__Bacteroidia;o__Chitinophagales;f__Chitinophagaceae;g__Sediminibacterium	1.11253154	0.583018337
d__Bacteria;p__Bacteroidota;c__Bacteroidia;o__Chitinophagales;f__Chitinophagaceae;g__Taibaiella	0.960004503	0.559241375
d__Bacteria;p__Bacteroidota;c__Bacteroidia;o__Chitinophagales;f__Chitinophagaceae;g__Terrimonas	1.083093041	0.559241375
d__Bacteria;p__Bacteroidota;c__Bacteroidia;o__Chitinophagales;f__Chitinophagaceae;g__uncultured	1.02818146	0.661143319
d__Bacteria;p__Bacteroidota;c__Bacteroidia;o__Chitinophagales;f__Saprospiraceae;__	-0.085912963	0.984702792
d__Bacteria;p__Bacteroidota;c__Bacteroidia;o__Chitinophagales;f__Saprospiraceae;g__Lewinella	0.01556942	0.993482621
d__Bacteria;p__Bacteroidota;c__Bacteroidia;o__Chitinophagales;f__Saprospiraceae;g__Phaeodactylibacter	-0.659844154	0.743280872
d__Bacteria;p__Bacteroidota;c__Bacteroidia;o__Chitinophagales;f__Saprospiraceae;g__Portibacter	-0.019716137	0.985006417
d__Bacteria;p__Bacteroidota;c__Bacteroidia;o__Chitinophagales;f__Saprospiraceae;g__uncultured	-0.259767288	0.934228749
d__Bacteria;p__Bacteroidota;c__Bacteroidia;o__Chitinophagales;f__uncultured;g__uncultured	-1.34672143	0.219885266
d__Bacteria;p__Bacteroidota;c__Bacteroidia;o__Cytophagales;__;__	-0.138607785	0.9470091
d__Bacteria;p__Bacteroidota;c__Bacteroidia;o__Cytophagales;f__Amoebophilaceae;g__Candidatus_Amoebophilus	1.178226723	0.034040256
d__Bacteria;p__Bacteroidota;c__Bacteroidia;o__Cytophagales;f__Cyclobacteriaceae;__	-0.308773713	0.910199151
d__Bacteria;p__Bacteroidota;c__Bacteroidia;o__Cytophagales;f__Cyclobacteriaceae;g__Algoriphagus	-0.221067999	0.955843603
d__Bacteria;p__Bacteroidota;c__Bacteroidia;o__Cytophagales;f__Cyclobacteriaceae;g__Cesiribacter	0.166822459	0.723663856
d__Bacteria;p__Bacteroidota;c__Bacteroidia;o__Cytophagales;f__Cyclobacteriaceae;g__uncultured	-0.472650221	0.470340052
d__Bacteria;p__Bacteroidota;c__Bacteroidia;o__Cytophagales;f__Hymenobacteraceae;g__Adhaeribacter	0.166822459	0.723663856
d__Bacteria;p__Bacteroidota;c__Bacteroidia;o__Cytophagales;f__Microscillaceae;g__Ohtaekwangia	1.524800314	0.062392516
d__Bacteria;p__Bacteroidota;c__Bacteroidia;o__Cytophagales;f__Microscillaceae;g__uncultured	1.827868215	0.108889558
d__Bacteria;p__Bacteroidota;c__Bacteroidia;o__Cytophagales;f__Spirosomaceae;g__Dyadobacter	0.522769335	0.725393689
d__Bacteria;p__Bacteroidota;c__Bacteroidia;o__Flavobacteriales;f__Crocinitomicaceae;g__Brumimicrobium	0.166822459	0.871196337
d__Bacteria;p__Bacteroidota;c__Bacteroidia;o__Flavobacteriales;f__Crocinitomicaceae;g__Fluviicola	-0.315483869	0.889107349
d__Bacteria;p__Bacteroidota;c__Bacteroidia;o__Flavobacteriales;f__Cryomorphaceae;__	-0.712863318	0.511088176
d__Bacteria;p__Bacteroidota;c__Bacteroidia;o__Flavobacteriales;f__Cryomorphaceae;g__Owenweeksia	0.031667423	0.972896973
d__Bacteria;p__Bacteroidota;c__Bacteroidia;o__Flavobacteriales;f__Cryomorphaceae;g__uncultured	-1.651617913	1.91E-12
d__Bacteria;p__Bacteroidota;c__Bacteroidia;o__Flavobacteriales;f__Flavobacteriaceae;__	-0.608936776	0.710473047
d__Bacteria;p__Bacteroidota;c__Bacteroidia;o__Flavobacteriales;f__Flavobacteriaceae;g__Actibacter	-0.679109274	0.718829203
d__Bacteria;p__Bacteroidota;c__Bacteroidia;o__Flavobacteriales;f__Flavobacteriaceae;g__Flavobacteriaceae	-0.399745751	0.908926829
d__Bacteria;p__Bacteroidota;c__Bacteroidia;o__Flavobacteriales;f__Flavobacteriaceae;g__Flavobacterium	1.32206776	0.038844211
d__Bacteria;p__Bacteroidota;c__Bacteroidia;o__Flavobacteriales;f__Flavobacteriaceae;g__Gramella	-0.064226601	0.955843603
d__Bacteria;p__Bacteroidota;c__Bacteroidia;o__Flavobacteriales;f__Flavobacteriaceae;g__Hoppeia	1.031709481	0.569579839
d__Bacteria;p__Bacteroidota;c__Bacteroidia;o__Flavobacteriales;f__Flavobacteriaceae;g__Myroides	2.493802634	8.96E-06
d__Bacteria;p__Bacteroidota;c__Bacteroidia;o__Flavobacteriales;f__Flavobacteriaceae;g__NS5_marine_group	-0.019716137	0.985006417
d__Bacteria;p__Bacteroidota;c__Bacteroidia;o__Flavobacteriales;f__Flavobacteriaceae;g__Robiginitalea	-1.456229232	0.445376352
d__Bacteria;p__Bacteroidota;c__Bacteroidia;o__Flavobacteriales;f__Flavobacteriaceae;g__Ulvibacter	0.092441275	0.9470091
d__Bacteria;p__Bacteroidota;c__Bacteroidia;o__Flavobacteriales;f__Flavobacteriaceae;g__uncultured	1.524800314	0.073370027
d__Bacteria;p__Bacteroidota;c__Bacteroidia;o__Flavobacteriales;f__NS7_marine_group;g__NS7_marine_group	-0.170377845	0.938700527
d__Bacteria;p__Bacteroidota;c__Bacteroidia;o__Flavobacteriales;f__NS9_marine_group;g__NS9_marine_group	1.32206776	0.038844211
d__Bacteria;p__Bacteroidota;c__Bacteroidia;o__Flavobacteriales;f__Weeksellaceae;g__Cloacibacterium	1.147301144	0.190957807
d__Bacteria;p__Bacteroidota;c__Bacteroidia;o__Flavobacteriales;f__Weeksellaceae;g__Cruoricaptor	1.178226723	0.018447845
d__Bacteria;p__Bacteroidota;c__Bacteroidia;o__Flavobacteriales;f__Weeksellaceae;g__Moheibacter	0.031667423	0.972896973
d__Bacteria;p__Bacteroidota;c__Bacteroidia;o__SM1A07;f__SM1A07;g__SM1A07	1.178226723	0.018447845
d__Bacteria;p__Bacteroidota;c__Bacteroidia;o__Sphingobacteriales;f__AKYH767;g__AKYH767	-0.064226601	0.972896973
d__Bacteria;p__Bacteroidota;c__Bacteroidia;o__Sphingobacteriales;f__CWT_CU03-E12;g__CWT_CU03-E12	-0.671871297	0.162824859
d__Bacteria;p__Bacteroidota;c__Bacteroidia;o__Sphingobacteriales;f__env.OPS_17;g__env.OPS_17	0.387161134	0.387309706
d__Bacteria;p__Bacteroidota;c__Bacteroidia;o__Sphingobacteriales;f__Lentimicrobiaceae;g__Lentimicrobiaceae	-0.896036357	0.455245012
d__Bacteria;p__Bacteroidota;c__Bacteroidia;o__Sphingobacteriales;f__Lentimicrobiaceae;g__Lentimicrobium	0.262716483	0.341069838
d__Bacteria;p__Bacteroidota;c__Bacteroidia;o__Sphingobacteriales;f__Sphingobacteriaceae;__	1.433639535	0.077983645
d__Bacteria;p__Bacteroidota;c__Bacteroidia;o__Sphingobacteriales;f__Sphingobacteriaceae;g__Mucilaginibacter	-0.354502721	0.902633076
d__Bacteria;p__Bacteroidota;c__Bacteroidia;o__Sphingobacteriales;f__Sphingobacteriaceae;g__Sphingobacterium	0.722189877	0.651652691
d__Bacteria;p__Bacteroidota;c__Bacteroidia;o__Sphingobacteriales;f__ST-12K33;g__ST-12K33	0.897160231	0.370412568
d__Bacteria;p__Bacteroidota;c__Ignavibacteria;o__Ignavibacteriales;__;__	-1.243319448	0.426020665
d__Bacteria;p__Bacteroidota;c__Ignavibacteria;o__Ignavibacteriales;f__Ignavibacteriaceae;g__Ignavibacterium	0.495107297	0.009986694
d__Bacteria;p__Bacteroidota;c__Ignavibacteria;o__Ignavibacteriales;f__Ignavibacteriales;g__Ignavibacteriales	0.262716483	0.341069838
d__Bacteria;p__Bacteroidota;c__Ignavibacteria;o__Ignavibacteriales;f__LD-RB-34;g__LD-RB-34	-0.675087089	0.363085975
d__Bacteria;p__Bacteroidota;c__Ignavibacteria;o__Ignavibacteriales;f__Melioribacteraceae;g__IheB3-7	-1.222517012	0.499440716
d__Bacteria;p__Bacteroidota;c__Ignavibacteria;o__Ignavibacteriales;f__PHOS-HE36;g__PHOS-HE36	-0.639966918	0.398804163
d__Bacteria;p__Bacteroidota;c__Ignavibacteria;o__Ignavibacteriales;f__SR-FBR-L83;g__SR-FBR-L83	-2.488359399	3.41E-44
d__Bacteria;p__Bacteroidota;c__Kapabacteria;o__Kapabacteriales;f__Kapabacteriales;g__Kapabacteriales	0.010705209	0.972896973
d__Bacteria;p__Bacteroidota;c__Kryptonia;o__Kryptoniales;f__BSV26;g__BSV26	-0.166323243	0.645406055
d__Bacteria;p__Bacteroidota;c__Kryptonia;o__Kryptoniales;f__MSB-3C8;g__MSB-3C8	-0.757373782	0.254890004
d__Bacteria;p__Bacteroidota;c__Rhodothermia;o__Rhodothermales;f__Rhodothermaceae;g__uncultured	-1.249342622	0.254890004
d__Bacteria;p__Bacteroidota;c__SJA-28;o__SJA-28;f__SJA-28;g__SJA-28	0.318796629	0.126090324
d__Bacteria;p__Bdellovibrionota;c__Bdellovibrionia;o__Bacteriovoracales;f__Bacteriovoracaceae;__	-1.018293562	0.201554214
d__Bacteria;p__Bdellovibrionota;c__Bdellovibrionia;o__Bacteriovoracales;f__Bacteriovoracaceae;g__Halobacteriovorax	-1.468269134	0.41939
d__Bacteria;p__Bdellovibrionota;c__Bdellovibrionia;o__Bacteriovoracales;f__Bacteriovoracaceae;g__Peredibacter	-0.46969171	0.832991972
d__Bacteria;p__Bdellovibrionota;c__Bdellovibrionia;o__Bacteriovoracales;f__Bacteriovoracaceae;g__uncultured	0.031667423	0.972896973
d__Bacteria;p__Bdellovibrionota;c__Bdellovibrionia;o__Bdellovibrionales;f__Bdellovibrionaceae;g__Bdellovibrio	0.641747419	0.417163188
d__Bacteria;p__Bdellovibrionota;c__Bdellovibrionia;o__Bdellovibrionales;f__Bdellovibrionaceae;g__OM27_clade	0.897160231	0.370412568
d__Bacteria;p__Bdellovibrionota;c__Oligoflexia;o__0319-6G20;f__0319-6G20;g__0319-6G20	-2.516424432	2.66E-06
d__Bacteria;p__Bdellovibrionota;c__Oligoflexia;o__Oligoflexales;f__Oligoflexales;g__Pseudobacteriovorax	0.166822459	0.723663856
d__Bacteria;p__Bdellovibrionota;c__Oligoflexia;o__Oligoflexales;f__uncultured;g__uncultured	0.634170031	0.797035858
d__Bacteria;p__Bdellovibrionota;c__Oligoflexia;o__Silvanigrellales;f__Silvanigrellaceae;g__uncultured	-0.430430698	0.651652691
d__Bacteria;p__Caldatribacteriota;c__JS1;o__JS1;f__JS1;g__JS1	-1.186422151	0.119249295
d__Bacteria;p__Caldisericota;c__Caldisericia;o__Caldisericales;f__LF045;g__LF045	2.420680048	7.93E-15
d__Bacteria;p__Calditrichota;c__Calditrichia;o__Calditrichales;f__Calditrichaceae;__	-0.645476685	0.723663856
d__Bacteria;p__Calditrichota;c__Calditrichia;o__Calditrichales;f__Calditrichaceae;g__Caldithrix	-0.672864846	0.077983645
d__Bacteria;p__Calditrichota;c__Calditrichia;o__Calditrichales;f__Calditrichaceae;g__Calditrichaceae	-1.020061392	5.08E-06
d__Bacteria;p__Calditrichota;c__Calditrichia;o__Calditrichales;f__Calditrichaceae;g__Calorithrix	-0.873668059	3.26E-04
d__Bacteria;p__Calditrichota;c__Calditrichia;o__Calditrichales;f__Calditrichaceae;g__SM23-31	-1.758696819	0.081034104
d__Bacteria;p__Campilobacterota;c__Campylobacteria;o__Campylobacterales;__;__	-0.998680062	0.39658542
d__Bacteria;p__Campilobacterota;c__Campylobacteria;o__Campylobacterales;f__Arcobacteraceae;__	-0.103487613	0.955843603
d__Bacteria;p__Campilobacterota;c__Campylobacteria;o__Campylobacterales;f__Arcobacteraceae;g__Arcobacteraceae	-0.103487613	0.955843603
d__Bacteria;p__Campilobacterota;c__Campylobacteria;o__Campylobacterales;f__Arcobacteraceae;g__Malaciobacter	-0.481814258	0.830775418
d__Bacteria;p__Campilobacterota;c__Campylobacteria;o__Campylobacterales;f__Arcobacteraceae;g__Pseudarcobacter	1.433639535	0.05805108
d__Bacteria;p__Campilobacterota;c__Campylobacteria;o__Campylobacterales;f__Arcobacteraceae;g__uncultured	-1.773699378	0.201554214
d__Bacteria;p__Campilobacterota;c__Campylobacteria;o__Campylobacterales;f__Campylobacteraceae;g__Campylobacter	0.788439367	0.662719335
d__Bacteria;p__Campilobacterota;c__Campylobacteria;o__Campylobacterales;f__Helicobacteraceae;g__Helicobacter	0.312111123	0.655149872
d__Bacteria;p__Campilobacterota;c__Campylobacteria;o__Campylobacterales;f__Rs-M59_termite_group;g__Rs-M59_termite_group	1.727532868	0.11489625
d__Bacteria;p__Campilobacterota;c__Campylobacteria;o__Campylobacterales;f__Sulfurimonadaceae;g__Sulfuricurvum	-0.064226601	0.972896973
d__Bacteria;p__Campilobacterota;c__Campylobacteria;o__Campylobacterales;f__Sulfurimonadaceae;g__Sulfurimonas	-3.39139584	0.043851605
d__Bacteria;p__Campilobacterota;c__Campylobacteria;o__Campylobacterales;f__Sulfurospirillaceae;g__Sulfurospirillum	1.433639535	0.077983645
d__Bacteria;p__Campilobacterota;c__Campylobacteria;o__Campylobacterales;f__Sulfurovaceae;g__Sulfurovum	-2.282386687	0.329107971
d__Bacteria;p__Campilobacterota;c__Campylobacteria;o__Campylobacterales;f__uncultured;g__uncultured	0.092441275	0.955843603
d__Bacteria;p__Chloroflexi;__;__;__;__	-1.337549323	0.335262191
d__Bacteria;p__Chloroflexi;c__AD3;o__AD3;f__AD3;g__AD3	0.956567956	0.444221888
d__Bacteria;p__Chloroflexi;c__Anaerolineae;__;__;__	-0.070605682	0.825533479
d__Bacteria;p__Chloroflexi;c__Anaerolineae;o__1-20;f__1-20;g__1-20	1.433639535	0.077983645
d__Bacteria;p__Chloroflexi;c__Anaerolineae;o__ADurb.Bin180;f__ADurb.Bin180;g__ADurb.Bin180	-0.51600809	0.034464435
d__Bacteria;p__Chloroflexi;c__Anaerolineae;o__Anaerolineales;f__Anaerolineaceae;__	5.97E-04	0.997383634
d__Bacteria;p__Chloroflexi;c__Anaerolineae;o__Anaerolineales;f__Anaerolineaceae;g__ADurb.Bin120	-1.26560601	0.230584945
d__Bacteria;p__Chloroflexi;c__Anaerolineae;o__Anaerolineales;f__Anaerolineaceae;g__Anaerolinea	-0.103416373	0.828079982
d__Bacteria;p__Chloroflexi;c__Anaerolineae;o__Anaerolineales;f__Anaerolineaceae;g__Leptolinea	-0.176690088	0.873773335
d__Bacteria;p__Chloroflexi;c__Anaerolineae;o__Anaerolineales;f__Anaerolineaceae;g__Levilinea	0.018175543	0.942708833
d__Bacteria;p__Chloroflexi;c__Anaerolineae;o__Anaerolineales;f__Anaerolineaceae;g__Ornatilinea	-0.222740614	0.748905582
d__Bacteria;p__Chloroflexi;c__Anaerolineae;o__Anaerolineales;f__Anaerolineaceae;g__Pelolinea	0.614190675	2.08E-05
d__Bacteria;p__Chloroflexi;c__Anaerolineae;o__Anaerolineales;f__Anaerolineaceae;g__RBG-16-58-14	0.036422712	0.955843603
d__Bacteria;p__Chloroflexi;c__Anaerolineae;o__Anaerolineales;f__Anaerolineaceae;g__Thermomarinilinea	0.055951772	0.985435269
d__Bacteria;p__Chloroflexi;c__Anaerolineae;o__Anaerolineales;f__Anaerolineaceae;g__uncultured	-0.665064945	5.57E-04
d__Bacteria;p__Chloroflexi;c__Anaerolineae;o__Anaerolineales;f__Anaerolineaceae;g__UTCFX1	-2.459986323	1.27E-126
d__Bacteria;p__Chloroflexi;c__Anaerolineae;o__Ardenticatenales;f__uncultured;g__uncultured	-2.860544871	0.0619195
d__Bacteria;p__Chloroflexi;c__Anaerolineae;o__MSB-5B2;f__MSB-5B2;g__MSB-5B2	-1.270405247	0.372891938
d__Bacteria;p__Chloroflexi;c__Anaerolineae;o__MSB-5E12;f__MSB-5E12;g__MSB-5E12	-0.103487613	0.940560521
d__Bacteria;p__Chloroflexi;c__Anaerolineae;o__RBG-13-54-9;f__RBG-13-54-9;g__RBG-13-54-9	-0.217315115	0.716108215
d__Bacteria;p__Chloroflexi;c__Anaerolineae;o__SBR1031;__;__	-2.341409337	0.159341678
d__Bacteria;p__Chloroflexi;c__Anaerolineae;o__SBR1031;f__A4b;g__A4b	-1.357400484	0.012701848
d__Bacteria;p__Chloroflexi;c__Anaerolineae;o__SBR1031;f__SBR1031;g__SBR1031	-1.217542101	6.00E-04
d__Bacteria;p__Chloroflexi;c__Anaerolineae;o__SJA-15;f__SJA-15;g__SJA-15	-0.064226601	0.978293435
d__Bacteria;p__Chloroflexi;c__Anaerolineae;o__Thermoflexales;f__Thermoflexaceae;g__Thermoflexus	-0.848870716	0.028779812
d__Bacteria;p__Chloroflexi;c__Anaerolineae;o__uncultured;f__uncultured;g__uncultured	-1.198228562	6.91E-10
d__Bacteria;p__Chloroflexi;c__Chloroflexia;o__Thermomicrobiales;__;__	0.262716483	0.655149872
d__Bacteria;p__Chloroflexi;c__Dehalococcoidia;__;__;__	-0.894680051	0.12911916
d__Bacteria;p__Chloroflexi;c__Dehalococcoidia;o__3051bac4-16;f__3051bac4-16;g__3051bac4-16	0.092441275	0.955843603
d__Bacteria;p__Chloroflexi;c__Dehalococcoidia;o__661239;f__661239;g__661239	-1.323412465	0.009270273
d__Bacteria;p__Chloroflexi;c__Dehalococcoidia;o__Dehalococcoidales;f__Dehalococcoidaceae;g__Dehalogenimonas	2.325566515	3.70E-06
d__Bacteria;p__Chloroflexi;c__Dehalococcoidia;o__Dehalococcoidales;f__Dehalococcoidales_Incertae_Sedis;g__Dehalobium	-0.138607785	0.911239852
d__Bacteria;p__Chloroflexi;c__Dehalococcoidia;o__Dehalococcoidales;f__uncultured;g__uncultured	-0.203304467	0.843105827
d__Bacteria;p__Chloroflexi;c__Dehalococcoidia;o__Dehalococcoidia;f__Dehalococcoidia;g__Dehalococcoidia	-1.130758609	0.331008664
d__Bacteria;p__Chloroflexi;c__Dehalococcoidia;o__ER-E4-17;f__ER-E4-17;g__ER-E4-17	-0.64742059	0.517692695
d__Bacteria;p__Chloroflexi;c__Dehalococcoidia;o__FS117-23B-02;f__FS117-23B-02;g__FS117-23B-02	-1.559082897	4.71E-13
d__Bacteria;p__Chloroflexi;c__Dehalococcoidia;o__FW22;f__FW22;g__FW22	-0.720911278	0.059409073
d__Bacteria;p__Chloroflexi;c__Dehalococcoidia;o__GIF3;f__GIF3;g__GIF3	-1.263294366	0.007128514
d__Bacteria;p__Chloroflexi;c__Dehalococcoidia;o__GIF9;f__AB-539-J10;g__AB-539-J10	0.031667423	0.985006417
d__Bacteria;p__Chloroflexi;c__Dehalococcoidia;o__GIF9;f__AB-539-J10;g__SCGC-AB-539-J10	-0.750787422	0.136769809
d__Bacteria;p__Chloroflexi;c__Dehalococcoidia;o__GIF9;f__GIF9;g__GIF9	-0.735854124	0.081382956
d__Bacteria;p__Chloroflexi;c__Dehalococcoidia;o__MSBL5;f__MSBL5;g__MSBL5	-0.558102184	0.082286619
d__Bacteria;p__Chloroflexi;c__Dehalococcoidia;o__Napoli-4B-65;f__Napoli-4B-65;g__Napoli-4B-65	-1.714750498	0.038844211
d__Bacteria;p__Chloroflexi;c__Dehalococcoidia;o__RBG-13-46-9;f__RBG-13-46-9;g__RBG-13-46-9	-0.669302344	0.088638477
d__Bacteria;p__Chloroflexi;c__Dehalococcoidia;o__S085;f__S085;g__S085	-0.93790621	0.417413465
d__Bacteria;p__Chloroflexi;c__Dehalococcoidia;o__SAR202_clade;f__SAR202_clade;g__SAR202_clade	-1.834155073	0.213916137
d__Bacteria;p__Chloroflexi;c__Dehalococcoidia;o__Sh765B-AG-111;f__Sh765B-AG-111;g__Sh765B-AG-111	-2.863889445	0.051255639
d__Bacteria;p__Chloroflexi;c__Dehalococcoidia;o__SPG12-343-353-B75;f__SPG12-343-353-B75;g__SPG12-343-353-B75	-3.608781785	8.36E-47
d__Bacteria;p__Chloroflexi;c__Dehalococcoidia;o__t0.6.f;f__t0.6.f;g__t0.6.f	-0.931085538	0.529845752
d__Bacteria;p__Chloroflexi;c__Dehalococcoidia;o__vadinBA26;f__vadinBA26;g__vadinBA26	-0.737343173	0.190957807
d__Bacteria;p__Chloroflexi;c__JG30-KF-CM66;o__JG30-KF-CM66;f__JG30-KF-CM66;g__JG30-KF-CM66	-0.385920233	0.828079982
d__Bacteria;p__Chloroflexi;c__KD4-96;o__KD4-96;f__KD4-96;g__KD4-96	-0.432640832	0.086422804
d__Bacteria;p__Chloroflexi;c__Ktedonobacteria;o__C0119;f__C0119;g__C0119	1.524800314	0.073370027
d__Bacteria;p__Chloroflexi;c__Ktedonobacteria;o__Ktedonobacterales;f__JG30-KF-AS9;g__JG30-KF-AS9	1.147651712	0.127305674
d__Bacteria;p__Chloroflexi;c__Ktedonobacteria;o__Ktedonobacterales;f__Ktedonobacteraceae;__	1.060339851	0.533731715
d__Bacteria;p__Chloroflexi;c__Ktedonobacteria;o__Ktedonobacterales;f__Ktedonobacteraceae;g__1959-1	-0.234571239	0.924589946
d__Bacteria;p__Chloroflexi;c__Ktedonobacteria;o__Ktedonobacterales;f__Ktedonobacteraceae;g__HSB_OF53-F07	1.827868215	0.108889558
d__Bacteria;p__Chloroflexi;c__Ktedonobacteria;o__Ktedonobacterales;f__Ktedonobacteraceae;g__Ktedonobacter	1.524800314	0.088638477
d__Bacteria;p__Chloroflexi;c__Ktedonobacteria;o__Ktedonobacterales;f__Ktedonobacteraceae;g__uncultured	0.57008664	0.227689971
d__Bacteria;p__Chloroflexi;c__Ktedonobacteria;o__MVP-21;f__MVP-21;g__MVP-21	0.166822459	0.889107349
d__Bacteria;p__Chloroflexi;c__OLB14;o__OLB14;f__OLB14;g__OLB14	1.32206776	0.038844211
d__Bacteria;p__Chloroflexi;c__SHA-26;o__SHA-26;f__SHA-26;g__SHA-26	-0.822381679	0.459976723
d__Bacteria;p__Chloroflexi;c__TK10;o__TK10;f__TK10;g__TK10	0.589659567	0.61622137
d__Bacteria;p__CK-2C2-2;c__CK-2C2-2;o__CK-2C2-2;f__CK-2C2-2;g__CK-2C2-2	-0.726400269	0.001541135
d__Bacteria;p__Cloacimonadota;c__Cloacimonadia;o__Cloacimonadales;f__MSBL8;g__MSBL8	-0.138607785	0.911239852
d__Bacteria;p__Cloacimonadota;c__Cloacimonadia;o__Cloacimonadales;f__PBS-18;g__PBS-18	1.32206776	0.038844211
d__Bacteria;p__Cyanobacteria;c__Cyanobacteriia;o__Chloroplast;f__Chloroplast;g__Chloroplast	0.023573478	0.985435269
d__Bacteria;p__Cyanobacteria;c__Cyanobacteriia;o__Cyanobacteriales;f__Coleofasciculaceae;g__Coleofasciculus_PCC-7420	0.092441275	0.909343442
d__Bacteria;p__Cyanobacteria;c__Cyanobacteriia;o__Cyanobacteriales;f__Cyanobacteriaceae;g__Cyanobacterium_CLg1	-1.114782293	0.253713393
d__Bacteria;p__Cyanobacteria;c__Cyanobacteriia;o__Cyanobacteriales;f__Cyanobacteriaceae;g__uncultured	-0.199381638	0.889107349
d__Bacteria;p__Cyanobacteria;c__Cyanobacteriia;o__Cyanobacteriales;f__Microcystaceae;__	-0.199381638	0.889107349
d__Bacteria;p__Cyanobacteria;c__Sericytochromatia;o__Sericytochromatia;f__Sericytochromatia;g__Sericytochromatia	-2.959590511	8.64E-65
d__Bacteria;p__Cyanobacteria;c__Vampirivibrionia;o__Obscuribacterales;f__Obscuribacteraceae;g__Obscuribacteraceae	1.433639535	0.05805108
d__Bacteria;p__Deferribacterota;c__Deferribacteres;o__Deferribacterales;f__Deferribacteraceae;g__Mucispirillum	1.693012996	0.05805108
d__Bacteria;p__Deferrisomatota;c__Defferrisomatia;o__Defferrisomatales;f__Defferrisomataceae;g__Deferrisoma	-0.769017003	0.782615167
d__Bacteria;p__Deinococcota;c__Deinococci;o__Deinococcales;f__Deinococcaceae;g__Deinococcus	0.975494169	0.00663513
d__Bacteria;p__Deinococcota;c__Deinococci;o__Deinococcales;f__Trueperaceae;g__Truepera	-0.019716137	0.985006417
d__Bacteria;p__Dependentiae;c__Babeliae;o__Babeliales;__;__	0.562103403	0.856307795
d__Bacteria;p__Dependentiae;c__Babeliae;o__Babeliales;f__Babeliales;g__Babeliales	0.368076254	0.630791271
d__Bacteria;p__Dependentiae;c__Babeliae;o__Babeliales;f__UBA12409;g__UBA12409	0.092441275	0.9470091
d__Bacteria;p__Dependentiae;c__Babeliae;o__Babeliales;f__UBA12411;g__UBA12411	0.092441275	0.909343442
d__Bacteria;p__Dependentiae;c__Babeliae;o__Babeliales;f__Vermiphilaceae;g__Vermiphilaceae	-0.201452058	0.529819448
d__Bacteria;p__Desantisbacteria;c__Desantisbacteria;o__Desantisbacteria;f__Desantisbacteria;g__Desantisbacteria	1.32206776	0.038844211
d__Bacteria;p__Desulfobacterota;__;__;__;__	-2.161416315	2.09E-17
d__Bacteria;p__Desulfobacterota;c__Desulfobaccia;o__Desulfobaccales;f__Desulfobaccaceae;g__Desulfobacca	-0.13942232	0.766081294
d__Bacteria;p__Desulfobacterota;c__Desulfobacteria;o__Desulfatiglandales;f__Desulfatiglandaceae;g__Desulfatiglans	-0.929809884	3.49E-04
d__Bacteria;p__Desulfobacterota;c__Desulfobacteria;o__Desulfobacterales;__;__	-1.71203545	0.201554214
d__Bacteria;p__Desulfobacterota;c__Desulfobacteria;o__Desulfobacterales;f__Desulfobacteraceae;g__Desulfobacter	-0.138607785	0.9470091
d__Bacteria;p__Desulfobacterota;c__Desulfobacteria;o__Desulfobacterales;f__Desulfobacterales;g__Desulfatiferula	-1.123577878	0.253713393
d__Bacteria;p__Desulfobacterota;c__Desulfobacteria;o__Desulfobacterales;f__Desulfococcaceae;g__Desulfococcus	-0.295275662	0.889107349
d__Bacteria;p__Desulfobacterota;c__Desulfobacteria;o__Desulfobacterales;f__Desulfosarcinaceae;__	-0.787912755	0.165141718
d__Bacteria;p__Desulfobacterota;c__Desulfobacteria;o__Desulfobacterales;f__Desulfosarcinaceae;g__Desulfatitalea	-1.796079146	0.179928176
d__Bacteria;p__Desulfobacterota;c__Desulfobacteria;o__Desulfobacterales;f__Desulfosarcinaceae;g__Desulfosarcina	-1.675054664	0.518173344
d__Bacteria;p__Desulfobacterota;c__Desulfobacteria;o__Desulfobacterales;f__Desulfosarcinaceae;g__Incertae_Sedis	0.900866255	0.743280872
d__Bacteria;p__Desulfobacterota;c__Desulfobacteria;o__Desulfobacterales;f__Desulfosarcinaceae;g__LCP-80	-1.147745918	0.001308606
d__Bacteria;p__Desulfobacterota;c__Desulfobacteria;o__Desulfobacterales;f__Desulfosarcinaceae;g__SEEP-SRB1	-1.334580627	3.64E-15
d__Bacteria;p__Desulfobacterota;c__Desulfobacteria;o__Desulfobacterales;f__Desulfosarcinaceae;g__Sva0081_sediment_group	-0.957607013	0.032909666
d__Bacteria;p__Desulfobacterota;c__Desulfobacteria;o__Desulfobacterales;f__Desulfosarcinaceae;g__uncultured	-2.553728054	0.259342321
d__Bacteria;p__Desulfobacterota;c__Desulfobacteria;o__Desulfobacterales;f__uncultured;g__uncultured	0.038631272	0.955843603
d__Bacteria;p__Desulfobacterota;c__Desulfobulbia;o__Desulfobulbales;__;__	1.178226723	0.444221888
d__Bacteria;p__Desulfobacterota;c__Desulfobulbia;o__Desulfobulbales;f__Desulfobulbaceae;__	-0.105704433	0.985006417
d__Bacteria;p__Desulfobacterota;c__Desulfobulbia;o__Desulfobulbales;f__Desulfobulbaceae;g__Candidatus_Electrothrix	-0.138607785	0.911239852
d__Bacteria;p__Desulfobacterota;c__Desulfobulbia;o__Desulfobulbales;f__Desulfobulbaceae;g__Desulfobulbus	-0.295275662	0.883426926
d__Bacteria;p__Desulfobacterota;c__Desulfobulbia;o__Desulfobulbales;f__Desulfobulbaceae;g__uncultured	-1.822304138	0.455245012
d__Bacteria;p__Desulfobacterota;c__Desulfobulbia;o__Desulfobulbales;f__Desulfocapsaceae;__	-0.514569956	0.871196337
d__Bacteria;p__Desulfobacterota;c__Desulfobulbia;o__Desulfobulbales;f__Desulfocapsaceae;g__uncultured	-0.270407319	0.955843603
d__Bacteria;p__Desulfobacterota;c__Desulfobulbia;o__Desulfobulbales;f__Desulfurivibrionaceae;g__Desulfurivibrio	-1.355493866	0.227689971
d__Bacteria;p__Desulfobacterota;c__Desulfobulbia;o__Desulfobulbales;f__Desulfurivibrionaceae;g__MSBL7	-1.223355441	0.228060452
d__Bacteria;p__Desulfobacterota;c__Desulfobulbia;o__Desulfobulbales;f__uncultured;g__uncultured	-0.444038029	0.758555757
d__Bacteria;p__Desulfobacterota;c__Desulfomonilia;o__Desulfomonilales;f__Desulfomonilaceae;g__Desulfomonile	-1.472283383	0.387309706
d__Bacteria;p__Desulfobacterota;c__Desulfovibrionia;o__Desulfovibrionales;f__Desulfovibrionaceae;g__Bilophila	1.170920653	0.121649476
d__Bacteria;p__Desulfobacterota;c__Desulfovibrionia;o__Desulfovibrionales;f__Desulfovibrionaceae;g__Desulfovibrio	1.108449065	0.31811321
d__Bacteria;p__Desulfobacterota;c__Desulfovibrionia;o__Desulfovibrionales;f__Desulfovibrionaceae;g__uncultured	-0.912174869	5.78E-180
d__Bacteria;p__Desulfobacterota;c__Desulfuromonadia;__;__;__	0.13980265	0.972896973
d__Bacteria;p__Desulfobacterota;c__Desulfuromonadia;o__Bradymonadales;f__Bradymonadales;g__Bradymonadales	-1.094574086	0.209207099
d__Bacteria;p__Desulfobacterota;c__Desulfuromonadia;o__C8S-102;f__C8S-102;g__C8S-102	-0.138607785	0.911239852
d__Bacteria;p__Desulfobacterota;c__Desulfuromonadia;o__Desulfuromonadia;__;__	-0.314756801	0.53793549
d__Bacteria;p__Desulfobacterota;c__Desulfuromonadia;o__Desulfuromonadia;f__Desulfuromonadaceae;__	-0.632475966	0.704484608
d__Bacteria;p__Desulfobacterota;c__Desulfuromonadia;o__Desulfuromonadia;f__Desulfuromonadaceae;g__Desulfuromonadaceae	-0.199381638	0.889107349
d__Bacteria;p__Desulfobacterota;c__Desulfuromonadia;o__Desulfuromonadia;f__Geopsychrobacteraceae;g__Desulfuromusa	-0.746790883	0.667162826
d__Bacteria;p__Desulfobacterota;c__Desulfuromonadia;o__Desulfuromonadia;f__Geothermobacteraceae;g__Geothermobacter	-0.855861853	0.650180454
d__Bacteria;p__Desulfobacterota;c__Desulfuromonadia;o__Desulfuromonadia;f__Syntrophotaleaceae;g__Syntrophotalea	-2.153262167	0.206576432
d__Bacteria;p__Desulfobacterota;c__Desulfuromonadia;o__Geobacterales;f__Geobacteraceae;__	0.009868492	0.979174465
d__Bacteria;p__Desulfobacterota;c__Desulfuromonadia;o__Geobacterales;f__Geobacteraceae;g__Citrifermentans	-1.001700479	0.002353053
d__Bacteria;p__Desulfobacterota;c__Desulfuromonadia;o__Geobacterales;f__Geobacteraceae;g__Geobacter	4.295432086	3.92E-89
d__Bacteria;p__Desulfobacterota;c__Desulfuromonadia;o__Geobacterales;f__Geobacteraceae;g__uncultured	-1.594628585	0.253713393
d__Bacteria;p__Desulfobacterota;c__Desulfuromonadia;o__PB19;f__PB19;g__PB19	-0.170377845	0.902926712
d__Bacteria;p__Desulfobacterota;c__Desulfuromonadia;o__Sva1033;f__Sva1033;g__Sva1033	-1.476589947	0.600181747
d__Bacteria;p__Desulfobacterota;c__Dissulfuribacteria;o__Dissulfuribacterales;f__Dissulfuribacteraceae;__	1.060339851	0.510434726
d__Bacteria;p__Desulfobacterota;c__Dissulfuribacteria;o__Dissulfuribacterales;f__Dissulfuribacteraceae;g__Dissulfurirhabdus	-0.22606254	0.910199151
d__Bacteria;p__Desulfobacterota;c__Syntrophia;o__Syntrophales;__;__	0.079293289	0.875999359
d__Bacteria;p__Desulfobacterota;c__Syntrophia;o__Syntrophales;f__Smithellaceae;g__Smithella	0.504211809	0.380751985
d__Bacteria;p__Desulfobacterota;c__Syntrophia;o__Syntrophales;f__Syntrophaceae;g__Syntrophus	0.234185454	0.259342321
d__Bacteria;p__Desulfobacterota;c__Syntrophia;o__Syntrophales;f__uncultured;g__uncultured	-0.256518427	0.504540813
d__Bacteria;p__Desulfobacterota;c__Syntrophobacteria;o__Syntrophobacterales;f__Syntrophobacteraceae;g__Syntrophobacter	-0.498635114	0.180975045
d__Bacteria;p__Desulfobacterota;c__Syntrophobacteria;o__Syntrophobacterales;f__Syntrophobacteraceae;g__uncultured	-0.966292146	0.432344614
d__Bacteria;p__Desulfobacterota;c__Syntrophobacteria;o__Syntrophobacterales;f__uncultured;g__uncultured	-0.857952995	2.52E-12
d__Bacteria;p__Desulfobacterota;c__Syntrophorhabdia;o__Syntrophorhabdales;f__Syntrophorhabdaceae;g__Syntrophorhabdus	-0.129892069	0.714132091
d__Bacteria;p__Desulfobacterota;c__uncultured;o__uncultured;f__uncultured;g__uncultured	-0.138712492	0.796287036
d__Bacteria;p__DTB120;c__DTB120;o__DTB120;f__DTB120;g__DTB120	-2.783041449	9.86E-63
d__Bacteria;p__Edwardsbacteria;c__Edwardsbacteria;o__Edwardsbacteria;f__Edwardsbacteria;g__Edwardsbacteria	0.792392121	0.584549856
d__Bacteria;p__Elusimicrobiota;c__4-29;o__4-29;f__4-29;g__4-29	0.262716483	0.723663856
d__Bacteria;p__Elusimicrobiota;c__Elusimicrobia;o__Lineage_IV;f__Lineage_IV;g__Lineage_IV	-0.924158557	0.4272669
d__Bacteria;p__Elusimicrobiota;c__Elusimicrobia;o__MD2894-B20;f__MD2894-B20;g__MD2894-B20	-0.068829763	0.851560474
d__Bacteria;p__Elusimicrobiota;c__Elusimicrobia;o__MVP-88;f__MVP-88;g__MVP-88	0.785002819	0.556298368
d__Bacteria;p__Elusimicrobiota;c__Endomicrobia;o__Endomicrobiales;f__Endomicrobiaceae;g__Endomicrobium	-0.058867564	0.955843603
d__Bacteria;p__Elusimicrobiota;c__Lineage_IIa;o__Lineage_IIa;f__Lineage_IIa;g__Lineage_IIa	0.047861381	0.985006417
d__Bacteria;p__Elusimicrobiota;c__Lineage_IIb;o__Lineage_IIb;f__Lineage_IIb;g__Lineage_IIb	0.572125729	0.108889558
d__Bacteria;p__Elusimicrobiota;c__Lineage_IIc;o__Lineage_IIc;f__Lineage_IIc;g__Lineage_IIc	1.069238979	0.513337421
d__Bacteria;p__Elusimicrobiota;c__Rs-M47;o__Rs-M47;f__Rs-M47;g__Rs-M47	0.529590007	0.579414022
d__Bacteria;p__Entotheonellaeota;c__Entotheonellia;o__Entotheonellales;f__Entotheonellaceae;g__Candidatus_Entotheonella	0.999565999	0.57924032
d__Bacteria;p__Entotheonellaeota;c__Entotheonellia;o__Entotheonellales;f__Entotheonellaceae;g__Entotheonellaceae	0.605337319	0.664236649
d__Bacteria;p__FCPU426;c__FCPU426;o__FCPU426;f__FCPU426;g__FCPU426	0.518956583	0.194172554
d__Bacteria;p__Fermentibacterota;c__Fermentibacteria;o__Fermentibacterales;f__Fermentibacteraceae;g__Fermentibacteraceae	0.740492355	0.533731715
d__Bacteria;p__Fibrobacterota;c__Chitinivibrionia;o__uncultured;f__uncultured;g__uncultured	-0.201116502	0.499313498
d__Bacteria;p__Fibrobacterota;c__Fibrobacteria;o__Fibrobacterales;__;__	0.166822459	0.723663856
d__Bacteria;p__Fibrobacterota;c__Fibrobacteria;o__Fibrobacterales;f__B122;g__B122	0.208964145	0.846969046
d__Bacteria;p__Fibrobacterota;c__Fibrobacteria;o__Fibrobacterales;f__B5-096;g__B5-096	0.673431043	0.57924032
d__Bacteria;p__Fibrobacterota;c__Fibrobacteria;o__Fibrobacterales;f__Candidatus_Raymondbacteria;g__Candidatus_Raymondbacteria	1.433639535	0.05805108
d__Bacteria;p__Fibrobacterota;c__Fibrobacteria;o__Fibrobacterales;f__Fibrobacteraceae;g__uncultured	-0.360283559	0.889107349
d__Bacteria;p__Fibrobacterota;c__Fibrobacteria;o__Fibrobacterales;f__Fibrobacterales;g__BBMC-4	-0.12144059	0.782615167
d__Bacteria;p__Fibrobacterota;c__Fibrobacteria;o__Fibrobacterales;f__MAT-CR-H6-H10;g__MAT-CR-H6-H10	-0.064226601	0.955843603
d__Bacteria;p__Fibrobacterota;c__Fibrobacteria;o__Fibrobacterales;f__SBYC;g__SBYC	-0.273762821	0.889107349
d__Bacteria;p__Fibrobacterota;c__Fibrobacteria;o__Fibrobacterales;f__TG3;g__TG3	-2.171673534	3.56E-07
d__Bacteria;p__Fibrobacterota;c__Fibrobacteria;o__Fibrobacterales;f__uncultured;g__uncultured	2.295022834	6.21E-24
d__Bacteria;p__Firestonebacteria;c__Firestonebacteria;o__Firestonebacteria;f__Firestonebacteria;g__Firestonebacteria	1.453270041	0.167068159
d__Bacteria;p__Firmicutes;__;__;__;__	-1.467651278	0.035131389
d__Bacteria;p__Firmicutes;c__Bacilli;__;__;__	1.66864135	0.108320437
d__Bacteria;p__Firmicutes;c__Bacilli;o__Alicyclobacillales;f__Alicyclobacillaceae;g__Alicyclobacillus	-4.43301564	0
d__Bacteria;p__Firmicutes;c__Bacilli;o__Alicyclobacillales;f__Alicyclobacillaceae;g__Tumebacillus	-0.919209721	0.215692999
d__Bacteria;p__Firmicutes;c__Bacilli;o__Bacillales;__;__	0.458802578	0.364019522
d__Bacteria;p__Firmicutes;c__Bacilli;o__Bacillales;f__Bacillaceae;__	1.66864135	0.108320437
d__Bacteria;p__Firmicutes;c__Bacilli;o__Bacillales;f__Bacillaceae;g__Bacillus	-0.159407983	0.276201825
d__Bacteria;p__Firmicutes;c__Bacilli;o__Bacillales;f__Bacillaceae;g__Oceanobacillus	2.648141185	0.070878244
d__Bacteria;p__Firmicutes;c__Bacilli;o__Bacillales;f__Bacillaceae;g__Pseudogracilibacillus	-0.41624416	0.831714121
d__Bacteria;p__Firmicutes;c__Bacilli;o__Bacillales;f__Bacillaceae;g__uncultured	0.376170593	0.926724446
d__Bacteria;p__Firmicutes;c__Bacilli;o__Bacillales;f__Planococcaceae;__	-1.467264358	0.437551655
d__Bacteria;p__Firmicutes;c__Bacilli;o__Bacillales;f__Planococcaceae;g__Domibacillus	-1.969765412	1.77E-21
d__Bacteria;p__Firmicutes;c__Bacilli;o__Bacillales;f__Planococcaceae;g__Kurthia	-0.526324722	0.723663856
d__Bacteria;p__Firmicutes;c__Bacilli;o__Bacillales;f__Planococcaceae;g__Lysinibacillus	-0.100390525	0.559241375
d__Bacteria;p__Firmicutes;c__Bacilli;o__Bacillales;f__Planococcaceae;g__Solibacillus	-3.002708007	3.79E-32
d__Bacteria;p__Firmicutes;c__Bacilli;o__Bacillales;f__Sporolactobacillaceae;g__uncultured	3.113827229	5.89E-42
d__Bacteria;p__Firmicutes;c__Bacilli;o__Brevibacillales;f__Brevibacillaceae;g__Brevibacillus	0.024863757	0.98663339
d__Bacteria;p__Firmicutes;c__Bacilli;o__Erysipelotrichales;f__Erysipelatoclostridiaceae;g__Coprobacillus	0.092441275	0.909343442
d__Bacteria;p__Firmicutes;c__Bacilli;o__Erysipelotrichales;f__Erysipelatoclostridiaceae;g__Erysipelatoclostridium	-0.893981382	0.26826606
d__Bacteria;p__Firmicutes;c__Bacilli;o__Erysipelotrichales;f__Erysipelatoclostridiaceae;g__Erysipelotrichaceae_UCG-003	0.782258767	0.06684396
d__Bacteria;p__Firmicutes;c__Bacilli;o__Erysipelotrichales;f__Erysipelotrichaceae;g__[Clostridium]_innocuum_group	0.657471206	0.710473047
d__Bacteria;p__Firmicutes;c__Bacilli;o__Erysipelotrichales;f__Erysipelotrichaceae;g__Allobaculum	0.858479944	0.079071138
d__Bacteria;p__Firmicutes;c__Bacilli;o__Erysipelotrichales;f__Erysipelotrichaceae;g__Dubosiella	2.22957752	0.167068159
d__Bacteria;p__Firmicutes;c__Bacilli;o__Erysipelotrichales;f__Erysipelotrichaceae;g__Faecalibaculum	0.751295862	0.135031683
d__Bacteria;p__Firmicutes;c__Bacilli;o__Erysipelotrichales;f__Erysipelotrichaceae;g__Holdemanella	1.667463308	0.103716722
d__Bacteria;p__Firmicutes;c__Bacilli;o__Erysipelotrichales;f__Erysipelotrichaceae;g__Holdemania	0.031667423	0.972896973
d__Bacteria;p__Firmicutes;c__Bacilli;o__Erysipelotrichales;f__Erysipelotrichaceae;g__Ileibacterium	-1.546333597	0.275740826
d__Bacteria;p__Firmicutes;c__Bacilli;o__Erysipelotrichales;f__Erysipelotrichaceae;g__Solobacterium	1.25992778	0.086422804
d__Bacteria;p__Firmicutes;c__Bacilli;o__Erysipelotrichales;f__Erysipelotrichaceae;g__Turicibacter	1.129480074	1.76E-06
d__Bacteria;p__Firmicutes;c__Bacilli;o__Erysipelotrichales;f__Erysipelotrichaceae;g__uncultured	1.207413156	0.182844413
d__Bacteria;p__Firmicutes;c__Bacilli;o__Izemoplasmatales;f__Izemoplasmataceae;g__Izimaplasma	-0.103487613	0.955843603
d__Bacteria;p__Firmicutes;c__Bacilli;o__Lactobacillales;__;__	0.819643867	0.108889558
d__Bacteria;p__Firmicutes;c__Bacilli;o__Lactobacillales;f__Aerococcaceae;g__Aerococcus	1.129277067	0.613518221
d__Bacteria;p__Firmicutes;c__Bacilli;o__Lactobacillales;f__Aerococcaceae;g__Facklamia	1.727532868	0.098805599
d__Bacteria;p__Firmicutes;c__Bacilli;o__Lactobacillales;f__Carnobacteriaceae;__	-0.315483869	0.828079982
d__Bacteria;p__Firmicutes;c__Bacilli;o__Lactobacillales;f__Carnobacteriaceae;g__Atopostipes	1.521289151	0.1039476
d__Bacteria;p__Firmicutes;c__Bacilli;o__Lactobacillales;f__Carnobacteriaceae;g__Dolosigranulum	0.724814603	0.455245012
d__Bacteria;p__Firmicutes;c__Bacilli;o__Lactobacillales;f__Catellicoccaceae;g__Catellicoccus	1.780213126	0.120784191
d__Bacteria;p__Firmicutes;c__Bacilli;o__Lactobacillales;f__Enterococcaceae;g__Enterococcus	1.231526178	0.038502543
d__Bacteria;p__Firmicutes;c__Bacilli;o__Lactobacillales;f__Enterococcaceae;g__Tetragenococcus	0.031667423	0.972896973
d__Bacteria;p__Firmicutes;c__Bacilli;o__Lactobacillales;f__Lactobacillaceae;g__Lactobacillus	0.96770768	0.143190476
d__Bacteria;p__Firmicutes;c__Bacilli;o__Lactobacillales;f__Leuconostocaceae;g__Leuconostoc	1.112096834	0.539413815
d__Bacteria;p__Firmicutes;c__Bacilli;o__Lactobacillales;f__Leuconostocaceae;g__Weissella	1.9695693	0.133492162
d__Bacteria;p__Firmicutes;c__Bacilli;o__Lactobacillales;f__Streptococcaceae;g__Lactococcus	1.532646343	0.191942276
d__Bacteria;p__Firmicutes;c__Bacilli;o__Lactobacillales;f__Streptococcaceae;g__Streptococcus	1.551367101	0.165620722
d__Bacteria;p__Firmicutes;c__Bacilli;o__Mycoplasmatales;f__Mycoplasmataceae;g__Mycoplasma	1.090556378	0.123284905
d__Bacteria;p__Firmicutes;c__Bacilli;o__Paenibacillales;f__Paenibacillaceae;g__Ammoniphilus	-0.170377845	0.902926712
d__Bacteria;p__Firmicutes;c__Bacilli;o__Paenibacillales;f__Paenibacillaceae;g__Paenibacillus	0.688572439	0.167068159
d__Bacteria;p__Firmicutes;c__Bacilli;o__RF39;f__RF39;g__RF39	0.861953623	0.081382956
d__Bacteria;p__Firmicutes;c__Bacilli;o__Staphylococcales;f__Gemellaceae;g__Gemella	1.078587223	0.344396056
d__Bacteria;p__Firmicutes;c__Bacilli;o__Staphylococcales;f__Staphylococcaceae;g__Jeotgalicoccus	-0.906026869	0.459380373
d__Bacteria;p__Firmicutes;c__Bacilli;o__Staphylococcales;f__Staphylococcaceae;g__Staphylococcus	1.229128738	0.022264234
d__Bacteria;p__Firmicutes;c__Clostridia;__;__;__	-1.130450974	0.190957807
d__Bacteria;p__Firmicutes;c__Clostridia;o__Christensenellales;f__Christensenellaceae;g__Christensenellaceae_R-7_group	0.395307346	0.602440232
d__Bacteria;p__Firmicutes;c__Clostridia;o__Christensenellales;f__Christensenellaceae;g__uncultured	-0.019716137	0.985435269
d__Bacteria;p__Firmicutes;c__Clostridia;o__Clostridia;f__Gracilibacteraceae;g__Lutispora	1.601875654	0.08316917
d__Bacteria;p__Firmicutes;c__Clostridia;o__Clostridia;f__Hungateiclostridiaceae;__	2.587235535	0.001317997
d__Bacteria;p__Firmicutes;c__Clostridia;o__Clostridia;f__Hungateiclostridiaceae;g__Anaerobacterium	2.36178853	0.156947914
d__Bacteria;p__Firmicutes;c__Clostridia;o__Clostridia;f__Hungateiclostridiaceae;g__Fastidiosipila	5.376266531	3.64E-231
d__Bacteria;p__Firmicutes;c__Clostridia;o__Clostridia;f__Hungateiclostridiaceae;g__Mageibacillus	3.884049749	3.04E-186
d__Bacteria;p__Firmicutes;c__Clostridia;o__Clostridia;f__Hungateiclostridiaceae;g__Ruminiclostridium	0.548478121	0.809796867
d__Bacteria;p__Firmicutes;c__Clostridia;o__Clostridia;f__Hungateiclostridiaceae;g__Saccharofermentans	-0.064226601	0.955843603
d__Bacteria;p__Firmicutes;c__Clostridia;o__Clostridia;f__Hungateiclostridiaceae;g__uncultured	-3.024838703	1.07E-40
d__Bacteria;p__Firmicutes;c__Clostridia;o__Clostridia_UCG-014;f__Clostridia_UCG-014;g__Clostridia_UCG-014	0.678100131	0.241449158
d__Bacteria;p__Firmicutes;c__Clostridia;o__Clostridia_vadinBB60_group;f__Clostridia_vadinBB60_group;g__Clostridia_vadinBB60_group	1.091018699	0.577043983
d__Bacteria;p__Firmicutes;c__Clostridia;o__Clostridiales;f__Caloramatoraceae;g__Fonticella	1.327162132	4.48E-13
d__Bacteria;p__Firmicutes;c__Clostridia;o__Clostridiales;f__Clostridiaceae;__	0.279670783	0.942063889
d__Bacteria;p__Firmicutes;c__Clostridia;o__Clostridiales;f__Clostridiaceae;g__Candidatus_Arthromitus	3.657339914	7.88E-19
d__Bacteria;p__Firmicutes;c__Clostridia;o__Clostridiales;f__Clostridiaceae;g__Clostridium_sensu_stricto_1	0.70033371	0.006947682
d__Bacteria;p__Firmicutes;c__Clostridia;o__Clostridiales;f__Clostridiaceae;g__Clostridium_sensu_stricto_10	0.575729834	0.871196337
d__Bacteria;p__Firmicutes;c__Clostridia;o__Clostridiales;f__Clostridiaceae;g__Clostridium_sensu_stricto_11	2.677097636	8.62E-04
d__Bacteria;p__Firmicutes;c__Clostridia;o__Clostridiales;f__Clostridiaceae;g__Clostridium_sensu_stricto_12	0.438089307	0.038844211
d__Bacteria;p__Firmicutes;c__Clostridia;o__Clostridiales;f__Clostridiaceae;g__Clostridium_sensu_stricto_3	1.109765272	0.217342165
d__Bacteria;p__Firmicutes;c__Clostridia;o__Clostridiales;f__Clostridiaceae;g__Clostridium_sensu_stricto_5	1.780213126	0.105402066
d__Bacteria;p__Firmicutes;c__Clostridia;o__Clostridiales;f__Clostridiaceae;g__Clostridium_sensu_stricto_7	-0.064226601	0.955843603
d__Bacteria;p__Firmicutes;c__Clostridia;o__Clostridiales;f__Clostridiaceae;g__Clostridium_sensu_stricto_8	-0.170020931	0.194172554
d__Bacteria;p__Firmicutes;c__Clostridia;o__Clostridiales;f__Clostridiaceae;g__Oceanirhabdus	-0.138607785	0.942063889
d__Bacteria;p__Firmicutes;c__Clostridia;o__Clostridiales;f__Clostridiaceae;g__Proteiniclasticum	-0.22606254	0.905719545
d__Bacteria;p__Firmicutes;c__Clostridia;o__Clostridiales;f__Clostridiaceae;g__uncultured	0.031667423	0.985006417
d__Bacteria;p__Firmicutes;c__Clostridia;o__Clostridiales;f__Oxobacteraceae;g__Oxobacter	1.351196087	0.413729227
d__Bacteria;p__Firmicutes;c__Clostridia;o__Eubacteriales;__;__	0.166822459	0.723663856
d__Bacteria;p__Firmicutes;c__Clostridia;o__Eubacteriales;f__Eubacteriales;g__Alkalibaculum	0.031667423	0.972896973
d__Bacteria;p__Firmicutes;c__Clostridia;o__Lachnospirales;f__Lachnospiraceae;__	1.397768261	0.156577603
d__Bacteria;p__Firmicutes;c__Clostridia;o__Lachnospirales;f__Lachnospiraceae;g__[Eubacterium]_eligens_group	-0.170377845	0.902926712
d__Bacteria;p__Firmicutes;c__Clostridia;o__Lachnospirales;f__Lachnospiraceae;g__[Eubacterium]_fissicatena_group	0.08434768	0.972896973
d__Bacteria;p__Firmicutes;c__Clostridia;o__Lachnospirales;f__Lachnospiraceae;g__[Eubacterium]_hallii_group	0.024792311	0.932277202
d__Bacteria;p__Firmicutes;c__Clostridia;o__Lachnospirales;f__Lachnospiraceae;g__[Eubacterium]_ruminantium_group	0.192476139	0.9470091
d__Bacteria;p__Firmicutes;c__Clostridia;o__Lachnospirales;f__Lachnospiraceae;g__[Eubacterium]_ventriosum_group	0.574683512	0.871196337
d__Bacteria;p__Firmicutes;c__Clostridia;o__Lachnospirales;f__Lachnospiraceae;g__[Eubacterium]_xylanophilum_group	0.005979895	0.993482621
d__Bacteria;p__Firmicutes;c__Clostridia;o__Lachnospirales;f__Lachnospiraceae;g__[Ruminococcus]_gauvreauii_group	1.183647255	0.526139668
d__Bacteria;p__Firmicutes;c__Clostridia;o__Lachnospirales;f__Lachnospiraceae;g__[Ruminococcus]_gnavus_group	1.770109022	0.127911011
d__Bacteria;p__Firmicutes;c__Clostridia;o__Lachnospirales;f__Lachnospiraceae;g__[Ruminococcus]_torques_group	0.888006195	0.159447008
d__Bacteria;p__Firmicutes;c__Clostridia;o__Lachnospirales;f__Lachnospiraceae;g__A2	1.32206776	0.05805108
d__Bacteria;p__Firmicutes;c__Clostridia;o__Lachnospirales;f__Lachnospiraceae;g__Agathobacter	0.6418086	0.463882839
d__Bacteria;p__Firmicutes;c__Clostridia;o__Lachnospirales;f__Lachnospiraceae;g__Anaerosporobacter	1.293488553	0.616799947
d__Bacteria;p__Firmicutes;c__Clostridia;o__Lachnospirales;f__Lachnospiraceae;g__Anaerostipes	1.539031381	0.144298154
d__Bacteria;p__Firmicutes;c__Clostridia;o__Lachnospirales;f__Lachnospiraceae;g__Blautia	1.202021383	0.149884788
d__Bacteria;p__Firmicutes;c__Clostridia;o__Lachnospirales;f__Lachnospiraceae;g__Butyrivibrio	0.301173395	0.889107349
d__Bacteria;p__Firmicutes;c__Clostridia;o__Lachnospirales;f__Lachnospiraceae;g__Cellulosilyticum	0.092441275	0.9470091
d__Bacteria;p__Firmicutes;c__Clostridia;o__Lachnospirales;f__Lachnospiraceae;g__CHKCI001	2.592808401	0.085212995
d__Bacteria;p__Firmicutes;c__Clostridia;o__Lachnospirales;f__Lachnospiraceae;g__Coprococcus	-0.703944284	0.804876854
d__Bacteria;p__Firmicutes;c__Clostridia;o__Lachnospirales;f__Lachnospiraceae;g__Dorea	0.284971715	0.740088541
d__Bacteria;p__Firmicutes;c__Clostridia;o__Lachnospirales;f__Lachnospiraceae;g__Fusicatenibacter	0.683287829	0.194172554
d__Bacteria;p__Firmicutes;c__Clostridia;o__Lachnospirales;f__Lachnospiraceae;g__GCA-900066575	0.826209165	0.716108215
d__Bacteria;p__Firmicutes;c__Clostridia;o__Lachnospirales;f__Lachnospiraceae;g__Hungatella	-0.034026894	0.987792501
d__Bacteria;p__Firmicutes;c__Clostridia;o__Lachnospirales;f__Lachnospiraceae;g__Lachnoclostridium	0.32557486	0.889107349
d__Bacteria;p__Firmicutes;c__Clostridia;o__Lachnospirales;f__Lachnospiraceae;g__Lachnospira	0.452849125	0.704423559
d__Bacteria;p__Firmicutes;c__Clostridia;o__Lachnospirales;f__Lachnospiraceae;g__Lachnospiraceae_ND3007_group	0.842963859	0.437551655
d__Bacteria;p__Firmicutes;c__Clostridia;o__Lachnospirales;f__Lachnospiraceae;g__Lachnospiraceae_NK4A136_group	0.501758474	0.52128578
d__Bacteria;p__Firmicutes;c__Clostridia;o__Lachnospirales;f__Lachnospiraceae;g__Lachnospiraceae_UCG-001	0.472662107	0.658465401
d__Bacteria;p__Firmicutes;c__Clostridia;o__Lachnospirales;f__Lachnospiraceae;g__Lachnospiraceae_UCG-004	1.750962014	0.233822473
d__Bacteria;p__Firmicutes;c__Clostridia;o__Lachnospirales;f__Lachnospiraceae;g__Lachnospiraceae_UCG-010	-0.317500214	0.926724446
d__Bacteria;p__Firmicutes;c__Clostridia;o__Lachnospirales;f__Lachnospiraceae;g__Roseburia	0.615973175	0.437551655
d__Bacteria;p__Firmicutes;c__Clostridia;o__Lachnospirales;f__Lachnospiraceae;g__Sellimonas	0.505429045	0.721503622
d__Bacteria;p__Firmicutes;c__Clostridia;o__Lachnospirales;f__Lachnospiraceae;g__Shuttleworthia	4.651298715	7.03E-08
d__Bacteria;p__Firmicutes;c__Clostridia;o__Lachnospirales;f__Lachnospiraceae;g__Stomatobaculum	1.774769158	0.144352166
d__Bacteria;p__Firmicutes;c__Clostridia;o__Lachnospirales;f__Lachnospiraceae;g__Tuzzerella	2.078262002	0.012095583
d__Bacteria;p__Firmicutes;c__Clostridia;o__Lachnospirales;f__Lachnospiraceae;g__Tyzzerella	1.526682648	0.08316917
d__Bacteria;p__Firmicutes;c__Clostridia;o__Lachnospirales;f__Lachnospiraceae;g__uncultured	-1.031891651	0.573537203
d__Bacteria;p__Firmicutes;c__Clostridia;o__Monoglobales;f__Monoglobaceae;g__Monoglobus	1.601875654	0.099509885
d__Bacteria;p__Firmicutes;c__Clostridia;o__Oscillospirales;__;__	-0.064226601	0.955843603
d__Bacteria;p__Firmicutes;c__Clostridia;o__Oscillospirales;f__[Eubacterium]_coprostanoligenes_group;g__[Eubacterium]_coprostanoligenes_group	0.526815295	0.402731968
d__Bacteria;p__Firmicutes;c__Clostridia;o__Oscillospirales;f__Butyricicoccaceae;g__Butyricicoccus	0.593376186	0.581777134
d__Bacteria;p__Firmicutes;c__Clostridia;o__Oscillospirales;f__Butyricicoccaceae;g__UCG-009	0.542416847	0.723663856
d__Bacteria;p__Firmicutes;c__Clostridia;o__Oscillospirales;f__Oscillospiraceae;__	1.130978167	0.363085975
d__Bacteria;p__Firmicutes;c__Clostridia;o__Oscillospirales;f__Oscillospiraceae;g__Colidextribacter	1.667740487	0.183749304
d__Bacteria;p__Firmicutes;c__Clostridia;o__Oscillospirales;f__Oscillospiraceae;g__NK4A214_group	1.680230381	0.173902984
d__Bacteria;p__Firmicutes;c__Clostridia;o__Oscillospirales;f__Oscillospiraceae;g__Oscillibacter	1.854901826	0.135624818
d__Bacteria;p__Firmicutes;c__Clostridia;o__Oscillospirales;f__Oscillospiraceae;g__Papillibacter	1.004622497	0.405466442
d__Bacteria;p__Firmicutes;c__Clostridia;o__Oscillospirales;f__Oscillospiraceae;g__UCG-002	0.237593608	0.861900221
d__Bacteria;p__Firmicutes;c__Clostridia;o__Oscillospirales;f__Oscillospiraceae;g__UCG-003	-0.98317339	0.2316774
d__Bacteria;p__Firmicutes;c__Clostridia;o__Oscillospirales;f__Oscillospiraceae;g__UCG-005	1.386719751	0.148259265
d__Bacteria;p__Firmicutes;c__Clostridia;o__Oscillospirales;f__Oscillospiraceae;g__uncultured	1.83491161	0.156947914
d__Bacteria;p__Firmicutes;c__Clostridia;o__Oscillospirales;f__Ruminococcaceae;__	0.092441275	0.955843603
d__Bacteria;p__Firmicutes;c__Clostridia;o__Oscillospirales;f__Ruminococcaceae;g__[Eubacterium]_siraeum_group	0.641080418	0.853837807
d__Bacteria;p__Firmicutes;c__Clostridia;o__Oscillospirales;f__Ruminococcaceae;g__Anaerotruncus	0.925230006	0.579414022
d__Bacteria;p__Firmicutes;c__Clostridia;o__Oscillospirales;f__Ruminococcaceae;g__CAG-352	0.848302426	0.289514716
d__Bacteria;p__Firmicutes;c__Clostridia;o__Oscillospirales;f__Ruminococcaceae;g__Faecalibacterium	0.966719672	0.405466442
d__Bacteria;p__Firmicutes;c__Clostridia;o__Oscillospirales;f__Ruminococcaceae;g__Negativibacillus	0.995124675	0.530285012
d__Bacteria;p__Firmicutes;c__Clostridia;o__Oscillospirales;f__Ruminococcaceae;g__Ruminococcus	0.590476479	0.383710907
d__Bacteria;p__Firmicutes;c__Clostridia;o__Oscillospirales;f__Ruminococcaceae;g__Subdoligranulum	1.265232571	0.195928327
d__Bacteria;p__Firmicutes;c__Clostridia;o__Oscillospirales;f__Ruminococcaceae;g__UBA1819	1.289318491	0.248036511
d__Bacteria;p__Firmicutes;c__Clostridia;o__Oscillospirales;f__Ruminococcaceae;g__uncultured	1.109889808	0.135624818
d__Bacteria;p__Firmicutes;c__Clostridia;o__Oscillospirales;f__UCG-010;g__UCG-010	0.869342926	0.599445313
d__Bacteria;p__Firmicutes;c__Clostridia;o__Peptostreptococcales-Tissierellales;__;__	-0.787244502	0.242249056
d__Bacteria;p__Firmicutes;c__Clostridia;o__Peptostreptococcales-Tissierellales;f__Anaerovoracaceae;__	1.98294568	0.124806497
d__Bacteria;p__Firmicutes;c__Clostridia;o__Peptostreptococcales-Tissierellales;f__Fusibacteraceae;g__Fusibacter	-1.025360964	0.292726213
d__Bacteria;p__Firmicutes;c__Clostridia;o__Peptostreptococcales-Tissierellales;f__Peptostreptococcaceae;g__Intestinibacter	1.25617199	0.216709693
d__Bacteria;p__Firmicutes;c__Clostridia;o__Peptostreptococcales-Tissierellales;f__Peptostreptococcaceae;g__Paraclostridium	-0.969519075	0.613518221
d__Bacteria;p__Firmicutes;c__Clostridia;o__Peptostreptococcales-Tissierellales;f__Peptostreptococcaceae;g__Peptostreptococcus	0.166822459	0.723663856
d__Bacteria;p__Firmicutes;c__Clostridia;o__Peptostreptococcales-Tissierellales;f__Peptostreptococcaceae;g__Romboutsia	0.476224897	0.205463639
d__Bacteria;p__Firmicutes;c__Clostridia;o__Peptostreptococcales-Tissierellales;f__Peptostreptococcaceae;g__Tepidibacter	0.840339133	0.620793506
d__Bacteria;p__Firmicutes;c__Clostridia;o__Peptostreptococcales-Tissierellales;f__Peptostreptococcaceae;g__Terrisporobacter	1.335098084	0.183749304
d__Bacteria;p__Firmicutes;c__Clostridia;o__Peptostreptococcales-Tissierellales;f__Peptostreptococcales-Tissierellales;g__Fenollaria	1.32206776	0.038844211
d__Bacteria;p__Firmicutes;c__Clostridia;o__Peptostreptococcales-Tissierellales;f__Peptostreptococcales-Tissierellales;g__Parvimonas	2.993091346	6.93E-08
d__Bacteria;p__Firmicutes;c__Clostridia;o__Peptostreptococcales-Tissierellales;f__Peptostreptococcales-Tissierellales;g__Peptoniphilus	3.516196352	1.13E-50
d__Bacteria;p__Firmicutes;c__Clostridia;o__Peptostreptococcales-Tissierellales;f__Peptostreptococcales-Tissierellales;g__W5053	-0.250765197	0.863446961
d__Bacteria;p__Firmicutes;c__Desulfitobacteriia;o__Desulfitobacteriales;f__uncultured;g__uncultured	0.092441275	0.909343442
d__Bacteria;p__Firmicutes;c__Desulfotomaculia;o__Desulfotomaculales;f__Desulfotomaculales;g__Desulfohalotomaculum	-2.65752164	1.63E-06
d__Bacteria;p__Firmicutes;c__Limnochordia;o__Limnochordia;f__Limnochordia;g__Hydrogenispora	1.382406906	0.405466442
d__Bacteria;p__Firmicutes;c__Negativicutes;o__Acidaminococcales;f__Acidaminococcaceae;g__Phascolarctobacterium	0.703295416	0.634335072
d__Bacteria;p__Firmicutes;c__Negativicutes;o__Acidaminococcales;f__Acidaminococcaceae;g__uncultured	-0.757373782	0.367321264
d__Bacteria;p__Firmicutes;c__Negativicutes;o__Veillonellales-Selenomonadales;f__Selenomonadaceae;g__Anaerovibrio	1.12970201	0.598155146
d__Bacteria;p__Firmicutes;c__Negativicutes;o__Veillonellales-Selenomonadales;f__Selenomonadaceae;g__Megamonas	0.814651145	0.436861998
d__Bacteria;p__Firmicutes;c__Negativicutes;o__Veillonellales-Selenomonadales;f__Selenomonadaceae;g__Mitsuokella	-0.064226601	0.955843603
d__Bacteria;p__Firmicutes;c__Negativicutes;o__Veillonellales-Selenomonadales;f__Sporomusaceae;__	0.673431043	0.522237054
d__Bacteria;p__Firmicutes;c__Negativicutes;o__Veillonellales-Selenomonadales;f__Sporomusaceae;g__Pelosinus	1.98294568	0.124806497
d__Bacteria;p__Firmicutes;c__Negativicutes;o__Veillonellales-Selenomonadales;f__Sporomusaceae;g__Sporomusa	-0.22606254	0.905719545
d__Bacteria;p__Firmicutes;c__Negativicutes;o__Veillonellales-Selenomonadales;f__Sporomusaceae;g__uncultured	0.366471173	0.909343442
d__Bacteria;p__Firmicutes;c__Negativicutes;o__Veillonellales-Selenomonadales;f__uncultured;g__uncultured	1.390133847	0.254755367
d__Bacteria;p__Firmicutes;c__Negativicutes;o__Veillonellales-Selenomonadales;f__Veillonellaceae;g__Dialister	4.284064813	1.13E-09
d__Bacteria;p__Firmicutes;c__Negativicutes;o__Veillonellales-Selenomonadales;f__Veillonellaceae;g__Megasphaera	4.204556438	2.64E-103
d__Bacteria;p__Firmicutes;c__Negativicutes;o__Veillonellales-Selenomonadales;f__Veillonellaceae;g__Veillonella	0.674965107	0.132303262
d__Bacteria;p__Firmicutes;c__Negativicutes;o__Veillonellales-Selenomonadales;f__Veillonellaceae;g__Veillonellaceae	2.257968848	0.148663938
d__Bacteria;p__Firmicutes;c__Syntrophomonadia;o__Syntrophomonadales;f__Syntrophomonadaceae;__	-1.471018396	0.20398707
d__Bacteria;p__Firmicutes;c__Syntrophomonadia;o__Syntrophomonadales;f__Syntrophomonadaceae;g__Syntrophomonas	1.98294568	0.141311975
d__Bacteria;p__Firmicutes;c__Syntrophomonadia;o__Syntrophomonadales;f__Syntrophomonadaceae;g__uncultured	0.166822459	0.889107349
d__Bacteria;p__Firmicutes;c__Thermoanaerobacteria;o__Thermoanaerobacterales;f__Family_III;g__Thermoanaerobacterium	0.792392121	0.547208735
d__Bacteria;p__Fusobacteriota;c__Fusobacteriia;o__Fusobacteriales;f__Fusobacteriaceae;g__Cetobacterium	1.737223644	0.013096959
d__Bacteria;p__Fusobacteriota;c__Fusobacteriia;o__Fusobacteriales;f__Fusobacteriaceae;g__Fusobacterium	0.980914701	0.579414022
d__Bacteria;p__Fusobacteriota;c__Fusobacteriia;o__Fusobacteriales;f__Leptotrichiaceae;g__Leptotrichia	0.346487959	0.883426926
d__Bacteria;p__Fusobacteriota;c__Fusobacteriia;o__Fusobacteriales;f__Leptotrichiaceae;g__Sneathia	2.564521085	1.08E-61
d__Bacteria;p__FW113;c__FW113;o__FW113;f__FW113;g__FW113	-0.064226601	0.955843603
d__Bacteria;p__GAL15;c__GAL15;o__GAL15;f__GAL15;g__GAL15	2.20622869	0.110226113
d__Bacteria;p__Gemmatimonadota;c__BD2-11_terrestrial_group;o__BD2-11_terrestrial_group;f__BD2-11_terrestrial_group;g__BD2-11_terrestrial_group	-1.966753654	0.434832846
d__Bacteria;p__Gemmatimonadota;c__Gemmatimonadetes;o__Gemmatimonadales;f__Gemmatimonadaceae;g__Gemmatimonas	-0.815578014	0.20519583
d__Bacteria;p__Gemmatimonadota;c__Gemmatimonadetes;o__Gemmatimonadales;f__Gemmatimonadaceae;g__uncultured	-0.115782835	0.909343442
d__Bacteria;p__Gemmatimonadota;c__Longimicrobia;o__Longimicrobiales;f__Longimicrobiaceae;g__Longimicrobiaceae	0.092441275	0.909343442
d__Bacteria;p__Gemmatimonadota;c__MD2902-B12;o__MD2902-B12;f__MD2902-B12;g__MD2902-B12	-3.736686055	1.10E-60
d__Bacteria;p__Gemmatimonadota;c__PAUC43f_marine_benthic_group;o__PAUC43f_marine_benthic_group;f__PAUC43f_marine_benthic_group;g__PAUC43f_marine_benthic_group	-1.357622001	0.424302109
d__Bacteria;p__Gemmatimonadota;c__S0134_terrestrial_group;o__S0134_terrestrial_group;f__S0134_terrestrial_group;g__S0134_terrestrial_group	-1.471952413	5.55E-87
d__Bacteria;p__GN01;c__GN01;o__GN01;f__GN01;g__GN01	0.166287345	0.598155146
d__Bacteria;p__Halanaerobiaeota;c__Halanaerobiia;o__Halanaerobiales;f__Halobacteroidaceae;g__uncultured	-1.509777844	0.31811321
d__Bacteria;p__Hydrogenedentes;c__Hydrogenedentia;o__Hydrogenedentiales;f__Hydrogenedensaceae;__	-1.081045659	0.379730432
d__Bacteria;p__Hydrogenedentes;c__Hydrogenedentia;o__Hydrogenedentiales;f__Hydrogenedensaceae;g__Hydrogenedensaceae	-0.639966918	0.415473028
d__Bacteria;p__Latescibacterota;c__Latescibacteria;o__Latescibacterales;f__Latescibacteraceae;g__Candidatus_Latescibacter	-0.803160748	0.487948793
d__Bacteria;p__Latescibacterota;c__Latescibacteria;o__Latescibacterales;f__Latescibacteraceae;g__Latescibacteraceae	-0.733425864	0.086422804
d__Bacteria;p__Latescibacterota;c__Latescibacterota;o__Latescibacterota;f__Latescibacterota;g__Latescibacterota	-0.722328446	0.112351949
d__Bacteria;p__LCP-89;c__LCP-89;o__LCP-89;f__LCP-89;g__LCP-89	-0.877242141	0.167927373
d__Bacteria;p__Margulisbacteria;c__Margulisbacteria;o__Margulisbacteria;f__Margulisbacteria;g__Margulisbacteria	0.812022627	0.153971656
d__Bacteria;p__Marinimicrobia_(SAR406_clade);c__Marinimicrobia_(SAR406_clade);o__Marinimicrobia_(SAR406_clade);f__Marinimicrobia_(SAR406_clade);g__Marinimicrobia_(SAR406_clade)	0.937108529	0.529819448
d__Bacteria;p__MBNT15;c__MBNT15;o__MBNT15;f__MBNT15;g__MBNT15	-1.042278279	0.002871961
d__Bacteria;p__Methylomirabilota;c__Methylomirabilia;o__Methylomirabilales;f__Methylomirabilaceae;g__Sh765B-TzT-35	-0.501236243	0.686855494
d__Bacteria;p__Methylomirabilota;c__Methylomirabilia;o__Methylomirabilales;f__Methylomirabilaceae;g__Z114MB74	0.199819685	0.327501984
d__Bacteria;p__Methylomirabilota;c__Methylomirabilia;o__Rokubacteriales;f__Rokubacteriales;g__Rokubacteriales	-0.103487613	0.940560521
d__Bacteria;p__Modulibacteria;c__Moduliflexia;o__Moduliflexales;f__Moduliflexaceae;g__Moduliflexaceae	-2.05073134	0.148259265
d__Bacteria;p__Myxococcota;__;__;__;__	-0.526324722	0.439715447
d__Bacteria;p__Myxococcota;c__bacteriap25;o__bacteriap25;f__bacteriap25;g__bacteriap25	-0.173006312	0.653810432
d__Bacteria;p__Myxococcota;c__Myxococcia;o__Myxococcales;__;__	0.092441275	0.955843603
d__Bacteria;p__Myxococcota;c__Myxococcia;o__Myxococcales;f__Anaeromyxobacteraceae;g__Anaeromyxobacter	-0.374705541	0.613518221
d__Bacteria;p__Myxococcota;c__Myxococcia;o__Myxococcales;f__Myxococcaceae;__	-0.41624416	0.831714121
d__Bacteria;p__Myxococcota;c__Myxococcia;o__Myxococcales;f__Myxococcaceae;g__P3OB-42	-0.451290214	0.828079982
d__Bacteria;p__Myxococcota;c__Myxococcia;o__Myxococcales;f__Myxococcaceae;g__uncultured	-1.442615454	0.21196656
d__Bacteria;p__Myxococcota;c__Polyangia;__;__;__	1.191053564	0.417163188
d__Bacteria;p__Myxococcota;c__Polyangia;o__Haliangiales;f__Haliangiaceae;g__Haliangium	0.149056985	0.408240291
d__Bacteria;p__Myxococcota;c__Polyangia;o__MidBa8;f__MidBa8;g__MidBa8	-3.40212205	9.54E-137
d__Bacteria;p__Myxococcota;c__Polyangia;o__mle1-27;f__mle1-27;g__mle1-27	-0.406903225	0.206576432
d__Bacteria;p__Myxococcota;c__Polyangia;o__Nannocystales;f__Nannocystaceae;g__uncultured	0.031667423	0.972896973
d__Bacteria;p__Myxococcota;c__Polyangia;o__Polyangiales;f__BIrii41;g__BIrii41	-1.571863962	0.399001825
d__Bacteria;p__Myxococcota;c__Polyangia;o__Polyangiales;f__Eel-36e1D6;g__Eel-36e1D6	-0.170377845	0.902926712
d__Bacteria;p__Myxococcota;c__Polyangia;o__Polyangiales;f__Phaselicystidaceae;g__Phaselicystis	-1.439248336	0.161046915
d__Bacteria;p__Myxococcota;c__Polyangia;o__Polyangiales;f__Polyangiaceae;__	-0.804479816	0.098805599
d__Bacteria;p__Myxococcota;c__Polyangia;o__Polyangiales;f__Polyangiaceae;g__Pajaroellobacter	-0.048245849	0.955843603
d__Bacteria;p__Myxococcota;c__Polyangia;o__Polyangiales;f__Polyangiaceae;g__Sorangium	-0.103487613	0.955843603
d__Bacteria;p__Myxococcota;c__Polyangia;o__Polyangiales;f__Polyangiaceae;g__uncultured	1.98294568	0.124806497
d__Bacteria;p__Myxococcota;c__Polyangia;o__Polyangiales;f__Sandaracinaceae;g__uncultured	-0.919756685	4.23E-09
d__Bacteria;p__Myxococcota;c__Polyangia;o__PS-B29;f__PS-B29;g__PS-B29	-1.229492295	0.445376352
d__Bacteria;p__Myxococcota;c__Polyangia;o__UASB-TL25;f__UASB-TL25;g__UASB-TL25	1.135388172	0.149884788
d__Bacteria;p__Myxococcota;c__Polyangia;o__VHS-B3-70;f__VHS-B3-70;g__VHS-B3-70	-0.129050917	0.825533479
d__Bacteria;p__Myxococcota;c__Polyangia;o__VHS-B4-70;f__VHS-B4-70;g__VHS-B4-70	-1.414096158	0.161789339
d__Bacteria;p__NB1-j;c__NB1-j;o__NB1-j;f__NB1-j;g__NB1-j	-2.282098312	0.01579826
d__Bacteria;p__Nitrospinota;c__P9X2b3D02;o__P9X2b3D02;f__P9X2b3D02;g__P9X2b3D02	-0.273762821	0.902633076
d__Bacteria;p__Nitrospirota;c__4-29-1;o__4-29-1;f__4-29-1;g__4-29-1	0.072525139	0.843105827
d__Bacteria;p__Nitrospirota;c__Leptospirillia;o__Leptospirillales;f__Leptospirillaceae;g__Leptospirillum	0.964737749	0.350426948
d__Bacteria;p__Nitrospirota;c__Nitrospiria;o__Nitrospirales;f__Nitrospiraceae;g__Nitrospira	-0.018630345	0.972896973
d__Bacteria;p__Nitrospirota;c__Thermodesulfovibrionia;o__Thermodesulfovibrionales;f__Thermodesulfovibrionaceae;g__Thermodesulfovibrio	-0.019716137	0.985006417
d__Bacteria;p__Nitrospirota;c__Thermodesulfovibrionia;o__uncultured;f__uncultured;g__uncultured	-1.046626102	0.003595038
d__Bacteria;p__NKB15;c__NKB15;o__NKB15;f__NKB15;g__NKB15	-0.842598271	0.021439562
d__Bacteria;p__Patescibacteria;__;__;__;__	-0.253082348	0.602073095
d__Bacteria;p__Patescibacteria;c__ABY1;__;__;__	1.505169808	3.11E-04
d__Bacteria;p__Patescibacteria;c__ABY1;o__Candidatus_Falkowbacteria;f__Candidatus_Falkowbacteria;g__Candidatus_Falkowbacteria	-0.796634794	0.253221187
d__Bacteria;p__Patescibacteria;c__ABY1;o__Candidatus_Kerfeldbacteria;f__Candidatus_Kerfeldbacteria;g__Candidatus_Kerfeldbacteria	0.118875447	0.9470091
d__Bacteria;p__Patescibacteria;c__ABY1;o__Candidatus_Magasanikbacteria;f__Candidatus_Magasanikbacteria;g__Candidatus_Magasanikbacteria	-0.680684346	0.043851605
d__Bacteria;p__Patescibacteria;c__ABY1;o__Candidatus_Uhrbacteria;f__Candidatus_Uhrbacteria;g__Candidatus_Uhrbacteria	0.092441275	0.909343442
d__Bacteria;p__Patescibacteria;c__Berkelbacteria;o__Berkelbacteria;f__Berkelbacteria;g__Berkelbacteria	1.341698266	0.144298154
d__Bacteria;p__Patescibacteria;c__Gracilibacteria;o__Gracilibacteria;f__Gracilibacteria;g__Gracilibacteria	-0.787244502	0.341069838
d__Bacteria;p__Patescibacteria;c__Gracilibacteria;o__JGI_0000069-P22;f__JGI_0000069-P22;g__JGI_0000069-P22	-0.782448256	0.560960773
d__Bacteria;p__Patescibacteria;c__Kazania;o__Kazania;f__Kazania;g__Kazania	0.166822459	0.723663856
d__Bacteria;p__Patescibacteria;c__Microgenomatia;o__Candidatus_Chisholmbacteria;f__Candidatus_Chisholmbacteria;g__Candidatus_Chisholmbacteria	-0.170377845	0.924589946
d__Bacteria;p__Patescibacteria;c__Microgenomatia;o__Candidatus_Levybacteria;f__Candidatus_Levybacteria;g__Candidatus_Levybacteria	1.067435439	0.242249056
d__Bacteria;p__Patescibacteria;c__Microgenomatia;o__Candidatus_Woesebacteria;f__Candidatus_Woesebacteria;g__Candidatus_Woesebacteria	-1.087849325	0.215692999
d__Bacteria;p__Patescibacteria;c__Microgenomatia;o__Candidatus_Woykebacteria;f__Candidatus_Woykebacteria;g__Candidatus_Woykebacteria	1.178226723	0.034040256
d__Bacteria;p__Patescibacteria;c__Microgenomatia;o__Microgenomatia;f__Microgenomatia;g__Microgenomatia	-0.202818185	0.865440104
d__Bacteria;p__Patescibacteria;c__Parcubacteria;__;__;__	-0.662994662	0.631967117
d__Bacteria;p__Patescibacteria;c__Parcubacteria;o__Candidatus_Campbellbacteria;f__Candidatus_Campbellbacteria;g__Candidatus_Campbellbacteria	0.262716483	0.341069838
d__Bacteria;p__Patescibacteria;c__Parcubacteria;o__Candidatus_Colwellbacteria;f__Candidatus_Colwellbacteria;g__Candidatus_Colwellbacteria	1.98294568	2.01E-20
d__Bacteria;p__Patescibacteria;c__Parcubacteria;o__Candidatus_Jorgensenbacteria;f__Candidatus_Jorgensenbacteria;g__Candidatus_Jorgensenbacteria	-0.871015978	0.402731968
d__Bacteria;p__Patescibacteria;c__Parcubacteria;o__Candidatus_Nealsonbacteria;f__Candidatus_Nealsonbacteria;g__Candidatus_Nealsonbacteria	0.166822459	0.889107349
d__Bacteria;p__Patescibacteria;c__Parcubacteria;o__Candidatus_Nomurabacteria;f__Candidatus_Nomurabacteria;g__Candidatus_Nomurabacteria	1.178226723	0.034040256
d__Bacteria;p__Patescibacteria;c__Parcubacteria;o__Candidatus_Vogelbacteria;f__Candidatus_Vogelbacteria;g__Candidatus_Vogelbacteria	0.262716483	0.341069838
d__Bacteria;p__Patescibacteria;c__Parcubacteria;o__Candidatus_Wolfebacteria;f__Candidatus_Wolfebacteria;g__Candidatus_Wolfebacteria	-0.103487613	0.926552983
d__Bacteria;p__Patescibacteria;c__Parcubacteria;o__Candidatus_Yanofskybacteria;f__Candidatus_Yanofskybacteria;g__Candidatus_Yanofskybacteria	-0.237178015	0.92153523
d__Bacteria;p__Patescibacteria;c__Parcubacteria;o__GWB1-42-6;f__GWB1-42-6;g__GWB1-42-6	-0.98317339	0.024524865
d__Bacteria;p__Patescibacteria;c__Parcubacteria;o__Paceibacterales;f__Paceibacteraceae;g__Candidatus_Paceibacter	-0.064226601	0.972896973
d__Bacteria;p__Patescibacteria;c__Parcubacteria;o__Parcubacteria;f__Parcubacteria;g__Parcubacteria	-0.117094945	0.962893947
d__Bacteria;p__Patescibacteria;c__Saccharimonadia;o__Saccharimonadales;f__LWQ8;g__LWQ8	1.868764831	0.064989262
d__Bacteria;p__Patescibacteria;c__Saccharimonadia;o__Saccharimonadales;f__Saccharimonadaceae;g__Candidatus_Saccharimonas	1.178226723	0.034040256
d__Bacteria;p__Patescibacteria;c__Saccharimonadia;o__Saccharimonadales;f__Saccharimonadaceae;g__TM7x	0.869467461	0.526139668
d__Bacteria;p__Patescibacteria;c__Saccharimonadia;o__Saccharimonadales;f__Saccharimonadales;g__Saccharimonadales	-0.831754966	0.333308142
d__Bacteria;p__Patescibacteria;c__WWE3;o__WWE3;f__WWE3;g__WWE3	-0.103487613	0.828079982
d__Bacteria;p__PAUC34f;c__PAUC34f;o__PAUC34f;f__PAUC34f;g__PAUC34f	-1.914750998	1.83E-04
d__Bacteria;p__Planctomycetota;__;__;__;__	-1.800223525	2.15E-23
d__Bacteria;p__Planctomycetota;c__BD7-11;o__BD7-11;f__BD7-11;g__BD7-11	-0.787244502	0.242249056
d__Bacteria;p__Planctomycetota;c__Brocadiae;o__SM23-32;f__SM23-32;g__SM23-32	0.262716483	0.723663856
d__Bacteria;p__Planctomycetota;c__OM190;o__OM190;f__OM190;g__OM190	-0.624089893	0.224296874
d__Bacteria;p__Planctomycetota;c__Phycisphaerae;__;__;__	1.265434747	0.341069838
d__Bacteria;p__Planctomycetota;c__Phycisphaerae;o__Amsterdam-1B-07;f__Amsterdam-1B-07;g__Amsterdam-1B-07	1.417961784	0.001250118
d__Bacteria;p__Planctomycetota;c__Phycisphaerae;o__C86;f__C86;g__C86	-0.138607785	0.942063889
d__Bacteria;p__Planctomycetota;c__Phycisphaerae;o__CCM11a;f__CCM11a;g__CCM11a	-1.267268231	0.007139875
d__Bacteria;p__Planctomycetota;c__Phycisphaerae;o__DG-20;f__DG-20;g__DG-20	0.031667423	0.972896973
d__Bacteria;p__Planctomycetota;c__Phycisphaerae;o__mle1-8;f__mle1-8;g__mle1-8	-2.534946713	3.39E-26
d__Bacteria;p__Planctomycetota;c__Phycisphaerae;o__MSBL9;__;__	0.098255818	0.972896973
d__Bacteria;p__Planctomycetota;c__Phycisphaerae;o__MSBL9;f__4572-13;g__4572-13	-2.932780548	1.23E-56
d__Bacteria;p__Planctomycetota;c__Phycisphaerae;o__MSBL9;f__GWC2-45-44;g__GWC2-45-44	-0.706857149	0.51769114
d__Bacteria;p__Planctomycetota;c__Phycisphaerae;o__MSBL9;f__KCLunmb-38-53;g__KCLunmb-38-53	-1.775601862	0.338718447
d__Bacteria;p__Planctomycetota;c__Phycisphaerae;o__MSBL9;f__MSBL9;g__MSBL9	-0.969676269	0.30018412
d__Bacteria;p__Planctomycetota;c__Phycisphaerae;o__MSBL9;f__SG8-4;g__SG8-4	-1.322402967	0.026889765
d__Bacteria;p__Planctomycetota;c__Phycisphaerae;o__MSBL9;f__SM23-30;g__SM23-30	-1.23765478	0.37053468
d__Bacteria;p__Planctomycetota;c__Phycisphaerae;o__Phycisphaerales;f__AKAU3564_sediment_group;g__AKAU3564_sediment_group	-1.670314402	2.71E-23
d__Bacteria;p__Planctomycetota;c__Phycisphaerae;o__Phycisphaerales;f__Phycisphaeraceae;g__SM1A02	0.166822459	0.723663856
d__Bacteria;p__Planctomycetota;c__Phycisphaerae;o__Phycisphaerales;f__Phycisphaeraceae;g__uncultured	0.031667423	0.985164092
d__Bacteria;p__Planctomycetota;c__Phycisphaerae;o__Phycisphaerales;f__Phycisphaeraceae;g__Z195MB87	-0.019716137	0.985006417
d__Bacteria;p__Planctomycetota;c__Phycisphaerae;o__Pla1_lineage;f__Pla1_lineage;g__Pla1_lineage	-0.146533443	0.972896973
d__Bacteria;p__Planctomycetota;c__Phycisphaerae;o__S-70;f__S-70;g__S-70	-0.019716137	0.985006417
d__Bacteria;p__Planctomycetota;c__Phycisphaerae;o__Tepidisphaerales;f__CPla-3_termite_group;g__CPla-3_termite_group	1.433639535	0.077983645
d__Bacteria;p__Planctomycetota;c__Phycisphaerae;o__Tepidisphaerales;f__WD2101_soil_group;g__WD2101_soil_group	0.852043981	0.605391948
d__Bacteria;p__Planctomycetota;c__Pla3_lineage;o__Pla3_lineage;f__Pla3_lineage;g__Pla3_lineage	-1.48199657	4.06E-04
d__Bacteria;p__Planctomycetota;c__Pla4_lineage;o__Pla4_lineage;f__Pla4_lineage;g__Pla4_lineage	-0.408133651	0.336233035
d__Bacteria;p__Planctomycetota;c__Planctomycetes;o__Gemmatales;f__Gemmataceae;g__uncultured	0.444829408	0.863986846
d__Bacteria;p__Planctomycetota;c__Planctomycetes;o__Pirellulales;f__Pirellulaceae;__	-0.273762821	0.902633076
d__Bacteria;p__Planctomycetota;c__Planctomycetes;o__Pirellulales;f__Pirellulaceae;g__Blastopirellula	-0.22606254	0.875315815
d__Bacteria;p__Planctomycetota;c__Planctomycetes;o__Pirellulales;f__Pirellulaceae;g__Pir4_lineage	-1.738853442	0.186116386
d__Bacteria;p__Planctomycetota;c__Planctomycetes;o__Pirellulales;f__Pirellulaceae;g__Pirellula	0.955863663	0.283526805
d__Bacteria;p__Planctomycetota;c__Planctomycetes;o__Pirellulales;f__Pirellulaceae;g__uncultured	-0.004195141	0.997383634
d__Bacteria;p__Planctomycetota;c__Planctomycetes;o__Planctomycetales;f__Gimesiaceae;g__uncultured	1.32206776	0.05805108
d__Bacteria;p__Planctomycetota;c__Planctomycetes;o__Planctomycetales;f__uncultured;g__uncultured	0.785588455	0.358696337
d__Bacteria;p__Planctomycetota;c__SPG12-343-353-B69;o__SPG12-343-353-B69;f__SPG12-343-353-B69;g__SPG12-343-353-B69	0.831653133	0.566059438
d__Bacteria;p__Planctomycetota;c__vadinHA49;o__vadinHA49;f__vadinHA49;g__vadinHA49	-0.543218595	0.172269362
d__Bacteria;p__Poribacteria;c__Poribacteria;o__Poribacteria;f__Poribacteria;g__Poribacteria	-1.34427698	0.459936229
d__Bacteria;p__Proteobacteria;__;__;__;__	0.847847091	0.651652691
d__Bacteria;p__Proteobacteria;c__Alphaproteobacteria;__;__;__	-0.199381638	0.889107349
d__Bacteria;p__Proteobacteria;c__Alphaproteobacteria;o__Acetobacterales;f__Acetobacteraceae;__	-2.320274607	0.010178432
d__Bacteria;p__Proteobacteria;c__Alphaproteobacteria;o__Acetobacterales;f__Acetobacteraceae;g__Craurococcus-Caldovatus	1.178226723	0.034040256
d__Bacteria;p__Proteobacteria;c__Alphaproteobacteria;o__Acetobacterales;f__Acetobacteraceae;g__Endobacter	1.524800314	0.088638477
d__Bacteria;p__Proteobacteria;c__Alphaproteobacteria;o__Acetobacterales;f__Acetobacteraceae;g__Rhodovastum	-0.064226601	0.972896973
d__Bacteria;p__Proteobacteria;c__Alphaproteobacteria;o__Acetobacterales;f__Acetobacteraceae;g__Roseomonas	1.334308963	0.426020665
d__Bacteria;p__Proteobacteria;c__Alphaproteobacteria;o__Acetobacterales;f__Acetobacteraceae;g__uncultured	-1.11764114	0.243199133
d__Bacteria;p__Proteobacteria;c__Alphaproteobacteria;o__Azospirillales;f__Azospirillaceae;g__Nitrospirillum	-1.025360964	0.201554214
d__Bacteria;p__Proteobacteria;c__Alphaproteobacteria;o__Azospirillales;f__Inquilinaceae;g__Inquilinus	-1.102065038	0.254890004
d__Bacteria;p__Proteobacteria;c__Alphaproteobacteria;o__Caulobacterales;f__Caulobacteraceae;__	-0.515560129	0.225217665
d__Bacteria;p__Proteobacteria;c__Alphaproteobacteria;o__Caulobacterales;f__Caulobacteraceae;g__Brevundimonas	1.066203646	0.13359678
d__Bacteria;p__Proteobacteria;c__Alphaproteobacteria;o__Caulobacterales;f__Caulobacteraceae;g__Caulobacter	0.625484031	0.723663856
d__Bacteria;p__Proteobacteria;c__Alphaproteobacteria;o__Caulobacterales;f__Caulobacteraceae;g__Phenylobacterium	-0.405119228	0.559241375
d__Bacteria;p__Proteobacteria;c__Alphaproteobacteria;o__Caulobacterales;f__Caulobacteraceae;g__PMMR1	-1.541165534	1.93E-08
d__Bacteria;p__Proteobacteria;c__Alphaproteobacteria;o__Caulobacterales;f__Caulobacteraceae;g__uncultured	0.186464931	0.148259265
d__Bacteria;p__Proteobacteria;c__Alphaproteobacteria;o__Caulobacterales;f__Hyphomonadaceae;__	0.119655938	0.435940639
d__Bacteria;p__Proteobacteria;c__Alphaproteobacteria;o__Caulobacterales;f__Hyphomonadaceae;g__Hirschia	0.936233157	0.495380571
d__Bacteria;p__Proteobacteria;c__Alphaproteobacteria;o__Caulobacterales;f__Hyphomonadaceae;g__Hyphomonas	0.266097925	0.909343442
d__Bacteria;p__Proteobacteria;c__Alphaproteobacteria;o__Defluviicoccales;f__Defluviicoccaceae;g__Defluviicoccus	-1.299021148	0.259342321
d__Bacteria;p__Proteobacteria;c__Alphaproteobacteria;o__Defluviicoccales;f__uncultured;g__uncultured	0.166822459	0.723663856
d__Bacteria;p__Proteobacteria;c__Alphaproteobacteria;o__Dongiales;f__Dongiaceae;g__Dongia	-0.531315483	0.717920975
d__Bacteria;p__Proteobacteria;c__Alphaproteobacteria;o__Elsterales;f__Elsteraceae;g__uncultured	1.66864135	0.108320437
d__Bacteria;p__Proteobacteria;c__Alphaproteobacteria;o__Elsterales;f__uncultured;g__uncultured	0.640222131	0.08316917
d__Bacteria;p__Proteobacteria;c__Alphaproteobacteria;o__Kiloniellales;f__Kiloniellaceae;g__Limibacillus	0.653800537	0.72454558
d__Bacteria;p__Proteobacteria;c__Alphaproteobacteria;o__Kiloniellales;f__Kiloniellaceae;g__Pelagibius	-0.138607785	0.9470091
d__Bacteria;p__Proteobacteria;c__Alphaproteobacteria;o__Micavibrionales;f__Micavibrionaceae;g__uncultured	0.729255927	0.65921415
d__Bacteria;p__Proteobacteria;c__Alphaproteobacteria;o__Micropepsales;f__Micropepsaceae;__	-2.41628503	2.70E-18
d__Bacteria;p__Proteobacteria;c__Alphaproteobacteria;o__Micropepsales;f__Micropepsaceae;g__Rhizomicrobium	-0.019716137	0.985435269
d__Bacteria;p__Proteobacteria;c__Alphaproteobacteria;o__Micropepsales;f__Micropepsaceae;g__uncultured	1.084655589	1.31E-05
d__Bacteria;p__Proteobacteria;c__Alphaproteobacteria;o__Paracaedibacterales;f__Paracaedibacteraceae;g__Candidatus_Captivus	0.262716483	0.341069838
d__Bacteria;p__Proteobacteria;c__Alphaproteobacteria;o__Paracaedibacterales;f__Paracaedibacteraceae;g__Candidatus_Paracaedibacter	-0.064226601	0.955843603
d__Bacteria;p__Proteobacteria;c__Alphaproteobacteria;o__Paracaedibacterales;f__Paracaedibacteraceae;g__uncultured	-0.481814258	0.638479204
d__Bacteria;p__Proteobacteria;c__Alphaproteobacteria;o__Parvibaculales;f__Parvibaculaceae;g__uncultured	0.701231343	0.655149872
d__Bacteria;p__Proteobacteria;c__Alphaproteobacteria;o__Parvibaculales;f__uncultured;g__uncultured	0.031667423	0.972896973
d__Bacteria;p__Proteobacteria;c__Alphaproteobacteria;o__Puniceispirillales;f__SAR116_clade;__	0.031667423	0.985006417
d__Bacteria;p__Proteobacteria;c__Alphaproteobacteria;o__Reyranellales;f__Reyranellaceae;g__Reyranella	0.62803162	0.020354108
d__Bacteria;p__Proteobacteria;c__Alphaproteobacteria;o__Rhizobiales;__;__	1.66864135	0.090212371
d__Bacteria;p__Proteobacteria;c__Alphaproteobacteria;o__Rhizobiales;f__A0839;g__A0839	-0.493936806	0.723663856
d__Bacteria;p__Proteobacteria;c__Alphaproteobacteria;o__Rhizobiales;f__Beijerinckiaceae;g__Methylobacterium-Methylorubrum	2.554320887	0.101635565
d__Bacteria;p__Proteobacteria;c__Alphaproteobacteria;o__Rhizobiales;f__Beijerinckiaceae;g__Microvirga	-0.199381638	0.910199151
d__Bacteria;p__Proteobacteria;c__Alphaproteobacteria;o__Rhizobiales;f__Beijerinckiaceae;g__Roseiarcus	1.66864135	0.108320437
d__Bacteria;p__Proteobacteria;c__Alphaproteobacteria;o__Rhizobiales;f__Devosiaceae;__	0.031667423	0.972896973
d__Bacteria;p__Proteobacteria;c__Alphaproteobacteria;o__Rhizobiales;f__Devosiaceae;g__Devosia	2.074106458	0.13359678
d__Bacteria;p__Proteobacteria;c__Alphaproteobacteria;o__Rhizobiales;f__Hyphomicrobiaceae;__	-0.796634794	0.465514156
d__Bacteria;p__Proteobacteria;c__Alphaproteobacteria;o__Rhizobiales;f__Hyphomicrobiaceae;g__Filomicrobium	-1.460778182	0.21196656
d__Bacteria;p__Proteobacteria;c__Alphaproteobacteria;o__Rhizobiales;f__Hyphomicrobiaceae;g__Hyphomicrobium	0.272724704	0.955843603
d__Bacteria;p__Proteobacteria;c__Alphaproteobacteria;o__Rhizobiales;f__KF-JG30-B3;g__KF-JG30-B3	-1.49665507	0.205463639
d__Bacteria;p__Proteobacteria;c__Alphaproteobacteria;o__Rhizobiales;f__Methyloligellaceae;__	-1.195169645	0.244405438
d__Bacteria;p__Proteobacteria;c__Alphaproteobacteria;o__Rhizobiales;f__Methyloligellaceae;g__uncultured	-0.295275662	0.835588199
d__Bacteria;p__Proteobacteria;c__Alphaproteobacteria;o__Rhizobiales;f__Rhizobiaceae;__	0.847847091	0.64449107
d__Bacteria;p__Proteobacteria;c__Alphaproteobacteria;o__Rhizobiales;f__Rhizobiaceae;g__Allorhizobium-Neorhizobium-Pararhizobium-Rhizobium	1.664524401	0.171669224
d__Bacteria;p__Proteobacteria;c__Alphaproteobacteria;o__Rhizobiales;f__Rhizobiaceae;g__Aminobacter	-0.103487613	0.940560521
d__Bacteria;p__Proteobacteria;c__Alphaproteobacteria;o__Rhizobiales;f__Rhizobiaceae;g__Aureimonas	0.971541415	0.710473047
d__Bacteria;p__Proteobacteria;c__Alphaproteobacteria;o__Rhizobiales;f__Rhizobiaceae;g__Mesorhizobium	-0.199381638	0.889107349
d__Bacteria;p__Proteobacteria;c__Alphaproteobacteria;o__Rhizobiales;f__Rhizobiaceae;g__Ochrobactrum	0.951910909	0.560960773
d__Bacteria;p__Proteobacteria;c__Alphaproteobacteria;o__Rhizobiales;f__Rhizobiaceae;g__Pseudochrobactrum	1.330969972	0.211797888
d__Bacteria;p__Proteobacteria;c__Alphaproteobacteria;o__Rhizobiales;f__Rhizobiales_Incertae_Sedis;g__Anderseniella	-1.143786086	0.251024861
d__Bacteria;p__Proteobacteria;c__Alphaproteobacteria;o__Rhizobiales;f__Rhizobiales_Incertae_Sedis;g__Bauldia	1.32206776	0.44781169
d__Bacteria;p__Proteobacteria;c__Alphaproteobacteria;o__Rhizobiales;f__Rhizobiales_Incertae_Sedis;g__Nordella	-0.019716137	0.985006417
d__Bacteria;p__Proteobacteria;c__Alphaproteobacteria;o__Rhizobiales;f__Rhizobiales_Incertae_Sedis;g__uncultured	1.524800314	0.088638477
d__Bacteria;p__Proteobacteria;c__Alphaproteobacteria;o__Rhizobiales;f__Rhodobiaceae;g__Tepidamorphus	-0.334536674	0.883426926
d__Bacteria;p__Proteobacteria;c__Alphaproteobacteria;o__Rhizobiales;f__Rhodomicrobiaceae;g__Rhodomicrobium	-1.079067414	0.379730432
d__Bacteria;p__Proteobacteria;c__Alphaproteobacteria;o__Rhizobiales;f__Stappiaceae;g__Pannonibacter	1.174273969	0.655149872
d__Bacteria;p__Proteobacteria;c__Alphaproteobacteria;o__Rhizobiales;f__Xanthobacteraceae;__	-0.348052314	0.098805599
d__Bacteria;p__Proteobacteria;c__Alphaproteobacteria;o__Rhizobiales;f__Xanthobacteraceae;g__Bradyrhizobium	-0.668352854	0.692159531
d__Bacteria;p__Proteobacteria;c__Alphaproteobacteria;o__Rhizobiales;f__Xanthobacteraceae;g__Pseudolabrys	-2.922045058	2.41E-77
d__Bacteria;p__Proteobacteria;c__Alphaproteobacteria;o__Rhizobiales;f__Xanthobacteraceae;g__uncultured	-1.407091428	0.547208735
d__Bacteria;p__Proteobacteria;c__Alphaproteobacteria;o__Rhodobacterales;f__Rhodobacteraceae;__	-2.507993326	0.222356424
d__Bacteria;p__Proteobacteria;c__Alphaproteobacteria;o__Rhodobacterales;f__Rhodobacteraceae;g__Amylibacter	-1.170466988	0.194172554
d__Bacteria;p__Proteobacteria;c__Alphaproteobacteria;o__Rhodobacterales;f__Rhodobacteraceae;g__Ascidiaceihabitans	-1.16283889	0.182706986
d__Bacteria;p__Proteobacteria;c__Alphaproteobacteria;o__Rhodobacterales;f__Rhodobacteraceae;g__Limibaculum	-0.668352854	0.402731968
d__Bacteria;p__Proteobacteria;c__Alphaproteobacteria;o__Rhodobacterales;f__Rhodobacteraceae;g__Paracoccus	1.456878128	0.341069838
d__Bacteria;p__Proteobacteria;c__Alphaproteobacteria;o__Rhodobacterales;f__Rhodobacteraceae;g__Planktomarina	-2.947186312	2.19E-49
d__Bacteria;p__Proteobacteria;c__Alphaproteobacteria;o__Rhodospirillales;f__AEGEAN-169_marine_group;g__AEGEAN-169_marine_group	1.235671557	0.201554214
d__Bacteria;p__Proteobacteria;c__Alphaproteobacteria;o__Rhodospirillales;f__Magnetospiraceae;g__uncultured	-0.874699256	0.371443681
d__Bacteria;p__Proteobacteria;c__Alphaproteobacteria;o__Rhodospirillales;f__Magnetospiraceae;g__Varunaivibrio	-0.199381638	0.922739264
d__Bacteria;p__Proteobacteria;c__Alphaproteobacteria;o__Rhodospirillales;f__Magnetospirillaceae;__	0.092441275	0.909343442
d__Bacteria;p__Proteobacteria;c__Alphaproteobacteria;o__Rhodospirillales;f__Magnetospirillaceae;g__Telmatospirillum	-1.722194328	5.13E-27
d__Bacteria;p__Proteobacteria;c__Alphaproteobacteria;o__Rhodospirillales;f__Magnetospirillaceae;g__uncultured	-0.481814258	0.480090612
d__Bacteria;p__Proteobacteria;c__Alphaproteobacteria;o__Rhodospirillales;f__Rhodospirillaceae;g__uncultured	-1.384497658	0
d__Bacteria;p__Proteobacteria;c__Alphaproteobacteria;o__Rhodospirillales;f__Terasakiellaceae;g__Terasakiella	0.262716483	0.723663856
d__Bacteria;p__Proteobacteria;c__Alphaproteobacteria;o__Rhodospirillales;f__uncultured;g__uncultured	1.537627154	0.001255745
d__Bacteria;p__Proteobacteria;c__Alphaproteobacteria;o__Rickettsiales;f__Fokiniaceae;g__MD3-55	0.262716483	0.341069838
d__Bacteria;p__Proteobacteria;c__Alphaproteobacteria;o__Rickettsiales;f__Mitochondria;g__Mitochondria	2.418216498	0.091647856
d__Bacteria;p__Proteobacteria;c__Alphaproteobacteria;o__Rickettsiales;f__Rickettsiaceae;g__uncultured	0.493765543	0.612732098
d__Bacteria;p__Proteobacteria;c__Alphaproteobacteria;o__Rickettsiales;f__Rickettsiales;g__Candidatus_Jidaibacter	1.178226723	0.018447845
d__Bacteria;p__Proteobacteria;c__Alphaproteobacteria;o__SAR11_clade;f__Clade_I;g__Clade_Ia	0.166822459	0.723663856
d__Bacteria;p__Proteobacteria;c__Alphaproteobacteria;o__Sphingomonadales;f__Sphingomonadaceae;__	-1.388442477	0.215692999
d__Bacteria;p__Proteobacteria;c__Alphaproteobacteria;o__Sphingomonadales;f__Sphingomonadaceae;g__Altererythrobacter	-0.170377845	0.902926712
d__Bacteria;p__Proteobacteria;c__Alphaproteobacteria;o__Sphingomonadales;f__Sphingomonadaceae;g__Ellin6055	1.601875654	0.08316917
d__Bacteria;p__Proteobacteria;c__Alphaproteobacteria;o__Sphingomonadales;f__Sphingomonadaceae;g__Erythrobacter	-0.22606254	0.875315815
d__Bacteria;p__Proteobacteria;c__Alphaproteobacteria;o__Sphingomonadales;f__Sphingomonadaceae;g__Novosphingobium	-1.363747755	0.221053102
d__Bacteria;p__Proteobacteria;c__Alphaproteobacteria;o__Sphingomonadales;f__Sphingomonadaceae;g__Qipengyuania	2.045527251	0.147182992
d__Bacteria;p__Proteobacteria;c__Alphaproteobacteria;o__Sphingomonadales;f__Sphingomonadaceae;g__Sphingobium	0.168119157	0.955843603
d__Bacteria;p__Proteobacteria;c__Alphaproteobacteria;o__Sphingomonadales;f__Sphingomonadaceae;g__Sphingomonas	1.216694978	0.044636404
d__Bacteria;p__Proteobacteria;c__Alphaproteobacteria;o__Sphingomonadales;f__Sphingomonadaceae;g__Sphingopyxis	1.32206776	0.05805108
d__Bacteria;p__Proteobacteria;c__Alphaproteobacteria;o__Sphingomonadales;f__Sphingomonadaceae;g__Sphingorhabdus	1.299812528	0.4302396
d__Bacteria;p__Proteobacteria;c__Alphaproteobacteria;o__Thalassobaculales;f__uncultured;g__uncultured	2.37079414	0.07182539
d__Bacteria;p__Proteobacteria;c__Alphaproteobacteria;o__uncultured;f__uncultured;g__uncultured	0.35528926	0.424302109
d__Bacteria;p__Proteobacteria;c__Gammaproteobacteria;__;__;__	-1.898833636	0.040815527
d__Bacteria;p__Proteobacteria;c__Gammaproteobacteria;o__1013-28-CG33;f__1013-28-CG33;g__1013-28-CG33	-0.22606254	0.905719545
d__Bacteria;p__Proteobacteria;c__Gammaproteobacteria;o__Acidiferrobacterales;f__Acidiferrobacteraceae;g__Sulfurifustis	-0.70074077	0.518173344
d__Bacteria;p__Proteobacteria;c__Gammaproteobacteria;o__Acidiferrobacterales;f__Acidiferrobacteraceae;g__uncultured	0.036108746	0.985435269
d__Bacteria;p__Proteobacteria;c__Gammaproteobacteria;o__Aeromonadales;f__Aeromonadaceae;g__Aeromonas	1.391862754	0.114997606
d__Bacteria;p__Proteobacteria;c__Gammaproteobacteria;o__Alteromonadales;f__Alteromonadaceae;__	1.271803597	0.533731715
d__Bacteria;p__Proteobacteria;c__Gammaproteobacteria;o__Alteromonadales;f__Alteromonadaceae;g__Alteromonas	-0.600705906	0.789187582
d__Bacteria;p__Proteobacteria;c__Gammaproteobacteria;o__Alteromonadales;f__Alteromonadaceae;g__Pseudobowmanella	0.031667423	0.985006417
d__Bacteria;p__Proteobacteria;c__Gammaproteobacteria;o__Alteromonadales;f__Alteromonadaceae;g__Rheinheimera	-0.273762821	0.902633076
d__Bacteria;p__Proteobacteria;c__Gammaproteobacteria;o__Alteromonadales;f__Marinobacteraceae;g__Marinobacter	-0.430430698	0.766081294
d__Bacteria;p__Proteobacteria;c__Gammaproteobacteria;o__Alteromonadales;f__Pseudoalteromonadaceae;g__Pseudoalteromonas	-0.525028024	0.863446961
d__Bacteria;p__Proteobacteria;c__Gammaproteobacteria;o__Alteromonadales;f__Shewanellaceae;g__Shewanella	1.259391424	0.575521031
d__Bacteria;p__Proteobacteria;c__Gammaproteobacteria;o__AT-s2-59;f__AT-s2-59;g__AT-s2-59	-0.174840579	0.875315815
d__Bacteria;p__Proteobacteria;c__Gammaproteobacteria;o__B2M28;f__B2M28;g__B2M28	-1.532785728	0.580571141
d__Bacteria;p__Proteobacteria;c__Gammaproteobacteria;o__BD7-8;f__BD7-8;g__BD7-8	0.816755873	0.655149872
d__Bacteria;p__Proteobacteria;c__Gammaproteobacteria;o__Beggiatoales;f__Beggiatoaceae;g__uncultured	-2.779699709	2.40E-90
d__Bacteria;p__Proteobacteria;c__Gammaproteobacteria;o__Burkholderiales;__;__	-2.304015478	0.015902386
d__Bacteria;p__Proteobacteria;c__Gammaproteobacteria;o__Burkholderiales;f__A21b;g__A21b	0.149639378	0.955843603
d__Bacteria;p__Proteobacteria;c__Gammaproteobacteria;o__Burkholderiales;f__Alcaligenaceae;g__Achromobacter	-1.038156474	0.574648086
d__Bacteria;p__Proteobacteria;c__Gammaproteobacteria;o__Burkholderiales;f__Alcaligenaceae;g__Alcaligenes	1.483612141	0.106354611
d__Bacteria;p__Proteobacteria;c__Gammaproteobacteria;o__Burkholderiales;f__Alcaligenaceae;g__Oligella	-0.019716137	0.985006417
d__Bacteria;p__Proteobacteria;c__Gammaproteobacteria;o__Burkholderiales;f__Alcaligenaceae;g__Paenalcaligenes	0.864410963	0.645406055
d__Bacteria;p__Proteobacteria;c__Gammaproteobacteria;o__Burkholderiales;f__Burkholderiaceae;__	0.416512902	0.908926829
d__Bacteria;p__Proteobacteria;c__Gammaproteobacteria;o__Burkholderiales;f__Burkholderiaceae;g__Burkholderia-Caballeronia-Paraburkholderia	-0.600554782	1.67E-05
d__Bacteria;p__Proteobacteria;c__Gammaproteobacteria;o__Burkholderiales;f__Burkholderiaceae;g__Cupriavidus	-0.295275662	0.835588199
d__Bacteria;p__Proteobacteria;c__Gammaproteobacteria;o__Burkholderiales;f__Burkholderiaceae;g__Lautropia	1.370106449	0.175578958
d__Bacteria;p__Proteobacteria;c__Gammaproteobacteria;o__Burkholderiales;f__Burkholderiaceae;g__Limnobacter	-0.053788635	0.955843603
d__Bacteria;p__Proteobacteria;c__Gammaproteobacteria;o__Burkholderiales;f__Burkholderiaceae;g__Polynucleobacter	-0.019716137	0.985435269
d__Bacteria;p__Proteobacteria;c__Gammaproteobacteria;o__Burkholderiales;f__Chitinimonadaceae;g__Chitinimonas	-0.767631002	0.251453244
d__Bacteria;p__Proteobacteria;c__Gammaproteobacteria;o__Burkholderiales;f__Chromobacteriaceae;g__Aquitalea	-0.063801609	0.723663856
d__Bacteria;p__Proteobacteria;c__Gammaproteobacteria;o__Burkholderiales;f__Chromobacteriaceae;g__Crenobacter	-2.910870828	0
d__Bacteria;p__Proteobacteria;c__Gammaproteobacteria;o__Burkholderiales;f__Chromobacteriaceae;g__Paludibacterium	-0.138607785	0.911239852
d__Bacteria;p__Proteobacteria;c__Gammaproteobacteria;o__Burkholderiales;f__Chromobacteriaceae;g__Vogesella	-2.462466049	1.00E-168
d__Bacteria;p__Proteobacteria;c__Gammaproteobacteria;o__Burkholderiales;f__Comamonadaceae;__	-0.876119021	1.14E-13
d__Bacteria;p__Proteobacteria;c__Gammaproteobacteria;o__Burkholderiales;f__Comamonadaceae;g__Aquabacterium	-2.158626898	3.39E-97
d__Bacteria;p__Proteobacteria;c__Gammaproteobacteria;o__Burkholderiales;f__Comamonadaceae;g__Comamonas	2.779628647	0.179910285
d__Bacteria;p__Proteobacteria;c__Gammaproteobacteria;o__Burkholderiales;f__Comamonadaceae;g__Curvibacter	2.033148062	0.141956781
d__Bacteria;p__Proteobacteria;c__Gammaproteobacteria;o__Burkholderiales;f__Comamonadaceae;g__Delftia	-0.536581941	0.723663856
d__Bacteria;p__Proteobacteria;c__Gammaproteobacteria;o__Burkholderiales;f__Comamonadaceae;g__Hydrogenophaga	1.449297137	0.332974971
d__Bacteria;p__Proteobacteria;c__Gammaproteobacteria;o__Burkholderiales;f__Comamonadaceae;g__Ramlibacter	-2.680459121	0.113897649
d__Bacteria;p__Proteobacteria;c__Gammaproteobacteria;o__Burkholderiales;f__Comamonadaceae;g__uncultured	1.175864381	0.586449268
d__Bacteria;p__Proteobacteria;c__Gammaproteobacteria;o__Burkholderiales;f__Gallionellaceae;g__Candidatus_Nitrotoga	-4.798641512	0
d__Bacteria;p__Proteobacteria;c__Gammaproteobacteria;o__Burkholderiales;f__Gallionellaceae;g__Sideroxydans	0.063348606	0.985164092
d__Bacteria;p__Proteobacteria;c__Gammaproteobacteria;o__Burkholderiales;f__Hydrogenophilaceae;g__Hydrogenophilus	0.877529725	0.64449107
d__Bacteria;p__Proteobacteria;c__Gammaproteobacteria;o__Burkholderiales;f__Hydrogenophilaceae;g__Thiobacillus	-1.924764882	0.242457054
d__Bacteria;p__Proteobacteria;c__Gammaproteobacteria;o__Burkholderiales;f__Hydrogenophilaceae;g__uncultured	-1.500039194	0.215085939
d__Bacteria;p__Proteobacteria;c__Gammaproteobacteria;o__Burkholderiales;f__Methylophilaceae;g__Methylophilaceae	-0.469697294	0.206399218
d__Bacteria;p__Proteobacteria;c__Gammaproteobacteria;o__Burkholderiales;f__Methylophilaceae;g__MM1	-2.07163867	6.51E-42
d__Bacteria;p__Proteobacteria;c__Gammaproteobacteria;o__Burkholderiales;f__Neisseriaceae;__	-0.138607785	0.911239852
d__Bacteria;p__Proteobacteria;c__Gammaproteobacteria;o__Burkholderiales;f__Neisseriaceae;g__Neisseria	1.829820811	0.25012547
d__Bacteria;p__Proteobacteria;c__Gammaproteobacteria;o__Burkholderiales;f__Neisseriaceae;g__Snodgrassella	1.727532868	0.098805599
d__Bacteria;p__Proteobacteria;c__Gammaproteobacteria;o__Burkholderiales;f__Neisseriaceae;g__uncultured	0.998019932	2.01E-20
d__Bacteria;p__Proteobacteria;c__Gammaproteobacteria;o__Burkholderiales;f__Neisseriaceae;g__Uruburuella	1.064047591	0.626820672
d__Bacteria;p__Proteobacteria;c__Gammaproteobacteria;o__Burkholderiales;f__Nitrosomonadaceae;__	-0.315483869	0.828079982
d__Bacteria;p__Proteobacteria;c__Gammaproteobacteria;o__Burkholderiales;f__Nitrosomonadaceae;g__Ellin6067	1.727998934	0.099104172
d__Bacteria;p__Proteobacteria;c__Gammaproteobacteria;o__Burkholderiales;f__Nitrosomonadaceae;g__GOUTA6	1.601875654	0.099509885
d__Bacteria;p__Proteobacteria;c__Gammaproteobacteria;o__Burkholderiales;f__Nitrosomonadaceae;g__mle1-7	0.62327032	7.66E-05
d__Bacteria;p__Proteobacteria;c__Gammaproteobacteria;o__Burkholderiales;f__Nitrosomonadaceae;g__MND1	-0.650723338	0.710473047
d__Bacteria;p__Proteobacteria;c__Gammaproteobacteria;o__Burkholderiales;f__Nitrosomonadaceae;g__Nitrosomonas	1.601875654	0.099509885
d__Bacteria;p__Proteobacteria;c__Gammaproteobacteria;o__Burkholderiales;f__Oxalobacteraceae;__	-4.537524079	1.54E-264
d__Bacteria;p__Proteobacteria;c__Gammaproteobacteria;o__Burkholderiales;f__Oxalobacteraceae;g__Duganella	2.203294973	0.056537305
d__Bacteria;p__Proteobacteria;c__Gammaproteobacteria;o__Burkholderiales;f__Oxalobacteraceae;g__Herbaspirillum	2.074106458	0.148259265
d__Bacteria;p__Proteobacteria;c__Gammaproteobacteria;o__Burkholderiales;f__Oxalobacteraceae;g__Massilia	1.746293145	0.153098834
d__Bacteria;p__Proteobacteria;c__Gammaproteobacteria;o__Burkholderiales;f__Oxalobacteraceae;g__Undibacterium	2.101140069	0.135691525
d__Bacteria;p__Proteobacteria;c__Gammaproteobacteria;o__Burkholderiales;f__Rhodocyclaceae;__	-1.439938063	0.241449158
d__Bacteria;p__Proteobacteria;c__Gammaproteobacteria;o__Burkholderiales;f__Rhodocyclaceae;g__Azospira	-0.463668535	0.741634167
d__Bacteria;p__Proteobacteria;c__Gammaproteobacteria;o__Burkholderiales;f__Rhodocyclaceae;g__Dechlorobacter	1.087065945	0.43799373
d__Bacteria;p__Proteobacteria;c__Gammaproteobacteria;o__Burkholderiales;f__Rhodocyclaceae;g__Sterolibacterium	-2.303293241	6.41E-42
d__Bacteria;p__Proteobacteria;c__Gammaproteobacteria;o__Burkholderiales;f__Rhodocyclaceae;g__Thauera	2.074106458	0.148259265
d__Bacteria;p__Proteobacteria;c__Gammaproteobacteria;o__Burkholderiales;f__Rhodocyclaceae;g__Uliginosibacterium	1.302814259	5.84E-18
d__Bacteria;p__Proteobacteria;c__Gammaproteobacteria;o__Burkholderiales;f__Rhodocyclaceae;g__uncultured	0.587331961	1.56E-05
d__Bacteria;p__Proteobacteria;c__Gammaproteobacteria;o__Burkholderiales;f__SC-I-84;g__SC-I-84	1.716170662	0.081881958
d__Bacteria;p__Proteobacteria;c__Gammaproteobacteria;o__Burkholderiales;f__Sutterellaceae;g__Parasutterella	0.65211757	0.504540813
d__Bacteria;p__Proteobacteria;c__Gammaproteobacteria;o__Burkholderiales;f__Sutterellaceae;g__Sutterella	0.765540249	0.366967315
d__Bacteria;p__Proteobacteria;c__Gammaproteobacteria;o__Burkholderiales;f__Sutterellaceae;g__uncultured	2.11636211	0.016649665
d__Bacteria;p__Proteobacteria;c__Gammaproteobacteria;o__Burkholderiales;f__TRA3-20;g__TRA3-20	0.020507516	0.992096175
d__Bacteria;p__Proteobacteria;c__Gammaproteobacteria;o__Cardiobacteriales;f__Cardiobacteriaceae;g__Cardiobacterium	1.130279711	0.395428219
d__Bacteria;p__Proteobacteria;c__Gammaproteobacteria;o__Cardiobacteriales;f__Wohlfahrtiimonadaceae;g__Ignatzschineria	-0.250765197	0.863446961
d__Bacteria;p__Proteobacteria;c__Gammaproteobacteria;o__CCD24;f__CCD24;g__CCD24	1.734339192	0.173902984
d__Bacteria;p__Proteobacteria;c__Gammaproteobacteria;o__Cellvibrionales;f__BD2-7;g__BD2-7	-1.659134548	0.455978577
d__Bacteria;p__Proteobacteria;c__Gammaproteobacteria;o__Cellvibrionales;f__Cellvibrionaceae;__	-1.176446222	0.320190983
d__Bacteria;p__Proteobacteria;c__Gammaproteobacteria;o__Cellvibrionales;f__Cellvibrionaceae;g__Simiduia	-0.103487613	0.955843603
d__Bacteria;p__Proteobacteria;c__Gammaproteobacteria;o__Cellvibrionales;f__Halieaceae;__	-1.787282402	0.499316489
d__Bacteria;p__Proteobacteria;c__Gammaproteobacteria;o__Cellvibrionales;f__Halieaceae;g__Halioglobus	-2.033007044	0.367321264
d__Bacteria;p__Proteobacteria;c__Gammaproteobacteria;o__Cellvibrionales;f__Halieaceae;g__Parahaliea	-0.199381638	0.889107349
d__Bacteria;p__Proteobacteria;c__Gammaproteobacteria;o__Cellvibrionales;f__Microbulbiferaceae;g__Microbulbifer	-0.138607785	0.9470091
d__Bacteria;p__Proteobacteria;c__Gammaproteobacteria;o__Cellvibrionales;f__Spongiibacteraceae;__	-0.787244502	0.444221888
d__Bacteria;p__Proteobacteria;c__Gammaproteobacteria;o__Cellvibrionales;f__Spongiibacteraceae;g__BD1-7_clade	-0.352559081	0.808524495
d__Bacteria;p__Proteobacteria;c__Gammaproteobacteria;o__Cellvibrionales;f__Spongiibacteraceae;g__Spongiibacter	-0.315483869	0.889107349
d__Bacteria;p__Proteobacteria;c__Gammaproteobacteria;o__Chromatiales;__;__	-2.690530906	0.163845417
d__Bacteria;p__Proteobacteria;c__Gammaproteobacteria;o__Chromatiales;f__Chromatiaceae;__	1.780213126	0.120784191
d__Bacteria;p__Proteobacteria;c__Gammaproteobacteria;o__Chromatiales;f__Chromatiaceae;g__Candidatus_Thiobios	-2.516073559	0.179910285
d__Bacteria;p__Proteobacteria;c__Gammaproteobacteria;o__Chromatiales;f__Chromatiaceae;g__Halochromatium	-0.831754966	0.333308142
d__Bacteria;p__Proteobacteria;c__Gammaproteobacteria;o__Chromatiales;f__Chromatiaceae;g__uncultured	-1.384497658	0.272272806
d__Bacteria;p__Proteobacteria;c__Gammaproteobacteria;o__Chromatiales;f__Sedimenticolaceae;g__Candidatus_Thiodiazotropha	-0.250765197	0.863446961
d__Bacteria;p__Proteobacteria;c__Gammaproteobacteria;o__Chromatiales;f__Sedimenticolaceae;g__Sedimenticola	-1.486835106	0.518094886
d__Bacteria;p__Proteobacteria;c__Gammaproteobacteria;o__Chromatiales;f__Sedimenticolaceae;g__uncultured	-1.972088302	0.174233747
d__Bacteria;p__Proteobacteria;c__Gammaproteobacteria;o__Competibacterales;f__Competibacteraceae;g__Candidatus_Competibacter	-0.199381638	0.889107349
d__Bacteria;p__Proteobacteria;c__Gammaproteobacteria;o__Coxiellales;f__Coxiellaceae;g__Coxiella	0.288501327	0.363085975
d__Bacteria;p__Proteobacteria;c__Gammaproteobacteria;o__Diplorickettsiales;f__Diplorickettsiaceae;g__Aquicella	0.547150093	0.660867809
d__Bacteria;p__Proteobacteria;c__Gammaproteobacteria;o__Diplorickettsiales;f__Diplorickettsiaceae;g__uncultured	-0.030472557	0.988569544
d__Bacteria;p__Proteobacteria;c__Gammaproteobacteria;o__EC3;f__EC3;g__EC3	-0.064226601	0.955843603
d__Bacteria;p__Proteobacteria;c__Gammaproteobacteria;o__Ectothiorhodospirales;__;__	-1.755890462	0.424302109
d__Bacteria;p__Proteobacteria;c__Gammaproteobacteria;o__Ectothiorhodospirales;f__Acidihalobacteraceae;g__Acidihalobacter	-1.717086912	0.387309706
d__Bacteria;p__Proteobacteria;c__Gammaproteobacteria;o__Ectothiorhodospirales;f__Ectothiorhodospiraceae;g__Thiogranum	-2.191069917	0.405466442
d__Bacteria;p__Proteobacteria;c__Gammaproteobacteria;o__Ectothiorhodospirales;f__Ectothiorhodospiraceae;g__uncultured	0.092441275	0.909343442
d__Bacteria;p__Proteobacteria;c__Gammaproteobacteria;o__Ectothiorhodospirales;f__Thioalkalispiraceae;g__Thioalkalispira-Sulfurivermis	-3.152887272	0.035131389
d__Bacteria;p__Proteobacteria;c__Gammaproteobacteria;o__Ectothiorhodospirales;f__Thioalkalispiraceae;g__Thiohalophilus	-0.948918759	0.009603293
d__Bacteria;p__Proteobacteria;c__Gammaproteobacteria;o__Ectothiorhodospirales;f__Thioalkalispiraceae;g__uncultured	-0.103487613	0.955843603
d__Bacteria;p__Proteobacteria;c__Gammaproteobacteria;o__Enterobacterales;__;__	1.577240874	0.686855494
d__Bacteria;p__Proteobacteria;c__Gammaproteobacteria;o__Enterobacterales;f__Enterobacteriaceae;__	1.500559389	0.002430915
d__Bacteria;p__Proteobacteria;c__Gammaproteobacteria;o__Enterobacterales;f__Enterobacteriaceae;g__Escherichia-Shigella	1.601932996	0.0165011
d__Bacteria;p__Proteobacteria;c__Gammaproteobacteria;o__Enterobacterales;f__Erwiniaceae;g__Pantoea	1.350618386	0.539413815
d__Bacteria;p__Proteobacteria;c__Gammaproteobacteria;o__Enterobacterales;f__Morganellaceae;g__Buchnera	0.936233157	0.546326511
d__Bacteria;p__Proteobacteria;c__Gammaproteobacteria;o__Enterobacterales;f__Morganellaceae;g__Morganella	0.045254605	0.985435269
d__Bacteria;p__Proteobacteria;c__Gammaproteobacteria;o__Enterobacterales;f__Morganellaceae;g__Proteus	1.478348952	2.68E-05
d__Bacteria;p__Proteobacteria;c__Gammaproteobacteria;o__Enterobacterales;f__Morganellaceae;g__Providencia	1.507371751	0.595707574
d__Bacteria;p__Proteobacteria;c__Gammaproteobacteria;o__Enterobacterales;f__Pectobacteriaceae;g__Dickeya	3.193869937	3.36E-134
d__Bacteria;p__Proteobacteria;c__Gammaproteobacteria;o__Enterobacterales;f__Yersiniaceae;g__Serratia	1.779699771	0.0188663
d__Bacteria;p__Proteobacteria;c__Gammaproteobacteria;o__EPR3968-O8a-Bc78;f__EPR3968-O8a-Bc78;g__EPR3968-O8a-Bc78	-0.295275662	0.835588199
d__Bacteria;p__Proteobacteria;c__Gammaproteobacteria;o__FGL7S;f__FGL7S;g__FGL7S	-3.429190844	2.90E-08
d__Bacteria;p__Proteobacteria;c__Gammaproteobacteria;o__Ga0077536;f__Ga0077536;g__Ga0077536	-1.129195972	0.523326212
d__Bacteria;p__Proteobacteria;c__Gammaproteobacteria;o__Gammaproteobacteria_Incertae_Sedis;f__Unknown_Family;g__Acidibacter	0.492637014	0.11489625
d__Bacteria;p__Proteobacteria;c__Gammaproteobacteria;o__Gammaproteobacteria_Incertae_Sedis;f__Unknown_Family;g__uncultured	-1.113329243	0.68656002
d__Bacteria;p__Proteobacteria;c__Gammaproteobacteria;o__HOC36;f__HOC36;g__HOC36	-0.716816072	0.632248398
d__Bacteria;p__Proteobacteria;c__Gammaproteobacteria;o__JG36-TzT-191;f__JG36-TzT-191;g__JG36-TzT-191	1.131576409	0.405466442
d__Bacteria;p__Proteobacteria;c__Gammaproteobacteria;o__KF-JG30-C25;f__KF-JG30-C25;g__KF-JG30-C25	1.433639535	0.05805108
d__Bacteria;p__Proteobacteria;c__Gammaproteobacteria;o__KI89A_clade;f__KI89A_clade;g__KI89A_clade	-0.385905909	0.909343442
d__Bacteria;p__Proteobacteria;c__Gammaproteobacteria;o__Legionellales;f__Legionellaceae;g__Legionella	0.500514103	0.831714121
d__Bacteria;p__Proteobacteria;c__Gammaproteobacteria;o__Methylococcales;f__Methylococcaceae;g__Methylocaldum	-0.22606254	0.875315815
d__Bacteria;p__Proteobacteria;c__Gammaproteobacteria;o__Methylococcales;f__Methylococcaceae;g__Methylococcus	-0.019716137	0.985006417
d__Bacteria;p__Proteobacteria;c__Gammaproteobacteria;o__Methylococcales;f__Methylomonadaceae;__	-0.22606254	0.905719545
d__Bacteria;p__Proteobacteria;c__Gammaproteobacteria;o__Methylococcales;f__Methylomonadaceae;g__Methylomonas	1.159376709	0.424302109
d__Bacteria;p__Proteobacteria;c__Gammaproteobacteria;o__Milano-WF1B-44;f__Milano-WF1B-44;g__Milano-WF1B-44	-0.563703399	0.828079982
d__Bacteria;p__Proteobacteria;c__Gammaproteobacteria;o__Nitrosococcales;f__Methylophagaceae;g__Methylophaga	1.524800314	0.088638477
d__Bacteria;p__Proteobacteria;c__Gammaproteobacteria;o__Nitrosococcales;f__Nitrosococcaceae;g__SZB85	-0.150730333	0.958687298
d__Bacteria;p__Proteobacteria;c__Gammaproteobacteria;o__Oceanospirillales;f__Alcanivoracaceae;g__Ketobacter	-0.170377845	0.938700527
d__Bacteria;p__Proteobacteria;c__Gammaproteobacteria;o__Oceanospirillales;f__Alcanivoracaceae1;g__Alcanivorax	-1.349377486	0.36504231
d__Bacteria;p__Proteobacteria;c__Gammaproteobacteria;o__Oceanospirillales;f__Hahellaceae;g__Hahella	-2.335444231	0.01579826
d__Bacteria;p__Proteobacteria;c__Gammaproteobacteria;o__Oceanospirillales;f__Halomonadaceae;g__Chromohalobacter	1.20125178	0.650180454
d__Bacteria;p__Proteobacteria;c__Gammaproteobacteria;o__Oceanospirillales;f__Halomonadaceae;g__Halomonas	1.946378824	0.001858242
d__Bacteria;p__Proteobacteria;c__Gammaproteobacteria;o__Oceanospirillales;f__Marinomonadaceae;g__Marinomonas	0.836386379	0.432726151
d__Bacteria;p__Proteobacteria;c__Gammaproteobacteria;o__Oceanospirillales;f__Nitrincolaceae;g__Marinobacterium	-3.37569482	6.77E-07
d__Bacteria;p__Proteobacteria;c__Gammaproteobacteria;o__Oceanospirillales;f__Nitrincolaceae;g__Motiliproteus	-0.295275662	0.889107349
d__Bacteria;p__Proteobacteria;c__Gammaproteobacteria;o__Oceanospirillales;f__Oceanospirillaceae;g__Oceanospirillum	-1.16895527	0.284256586
d__Bacteria;p__Proteobacteria;c__Gammaproteobacteria;o__Oceanospirillales;f__Oleiphilaceae;g__Oleiphilus	-4.175320309	4.42E-09
d__Bacteria;p__Proteobacteria;c__Gammaproteobacteria;o__Oceanospirillales;f__Pseudohongiellaceae;g__Pseudohongiella	-0.330973535	0.934437732
d__Bacteria;p__Proteobacteria;c__Gammaproteobacteria;o__Oceanospirillales;f__Saccharospirillaceae;__	-0.385920233	0.863986846
d__Bacteria;p__Proteobacteria;c__Gammaproteobacteria;o__Oceanospirillales;f__Saccharospirillaceae;g__Bermanella	-0.444038029	0.843105827
d__Bacteria;p__Proteobacteria;c__Gammaproteobacteria;o__Oceanospirillales;f__Saccharospirillaceae;g__Gynuella	-0.295275662	0.835588199
d__Bacteria;p__Proteobacteria;c__Gammaproteobacteria;o__Oceanospirillales;f__Saccharospirillaceae;g__Litoribrevibacter	-0.574718725	0.797035858
d__Bacteria;p__Proteobacteria;c__Gammaproteobacteria;o__Oceanospirillales;f__Saccharospirillaceae;g__Oceanobacter	-1.686738085	0.316220376
d__Bacteria;p__Proteobacteria;c__Gammaproteobacteria;o__Oceanospirillales;f__Saccharospirillaceae;g__Thalassolituus	-3.192287034	0.076957884
d__Bacteria;p__Proteobacteria;c__Gammaproteobacteria;o__Pasteurellales;f__Pasteurellaceae;__	0.418624942	0.530638659
d__Bacteria;p__Proteobacteria;c__Gammaproteobacteria;o__Pasteurellales;f__Pasteurellaceae;g__Haemophilus	0.064055339	0.985435269
d__Bacteria;p__Proteobacteria;c__Gammaproteobacteria;o__Pasteurellales;f__Pasteurellaceae;g__Muribacter	0.902721084	0.797035858
d__Bacteria;p__Proteobacteria;c__Gammaproteobacteria;o__PLTA13;f__PLTA13;g__PLTA13	-0.354167179	0.902926712
d__Bacteria;p__Proteobacteria;c__Gammaproteobacteria;o__Pseudomonadales;f__Moraxellaceae;g__Acinetobacter	0.890381619	0.136186021
d__Bacteria;p__Proteobacteria;c__Gammaproteobacteria;o__Pseudomonadales;f__Moraxellaceae;g__Enhydrobacter	2.46055037	1.93E-05
d__Bacteria;p__Proteobacteria;c__Gammaproteobacteria;o__Pseudomonadales;f__Moraxellaceae;g__Moraxella	1.836899446	0.084377088
d__Bacteria;p__Proteobacteria;c__Gammaproteobacteria;o__Pseudomonadales;f__Moraxellaceae;g__Perlucidibaca	-0.199381638	0.922739264
d__Bacteria;p__Proteobacteria;c__Gammaproteobacteria;o__Pseudomonadales;f__Moraxellaceae;g__Psychrobacter	-0.064226601	0.955843603
d__Bacteria;p__Proteobacteria;c__Gammaproteobacteria;o__Pseudomonadales;f__Moraxellaceae;g__uncultured	0.813658231	0.610852864
d__Bacteria;p__Proteobacteria;c__Gammaproteobacteria;o__Pseudomonadales;f__Pseudomonadaceae;g__Pseudomonas	0.373276406	0.362850857
d__Bacteria;p__Proteobacteria;c__Gammaproteobacteria;o__Run-SP154;f__Run-SP154;g__Run-SP154	-1.969628266	0.175689643
d__Bacteria;p__Proteobacteria;c__Gammaproteobacteria;o__Salinisphaerales;f__Solimonadaceae;g__Alkanibacter	0.092441275	0.955843603
d__Bacteria;p__Proteobacteria;c__Gammaproteobacteria;o__Salinisphaerales;f__Solimonadaceae;g__Nevskia	1.273543046	0.169788599
d__Bacteria;p__Proteobacteria;c__Gammaproteobacteria;o__SS1-B-09-64;f__SS1-B-09-64;g__SS1-B-09-64	-0.315483869	0.828079982
d__Bacteria;p__Proteobacteria;c__Gammaproteobacteria;o__Steroidobacterales;f__Steroidobacteraceae;g__uncultured	0.681684015	1.82E-04
d__Bacteria;p__Proteobacteria;c__Gammaproteobacteria;o__Steroidobacterales;f__Woeseiaceae;g__JTB255_marine_benthic_group	-1.526978996	0.20398707
d__Bacteria;p__Proteobacteria;c__Gammaproteobacteria;o__Steroidobacterales;f__Woeseiaceae;g__Woeseia	-1.554665336	0.439715447
d__Bacteria;p__Proteobacteria;c__Gammaproteobacteria;o__SZB30;f__SZB30;g__SZB30	-1.878365838	6.62E-148
d__Bacteria;p__Proteobacteria;c__Gammaproteobacteria;o__TDNP-Wbc97-11-7-16;f__TDNP-Wbc97-11-7-16;g__TDNP-Wbc97-11-7-16	1.193193753	0.602073095
d__Bacteria;p__Proteobacteria;c__Gammaproteobacteria;o__Tenderiales;f__Tenderiaceae;g__Candidatus_Tenderia	-2.713703081	6.58E-07
d__Bacteria;p__Proteobacteria;c__Gammaproteobacteria;o__Thiohalorhabdales;f__Thiohalorhabdaceae;g__uncultured	-0.199381638	0.889107349
d__Bacteria;p__Proteobacteria;c__Gammaproteobacteria;o__Thiomicrospirales;f__Thiomicrospiraceae;g__Thiomicrorhabdus	-3.900624778	0.001016738
d__Bacteria;p__Proteobacteria;c__Gammaproteobacteria;o__Thiomicrospirales;f__Thiomicrospiraceae;g__uncultured	-3.19966602	0.032999607
d__Bacteria;p__Proteobacteria;c__Gammaproteobacteria;o__Thiotrichales;f__Thiotrichaceae;g__uncultured	-2.37751679	0.255639341
d__Bacteria;p__Proteobacteria;c__Gammaproteobacteria;o__uncultured;f__uncultured;g__uncultured	-1.429008122	1.70E-11
d__Bacteria;p__Proteobacteria;c__Gammaproteobacteria;o__Vibrionales;f__Vibrionaceae;g__Photobacterium	1.308749613	0.489349735
d__Bacteria;p__Proteobacteria;c__Gammaproteobacteria;o__Vibrionales;f__Vibrionaceae;g__Vibrio	-0.011452877	0.98663339
d__Bacteria;p__Proteobacteria;c__Gammaproteobacteria;o__WD260;f__WD260;g__WD260	1.693173038	0.082184432
d__Bacteria;p__Proteobacteria;c__Gammaproteobacteria;o__Xanthomonadales;f__Rhodanobacteraceae;g__Dokdonella	0.092441275	0.909343442
d__Bacteria;p__Proteobacteria;c__Gammaproteobacteria;o__Xanthomonadales;f__Rhodanobacteraceae;g__Dyella	-0.444038029	0.758555757
d__Bacteria;p__Proteobacteria;c__Gammaproteobacteria;o__Xanthomonadales;f__Rhodanobacteraceae;g__Luteibacter	1.103259903	0.557744915
d__Bacteria;p__Proteobacteria;c__Gammaproteobacteria;o__Xanthomonadales;f__Rhodanobacteraceae;g__Rhodanobacter	-0.71290277	0.831714121
d__Bacteria;p__Proteobacteria;c__Gammaproteobacteria;o__Xanthomonadales;f__Xanthomonadaceae;g__Arenimonas	-0.315483869	0.828079982
d__Bacteria;p__Proteobacteria;c__Gammaproteobacteria;o__Xanthomonadales;f__Xanthomonadaceae;g__Stenotrophomonas	1.004775495	0.174612649
d__Bacteria;p__Proteobacteria;c__Gammaproteobacteria;o__Xanthomonadales;f__Xanthomonadaceae;g__Thermomonas	1.91251725	0.017848079
d__Bacteria;p__Proteobacteria;c__Gammaproteobacteria;o__Xanthomonadales;f__Xanthomonadaceae;g__uncultured	-0.138607785	0.911239852
d__Bacteria;p__Proteobacteria;c__Magnetococcia;o__Magnetococcales;f__Magnetococcaceae;g__Magnetococcus	0.092441275	0.909343442
d__Bacteria;p__Proteobacteria;c__Proteobacteria;o__Proteobacteria;f__Proteobacteria;g__Proteobacteria	-0.170377845	0.902926712
d__Bacteria;p__Proteobacteria;c__Zetaproteobacteria;o__Mariprofundales;f__Mariprofundaceae;g__Mariprofundus	-0.138607785	0.911239852
d__Bacteria;p__RCP2-54;c__RCP2-54;o__RCP2-54;f__RCP2-54;g__RCP2-54	-0.016857291	0.990270427
d__Bacteria;p__SAR324_clade(Marine_group_B);c__SAR324_clade(Marine_group_B);o__SAR324_clade(Marine_group_B);f__SAR324_clade(Marine_group_B);g__SAR324_clade(Marine_group_B)	-0.131107564	0.47818569
d__Bacteria;p__Schekmanbacteria;c__Schekmanbacteria;o__Schekmanbacteria;f__Schekmanbacteria;g__Schekmanbacteria	-0.832204531	0.002119313
d__Bacteria;p__Spirochaetota;c__Brevinematia;o__Brevinematales;f__Brevinemataceae;g__Brevinema	0.438949546	9.63E-08
d__Bacteria;p__Spirochaetota;c__Leptospirae;o__Leptospirales;f__Leptospiraceae;g__RBG-16-49-21	0.023710344	0.962793777
d__Bacteria;p__Spirochaetota;c__Leptospirae;o__Leptospirales;f__Leptospiraceae;g__uncultured	-0.616969294	0.436861998
d__Bacteria;p__Spirochaetota;c__MVP-15;o__MVP-15;f__MVP-15;g__MVP-15	0.971541415	0.399001825
d__Bacteria;p__Spirochaetota;c__Spirochaetia;o__Spirochaetales;f__Spirochaetaceae;__	1.433639535	0.077983645
d__Bacteria;p__Spirochaetota;c__Spirochaetia;o__Spirochaetales;f__Spirochaetaceae;g__Candidatus_Marispirochaeta	0.166822459	0.723663856
d__Bacteria;p__Spirochaetota;c__Spirochaetia;o__Spirochaetales;f__Spirochaetaceae;g__GWE2-31-10	-1.707062313	0.091647856
d__Bacteria;p__Spirochaetota;c__Spirochaetia;o__Spirochaetales;f__Spirochaetaceae;g__Salinispira	0.092441275	0.909343442
d__Bacteria;p__Spirochaetota;c__Spirochaetia;o__Spirochaetales;f__Spirochaetaceae;g__Sediminispirochaeta	0.73297424	0.715648329
d__Bacteria;p__Spirochaetota;c__Spirochaetia;o__Spirochaetales;f__Spirochaetaceae;g__Spirochaeta	-0.404364365	0.081787123
d__Bacteria;p__Spirochaetota;c__Spirochaetia;o__Spirochaetales;f__Spirochaetaceae;g__Spirochaeta_2	0.043908626	0.985435269
d__Bacteria;p__Spirochaetota;c__Spirochaetia;o__Spirochaetales;f__Spirochaetaceae;g__Treponema	0.166822459	0.723663856
d__Bacteria;p__Spirochaetota;c__Spirochaetia;o__Spirochaetales;f__Spirochaetaceae;g__uncultured	-2.469260903	0.160944835
d__Bacteria;p__Sumerlaeota;c__Sumerlaeia;o__Sumerlaeales;f__Sumerlaeaceae;g__Sumerlaea	-0.572155279	0.108889558
d__Bacteria;p__Sumerlaeota;c__Sumerlaeia;o__uncultured;f__uncultured;g__uncultured	-2.264845456	0.001408073
d__Bacteria;p__Sva0485;c__Sva0485;o__Sva0485;f__Sva0485;g__Sva0485	-0.156211836	0.662719335
d__Bacteria;p__Synergistota;c__Synergistia;o__Synergistales;f__Synergistaceae;g__uncultured	1.524800314	0.088638477
d__Bacteria;p__TA06;c__TA06;o__TA06;f__TA06;g__TA06	-0.935671394	0.217689678
d__Bacteria;p__Thermotogota;c__Thermotogae;o__Thermotogales;f__Fervidobacteriaceae;g__Fervidobacterium	0.262716483	0.723663856
d__Bacteria;p__TX1A-33;c__TX1A-33;o__TX1A-33;f__TX1A-33;g__TX1A-33	-0.064226601	0.972896973
d__Bacteria;p__Verrucomicrobiota;c__Chlamydiae;o__Chlamydiales;__;__	0.316411358	0.766081294
d__Bacteria;p__Verrucomicrobiota;c__Chlamydiae;o__Chlamydiales;f__cvE6;g__cvE6	0.983965055	0.152962684
d__Bacteria;p__Verrucomicrobiota;c__Chlamydiae;o__Chlamydiales;f__Parachlamydiaceae;__	0.299907075	0.872967319
d__Bacteria;p__Verrucomicrobiota;c__Chlamydiae;o__Chlamydiales;f__Parachlamydiaceae;g__Neochlamydia	0.575466599	0.846969046
d__Bacteria;p__Verrucomicrobiota;c__Chlamydiae;o__Chlamydiales;f__Simkaniaceae;__	-1.838156509	3.33E-14
d__Bacteria;p__Verrucomicrobiota;c__Chlamydiae;o__Chlamydiales;f__Simkaniaceae;g__uncultured	-1.772673419	0.175723853
d__Bacteria;p__Verrucomicrobiota;c__Chlamydiae;o__LD1-PA32;f__LD1-PA32;g__LD1-PA32	-0.300196993	0.777201936
d__Bacteria;p__Verrucomicrobiota;c__Kiritimatiellae;o__Kiritimatiellales;f__Kiritimatiellaceae;g__R76-B128	-0.796634794	0.242668338
d__Bacteria;p__Verrucomicrobiota;c__Kiritimatiellae;o__WCHB1-41;f__WCHB1-41;g__WCHB1-41	1.725462448	0.024765798
d__Bacteria;p__Verrucomicrobiota;c__Lentisphaeria;o__P.palmC41;f__P.palmC41;g__P.palmC41	0.262716483	0.723663856
d__Bacteria;p__Verrucomicrobiota;c__Lentisphaeria;o__SS1-B-02-17;f__SS1-B-02-17;g__SS1-B-02-17	-0.064226601	0.955843603
d__Bacteria;p__Verrucomicrobiota;c__Lentisphaeria;o__Victivallales;f__BD2-3;g__BD2-3	1.32206776	0.05805108
d__Bacteria;p__Verrucomicrobiota;c__Lentisphaeria;o__Victivallales;f__GWF2-44-16;g__GWF2-44-16	0.262716483	0.723663856
d__Bacteria;p__Verrucomicrobiota;c__Lentisphaeria;o__Victivallales;f__PRD18C08;g__PRD18C08	0.605337319	0.602073095
d__Bacteria;p__Verrucomicrobiota;c__Omnitrophia;o__Omnitrophales;__;__	-1.598448953	9.49E-06
d__Bacteria;p__Verrucomicrobiota;c__Omnitrophia;o__Omnitrophales;f__koll11;g__koll11	-0.273762821	0.850079528
d__Bacteria;p__Verrucomicrobiota;c__Omnitrophia;o__Omnitrophales;f__Omnitrophaceae;g__Candidatus_Omnitrophus	-0.242339105	0.694154689
d__Bacteria;p__Verrucomicrobiota;c__Omnitrophia;o__Omnitrophales;f__Omnitrophales;g__Omnitrophales	0.18042979	0.889107349
d__Bacteria;p__Verrucomicrobiota;c__Verrucomicrobiae;__;__;__	0.031667423	0.972896973
d__Bacteria;p__Verrucomicrobiota;c__Verrucomicrobiae;o__Chthoniobacterales;f__Chthoniobacteraceae;__	-0.170377845	0.924589946
d__Bacteria;p__Verrucomicrobiota;c__Verrucomicrobiae;o__Chthoniobacterales;f__Chthoniobacteraceae;g__Candidatus_Udaeobacter	-0.22606254	0.875315815
d__Bacteria;p__Verrucomicrobiota;c__Verrucomicrobiae;o__Chthoniobacterales;f__Terrimicrobiaceae;g__FukuN18_freshwater_group	0.092441275	0.955843603
d__Bacteria;p__Verrucomicrobiota;c__Verrucomicrobiae;o__Chthoniobacterales;f__Xiphinematobacteraceae;g__Candidatus_Xiphinematobacter	1.178226723	0.034040256
d__Bacteria;p__Verrucomicrobiota;c__Verrucomicrobiae;o__Methylacidiphilales;f__Methylacidiphilaceae;g__uncultured	1.32206776	0.05805108
d__Bacteria;p__Verrucomicrobiota;c__Verrucomicrobiae;o__Opitutales;f__Opitutaceae;g__Lacunisphaera	-0.975103231	0.655149872
d__Bacteria;p__Verrucomicrobiota;c__Verrucomicrobiae;o__Opitutales;f__Puniceicoccaceae;g__Lentimonas	-0.019716137	0.985435269
d__Bacteria;p__Verrucomicrobiota;c__Verrucomicrobiae;o__Opitutales;f__Puniceicoccaceae;g__Verruc-01	0.131702287	0.962893947
d__Bacteria;p__Verrucomicrobiota;c__Verrucomicrobiae;o__Pedosphaerales;f__Pedosphaeraceae;__	0.260512586	0.369136313
d__Bacteria;p__Verrucomicrobiota;c__Verrucomicrobiae;o__Pedosphaerales;f__Pedosphaeraceae;g__ADurb.Bin063-1	-0.441473285	0.043851605
d__Bacteria;p__Verrucomicrobiota;c__Verrucomicrobiae;o__Pedosphaerales;f__Pedosphaeraceae;g__Ellin516	-1.154427619	0.524207072
d__Bacteria;p__Verrucomicrobiota;c__Verrucomicrobiae;o__Pedosphaerales;f__Pedosphaeraceae;g__Pedosphaeraceae	-0.08378956	0.907360808
d__Bacteria;p__Verrucomicrobiota;c__Verrucomicrobiae;o__Pedosphaerales;f__Pedosphaeraceae;g__SCGC_AAA164-E04	0.031667423	0.972896973
d__Bacteria;p__Verrucomicrobiota;c__Verrucomicrobiae;o__Pedosphaerales;f__Pedosphaeraceae;g__uncultured	0.520107221	0.092242405
d__Bacteria;p__Verrucomicrobiota;c__Verrucomicrobiae;o__S-BQ2-57_soil_group;f__S-BQ2-57_soil_group;g__S-BQ2-57_soil_group	-0.371191804	0.002729692
d__Bacteria;p__Verrucomicrobiota;c__Verrucomicrobiae;o__Verrucomicrobiales;f__Akkermansiaceae;g__Akkermansia	1.103795456	0.12911916
d__Bacteria;p__Verrucomicrobiota;c__Verrucomicrobiae;o__Verrucomicrobiales;f__DEV007;g__DEV007	0.262716483	0.655149872
d__Bacteria;p__WOR-1;c__WOR-1;o__WOR-1;f__WOR-1;g__WOR-1	0.044507539	0.949151078
d__Bacteria;p__WPS-2;c__WPS-2;o__WPS-2;f__WPS-2;g__WPS-2	1.393786118	0.010074777
d__Bacteria;p__WS1;c__WS1;o__WS1;f__WS1;g__WS1	-0.874699256	0.227228862
d__Bacteria;p__WS2;c__WS2;o__WS2;f__WS2;g__WS2	-2.946528201	4.57E-73
d__Bacteria;p__Zixibacteria;c__Zixibacteria;o__Zixibacteria;f__Zixibacteria;g__Zixibacteria	-0.477601277	0.029588293
d__Eukaryota;__;__;__;__;__	-0.103487613	0.940560521
Unassigned;__;__;__;__;__	2.054527017	4.15E-06
