# Supplementary material for: Prokaryote communities along a source-to-estuary river continuum in the Brazilian Atlantic Forest
Source: PeerJ. 2024 Aug 13;12:e17900. doi: 10.7717/peerj.17900 (PMC11328836; doi:10.7717/peerj.17900)
Supplement: Supplemental Information 1 [file peerj-12-17900-s001.zip › Supplemental_Tables/Supplemental_Table_11.csv]

id	Mangrove_Spring_lfc	Mangrove_Spring_qval	#Positive lfc is higher in Spring, negative is higher in Mangrove
d__Archaea;__;__;__;__;__	-3.654197241	1.40E-05
d__Archaea;p__Aenigmarchaeota;__;__;__;__	-0.09863111	0.917603053
d__Archaea;p__Aenigmarchaeota;c__Aenigmarchaeia;o__Aenigmarchaeales;f__Aenigmarchaeales;__	-0.09863111	0.835334391
d__Archaea;p__Aenigmarchaeota;c__Aenigmarchaeia;o__Aenigmarchaeales;f__Aenigmarchaeales;g__Aenigmarchaeales	-0.640195051	0.322983807
d__Archaea;p__Aenigmarchaeota;c__Aenigmarchaeia;o__Aenigmarchaeales;f__Aenigmarchaeales;g__Candidatus_Aenigmarchaeum	1.232399166	0.386160193
d__Archaea;p__Aenigmarchaeota;c__Deep_Sea_Euryarchaeotic_Group(DSEG);o__Deep_Sea_Euryarchaeotic_Group(DSEG);f__Deep_Sea_Euryarchaeotic_Group(DSEG);g__Deep_Sea_Euryarchaeotic_Group(DSEG)	0.228907065	0.70542266
d__Archaea;p__Altiarchaeota;c__Altiarchaeia;o__Altiarchaeales;f__Altiarchaeaceae;g__Candidatus_Altiarchaeum	0.324239883	0.354539918
d__Archaea;p__Asgardarchaeota;__;__;__;__	-2.588705822	0.031101204
d__Archaea;p__Asgardarchaeota;c__Asgardarchaeota;o__Asgardarchaeota;f__Asgardarchaeota;g__Asgardarchaeota	-2.753812968	2.20E-20
d__Archaea;p__Asgardarchaeota;c__Heimdallarchaeia;o__Heimdallarchaeia;f__Heimdallarchaeia;g__Heimdallarchaeia	-1.264133631	0.136993733
d__Archaea;p__Asgardarchaeota;c__Lokiarchaeia;o__Lokiarchaeia;f__Lokiarchaeia;g__Lokiarchaeia	-1.771981443	4.95E-04
d__Archaea;p__Asgardarchaeota;c__Odinarchaeia;o__Odinarchaeia;f__Odinarchaeia;g__Odinarchaeia	-4.658275955	0
d__Archaea;p__Crenarchaeota;c__Bathyarchaeia;o__Bathyarchaeia;f__Bathyarchaeia;g__Bathyarchaeia	-0.464715387	0.208198458
d__Archaea;p__Crenarchaeota;c__Methanomethylicia;o__Methanomethyliales;f__Methanomethyliaceae;g__Candidatus_Methanomethylicus	-0.390454023	0.798961265
d__Archaea;p__Crenarchaeota;c__Nitrososphaeria;__;__;__	-1.598567667	0.214785492
d__Archaea;p__Crenarchaeota;c__Nitrososphaeria;o__Caldiarchaeales;f__Geothermarchaeaceae;g__Geothermarchaeaceae	-2.40387226	5.94E-57
d__Archaea;p__Crenarchaeota;c__Nitrososphaeria;o__Marine_Benthic_Group_A;f__Marine_Benthic_Group_A;g__Marine_Benthic_Group_A	-0.532343294	0.289281379
d__Archaea;p__Crenarchaeota;c__Nitrososphaeria;o__Nitrosopumilales;f__Nitrosopumilaceae;g__Candidatus_Nitrosopumilus	0.657596737	0.665194292
d__Archaea;p__Crenarchaeota;c__Nitrososphaeria;o__Nitrososphaerales;f__Nitrososphaeraceae;g__Candidatus_Nitrocosmicus	-1.968455042	0.02200134
d__Archaea;p__Crenarchaeota;c__Nitrososphaeria;o__Nitrososphaerales;f__Nitrososphaeraceae;g__Candidatus_Nitrososphaera	0.533742218	0.732987503
d__Archaea;p__Crenarchaeota;c__Nitrososphaeria;o__Nitrososphaerales;f__Nitrososphaeraceae;g__Nitrososphaeraceae	-1.033084571	0.490877461
d__Archaea;p__Crenarchaeota;c__Nitrososphaeria;o__Nitrosotaleales;f__Nitrosotaleaceae;g__Candidatus_Nitrosotalea	0.81922191	0.070318515
d__Archaea;p__Crenarchaeota;c__Nitrososphaeria;o__SCGC_AB-179-E04;f__SCGC_AB-179-E04;g__SCGC_AB-179-E04	-0.129532227	0.834986759
d__Archaea;p__Euryarchaeota;__;__;__;__	-1.293137423	0.00217763
d__Archaea;p__Euryarchaeota;c__Methanobacteria;o__Methanobacteriales;f__Methanobacteriaceae;g__Methanobacterium	0.689177344	0.017125881
d__Archaea;p__Euryarchaeota;c__Methanobacteria;o__Methanobacteriales;f__Methanobacteriaceae;g__Methanobrevibacter	0.08103439	0.95419536
d__Archaea;p__Euryarchaeota;c__Thermococci;o__Methanofastidiosales;f__uncultured;g__uncultured	-4.489128621	7.20E-09
d__Archaea;p__Euryarchaeota;c__Thermococci;o__Thermococcales;f__Thermococcaceae;__	-0.926933327	0.064007594
d__Archaea;p__Euryarchaeota;c__Thermococci;o__Thermococcales;f__Thermococcaceae;g__Thermococcus	0.92616069	1.20E-25
d__Archaea;p__Hadarchaeota;c__Hadarchaeia;o__Hadarchaeia;f__Hadarchaeales;g__Hadarchaeales	-0.926933327	0.111927793
d__Archaea;p__Halobacterota;__;__;__;__	-1.649951227	0.020000243
d__Archaea;p__Halobacterota;c__ANME-1;o__ANME-1b;f__ANME-1b;g__ANME-1b	-3.65774403	9.67E-09
d__Archaea;p__Halobacterota;c__Archaeoglobi;o__Archaeoglobales;f__Archaeoglobaceae;g__JdFR-20	-2.025545615	4.87E-11
d__Archaea;p__Halobacterota;c__Methanocellia;o__Methanocellales;f__Methanocellaceae;__	0.267572986	0.798961265
d__Archaea;p__Halobacterota;c__Methanocellia;o__Methanocellales;f__Methanocellaceae;g__Methanocella	1.114048816	0.417101901
d__Archaea;p__Halobacterota;c__Methanocellia;o__Methanocellales;f__Methanocellaceae;g__Methanocellaceae	1.107997751	0.160450408
d__Archaea;p__Halobacterota;c__Methanocellia;o__Methanocellales;f__Methanocellaceae;g__Rice_Cluster_I	0.435564478	0.255493978
d__Archaea;p__Halobacterota;c__Methanomicrobia;o__Methanomicrobiales;f__Methanomicrobiaceae;__	-3.61640098	3.08E-13
d__Archaea;p__Halobacterota;c__Methanomicrobia;o__Methanomicrobiales;f__Methanomicrobiaceae;g__Methanogenium	-3.489904439	1.44E-10
d__Archaea;p__Halobacterota;c__Methanomicrobia;o__Methanomicrobiales;f__Methanomicrobiaceae;g__Methanomicrobiaceae	-1.113471923	0.152063939
d__Archaea;p__Halobacterota;c__Methanomicrobia;o__Methanomicrobiales;f__Methanomicrobiaceae;g__SDB	-1.710725079	0.224540779
d__Archaea;p__Halobacterota;c__Methanomicrobia;o__Methanomicrobiales;f__Methanomicrobiaceae;g__uncultured	-0.875728279	0.40284653
d__Archaea;p__Halobacterota;c__Methanomicrobia;o__Methanomicrobiales;f__Methanomicrobiales;g__uncultured	0.59973424	0.445210533
d__Archaea;p__Halobacterota;c__Methanomicrobia;o__Methanomicrobiales;f__Methanoregulaceae;g__Methanolinea	0.559496164	0.822107735
d__Archaea;p__Halobacterota;c__Methanomicrobia;o__Methanomicrobiales;f__Methanoregulaceae;g__Methanoregula	0.685821034	0.068932379
d__Archaea;p__Halobacterota;c__Methanomicrobia;o__Methanomicrobiales;f__Rice_Cluster_II;g__Rice_Cluster_II	-2.025545615	0.007322076
d__Archaea;p__Halobacterota;c__Methanosarcinia;o__Methanosarciniales;f__ANME-2a-2b;g__ANME-2a-2b	-4.862628828	1.83E-17
d__Archaea;p__Halobacterota;c__Methanosarcinia;o__Methanosarciniales;f__Methanoperedenaceae;g__Candidatus_Methanoperedens	1.949907299	5.37E-08
d__Archaea;p__Halobacterota;c__Methanosarcinia;o__Methanosarciniales;f__Methanosaetaceae;g__Methanosaeta	0.0825788	0.893148249
d__Archaea;p__Halobacterota;c__Methanosarcinia;o__Methanosarciniales;f__Methanosarcinaceae;g__ANME-3	-2.706112687	0.033676131
d__Archaea;p__Halobacterota;c__Methanosarcinia;o__Methanosarciniales;f__Methanosarcinaceae;g__Methanosarcina	-0.174371709	0.746694151
d__Archaea;p__Halobacterota;c__Methanosarcinia;o__Methanosarciniales;f__Syntrophoarchaeaceae;g__Syntrophoarchaeaceae	-3.315945952	3.75E-24
d__Archaea;p__Hydrothermarchaeota;c__Hydrothermarchaeia;o__Hydrothermarchaeales;f__Hydrothermarchaeales;g__Hydrothermarchaeales	-1.964771763	0.020605077
d__Archaea;p__Iainarchaeota;c__Iainarchaeia;o__Iainarchaeales;f__Iainarchaeales;g__Candidatus_Iainarchaeum	-0.53921639	0.585952046
d__Archaea;p__Iainarchaeota;c__Iainarchaeia;o__Iainarchaeales;f__Iainarchaeales;g__Iainarchaeales	0.08103439	0.941705652
d__Archaea;p__Micrarchaeota;c__Micrarchaeia;o__Micrarchaeales;f__CG1-02-32-21;g__CG1-02-32-21	0.159830649	0.914204396
d__Archaea;p__Micrarchaeota;c__Micrarchaeia;o__Micrarchaeales;f__Micrarchaeales;g__Micrarchaeales	-0.779773993	0.151391567
d__Archaea;p__Nanoarchaeota;c__Nanoarchaeia;o__Woesearchaeales;__;__	0.04676265	0.962145284
d__Archaea;p__Nanoarchaeota;c__Nanoarchaeia;o__Woesearchaeales;f__CG1-02-57-44;g__CG1-02-57-44	0.655289923	0.580814113
d__Archaea;p__Nanoarchaeota;c__Nanoarchaeia;o__Woesearchaeales;f__GW2011;g__AR15	2.598578027	0.007064852
d__Archaea;p__Nanoarchaeota;c__Nanoarchaeia;o__Woesearchaeales;f__GW2011_GWC1_47_15;g__GW2011_GWC1_47_15	0.663514592	0.310021624
d__Archaea;p__Nanoarchaeota;c__Nanoarchaeia;o__Woesearchaeales;f__SCGC_AAA011-D5;g__SCGC_AAA011-D5	-0.983670489	0.033676131
d__Archaea;p__Nanoarchaeota;c__Nanoarchaeia;o__Woesearchaeales;f__Woesearchaeales;g__Woesearchaeales	-1.848148876	1.18E-04
d__Archaea;p__Thermoplasmatota;c__Thermoplasmata;__;__;__	-0.002737086	0.996334224
d__Archaea;p__Thermoplasmatota;c__Thermoplasmata;o__JdFR-43;f__JdFR-43;g__JdFR-43	-4.521145663	4.79E-45
d__Archaea;p__Thermoplasmatota;c__Thermoplasmata;o__Marine_Benthic_Group_D_and_DHVEG-1;f__Marine_Benthic_Group_D_and_DHVEG-1;g__Marine_Benthic_Group_D_and_DHVEG-1	-0.838640553	0.134103869
d__Archaea;p__Thermoplasmatota;c__Thermoplasmata;o__Marine_Group_II;f__Marine_Group_II;g__Marine_Group_II	-0.390454023	0.696617932
d__Archaea;p__Thermoplasmatota;c__Thermoplasmata;o__Methanomassiliicoccales;f__Methanomassiliicoccaceae;g__Methanomassiliicoccus	0.032383086	0.995265676
d__Archaea;p__Thermoplasmatota;c__Thermoplasmata;o__Methanomassiliicoccales;f__Methanomassiliicoccaceae;g__uncultured	0.319228745	0.565084568
d__Archaea;p__Thermoplasmatota;c__Thermoplasmata;o__Methanomassiliicoccales;f__uncultured;g__uncultured	0.647431719	0.223255956
d__Archaea;p__Thermoplasmatota;c__Thermoplasmata;o__SG8-5;f__SG8-5;g__SG8-5	-3.859298352	0
d__Archaea;p__Thermoplasmatota;c__Thermoplasmata;o__Thermoplasmata;f__Thermoplasmata;g__Marine_Group_III	-3.948319281	1.39E-143
d__Archaea;p__Thermoplasmatota;c__Thermoplasmata;o__uncultured;f__uncultured;g__uncultured	-1.386157718	2.57E-11
d__Archaea;p__Thermoplasmatota;c__Thermoplasmatota;o__Thermoplasmatota;f__Thermoplasmatota;g__uncultured	-3.207471819	5.34E-16
d__Bacteria;__;__;__;__;__	-0.144853434	0.339844947
d__Bacteria;p__Abditibacteriota;c__Abditibacteria;o__Abditibacteriales;f__Abditibacteriaceae;g__Abditibacterium	-0.07711827	0.952057606
d__Bacteria;p__Acetothermia;c__Acetothermiia;o__Acetothermiia;f__Acetothermiia;g__Acetothermiia	0.243818646	0.008461161
d__Bacteria;p__Acidobacteriota;__;__;__;__	2.88268266	1.55E-21
d__Bacteria;p__Acidobacteriota;c__Acidobacteriae;__;__;__	1.416198527	0.039054496
d__Bacteria;p__Acidobacteriota;c__Acidobacteriae;o__Acidobacteriae;f__Acidobacteriae;g__Paludibaculum	1.79690234	0.14910606
d__Bacteria;p__Acidobacteriota;c__Acidobacteriae;o__Acidobacteriales;__;__	1.335556378	0.078186636
d__Bacteria;p__Acidobacteriota;c__Acidobacteriae;o__Acidobacteriales;f__Acidobacteriaceae_(Subgroup_1);__	1.481155309	0.190415443
d__Bacteria;p__Acidobacteriota;c__Acidobacteriae;o__Acidobacteriales;f__Acidobacteriaceae_(Subgroup_1);g__Granulicella	-0.788788734	0.657780096
d__Bacteria;p__Acidobacteriota;c__Acidobacteriae;o__Acidobacteriales;f__Acidobacteriaceae_(Subgroup_1);g__Occallatibacter	-1.197243399	0.048366985
d__Bacteria;p__Acidobacteriota;c__Acidobacteriae;o__Acidobacteriales;f__Acidobacteriaceae_(Subgroup_1);g__uncultured	1.958679735	0.036158632
d__Bacteria;p__Acidobacteriota;c__Acidobacteriae;o__Acidobacteriales;f__Acidobacteriales;g__Acidobacteriales	0.334463218	0.772764608
d__Bacteria;p__Acidobacteriota;c__Acidobacteriae;o__Acidobacteriales;f__Koribacteraceae;g__Candidatus_Koribacter	0.420808026	0.020624511
d__Bacteria;p__Acidobacteriota;c__Acidobacteriae;o__Acidobacteriales;f__uncultured;g__uncultured	-0.224952276	0.734365846
d__Bacteria;p__Acidobacteriota;c__Acidobacteriae;o__AKIW659;f__AKIW659;g__AKIW659	0.574822822	0.003749564
d__Bacteria;p__Acidobacteriota;c__Acidobacteriae;o__Bryobacterales;f__Bryobacteraceae;g__Bryobacter	1.012805845	4.87E-11
d__Bacteria;p__Acidobacteriota;c__Acidobacteriae;o__Elev-16S-1166;f__Elev-16S-1166;g__Elev-16S-1166	-0.002737086	0.996334224
d__Bacteria;p__Acidobacteriota;c__Acidobacteriae;o__GOUTB8;f__GOUTB8;g__GOUTB8	0.902470299	0.023641606
d__Bacteria;p__Acidobacteriota;c__Acidobacteriae;o__PAUC26f;f__PAUC26f;g__PAUC26f	0.390147913	0.751912955
d__Bacteria;p__Acidobacteriota;c__Acidobacteriae;o__Solibacterales;f__Solibacteraceae;g__Candidatus_Solibacter	0.74742496	3.97E-05
d__Bacteria;p__Acidobacteriota;c__Acidobacteriae;o__Subgroup_12;f__Subgroup_12;g__Subgroup_12	0.630987666	0.040474833
d__Bacteria;p__Acidobacteriota;c__Acidobacteriae;o__Subgroup_13;f__Subgroup_13;g__Subgroup_13	-0.085908285	0.942301842
d__Bacteria;p__Acidobacteriota;c__Acidobacteriae;o__Subgroup_2;f__Subgroup_2;g__Subgroup_2	1.150506162	1.45E-04
d__Bacteria;p__Acidobacteriota;c__Acidobacteriae;o__TSBb06;f__TSBb06;g__TSBb06	1.053824774	0.480431538
d__Bacteria;p__Acidobacteriota;c__Acidobacteriota;o__Acidobacteriota;f__Acidobacteriota;g__Acidobacteriota	-0.241449319	0.674135055
d__Bacteria;p__Acidobacteriota;c__Aminicenantia;o__Aminicenantales;f__Aminicenantales;g__Aminicenantales	-0.051898466	0.878035954
d__Bacteria;p__Acidobacteriota;c__AT-s3-28;o__AT-s3-28;f__AT-s3-28;g__AT-s3-28	-2.211201209	0.070444278
d__Bacteria;p__Acidobacteriota;c__Blastocatellia;__;__;__	0.13241795	0.860558785
d__Bacteria;p__Acidobacteriota;c__Blastocatellia;o__11-24;f__11-24;g__11-24	-0.926933327	0.51655035
d__Bacteria;p__Acidobacteriota;c__Blastocatellia;o__Blastocatellales;f__Blastocatellaceae;g__Aridibacter	0.267572986	0.798961265
d__Bacteria;p__Acidobacteriota;c__Blastocatellia;o__Blastocatellales;f__Blastocatellaceae;g__Blastocatella	-1.062088363	0.02200134
d__Bacteria;p__Acidobacteriota;c__Blastocatellia;o__Blastocatellales;f__Blastocatellaceae;g__uncultured	-0.002737086	0.996334224
d__Bacteria;p__Acidobacteriota;c__Blastocatellia;o__DS-100;f__DS-100;g__DS-100	-1.113471923	0.031605234
d__Bacteria;p__Acidobacteriota;c__c5LKS83;o__c5LKS83;f__c5LKS83;g__c5LKS83	-1.197243399	0.048366985
d__Bacteria;p__Acidobacteriota;c__Holophagae;o__Acanthopleuribacterales;f__Acanthopleuribacteraceae;g__Acanthopleuribacter	-2.143819407	0.006203529
d__Bacteria;p__Acidobacteriota;c__Holophagae;o__Holophagales;f__Holophagaceae;__	2.096391422	0.060167183
d__Bacteria;p__Acidobacteriota;c__Holophagae;o__Holophagales;f__Holophagaceae;g__uncultured	0.565512278	0.688449034
d__Bacteria;p__Acidobacteriota;c__Holophagae;o__Subgroup_7;f__Subgroup_7;g__Subgroup_7	-0.124557011	0.784675427
d__Bacteria;p__Acidobacteriota;c__Subgroup_11;o__Subgroup_11;f__Subgroup_11;g__Subgroup_11	-0.646410932	0.353412326
d__Bacteria;p__Acidobacteriota;c__Subgroup_18;o__Subgroup_18;f__Subgroup_18;g__Subgroup_18	0.410251817	0.111927793
d__Bacteria;p__Acidobacteriota;c__Subgroup_21;o__Subgroup_21;f__Subgroup_21;g__Subgroup_21	-4.635719381	0
d__Bacteria;p__Acidobacteriota;c__Subgroup_22;o__Subgroup_22;f__Subgroup_22;g__Subgroup_22	-0.987278936	4.29E-04
d__Bacteria;p__Acidobacteriota;c__Subgroup_26;o__Subgroup_26;f__Subgroup_26;g__Subgroup_26	-1.463412631	0.001192945
d__Bacteria;p__Acidobacteriota;c__Subgroup_5;o__Subgroup_5;f__Subgroup_5;g__Subgroup_5	0.774883848	0.023176923
d__Bacteria;p__Acidobacteriota;c__Thermoanaerobaculia;o__Thermoanaerobaculales;f__Thermoanaerobaculaceae;g__Subgroup_10	-2.603745967	0.012885326
d__Bacteria;p__Acidobacteriota;c__Thermoanaerobaculia;o__Thermoanaerobaculales;f__Thermoanaerobaculaceae;g__Subgroup_23	-5.384361717	2.36E-214
d__Bacteria;p__Acidobacteriota;c__Thermoanaerobaculia;o__Thermoanaerobaculales;f__Thermoanaerobaculaceae;g__Thermoanaerobaculum	-1.598567667	0.00427449
d__Bacteria;p__Acidobacteriota;c__Thermoanaerobaculia;o__Thermoanaerobaculales;f__Thermoanaerobaculaceae;g__TPD-58	0.267572986	0.858656012
d__Bacteria;p__Acidobacteriota;c__Vicinamibacteria;o__Subgroup_17;f__Subgroup_17;g__Subgroup_17	0.241078519	0.796603807
d__Bacteria;p__Acidobacteriota;c__Vicinamibacteria;o__Subgroup_9;f__Subgroup_9;g__Subgroup_9	-3.808311382	2.11E-14
d__Bacteria;p__Acidobacteriota;c__Vicinamibacteria;o__Vicinamibacterales;f__uncultured;g__uncultured	0.682970634	1.04E-14
d__Bacteria;p__Acidobacteriota;c__Vicinamibacteria;o__Vicinamibacterales;f__Vicinamibacteraceae;__	-1.113471923	0.108863248
d__Bacteria;p__Acidobacteriota;c__Vicinamibacteria;o__Vicinamibacterales;f__Vicinamibacteraceae;g__Vicinamibacteraceae	-0.388748989	0.286147908
d__Bacteria;p__Actinobacteriota;__;__;__;__	2.543970638	2.72E-13
d__Bacteria;p__Actinobacteriota;c__Acidimicrobiia;__;__;__	0.228311974	0.822304863
d__Bacteria;p__Actinobacteriota;c__Acidimicrobiia;o__Actinomarinales;f__Actinomarinaceae;g__Candidatus_Actinomarina	1.557973323	0.331383059
d__Bacteria;p__Actinobacteriota;c__Acidimicrobiia;o__Actinomarinales;f__uncultured;g__uncultured	-2.580047327	0.010354885
d__Bacteria;p__Actinobacteriota;c__Acidimicrobiia;o__IMCC26256;f__IMCC26256;g__IMCC26256	1.382513977	0.007722139
d__Bacteria;p__Actinobacteriota;c__Acidimicrobiia;o__Microtrichales;f__Iamiaceae;g__Iamia	-0.09863111	0.929590653
d__Bacteria;p__Actinobacteriota;c__Acidimicrobiia;o__Microtrichales;f__Ilumatobacteraceae;__	-1.232363571	0.170589066
d__Bacteria;p__Actinobacteriota;c__Acidimicrobiia;o__Microtrichales;f__Ilumatobacteraceae;g__CL500-29_marine_group	-0.489537864	0.777322021
d__Bacteria;p__Actinobacteriota;c__Acidimicrobiia;o__Microtrichales;f__Ilumatobacteraceae;g__Ilumatobacter	-1.367518607	0.082970629
d__Bacteria;p__Actinobacteriota;c__Acidimicrobiia;o__Microtrichales;f__Ilumatobacteraceae;g__uncultured	0.437848194	0.720995367
d__Bacteria;p__Actinobacteriota;c__Acidimicrobiia;o__Microtrichales;f__Microtrichaceae;g__Sva0996_marine_group	0.302693158	0.765375445
d__Bacteria;p__Actinobacteriota;c__Acidimicrobiia;o__Microtrichales;f__uncultured;g__uncultured	-0.589733023	0.696617932
d__Bacteria;p__Actinobacteriota;c__Actinobacteria;__;__;__	-0.926933327	0.064007594
d__Bacteria;p__Actinobacteriota;c__Actinobacteria;o__0319-7L14;f__0319-7L14;g__0319-7L14	-1.113471923	0.031605234
d__Bacteria;p__Actinobacteriota;c__Actinobacteria;o__Bifidobacteriales;f__Bifidobacteriaceae;g__Bifidobacterium	0.453716497	0.794614283
d__Bacteria;p__Actinobacteriota;c__Actinobacteria;o__Bifidobacteriales;f__Bifidobacteriaceae;g__Gardnerella	1.560280137	0.535482376
d__Bacteria;p__Actinobacteriota;c__Actinobacteria;o__Corynebacteriales;f__Corynebacteriaceae;g__Corynebacterium	3.446074475	1.66E-22
d__Bacteria;p__Actinobacteriota;c__Actinobacteria;o__Corynebacteriales;f__Corynebacteriaceae;g__Lawsonella	-1.062088363	0.02200134
d__Bacteria;p__Actinobacteriota;c__Actinobacteria;o__Corynebacteriales;f__Dietziaceae;g__Dietzia	3.125360807	8.27E-06
d__Bacteria;p__Actinobacteriota;c__Actinobacteria;o__Corynebacteriales;f__Mycobacteriaceae;g__Mycobacterium	-0.031913099	0.993655022
d__Bacteria;p__Actinobacteriota;c__Actinobacteria;o__Corynebacteriales;f__Nocardiaceae;g__Rhodococcus	-1.389031447	0.282533327
d__Bacteria;p__Actinobacteriota;c__Actinobacteria;o__Frankiales;__;__	0.228311974	0.822304863
d__Bacteria;p__Actinobacteriota;c__Actinobacteria;o__Frankiales;f__Acidothermaceae;g__Acidothermus	0.012659375	0.980105139
d__Bacteria;p__Actinobacteriota;c__Actinobacteria;o__Frankiales;f__Geodermatophilaceae;g__Blastococcus	-1.078351751	0.288385408
d__Bacteria;p__Actinobacteriota;c__Actinobacteria;o__Frankiales;f__Sporichthyaceae;g__hgcI_clade	1.306233453	0.182541268
d__Bacteria;p__Actinobacteriota;c__Actinobacteria;o__Frankiales;f__Sporichthyaceae;g__Longivirga	0.960720167	0.224855342
d__Bacteria;p__Actinobacteriota;c__Actinobacteria;o__Frankiales;f__Sporichthyaceae;g__Sporichthya	-1.197243399	0.125469394
d__Bacteria;p__Actinobacteriota;c__Actinobacteria;o__Micrococcales;f__Bogoriellaceae;g__Georgenia	-1.367518607	0.082970629
d__Bacteria;p__Actinobacteriota;c__Actinobacteria;o__Micrococcales;f__Cellulomonadaceae;g__Cellulomonas	-1.157982387	0.117044614
d__Bacteria;p__Actinobacteriota;c__Actinobacteria;o__Micrococcales;f__Dermabacteraceae;g__Helcobacillus	2.158553442	1.47E-39
d__Bacteria;p__Actinobacteriota;c__Actinobacteria;o__Micrococcales;f__Intrasporangiaceae;__	1.13786847	0.102266673
d__Bacteria;p__Actinobacteriota;c__Actinobacteria;o__Micrococcales;f__Intrasporangiaceae;g__Oryzihumus	0.711084829	0.632985269
d__Bacteria;p__Actinobacteriota;c__Actinobacteria;o__Micrococcales;f__Intrasporangiaceae;g__Phycicoccus	0.437848194	0.727361944
d__Bacteria;p__Actinobacteriota;c__Actinobacteria;o__Micrococcales;f__Microbacteriaceae;__	-0.798651387	0.713789359
d__Bacteria;p__Actinobacteriota;c__Actinobacteria;o__Micrococcales;f__Microbacteriaceae;g__Agromyces	-1.113471923	0.108863248
d__Bacteria;p__Actinobacteriota;c__Actinobacteria;o__Micrococcales;f__Microbacteriaceae;g__Leucobacter	0.894857157	0.554432021
d__Bacteria;p__Actinobacteriota;c__Actinobacteria;o__Micrococcales;f__Micrococcaceae;__	1.46911269	0.164870176
d__Bacteria;p__Actinobacteriota;c__Actinobacteria;o__Micrococcales;f__Micrococcaceae;g__Kocuria	-2.071595728	0.017224925
d__Bacteria;p__Actinobacteriota;c__Actinobacteria;o__Micrococcales;f__Micrococcaceae;g__Micrococcus	0.108737584	0.887729658
d__Bacteria;p__Actinobacteriota;c__Actinobacteria;o__Micrococcales;f__Micrococcaceae;g__Rothia	-0.113189465	0.947992727
d__Bacteria;p__Actinobacteriota;c__Actinobacteria;o__Micrococcales;f__Micrococcaceae;g__Yaniella	-1.232363571	0.055918622
d__Bacteria;p__Actinobacteriota;c__Actinobacteria;o__Micrococcales;f__Promicromonosporaceae;g__Promicromonospora	0.302693158	0.772764608
d__Bacteria;p__Actinobacteriota;c__Actinobacteria;o__Micromonosporales;f__Micromonosporaceae;g__Luedemannella	0.621196973	0.698607824
d__Bacteria;p__Actinobacteriota;c__Actinobacteria;o__PeM15;f__PeM15;g__PeM15	-1.446314866	0.098077023
d__Bacteria;p__Actinobacteriota;c__Actinobacteria;o__Propionibacteriales;f__Nocardioidaceae;g__Nocardioides	0.601608536	0.783640081
d__Bacteria;p__Actinobacteriota;c__Actinobacteria;o__Propionibacteriales;f__Propionibacteriaceae;__	2.743089343	7.28E-67
d__Bacteria;p__Actinobacteriota;c__Actinobacteria;o__Propionibacteriales;f__Propionibacteriaceae;g__Cutibacterium	1.018022822	0.597500867
d__Bacteria;p__Actinobacteriota;c__Actinobacteria;o__Propionibacteriales;f__Propionibacteriaceae;g__uncultured	-0.146331391	0.912177628
d__Bacteria;p__Actinobacteriota;c__Actinobacteria;o__Pseudonocardiales;f__Pseudonocardiaceae;__	0.437848194	0.720995367
d__Bacteria;p__Actinobacteriota;c__Actinobacteria;o__Pseudonocardiales;f__Pseudonocardiaceae;g__Pseudonocardia	-3.016632088	0
d__Bacteria;p__Actinobacteriota;c__Actinobacteria;o__Streptomycetales;f__Streptomycetaceae;__	0.216189426	0.909380248
d__Bacteria;p__Actinobacteriota;c__Actinobacteria;o__Streptomycetales;f__Streptomycetaceae;g__Streptomyces	-1.389031447	0.086511483
d__Bacteria;p__Actinobacteriota;c__Actinobacteria;o__Streptosporangiales;f__Thermomonosporaceae;g__Actinoallomurus	0.302693158	0.783640081
d__Bacteria;p__Actinobacteriota;c__Actinobacteria;o__Streptosporangiales;f__Thermomonosporaceae;g__Actinomadura	-0.137892122	0.910200133
d__Bacteria;p__Actinobacteriota;c__Coriobacteriia;o__CG2-30-50-142;f__CG2-30-50-142;g__CG2-30-50-142	0.228311974	0.798961265
d__Bacteria;p__Actinobacteriota;c__Coriobacteriia;o__Coriobacteriales;f__Atopobiaceae;g__Atopobium	4.243613272	3.28E-13
d__Bacteria;p__Actinobacteriota;c__Coriobacteriia;o__Coriobacteriales;f__Atopobiaceae;g__Coriobacteriaceae_UCG-002	-0.312582406	0.858656012
d__Bacteria;p__Actinobacteriota;c__Coriobacteriia;o__Coriobacteriales;f__Coriobacteriaceae;g__Collinsella	-0.09863111	0.842228139
d__Bacteria;p__Actinobacteriota;c__Coriobacteriia;o__Coriobacteriales;f__Eggerthellaceae;g__Enterorhabdus	-1.665457899	0.157147412
d__Bacteria;p__Actinobacteriota;c__Coriobacteriia;o__FS118-23B-02;f__FS118-23B-02;g__FS118-23B-02	0.13241795	0.876219549
d__Bacteria;p__Actinobacteriota;c__Coriobacteriia;o__OPB41;f__OPB41;g__OPB41	0.383791833	0.610433345
d__Bacteria;p__Actinobacteriota;c__RBG-16-55-12;o__RBG-16-55-12;f__RBG-16-55-12;g__RBG-16-55-12	-2.732622033	9.47E-04
d__Bacteria;p__Actinobacteriota;c__Thermoleophilia;o__Gaiellales;__;__	0.302693158	0.783640081
d__Bacteria;p__Actinobacteriota;c__Thermoleophilia;o__Gaiellales;f__Gaiellaceae;g__Gaiella	2.096544813	0.029200869
d__Bacteria;p__Actinobacteriota;c__Thermoleophilia;o__Gaiellales;f__uncultured;g__uncultured	-0.978773239	1.14E-04
d__Bacteria;p__Actinobacteriota;c__Thermoleophilia;o__Solirubrobacterales;f__67-14;g__67-14	0.80186649	0.636926782
d__Bacteria;p__Actinobacteriota;c__Thermoleophilia;o__Solirubrobacterales;f__Solirubrobacteraceae;__	-0.77026545	0.643746321
d__Bacteria;p__Actinobacteriota;c__Thermoleophilia;o__Solirubrobacterales;f__Solirubrobacteraceae;g__Conexibacter	-1.293137423	0.06825345
d__Bacteria;p__Actinobacteriota;c__Thermoleophilia;o__Solirubrobacterales;f__Solirubrobacteraceae;g__uncultured	-1.755235543	0.018675838
d__Bacteria;p__Actinobacteriota;c__WCHB1-81;o__WCHB1-81;f__WCHB1-81;g__WCHB1-81	-0.641330839	0.28620491
d__Bacteria;p__AncK6;c__AncK6;o__AncK6;f__AncK6;g__AncK6	1.556723555	0.108863248
d__Bacteria;p__Armatimonadota;__;__;__;__	0.516644453	0.70542266
d__Bacteria;p__Armatimonadota;c__Armatimonadia;o__Armatimonadales;f__Armatimonadales;g__Armatimonadales	0.13241795	0.876219549
d__Bacteria;p__Armatimonadota;c__Chthonomonadetes;o__Chthonomonadales;f__Chthonomonadaceae;g__Chthonomonas	-1.022827351	0.04327024
d__Bacteria;p__Armatimonadota;c__Chthonomonadetes;o__Chthonomonadales;f__Chthonomonadales;g__Chthonomonadales	1.927037202	0.022050862
d__Bacteria;p__Armatimonadota;c__DG-56;o__DG-56;f__DG-56;g__DG-56	-0.028918447	0.934363203
d__Bacteria;p__Armatimonadota;c__Fimbriimonadia;o__Fimbriimonadales;__;__	0.931716374	0.236792398
d__Bacteria;p__Armatimonadota;c__Fimbriimonadia;o__Fimbriimonadales;f__Fimbriimonadaceae;g__Fimbriimonadaceae	0.642779483	0.06825345
d__Bacteria;p__Armatimonadota;c__uncultured;o__uncultured;f__uncultured;g__uncultured	0.588127366	0.171716799
d__Bacteria;p__Bacteria;c__Bacteria;o__Bacteria;f__Bacteria;g__Bacteria	1.101991582	0.196076609
d__Bacteria;p__Bacteroidota;__;__;__;__	0.459361034	0.715262645
d__Bacteria;p__Bacteroidota;c__Bacteroidia;__;__;__	1.653867347	7.30E-07
d__Bacteria;p__Bacteroidota;c__Bacteroidia;o__Bacteroidales;__;__	-1.329014311	0.005403152
d__Bacteria;p__Bacteroidota;c__Bacteroidia;o__Bacteroidales;f__Bacteroidaceae;g__Bacteroides	-0.144330551	0.914862911
d__Bacteria;p__Bacteroidota;c__Bacteroidia;o__Bacteroidales;f__Bacteroidetes_BD2-2;g__Bacteroidetes_BD2-2	-3.43465894	1.22E-31
d__Bacteria;p__Bacteroidota;c__Bacteroidia;o__Bacteroidales;f__Bacteroidetes_vadinHA17;g__Bacteroidetes_vadinHA17	0.852172532	2.48E-08
d__Bacteria;p__Bacteroidota;c__Bacteroidia;o__Bacteroidales;f__Barnesiellaceae;g__Barnesiella	0.02393367	0.987305999
d__Bacteria;p__Bacteroidota;c__Bacteroidia;o__Bacteroidales;f__Barnesiellaceae;g__Coprobacter	0.10676427	0.934363203
d__Bacteria;p__Bacteroidota;c__Bacteroidia;o__Bacteroidales;f__Barnesiellaceae;g__uncultured	0.41485057	0.727361944
d__Bacteria;p__Bacteroidota;c__Bacteroidia;o__Bacteroidales;f__Dysgonomonadaceae;g__Dysgonomonas	0.267572986	0.781191388
d__Bacteria;p__Bacteroidota;c__Bacteroidia;o__Bacteroidales;f__Dysgonomonadaceae;g__Petrimonas	0.13241795	0.860558785
d__Bacteria;p__Bacteroidota;c__Bacteroidia;o__Bacteroidales;f__Dysgonomonadaceae;g__Proteiniphilum	-1.367518607	0.152685004
d__Bacteria;p__Bacteroidota;c__Bacteroidia;o__Bacteroidales;f__F082;g__F082	-0.243176439	0.873859478
d__Bacteria;p__Bacteroidota;c__Bacteroidia;o__Bacteroidales;f__GZKB124;g__GZKB124	-0.294559999	0.73305647
d__Bacteria;p__Bacteroidota;c__Bacteroidia;o__Bacteroidales;f__Marinifilaceae;g__Butyricimonas	-0.348732975	0.831701304
d__Bacteria;p__Bacteroidota;c__Bacteroidia;o__Bacteroidales;f__Marinifilaceae;g__Odoribacter	-0.766320631	0.632985269
d__Bacteria;p__Bacteroidota;c__Bacteroidia;o__Bacteroidales;f__Marinilabiliaceae;g__Carboxylicivirga	-1.197243399	0.048366985
d__Bacteria;p__Bacteroidota;c__Bacteroidia;o__Bacteroidales;f__Marinilabiliaceae;g__uncultured	-2.227590883	0.006766598
d__Bacteria;p__Bacteroidota;c__Bacteroidia;o__Bacteroidales;f__Muribaculaceae;g__Muribaculaceae	-0.006391735	0.996334224
d__Bacteria;p__Bacteroidota;c__Bacteroidia;o__Bacteroidales;f__Muribaculaceae;g__Muribaculum	-0.276811827	0.873859478
d__Bacteria;p__Bacteroidota;c__Bacteroidia;o__Bacteroidales;f__Paludibacteraceae;g__Microbacter	0.390147913	0.732952835
d__Bacteria;p__Bacteroidota;c__Bacteroidia;o__Bacteroidales;f__Paludibacteraceae;g__Paludibacter	3.003736903	2.28E-19
d__Bacteria;p__Bacteroidota;c__Bacteroidia;o__Bacteroidales;f__Paludibacteraceae;g__uncultured	1.070827033	0.045274989
d__Bacteria;p__Bacteroidota;c__Bacteroidia;o__Bacteroidales;f__Porphyromonadaceae;g__Porphyromonas	0.768337411	0.584837446
d__Bacteria;p__Bacteroidota;c__Bacteroidia;o__Bacteroidales;f__Prevotellaceae;g__Alloprevotella	0.75561209	0.595999001
d__Bacteria;p__Bacteroidota;c__Bacteroidia;o__Bacteroidales;f__Prevotellaceae;g__Paraprevotella	-0.137619902	0.93105354
d__Bacteria;p__Bacteroidota;c__Bacteroidia;o__Bacteroidales;f__Prevotellaceae;g__Prevotella	2.270946413	0.192593428
d__Bacteria;p__Bacteroidota;c__Bacteroidia;o__Bacteroidales;f__Prevotellaceae;g__Prevotellaceae_Ga6A1_group	0.13241795	0.876219549
d__Bacteria;p__Bacteroidota;c__Bacteroidia;o__Bacteroidales;f__Prevotellaceae;g__Prevotellaceae_UCG-001	0.354076718	0.778333685
d__Bacteria;p__Bacteroidota;c__Bacteroidia;o__Bacteroidales;f__Prevotellaceae;g__Prevotellaceae_UCG-004	-0.695884267	0.613721507
d__Bacteria;p__Bacteroidota;c__Bacteroidia;o__Bacteroidales;f__Prolixibacteraceae;__	-2.674182332	0.01077145
d__Bacteria;p__Bacteroidota;c__Bacteroidia;o__Bacteroidales;f__Prolixibacteraceae;g__BSV13	0.497890249	0.625760414
d__Bacteria;p__Bacteroidota;c__Bacteroidia;o__Bacteroidales;f__Prolixibacteraceae;g__Draconibacterium	-2.966115455	0.01233469
d__Bacteria;p__Bacteroidota;c__Bacteroidia;o__Bacteroidales;f__Prolixibacteraceae;g__Roseimarinus	0.608123402	0.320014422
d__Bacteria;p__Bacteroidota;c__Bacteroidia;o__Bacteroidales;f__Prolixibacteraceae;g__uncultured	1.344214873	0.312168442
d__Bacteria;p__Bacteroidota;c__Bacteroidia;o__Bacteroidales;f__Prolixibacteraceae;g__WCHB1-32	0.302693158	0.772764608
d__Bacteria;p__Bacteroidota;c__Bacteroidia;o__Bacteroidales;f__Rikenellaceae;g__Alistipes	-0.026835877	0.983364304
d__Bacteria;p__Bacteroidota;c__Bacteroidia;o__Bacteroidales;f__Rikenellaceae;g__DMER64	-1.319818326	0.073328949
d__Bacteria;p__Bacteroidota;c__Bacteroidia;o__Bacteroidales;f__Rikenellaceae;g__M2PB4-61_termite_group	-0.09863111	0.835334391
d__Bacteria;p__Bacteroidota;c__Bacteroidia;o__Bacteroidales;f__Rikenellaceae;g__Rikenellaceae_RC9_gut_group	-0.272846898	0.859877361
d__Bacteria;p__Bacteroidota;c__Bacteroidia;o__Bacteroidales;f__SB-5;g__SB-5	-0.935768306	1.45E-04
d__Bacteria;p__Bacteroidota;c__Bacteroidia;o__Bacteroidales;f__Tannerellaceae;__	0.094641722	0.934363203
d__Bacteria;p__Bacteroidota;c__Bacteroidia;o__Bacteroidales;f__Tannerellaceae;g__Macellibacteroides	-1.367518607	0.082970629
d__Bacteria;p__Bacteroidota;c__Bacteroidia;o__Bacteroidales;f__Tannerellaceae;g__Parabacteroides	-0.642984845	0.501146565
d__Bacteria;p__Bacteroidota;c__Bacteroidia;o__Bacteroidales;f__Tannerellaceae;g__Tannerella	0.437848194	0.739759386
d__Bacteria;p__Bacteroidota;c__Bacteroidia;o__Bacteroidales;f__Williamwhitmaniaceae;g__uncultured	-0.09863111	0.860558785
d__Bacteria;p__Bacteroidota;c__Bacteroidia;o__Bacteroidetes_VC2.1_Bac22;f__Bacteroidetes_VC2.1_Bac22;g__Bacteroidetes_VC2.1_Bac22	-3.931809853	9.42E-15
d__Bacteria;p__Bacteroidota;c__Bacteroidia;o__Chitinophagales;__;__	0.13241795	0.876219549
d__Bacteria;p__Bacteroidota;c__Bacteroidia;o__Chitinophagales;f__37-13;g__37-13	1.056614191	4.83E-08
d__Bacteria;p__Bacteroidota;c__Bacteroidia;o__Chitinophagales;f__Chitinophagaceae;__	-2.031661995	0.021575875
d__Bacteria;p__Bacteroidota;c__Bacteroidia;o__Chitinophagales;f__Chitinophagaceae;g__Edaphobaculum	1.461048901	0.123657002
d__Bacteria;p__Bacteroidota;c__Bacteroidia;o__Chitinophagales;f__Chitinophagaceae;g__Ferruginibacter	0.999981178	0.215364477
d__Bacteria;p__Bacteroidota;c__Bacteroidia;o__Chitinophagales;f__Chitinophagaceae;g__Heliimonas	0.983099934	0.229156249
d__Bacteria;p__Bacteroidota;c__Bacteroidia;o__Chitinophagales;f__Chitinophagaceae;g__Puia	-2.448382724	0.003640421
d__Bacteria;p__Bacteroidota;c__Bacteroidia;o__Chitinophagales;f__Chitinophagaceae;g__Sediminibacterium	-1.367518607	0.152685004
d__Bacteria;p__Bacteroidota;c__Bacteroidia;o__Chitinophagales;f__Chitinophagaceae;g__Segetibacter	0.228311974	0.805808067
d__Bacteria;p__Bacteroidota;c__Bacteroidia;o__Chitinophagales;f__Chitinophagaceae;g__Taibaiella	-1.232363571	0.131309833
d__Bacteria;p__Bacteroidota;c__Bacteroidia;o__Chitinophagales;f__Chitinophagaceae;g__Terrimonas	-1.293137423	0.141947307
d__Bacteria;p__Bacteroidota;c__Bacteroidia;o__Chitinophagales;f__Chitinophagaceae;g__uncultured	-1.537793815	0.174401949
d__Bacteria;p__Bacteroidota;c__Bacteroidia;o__Chitinophagales;f__Saprospiraceae;__	-2.533693849	0.009398876
d__Bacteria;p__Bacteroidota;c__Bacteroidia;o__Chitinophagales;f__Saprospiraceae;g__Lewinella	-2.464480727	0.009315551
d__Bacteria;p__Bacteroidota;c__Bacteroidia;o__Chitinophagales;f__Saprospiraceae;g__Phaeodactylibacter	-2.649479674	0.010421386
d__Bacteria;p__Bacteroidota;c__Bacteroidia;o__Chitinophagales;f__Saprospiraceae;g__Portibacter	-1.113471923	0.031605234
d__Bacteria;p__Bacteroidota;c__Bacteroidia;o__Chitinophagales;f__Saprospiraceae;g__uncultured	-1.24352866	0.192851816
d__Bacteria;p__Bacteroidota;c__Bacteroidia;o__Chitinophagales;f__uncultured;g__uncultured	-1.410129731	0.358627878
d__Bacteria;p__Bacteroidota;c__Bacteroidia;o__Cytophagales;__;__	0.064909862	0.962145284
d__Bacteria;p__Bacteroidota;c__Bacteroidia;o__Cytophagales;f__Amoebophilaceae;g__Candidatus_Amoebophilus	0.18380151	0.84120443
d__Bacteria;p__Bacteroidota;c__Bacteroidia;o__Cytophagales;f__Cyclobacteriaceae;__	-2.076046173	0.040474833
d__Bacteria;p__Bacteroidota;c__Bacteroidia;o__Cytophagales;f__Cyclobacteriaceae;g__Algoriphagus	-2.668848885	0.010373036
d__Bacteria;p__Bacteroidota;c__Bacteroidia;o__Cytophagales;f__Cyclobacteriaceae;g__Cesiribacter	-0.926933327	0.004685066
d__Bacteria;p__Bacteroidota;c__Bacteroidia;o__Cytophagales;f__Cyclobacteriaceae;g__uncultured	-3.280330738	2.16E-04
d__Bacteria;p__Bacteroidota;c__Bacteroidia;o__Cytophagales;f__Hymenobacteraceae;g__Adhaeribacter	0.633777082	0.608226983
d__Bacteria;p__Bacteroidota;c__Bacteroidia;o__Cytophagales;f__Hymenobacteraceae;g__Hymenobacter	0.228311974	0.822304863
d__Bacteria;p__Bacteroidota;c__Bacteroidia;o__Cytophagales;f__Hymenobacteraceae;g__Nibribacter	0.18380151	0.832731187
d__Bacteria;p__Bacteroidota;c__Bacteroidia;o__Cytophagales;f__Microscillaceae;g__Flexibacter	-0.002737086	0.996334224
d__Bacteria;p__Bacteroidota;c__Bacteroidia;o__Cytophagales;f__Microscillaceae;g__Ohtaekwangia	-1.157982387	0.117044614
d__Bacteria;p__Bacteroidota;c__Bacteroidia;o__Cytophagales;f__Microscillaceae;g__OLB12	0.302693158	0.765375445
d__Bacteria;p__Bacteroidota;c__Bacteroidia;o__Cytophagales;f__Microscillaceae;g__uncultured	0.13241795	0.864860053
d__Bacteria;p__Bacteroidota;c__Bacteroidia;o__Cytophagales;f__MWH-CFBk5;g__MWH-CFBk5	0.267572986	0.781191388
d__Bacteria;p__Bacteroidota;c__Bacteroidia;o__Cytophagales;f__Spirosomaceae;g__Dyadobacter	-0.727654327	0.554432021
d__Bacteria;p__Bacteroidota;c__Bacteroidia;o__Flavobacteriales;f__Crocinitomicaceae;g__Brumimicrobium	-0.926933327	0.064007594
d__Bacteria;p__Bacteroidota;c__Bacteroidia;o__Flavobacteriales;f__Crocinitomicaceae;g__Fluviicola	-0.60994123	0.732952835
d__Bacteria;p__Bacteroidota;c__Bacteroidia;o__Flavobacteriales;f__Cryomorphaceae;__	-1.806619103	0.022143153
d__Bacteria;p__Bacteroidota;c__Bacteroidia;o__Flavobacteriales;f__Cryomorphaceae;g__Owenweeksia	-1.062088363	0.02200134
d__Bacteria;p__Bacteroidota;c__Bacteroidia;o__Flavobacteriales;f__Cryomorphaceae;g__uncultured	-1.715026214	0.101004321
d__Bacteria;p__Bacteroidota;c__Bacteroidia;o__Flavobacteriales;f__Cryomorphaceae;g__Vicingus	0.228311974	0.798961265
d__Bacteria;p__Bacteroidota;c__Bacteroidia;o__Flavobacteriales;f__Flavobacteriaceae;__	0.224221943	0.916600821
d__Bacteria;p__Bacteroidota;c__Bacteroidia;o__Flavobacteriales;f__Flavobacteriaceae;g__Actibacter	-3.12689016	5.32E-22
d__Bacteria;p__Bacteroidota;c__Bacteroidia;o__Flavobacteriales;f__Flavobacteriaceae;g__Aequorivita	-0.002737086	0.996334224
d__Bacteria;p__Bacteroidota;c__Bacteroidia;o__Flavobacteriales;f__Flavobacteriaceae;g__Aquibacter	0.36346701	0.744466581
d__Bacteria;p__Bacteroidota;c__Bacteroidia;o__Flavobacteriales;f__Flavobacteriaceae;g__Flavobacteriaceae	-2.775976215	0.012489137
d__Bacteria;p__Bacteroidota;c__Bacteroidia;o__Flavobacteriales;f__Flavobacteriaceae;g__Flavobacterium	1.182378934	0.187667553
d__Bacteria;p__Bacteroidota;c__Bacteroidia;o__Flavobacteriales;f__Flavobacteriaceae;g__Gramella	-1.157982387	0.040474833
d__Bacteria;p__Bacteroidota;c__Bacteroidia;o__Flavobacteriales;f__Flavobacteriaceae;g__Hoppeia	-1.344520983	0.07877982
d__Bacteria;p__Bacteroidota;c__Bacteroidia;o__Flavobacteriales;f__Flavobacteriaceae;g__Myroides	-0.194525134	0.861816842
d__Bacteria;p__Bacteroidota;c__Bacteroidia;o__Flavobacteriales;f__Flavobacteriaceae;g__NS3a_marine_group	0.811378592	0.630082613
d__Bacteria;p__Bacteroidota;c__Bacteroidia;o__Flavobacteriales;f__Flavobacteriaceae;g__NS4_marine_group	0.302693158	0.765375445
d__Bacteria;p__Bacteroidota;c__Bacteroidia;o__Flavobacteriales;f__Flavobacteriaceae;g__NS5_marine_group	0.36346701	0.859698061
d__Bacteria;p__Bacteroidota;c__Bacteroidia;o__Flavobacteriales;f__Flavobacteriaceae;g__Robiginitalea	-4.233632933	4.64E-43
d__Bacteria;p__Bacteroidota;c__Bacteroidia;o__Flavobacteriales;f__Flavobacteriaceae;g__Salinimicrobium	-0.09863111	0.860558785
d__Bacteria;p__Bacteroidota;c__Bacteroidia;o__Flavobacteriales;f__Flavobacteriaceae;g__Ulvibacter	-1.001314511	0.082935902
d__Bacteria;p__Bacteroidota;c__Bacteroidia;o__Flavobacteriales;f__Flavobacteriaceae;g__uncultured	0.18380151	0.828034154
d__Bacteria;p__Bacteroidota;c__Bacteroidia;o__Flavobacteriales;f__NS7_marine_group;g__NS7_marine_group	-1.264133631	0.175132662
d__Bacteria;p__Bacteroidota;c__Bacteroidia;o__Flavobacteriales;f__NS9_marine_group;g__NS9_marine_group	2.136173675	4.88E-24
d__Bacteria;p__Bacteroidota;c__Bacteroidia;o__Flavobacteriales;f__Weeksellaceae;g__Cloacibacterium	-0.028551061	0.985529114
d__Bacteria;p__Bacteroidota;c__Bacteroidia;o__Flavobacteriales;f__Weeksellaceae;g__Cruoricaptor	0.498622046	0.361008951
d__Bacteria;p__Bacteroidota;c__Bacteroidia;o__Flavobacteriales;f__Weeksellaceae;g__Elizabethkingia	0.390147913	0.751912955
d__Bacteria;p__Bacteroidota;c__Bacteroidia;o__Flavobacteriales;f__Weeksellaceae;g__Moheibacter	-1.062088363	0.02200134
d__Bacteria;p__Bacteroidota;c__Bacteroidia;o__SM1A07;f__SM1A07;g__SM1A07	-0.002737086	0.996334224
d__Bacteria;p__Bacteroidota;c__Bacteroidia;o__Sphingobacteriales;f__AKYH767;g__AKYH767	1.356794982	0.06439298
d__Bacteria;p__Bacteroidota;c__Bacteroidia;o__Sphingobacteriales;f__CWT_CU03-E12;g__CWT_CU03-E12	0.666074968	1.07E-04
d__Bacteria;p__Bacteroidota;c__Bacteroidia;o__Sphingobacteriales;f__env.OPS_17;g__env.OPS_17	1.096554078	4.97E-07
d__Bacteria;p__Bacteroidota;c__Bacteroidia;o__Sphingobacteriales;f__KD1-131;g__KD1-131	2.380830066	3.79E-16
d__Bacteria;p__Bacteroidota;c__Bacteroidia;o__Sphingobacteriales;f__Lentimicrobiaceae;g__Lentimicrobiaceae	0.478268901	0.230873091
d__Bacteria;p__Bacteroidota;c__Bacteroidia;o__Sphingobacteriales;f__Lentimicrobiaceae;g__Lentimicrobium	-0.831039303	3.24E-04
d__Bacteria;p__Bacteroidota;c__Bacteroidia;o__Sphingobacteriales;f__LiUU-11-161;g__LiUU-11-161	0.334463218	0.757713983
d__Bacteria;p__Bacteroidota;c__Bacteroidia;o__Sphingobacteriales;f__S15A-MN91;g__S15A-MN91	0.18380151	0.828034154
d__Bacteria;p__Bacteroidota;c__Bacteroidia;o__Sphingobacteriales;f__Sphingobacteriaceae;g__Mucilaginibacter	-0.190246085	0.887081509
d__Bacteria;p__Bacteroidota;c__Bacteroidia;o__Sphingobacteriales;f__Sphingobacteriaceae;g__Pedobacter	0.437848194	0.727361944
d__Bacteria;p__Bacteroidota;c__Bacteroidia;o__Sphingobacteriales;f__Sphingobacteriaceae;g__Sphingobacterium	-0.576992619	0.698607824
d__Bacteria;p__Bacteroidota;c__Bacteroidia;o__Sphingobacteriales;f__ST-12K33;g__ST-12K33	-0.464835206	0.583367103
d__Bacteria;p__Bacteroidota;c__Bacteroidia;o__Sphingobacteriales;f__uncultured;g__uncultured	2.382785106	1.11E-99
d__Bacteria;p__Bacteroidota;c__Ignavibacteria;o__Ignavibacteriales;__;__	0.44834775	0.241239436
d__Bacteria;p__Bacteroidota;c__Ignavibacteria;o__Ignavibacteriales;f__Ignavibacteriaceae;g__Ignavibacterium	0.535571677	0.062296565
d__Bacteria;p__Bacteroidota;c__Ignavibacteria;o__Ignavibacteriales;f__Ignavibacteriales;g__Ignavibacteriales	0.917968721	0.388979244
d__Bacteria;p__Bacteroidota;c__Ignavibacteria;o__Ignavibacteriales;f__LD-RB-34;g__LD-RB-34	-1.768842875	0.002285019
d__Bacteria;p__Bacteroidota;c__Ignavibacteria;o__Ignavibacteriales;f__Melioribacteraceae;g__IheB3-7	-3.884019906	1.06E-97
d__Bacteria;p__Bacteroidota;c__Ignavibacteria;o__Ignavibacteriales;f__PHOS-HE36;g__PHOS-HE36	-1.733722703	0.002848046
d__Bacteria;p__Bacteroidota;c__Ignavibacteria;o__Ignavibacteriales;f__SR-FBR-L83;g__SR-FBR-L83	-2.933478468	1.94E-07
d__Bacteria;p__Bacteroidota;c__Kapabacteria;o__Kapabacteriales;f__Kapabacteriales;g__Kapabacteriales	0.563724964	5.52E-05
d__Bacteria;p__Bacteroidota;c__Kryptonia;o__Kryptoniales;f__BSV26;g__BSV26	0.914040195	7.65E-12
d__Bacteria;p__Bacteroidota;c__Kryptonia;o__Kryptoniales;f__MSB-3C8;g__MSB-3C8	1.943544879	3.69E-04
d__Bacteria;p__Bacteroidota;c__Rhodothermia;o__Balneolales;f__Balneolaceae;g__uncultured	1.012103727	0.265949046
d__Bacteria;p__Bacteroidota;c__Rhodothermia;o__Rhodothermales;f__Rhodothermaceae;g__uncultured	-1.649951227	0.170589066
d__Bacteria;p__Bacteroidota;c__SJA-28;o__SJA-28;f__SJA-28;g__SJA-28	1.088958456	5.04E-11
d__Bacteria;p__Bdellovibrionota;c__Bdellovibrionia;o__Bacteriovoracales;f__Bacteriovoracaceae;__	-0.499955378	0.746694151
d__Bacteria;p__Bdellovibrionota;c__Bdellovibrionia;o__Bacteriovoracales;f__Bacteriovoracaceae;g__Halobacteriovorax	-2.099926799	0.172686967
d__Bacteria;p__Bdellovibrionota;c__Bdellovibrionia;o__Bacteriovoracales;f__Bacteriovoracaceae;g__Peredibacter	-0.227669767	0.901748459
d__Bacteria;p__Bdellovibrionota;c__Bdellovibrionia;o__Bacteriovoracales;f__Bacteriovoracaceae;g__uncultured	-0.32968017	0.773970644
d__Bacteria;p__Bdellovibrionota;c__Bdellovibrionia;o__Bdellovibrionales;f__Bdellovibrionaceae;g__Bdellovibrio	0.244575362	0.828034154
d__Bacteria;p__Bdellovibrionota;c__Bdellovibrionia;o__Bdellovibrionales;f__Bdellovibrionaceae;g__OM27_clade	-1.001314511	0.012885326
d__Bacteria;p__Bdellovibrionota;c__Oligoflexia;o__0319-6G20;f__0319-6G20;g__0319-6G20	-0.391546106	0.2859412
d__Bacteria;p__Bdellovibrionota;c__Oligoflexia;o__Oligoflexales;f__Oligoflexales;g__Pseudobacteriovorax	-0.926933327	0.004685066
d__Bacteria;p__Bdellovibrionota;c__Oligoflexia;o__Oligoflexales;f__uncultured;g__uncultured	-0.063510938	0.95419536
d__Bacteria;p__Bdellovibrionota;c__Oligoflexia;o__Silvanigrellales;f__Silvanigrellaceae;g__uncultured	-0.695884267	0.425180798
d__Bacteria;p__Caldatribacteriota;c__JS1;o__JS1;f__JS1;g__JS1	-3.084896892	1.15E-191
d__Bacteria;p__Caldisericota;c__Caldisericia;o__Caldisericales;f__LF045;g__LF045	2.320526471	2.08E-72
d__Bacteria;p__Caldisericota;c__Caldisericia;o__Caldisericales;f__WCHB1-02;g__WCHB1-02	0.899946314	0.190457833
d__Bacteria;p__Calditrichota;c__Calditrichia;o__Calditrichales;f__Calditrichaceae;__	-2.432379651	0.017631815
d__Bacteria;p__Calditrichota;c__Calditrichia;o__Calditrichales;f__Calditrichaceae;g__Caldithrix	-5.963115425	0
d__Bacteria;p__Calditrichota;c__Calditrichia;o__Calditrichales;f__Calditrichaceae;g__Calditrichaceae	-5.445063234	6.46E-09
d__Bacteria;p__Calditrichota;c__Calditrichia;o__Calditrichales;f__Calditrichaceae;g__Calorithrix	-6.044530192	0
d__Bacteria;p__Calditrichota;c__Calditrichia;o__Calditrichales;f__Calditrichaceae;g__SM23-31	-1.892376794	0.082935902
d__Bacteria;p__Campilobacterota;c__Campylobacteria;o__Campylobacterales;__;__	-2.092435847	0.02200134
d__Bacteria;p__Campilobacterota;c__Campylobacteria;o__Campylobacterales;f__Arcobacteraceae;__	-1.197243399	0.165215568
d__Bacteria;p__Campilobacterota;c__Campylobacteria;o__Campylobacterales;f__Arcobacteraceae;g__Arcobacteraceae	0.350886901	0.822304863
d__Bacteria;p__Campilobacterota;c__Campylobacteria;o__Campylobacterales;f__Arcobacteraceae;g__Malaciobacter	-1.575570043	0.212254994
d__Bacteria;p__Campilobacterota;c__Campylobacteria;o__Campylobacterales;f__Arcobacteraceae;g__uncultured	-2.867455164	0.01471089
d__Bacteria;p__Campilobacterota;c__Campylobacteria;o__Campylobacterales;f__Campylobacteraceae;g__Campylobacter	-0.429715035	0.727497978
d__Bacteria;p__Campilobacterota;c__Campylobacteria;o__Campylobacterales;f__Helicobacteraceae;g__Helicobacter	-0.219147863	0.670517624
d__Bacteria;p__Campilobacterota;c__Campylobacteria;o__Campylobacterales;f__Sulfurimonadaceae;g__Sulfuricurvum	-0.621503083	0.640641355
d__Bacteria;p__Campilobacterota;c__Campylobacteria;o__Campylobacterales;f__Sulfurimonadaceae;g__Sulfurimonas	-5.983017762	1.02E-17
d__Bacteria;p__Campilobacterota;c__Campylobacteria;o__Campylobacterales;f__Sulfurovaceae;g__Sulfurovum	-5.534886529	2.16E-52
d__Bacteria;p__Campilobacterota;c__Campylobacteria;o__Campylobacterales;f__uncultured;g__uncultured	0.742388362	0.613385902
d__Bacteria;p__Chloroflexi;__;__;__;__	0.46608372	0.522366521
d__Bacteria;p__Chloroflexi;c__AD3;o__AD3;f__AD3;g__AD3	-0.106663627	0.95419536
d__Bacteria;p__Chloroflexi;c__Anaerolineae;__;__;__	0.228390879	0.70542266
d__Bacteria;p__Chloroflexi;c__Anaerolineae;o__ADurb.Bin180;f__ADurb.Bin180;g__ADurb.Bin180	-2.151310359	7.76E-12
d__Bacteria;p__Chloroflexi;c__Anaerolineae;o__Anaerolineales;f__Anaerolineaceae;__	0.697729257	1.87E-08
d__Bacteria;p__Chloroflexi;c__Anaerolineae;o__Anaerolineales;f__Anaerolineaceae;g__ADurb.Bin120	-1.591833431	0.19787486
d__Bacteria;p__Chloroflexi;c__Anaerolineae;o__Anaerolineales;f__Anaerolineaceae;g__Anaerolinea	0.689302852	6.74E-04
d__Bacteria;p__Chloroflexi;c__Anaerolineae;o__Anaerolineales;f__Anaerolineaceae;g__Leptolinea	0.827598239	1.04E-04
d__Bacteria;p__Chloroflexi;c__Anaerolineae;o__Anaerolineales;f__Anaerolineaceae;g__Levilinea	0.215100052	0.639293206
d__Bacteria;p__Chloroflexi;c__Anaerolineae;o__Anaerolineales;f__Anaerolineaceae;g__Longilinea	2.289006943	8.23E-13
d__Bacteria;p__Chloroflexi;c__Anaerolineae;o__Anaerolineales;f__Anaerolineaceae;g__Ornatilinea	0.101503933	0.910200133
d__Bacteria;p__Chloroflexi;c__Anaerolineae;o__Anaerolineales;f__Anaerolineaceae;g__Pelolinea	1.080838538	2.00E-04
d__Bacteria;p__Chloroflexi;c__Anaerolineae;o__Anaerolineales;f__Anaerolineaceae;g__RBG-16-58-14	0.727934741	0.001240995
d__Bacteria;p__Chloroflexi;c__Anaerolineae;o__Anaerolineales;f__Anaerolineaceae;g__Thermomarinilinea	-2.510023503	0.011722405
d__Bacteria;p__Chloroflexi;c__Anaerolineae;o__Anaerolineales;f__Anaerolineaceae;g__uncultured	-0.208283299	0.244605287
d__Bacteria;p__Chloroflexi;c__Anaerolineae;o__Anaerolineales;f__Anaerolineaceae;g__UTCFX1	0.591652514	8.27E-06
d__Bacteria;p__Chloroflexi;c__Anaerolineae;o__Ardenticatenales;f__uncultured;g__uncultured	-1.728566727	3.93E-44
d__Bacteria;p__Chloroflexi;c__Anaerolineae;o__Caldilineales;f__Caldilineaceae;g__uncultured	0.071644098	0.917603053
d__Bacteria;p__Chloroflexi;c__Anaerolineae;o__MSB-5B2;f__MSB-5B2;g__MSB-5B2	-3.683689697	0
d__Bacteria;p__Chloroflexi;c__Anaerolineae;o__MSB-5E12;f__MSB-5E12;g__MSB-5E12	-1.197243399	0.048366985
d__Bacteria;p__Chloroflexi;c__Anaerolineae;o__RBG-13-54-9;f__RBG-13-54-9;g__RBG-13-54-9	0.729689705	0.001192945
d__Bacteria;p__Chloroflexi;c__Anaerolineae;o__SBR1031;__;__	0.38929962	0.255493978
d__Bacteria;p__Chloroflexi;c__Anaerolineae;o__SBR1031;f__A4b;g__A4b	-2.617504423	2.52E-08
d__Bacteria;p__Chloroflexi;c__Anaerolineae;o__SBR1031;f__SBR1031;g__SBR1031	-3.19744587	3.47E-15
d__Bacteria;p__Chloroflexi;c__Anaerolineae;o__SJA-15;f__SJA-15;g__SJA-15	-0.203915427	0.895017085
d__Bacteria;p__Chloroflexi;c__Anaerolineae;o__Thermoflexales;f__Thermoflexaceae;g__Thermoflexus	-4.630265706	2.57E-70
d__Bacteria;p__Chloroflexi;c__Anaerolineae;o__uncultured;f__uncultured;g__uncultured	-4.4585456	3.66E-28
d__Bacteria;p__Chloroflexi;c__Chloroflexia;o__Thermomicrobiales;__;__	-0.831039303	0.039337
d__Bacteria;p__Chloroflexi;c__Chloroflexia;o__Thermomicrobiales;f__JG30-KF-CM45;g__JG30-KF-CM45	-0.002737086	0.996334224
d__Bacteria;p__Chloroflexi;c__Dehalococcoidia;__;__;__	-1.477618009	1.27E-05
d__Bacteria;p__Chloroflexi;c__Dehalococcoidia;o__3051bac4-16;f__3051bac4-16;g__3051bac4-16	-1.001314511	0.129673032
d__Bacteria;p__Chloroflexi;c__Dehalococcoidia;o__661239;f__661239;g__661239	-2.847972535	5.23E-23
d__Bacteria;p__Chloroflexi;c__Dehalococcoidia;o__Dehalococcoidales;__;__	0.36346701	0.746694151
d__Bacteria;p__Chloroflexi;c__Dehalococcoidia;o__Dehalococcoidales;f__Dehalococcoidaceae;g__Dehalogenimonas	1.778439484	5.63E-05
d__Bacteria;p__Chloroflexi;c__Dehalococcoidia;o__Dehalococcoidales;f__Dehalococcoidales_Incertae_Sedis;g__Dehalobium	-1.232363571	0.055918622
d__Bacteria;p__Chloroflexi;c__Dehalococcoidia;o__Dehalococcoidales;f__uncultured;g__uncultured	0.306156432	0.490877461
d__Bacteria;p__Chloroflexi;c__Dehalococcoidia;o__Dehalococcoidia;f__Dehalococcoidia;g__Dehalococcoidia	-1.632490271	1.20E-04
d__Bacteria;p__Chloroflexi;c__Dehalococcoidia;o__ER-E4-17;f__ER-E4-17;g__ER-E4-17	-1.157613171	1.18E-04
d__Bacteria;p__Chloroflexi;c__Dehalococcoidia;o__FS117-23B-02;f__FS117-23B-02;g__FS117-23B-02	-1.308149657	0.0014929
d__Bacteria;p__Chloroflexi;c__Dehalococcoidia;o__FW22;f__FW22;g__FW22	-2.196111221	1.58E-20
d__Bacteria;p__Chloroflexi;c__Dehalococcoidia;o__GIF3;f__GIF3;g__GIF3	-2.881148582	4.40E-19
d__Bacteria;p__Chloroflexi;c__Dehalococcoidia;o__GIF9;f__AB-539-J10;g__AB-539-J10	-1.062088363	0.097310629
d__Bacteria;p__Chloroflexi;c__Dehalococcoidia;o__GIF9;f__AB-539-J10;g__SCGC-AB-539-J10	-7.033284809	5.03E-133
d__Bacteria;p__Chloroflexi;c__Dehalococcoidia;o__GIF9;f__GIF9;g__GIF9	-0.662625045	0.102266673
d__Bacteria;p__Chloroflexi;c__Dehalococcoidia;o__JdFR-54;f__JdFR-54;g__JdFR-54	0.18380151	0.832731187
d__Bacteria;p__Chloroflexi;c__Dehalococcoidia;o__MSBL5;f__MSBL5;g__MSBL5	-0.302807081	0.645052814
d__Bacteria;p__Chloroflexi;c__Dehalococcoidia;o__Napoli-4B-65;f__Napoli-4B-65;g__Napoli-4B-65	-3.206220416	7.83E-04
d__Bacteria;p__Chloroflexi;c__Dehalococcoidia;o__RBG-13-46-9;f__RBG-13-46-9;g__RBG-13-46-9	-0.770946209	0.009586296
d__Bacteria;p__Chloroflexi;c__Dehalococcoidia;o__S085;f__S085;g__S085	-1.338514814	0.280695624
d__Bacteria;p__Chloroflexi;c__Dehalococcoidia;o__SAR202_clade;f__SAR202_clade;g__SAR202_clade	-0.784560087	0.021508078
d__Bacteria;p__Chloroflexi;c__Dehalococcoidia;o__Sh765B-AG-111;f__Sh765B-AG-111;g__Sh765B-AG-111	-4.57582559	5.37E-08
d__Bacteria;p__Chloroflexi;c__Dehalococcoidia;o__Sh765B-TzT-20;f__Sh765B-TzT-20;g__Sh765B-TzT-20	2.331618067	2.31E-26
d__Bacteria;p__Chloroflexi;c__Dehalococcoidia;o__SPG12-343-353-B75;f__SPG12-343-353-B75;g__SPG12-343-353-B75	-3.721057911	4.12E-05
d__Bacteria;p__Chloroflexi;c__Dehalococcoidia;o__t0.6.f;f__t0.6.f;g__t0.6.f	-2.574147468	0.009586296
d__Bacteria;p__Chloroflexi;c__Dehalococcoidia;o__vadinBA26;f__vadinBA26;g__vadinBA26	-1.789055944	4.95E-04
d__Bacteria;p__Chloroflexi;c__JG30-KF-CM66;o__JG30-KF-CM66;f__JG30-KF-CM66;g__JG30-KF-CM66	-0.612112791	0.694695807
d__Bacteria;p__Chloroflexi;c__KD4-96;o__KD4-96;f__KD4-96;g__KD4-96	0.546450275	0.002649292
d__Bacteria;p__Chloroflexi;c__Ktedonobacteria;o__C0119;f__C0119;g__C0119	1.012103727	0.24464947
d__Bacteria;p__Chloroflexi;c__Ktedonobacteria;o__Ktedonobacterales;f__JG30-KF-AS9;g__JG30-KF-AS9	-0.464835206	0.68273041
d__Bacteria;p__Chloroflexi;c__Ktedonobacteria;o__Ktedonobacterales;f__Ktedonobacteraceae;__	-0.635110414	0.646270334
d__Bacteria;p__Chloroflexi;c__Ktedonobacteria;o__Ktedonobacterales;f__Ktedonobacteraceae;g__1959-1	1.348330794	0.206725856
d__Bacteria;p__Chloroflexi;c__Ktedonobacteria;o__Ktedonobacterales;f__Ktedonobacteraceae;g__FCPS473	1.076822398	0.193238804
d__Bacteria;p__Chloroflexi;c__Ktedonobacteria;o__Ktedonobacterales;f__Ktedonobacteraceae;g__HSB_OF53-F07	0.87694869	0.229156249
d__Bacteria;p__Chloroflexi;c__Ktedonobacteria;o__Ktedonobacterales;f__Ktedonobacteraceae;g__Ktedonobacter	2.750415646	4.22E-09
d__Bacteria;p__Chloroflexi;c__Ktedonobacteria;o__Ktedonobacterales;f__Ktedonobacteraceae;g__Thermosporothrix	0.825565131	0.198981558
d__Bacteria;p__Chloroflexi;c__Ktedonobacteria;o__Ktedonobacterales;f__Ktedonobacteraceae;g__uncultured	1.380694137	0.047308725
d__Bacteria;p__Chloroflexi;c__Ktedonobacteria;o__MVP-21;f__MVP-21;g__MVP-21	-0.926933327	0.111927793
d__Bacteria;p__Chloroflexi;c__OLB14;o__OLB14;f__OLB14;g__OLB14	1.998558603	8.27E-06
d__Bacteria;p__Chloroflexi;c__SHA-26;o__SHA-26;f__SHA-26;g__SHA-26	-0.31006667	0.599642257
d__Bacteria;p__Chloroflexi;c__TK10;o__TK10;f__TK10;g__TK10	-1.197243399	0.048366985
d__Bacteria;p__CK-2C2-2;c__CK-2C2-2;o__CK-2C2-2;f__CK-2C2-2;g__CK-2C2-2	-4.584870598	1.60E-167
d__Bacteria;p__Cloacimonadota;c__Cloacimonadia;o__Cloacimonadales;__;__	1.278867666	0.165215568
d__Bacteria;p__Cloacimonadota;c__Cloacimonadia;o__Cloacimonadales;f__Cloacimonadales;g__Cloacimonadales	0.302693158	0.772764608
d__Bacteria;p__Cloacimonadota;c__Cloacimonadia;o__Cloacimonadales;f__MSBL8;g__MSBL8	-1.232363571	0.055918622
d__Bacteria;p__Cloacimonadota;c__Cloacimonadia;o__Cloacimonadales;f__PBS-18;g__PBS-18	2.405271183	0.002169704
d__Bacteria;p__Cyanobacteria;c__Cyanobacteriia;o__Chloroplast;f__Chloroplast;g__Chloroplast	-1.106455776	0.062015122
d__Bacteria;p__Cyanobacteria;c__Cyanobacteriia;o__Cyanobacteriales;f__Coleofasciculaceae;g__Coleofasciculus_PCC-7420	-1.001314511	0.012885326
d__Bacteria;p__Cyanobacteria;c__Cyanobacteriia;o__Cyanobacteriales;f__Cyanobacteriaceae;g__Cyanobacterium_CLg1	-2.208538079	0.006617618
d__Bacteria;p__Cyanobacteria;c__Cyanobacteriia;o__Cyanobacteriales;f__Cyanobacteriaceae;g__uncultured	-1.293137423	0.06825345
d__Bacteria;p__Cyanobacteria;c__Cyanobacteriia;o__Cyanobacteriales;f__Microcystaceae;__	-1.293137423	0.06825345
d__Bacteria;p__Cyanobacteria;c__Cyanobacteriia;o__Cyanobacteriales;f__Nostocaceae;__	0.87694869	0.225215518
d__Bacteria;p__Cyanobacteria;c__Cyanobacteriia;o__Cyanobacteriales;f__Nostocaceae;g__Nostoc_PCC-7107	0.18380151	0.832731187
d__Bacteria;p__Cyanobacteria;c__Sericytochromatia;o__Sericytochromatia;f__Sericytochromatia;g__Sericytochromatia	-0.602250138	0.554432021
d__Bacteria;p__Cyanobacteria;c__Vampirivibrionia;o__Caenarcaniphilales;f__Caenarcaniphilales;g__Caenarcaniphilales	0.071644098	0.922358513
d__Bacteria;p__Cyanobacteria;c__Vampirivibrionia;o__Gastranaerophilales;f__Gastranaerophilales;g__Gastranaerophilales	1.326924263	0.172886981
d__Bacteria;p__Cyanobacteria;c__Vampirivibrionia;o__Obscuribacterales;f__Obscuribacteraceae;g__Obscuribacteraceae	1.659035409	4.31E-09
d__Bacteria;p__Cyanobacteria;c__Vampirivibrionia;o__Vampirovibrionales;f__Vampirovibrionaceae;g__Vampirovibrionaceae	0.13241795	0.864860053
d__Bacteria;p__Dadabacteria;c__Dadabacteriia;o__Dadabacteriales;f__Dadabacteriales;g__Dadabacteriales	0.302693158	0.765375445
d__Bacteria;p__Deferribacterota;c__Deferribacteres;o__Deferribacterales;f__Deferribacteraceae;g__Mucispirillum	0.440472879	0.70542266
d__Bacteria;p__Deferrisomatota;c__Defferrisomatia;o__Defferrisomatales;f__Defferrisomataceae;g__Deferrisoma	-0.700146121	0.710703016
d__Bacteria;p__Deinococcota;c__Deinococci;o__Deinococcales;f__Trueperaceae;g__Truepera	-1.113471923	0.031605234
d__Bacteria;p__Dependentiae;c__Babeliae;o__Babeliales;__;__	0.759084265	0.446972468
d__Bacteria;p__Dependentiae;c__Babeliae;o__Babeliales;f__Babeliaceae;g__Babeliaceae	0.533742218	0.373693091
d__Bacteria;p__Dependentiae;c__Babeliae;o__Babeliales;f__Babeliales;g__Babeliales	0.46706422	0.167540305
d__Bacteria;p__Dependentiae;c__Babeliae;o__Babeliales;f__UBA12409;g__UBA12409	-0.53921639	0.561146068
d__Bacteria;p__Dependentiae;c__Babeliae;o__Babeliales;f__UBA12411;g__UBA12411	-0.07711827	0.922997866
d__Bacteria;p__Dependentiae;c__Babeliae;o__Babeliales;f__Vermiphilaceae;g__Vermiphilaceae	0.817000534	7.16E-09
d__Bacteria;p__Desantisbacteria;c__Desantisbacteria;o__Desantisbacteria;f__Desantisbacteria;g__Desantisbacteria	0.720280814	0.272934459
d__Bacteria;p__Desulfobacterota;__;__;__;__	-2.426869884	0.002081317
d__Bacteria;p__Desulfobacterota;c__Desulfobaccia;o__Desulfobaccales;f__Desulfobaccaceae;g__Desulfobacca	-0.531096661	0.06825345
d__Bacteria;p__Desulfobacterota;c__Desulfobacteria;o__Desulfatiglandales;f__Desulfatiglandaceae;g__Desulfatiglans	-2.176783962	8.08E-27
d__Bacteria;p__Desulfobacterota;c__Desulfobacteria;o__Desulfobacterales;__;__	-2.805791235	0.015930862
d__Bacteria;p__Desulfobacterota;c__Desulfobacteria;o__Desulfobacterales;f__Desulfobacteraceae;g__Desulfobacter	-1.232363571	0.170589066
d__Bacteria;p__Desulfobacterota;c__Desulfobacteria;o__Desulfobacterales;f__Desulfobacterales;g__Desulfatiferula	-2.217333664	0.006766598
d__Bacteria;p__Desulfobacterota;c__Desulfobacteria;o__Desulfobacterales;f__Desulfococcaceae;g__Desulfococcus	-1.389031447	0.192218124
d__Bacteria;p__Desulfobacterota;c__Desulfobacteria;o__Desulfobacterales;f__Desulfosarcinaceae;__	-5.471479191	1.53E-14
d__Bacteria;p__Desulfobacterota;c__Desulfobacteria;o__Desulfobacterales;f__Desulfosarcinaceae;g__Desulfatitalea	-4.276129292	4.36E-270
d__Bacteria;p__Desulfobacterota;c__Desulfobacteria;o__Desulfobacterales;f__Desulfosarcinaceae;g__Desulfosarcina	-4.940713161	1.28E-25
d__Bacteria;p__Desulfobacterota;c__Desulfobacteria;o__Desulfobacterales;f__Desulfosarcinaceae;g__Incertae_Sedis	-0.982618022	0.597500867
d__Bacteria;p__Desulfobacterota;c__Desulfobacteria;o__Desulfobacterales;f__Desulfosarcinaceae;g__LCP-80	-5.976613771	9.71E-100
d__Bacteria;p__Desulfobacterota;c__Desulfobacteria;o__Desulfobacterales;f__Desulfosarcinaceae;g__SEEP-SRB1	-7.493886962	0
d__Bacteria;p__Desulfobacterota;c__Desulfobacteria;o__Desulfobacterales;f__Desulfosarcinaceae;g__Sva0081_sediment_group	-5.820311935	1.96E-12
d__Bacteria;p__Desulfobacterota;c__Desulfobacteria;o__Desulfobacterales;f__Desulfosarcinaceae;g__uncultured	-1.960628659	4.52E-07
d__Bacteria;p__Desulfobacterota;c__Desulfobacteria;o__Desulfobacterales;f__uncultured;g__uncultured	0.354113435	0.079880458
d__Bacteria;p__Desulfobacterota;c__Desulfobulbia;o__Desulfobulbales;__;__	-1.157982387	0.040474833
d__Bacteria;p__Desulfobacterota;c__Desulfobulbia;o__Desulfobulbales;f__Desulfobulbaceae;__	-0.90294216	0.578595536
d__Bacteria;p__Desulfobacterota;c__Desulfobulbia;o__Desulfobulbales;f__Desulfobulbaceae;g__Candidatus_Electrothrix	-1.232363571	0.055918622
d__Bacteria;p__Desulfobacterota;c__Desulfobulbia;o__Desulfobulbales;f__Desulfobulbaceae;g__Desulfobulbus	-1.389031447	0.156429708
d__Bacteria;p__Desulfobacterota;c__Desulfobulbia;o__Desulfobulbales;f__Desulfobulbaceae;g__uncultured	-5.040307545	6.40E-29
d__Bacteria;p__Desulfobacterota;c__Desulfobulbia;o__Desulfobulbales;f__Desulfocapsaceae;__	-2.270794074	0.072375768
d__Bacteria;p__Desulfobacterota;c__Desulfobulbia;o__Desulfobulbales;f__Desulfocapsaceae;g__uncultured	-3.127343366	0.013898722
d__Bacteria;p__Desulfobacterota;c__Desulfobulbia;o__Desulfobulbales;f__Desulfurivibrionaceae;g__Desulfurivibrio	-1.800612935	0.136993733
d__Bacteria;p__Desulfobacterota;c__Desulfobulbia;o__Desulfobulbales;f__Desulfurivibrionaceae;g__MSBL7	-2.317111227	0.008146081
d__Bacteria;p__Desulfobacterota;c__Desulfobulbia;o__Desulfobulbales;f__uncultured;g__uncultured	-1.537793815	0.113211978
d__Bacteria;p__Desulfobacterota;c__Desulfomonilia;o__Desulfomonilales;f__Desulfomonilaceae;g__Desulfomonile	0.191261172	0.692052823
d__Bacteria;p__Desulfobacterota;c__Desulfovibrionia;o__Desulfovibrionales;f__Desulfovibrionaceae;g__Bilophila	-0.143141574	0.86300661
d__Bacteria;p__Desulfobacterota;c__Desulfovibrionia;o__Desulfovibrionales;f__Desulfovibrionaceae;g__Desulfovibrio	0.791305639	0.63106777
d__Bacteria;p__Desulfobacterota;c__Desulfovibrionia;o__Desulfovibrionales;f__Desulfovibrionaceae;g__uncultured	-1.757133422	4.56E-156
d__Bacteria;p__Desulfobacterota;c__Desulfuromonadia;__;__;__	-0.633351395	0.732952835
d__Bacteria;p__Desulfobacterota;c__Desulfuromonadia;o__Bradymonadales;f__Bradymonadales;g__Bradymonadales	-1.539693155	0.152063939
d__Bacteria;p__Desulfobacterota;c__Desulfuromonadia;o__C8S-102;f__C8S-102;g__C8S-102	-1.232363571	0.055918622
d__Bacteria;p__Desulfobacterota;c__Desulfuromonadia;o__Desulfuromonadia;__;__	-4.973962001	1.49E-166
d__Bacteria;p__Desulfobacterota;c__Desulfuromonadia;o__Desulfuromonadia;f__Desulfuromonadaceae;__	-1.726231751	0.140247206
d__Bacteria;p__Desulfobacterota;c__Desulfuromonadia;o__Desulfuromonadia;f__Desulfuromonadaceae;g__Desulfuromonadaceae	-1.293137423	0.06825345
d__Bacteria;p__Desulfobacterota;c__Desulfuromonadia;o__Desulfuromonadia;f__Geopsychrobacteraceae;g__Desulfuromusa	-1.840546668	0.152787995
d__Bacteria;p__Desulfobacterota;c__Desulfuromonadia;o__Desulfuromonadia;f__Geothermobacteraceae;g__Geothermobacter	-1.949617639	0.164870176
d__Bacteria;p__Desulfobacterota;c__Desulfuromonadia;o__Desulfuromonadia;f__Syntrophotaleaceae;g__Syntrophotalea	-4.930665868	7.43E-124
d__Bacteria;p__Desulfobacterota;c__Desulfuromonadia;o__Geobacterales;f__Geobacteraceae;__	0.525869953	0.005272621
d__Bacteria;p__Desulfobacterota;c__Desulfuromonadia;o__Geobacterales;f__Geobacteraceae;g__Citrifermentans	-0.657878884	3.21E-07
d__Bacteria;p__Desulfobacterota;c__Desulfuromonadia;o__Geobacterales;f__Geobacteraceae;g__Geobacter	4.424650652	1.60E-72
d__Bacteria;p__Desulfobacterota;c__Desulfuromonadia;o__Geobacterales;f__Geobacteraceae;g__Geobacteraceae	1.984049848	0.119925825
d__Bacteria;p__Desulfobacterota;c__Desulfuromonadia;o__Geobacterales;f__Geobacteraceae;g__uncultured	-0.174799608	0.696905832
d__Bacteria;p__Desulfobacterota;c__Desulfuromonadia;o__PB19;f__PB19;g__PB19	-0.57098645	0.68273041
d__Bacteria;p__Desulfobacterota;c__Desulfuromonadia;o__Sva1033;f__Sva1033;g__Sva1033	-4.841993124	6.66E-24
d__Bacteria;p__Desulfobacterota;c__Dissulfuribacteria;o__Dissulfuribacterales;f__Dissulfuribacteraceae;__	-1.232363571	0.055918622
d__Bacteria;p__Desulfobacterota;c__Dissulfuribacteria;o__Dissulfuribacterales;f__Dissulfuribacteraceae;g__Dissulfurirhabdus	-1.319818326	0.183153307
d__Bacteria;p__Desulfobacterota;c__Syntrophia;o__Syntrophales;__;__	0.719240951	7.62E-06
d__Bacteria;p__Desulfobacterota;c__Syntrophia;o__Syntrophales;f__Smithellaceae;g__Smithella	1.364569967	9.08E-06
d__Bacteria;p__Desulfobacterota;c__Syntrophia;o__Syntrophales;f__Syntrophaceae;g__Syntrophus	0.992201749	1.13E-11
d__Bacteria;p__Desulfobacterota;c__Syntrophia;o__Syntrophales;f__uncultured;g__uncultured	1.391514553	3.55E-09
d__Bacteria;p__Desulfobacterota;c__Syntrophobacteria;o__Syntrophobacterales;f__Syntrophobacteraceae;g__Syntrophobacter	0.393652109	0.117515453
d__Bacteria;p__Desulfobacterota;c__Syntrophobacteria;o__Syntrophobacterales;f__Syntrophobacteraceae;g__uncultured	-1.546566251	0.056271008
d__Bacteria;p__Desulfobacterota;c__Syntrophobacteria;o__Syntrophobacterales;f__uncultured;g__uncultured	-2.479573233	4.55E-89
d__Bacteria;p__Desulfobacterota;c__Syntrophorhabdia;o__Syntrophorhabdales;f__Syntrophorhabdaceae;g__Syntrophorhabdus	0.768181286	7.33E-12
d__Bacteria;p__Desulfobacterota;c__uncultured;o__uncultured;f__uncultured;g__uncultured	0.569052663	0.019231431
d__Bacteria;p__DTB120;c__DTB120;o__DTB120;f__DTB120;g__DTB120	-2.176949447	6.71E-05
d__Bacteria;p__Edwardsbacteria;c__Edwardsbacteria;o__Edwardsbacteria;f__Edwardsbacteria;g__Edwardsbacteria	-0.137892122	0.910200133
d__Bacteria;p__Elusimicrobiota;__;__;__;__	-0.002737086	0.996334224
d__Bacteria;p__Elusimicrobiota;c__4-29;o__4-29;f__4-29;g__4-29	-0.831039303	0.08407248
d__Bacteria;p__Elusimicrobiota;c__Elusimicrobia;o__Lineage_IV;f__Lineage_IV;g__Lineage_IV	0.476125299	0.013044314
d__Bacteria;p__Elusimicrobiota;c__Elusimicrobia;o__MD2894-B20;f__MD2894-B20;g__MD2894-B20	-3.007025275	0
d__Bacteria;p__Elusimicrobiota;c__Elusimicrobia;o__MVP-88;f__MVP-88;g__MVP-88	1.573479995	0.029200869
d__Bacteria;p__Elusimicrobiota;c__Endomicrobia;o__Endomicrobiales;f__Endomicrobiaceae;g__Endomicrobium	1.172067001	9.59E-11
d__Bacteria;p__Elusimicrobiota;c__Lineage_IIa;o__Lineage_IIa;f__Lineage_IIa;g__Lineage_IIa	1.924177419	0.023176923
d__Bacteria;p__Elusimicrobiota;c__Lineage_IIb;o__Lineage_IIb;f__Lineage_IIb;g__Lineage_IIb	1.075688146	7.76E-04
d__Bacteria;p__Elusimicrobiota;c__Lineage_IIc;o__Lineage_IIc;f__Lineage_IIc;g__Lineage_IIc	1.796081484	0.165215568
d__Bacteria;p__Elusimicrobiota;c__Rs-M47;o__Rs-M47;f__Rs-M47;g__Rs-M47	1.326924263	0.023176923
d__Bacteria;p__Entotheonellaeota;c__Entotheonellia;o__Entotheonellales;f__Entotheonellaceae;g__Candidatus_Entotheonella	0.472968366	0.712606887
d__Bacteria;p__Entotheonellaeota;c__Entotheonellia;o__Entotheonellales;f__Entotheonellaceae;g__Entotheonellaceae	-1.293137423	0.06825345
d__Bacteria;p__FCPU426;c__FCPU426;o__FCPU426;f__FCPU426;g__FCPU426	1.265826695	1.29E-09
d__Bacteria;p__Fermentibacterota;c__Fermentibacteria;o__Fermentibacterales;f__Fermentibacteraceae;g__Fermentibacteraceae	-1.157982387	0.040474833
d__Bacteria;p__Fibrobacterota;c__Chitinivibrionia;o__uncultured;f__uncultured;g__uncultured	0.17969071	0.701814986
d__Bacteria;p__Fibrobacterota;c__Fibrobacteria;o__Fibrobacterales;__;__	1.101991582	0.32317368
d__Bacteria;p__Fibrobacterota;c__Fibrobacteria;o__Fibrobacterales;f__B122;g__B122	1.086751804	0.002643751
d__Bacteria;p__Fibrobacterota;c__Fibrobacteria;o__Fibrobacterales;f__B5-096;g__B5-096	1.06251405	0.259771803
d__Bacteria;p__Fibrobacterota;c__Fibrobacteria;o__Fibrobacterales;f__Candidatus_Raymondbacteria;g__Candidatus_Raymondbacteria	3.087427679	1.24E-22
d__Bacteria;p__Fibrobacterota;c__Fibrobacteria;o__Fibrobacterales;f__Fibrobacteraceae;g__uncultured	-1.299253803	0.261622326
d__Bacteria;p__Fibrobacterota;c__Fibrobacteria;o__Fibrobacterales;f__Fibrobacterales;g__BBMC-4	-0.480397578	0.12556159
d__Bacteria;p__Fibrobacterota;c__Fibrobacteria;o__Fibrobacterales;f__MAT-CR-H6-H10;g__MAT-CR-H6-H10	0.206799134	0.868129526
d__Bacteria;p__Fibrobacterota;c__Fibrobacteria;o__Fibrobacterales;f__SBYC;g__SBYC	-1.367518607	0.152685004
d__Bacteria;p__Fibrobacterota;c__Fibrobacteria;o__Fibrobacterales;f__TG3;g__TG3	-0.725194291	0.158288078
d__Bacteria;p__Fibrobacterota;c__Fibrobacteria;o__Fibrobacterales;f__uncultured;g__uncultured	0.580329532	0.70542266
d__Bacteria;p__Firestonebacteria;c__Firestonebacteria;o__Firestonebacteria;f__Firestonebacteria;g__Firestonebacteria	2.644827204	8.55E-04
d__Bacteria;p__Firmicutes;__;__;__;__	-1.090474299	0.13335441
d__Bacteria;p__Firmicutes;c__Bacilli;o__Alicyclobacillales;f__Alicyclobacillaceae;g__Alicyclobacillus	-2.49177814	3.44E-06
d__Bacteria;p__Firmicutes;c__Bacilli;o__Alicyclobacillales;f__Alicyclobacillaceae;g__Tumebacillus	-2.012965506	0.001349088
d__Bacteria;p__Firmicutes;c__Bacilli;o__Bacillales;__;__	0.541547469	0.072635169
d__Bacteria;p__Firmicutes;c__Bacilli;o__Bacillales;f__Bacillaceae;g__Bacillus	0.07362719	0.637199327
d__Bacteria;p__Firmicutes;c__Bacilli;o__Bacillales;f__Bacillaceae;g__Fictibacillus	0.479569242	0.715262645
d__Bacteria;p__Firmicutes;c__Bacilli;o__Bacillales;f__Bacillaceae;g__Oceanobacillus	1.955807158	0.141577331
d__Bacteria;p__Firmicutes;c__Bacilli;o__Bacillales;f__Bacillaceae;g__Pseudogracilibacillus	1.263239184	0.272934459
d__Bacteria;p__Firmicutes;c__Bacilli;o__Bacillales;f__Bacillaceae;g__uncultured	0.145135205	0.917603053
d__Bacteria;p__Firmicutes;c__Bacilli;o__Bacillales;f__Planococcaceae;__	-0.25274905	0.732926597
d__Bacteria;p__Firmicutes;c__Bacilli;o__Bacillales;f__Planococcaceae;g__Chryseomicrobium	0.550005606	0.701008823
d__Bacteria;p__Firmicutes;c__Bacilli;o__Bacillales;f__Planococcaceae;g__Domibacillus	0.717428347	0.033676131
d__Bacteria;p__Firmicutes;c__Bacilli;o__Bacillales;f__Planococcaceae;g__Kurthia	-1.620080507	0.125675219
d__Bacteria;p__Firmicutes;c__Bacilli;o__Bacillales;f__Planococcaceae;g__Lysinibacillus	0.617661623	4.12E-09
d__Bacteria;p__Firmicutes;c__Bacilli;o__Bacillales;f__Planococcaceae;g__Solibacillus	0.163084256	0.692148341
d__Bacteria;p__Firmicutes;c__Bacilli;o__Brevibacillales;f__Brevibacillaceae;g__Brevibacillus	0.759377176	0.372234474
d__Bacteria;p__Firmicutes;c__Bacilli;o__Erysipelotrichales;f__Erysipelatoclostridiaceae;g__Coprobacillus	-1.001314511	0.012885326
d__Bacteria;p__Firmicutes;c__Bacilli;o__Erysipelotrichales;f__Erysipelatoclostridiaceae;g__Erysipelatoclostridium	-1.937473004	0.03036608
d__Bacteria;p__Firmicutes;c__Bacilli;o__Erysipelotrichales;f__Erysipelatoclostridiaceae;g__Erysipelotrichaceae_UCG-002	0.951329874	0.273542268
d__Bacteria;p__Firmicutes;c__Bacilli;o__Erysipelotrichales;f__Erysipelatoclostridiaceae;g__Erysipelotrichaceae_UCG-003	-0.726518054	0.236792398
d__Bacteria;p__Firmicutes;c__Bacilli;o__Erysipelotrichales;f__Erysipelotrichaceae;g__[Clostridium]_innocuum_group	1.352093447	0.135035159
d__Bacteria;p__Firmicutes;c__Bacilli;o__Erysipelotrichales;f__Erysipelotrichaceae;g__Allobaculum	-0.49646812	0.263673228
d__Bacteria;p__Firmicutes;c__Bacilli;o__Erysipelotrichales;f__Erysipelotrichaceae;g__Dubosiella	0.422897816	0.828034154
d__Bacteria;p__Firmicutes;c__Bacilli;o__Erysipelotrichales;f__Erysipelotrichaceae;g__Faecalibaculum	-0.763535094	0.139057926
d__Bacteria;p__Firmicutes;c__Bacilli;o__Erysipelotrichales;f__Erysipelotrichaceae;g__Holdemanella	-0.641116583	0.682567885
d__Bacteria;p__Firmicutes;c__Bacilli;o__Erysipelotrichales;f__Erysipelotrichaceae;g__Holdemania	-1.062088363	0.02200134
d__Bacteria;p__Firmicutes;c__Bacilli;o__Erysipelotrichales;f__Erysipelotrichaceae;g__Ileibacterium	-1.645441276	6.71E-05
d__Bacteria;p__Firmicutes;c__Bacilli;o__Erysipelotrichales;f__Erysipelotrichaceae;g__Solobacterium	-0.619603742	0.632985269
d__Bacteria;p__Firmicutes;c__Bacilli;o__Erysipelotrichales;f__Erysipelotrichaceae;g__Turicibacter	0.378617354	0.347234428
d__Bacteria;p__Firmicutes;c__Bacilli;o__Erysipelotrichales;f__Erysipelotrichaceae;g__uncultured	-1.35355496	0.271442608
d__Bacteria;p__Firmicutes;c__Bacilli;o__Erysipelotrichales;f__Erysipelotrichaceae;g__ZOR0006	0.18380151	0.84120443
d__Bacteria;p__Firmicutes;c__Bacilli;o__Exiguobacterales;f__Exiguobacteraceae;g__Exiguobacterium	0.36346701	0.746694151
d__Bacteria;p__Firmicutes;c__Bacilli;o__Izemoplasmatales;f__Izemoplasmataceae;g__Izimaplasma	-1.197243399	0.165215568
d__Bacteria;p__Firmicutes;c__Bacilli;o__Lactobacillales;__;__	-0.907812432	0.059504782
d__Bacteria;p__Firmicutes;c__Bacilli;o__Lactobacillales;f__Aerococcaceae;g__Aerococcus	0.41691456	0.822304863
d__Bacteria;p__Firmicutes;c__Bacilli;o__Lactobacillales;f__Aerococcaceae;g__Eremococcus	1.931805517	6.36E-10
d__Bacteria;p__Firmicutes;c__Bacilli;o__Lactobacillales;f__Aerococcaceae;g__Facklamia	2.393148635	1.70E-47
d__Bacteria;p__Firmicutes;c__Bacilli;o__Lactobacillales;f__Carnobacteriaceae;__	0.545304071	0.758743375
d__Bacteria;p__Firmicutes;c__Bacilli;o__Lactobacillales;f__Carnobacteriaceae;g__Atopostipes	-1.694461691	0.132625352
d__Bacteria;p__Firmicutes;c__Bacilli;o__Lactobacillales;f__Carnobacteriaceae;g__Dolosigranulum	-1.062088363	0.02200134
d__Bacteria;p__Firmicutes;c__Bacilli;o__Lactobacillales;f__Carnobacteriaceae;g__Trichococcus	0.41485057	0.732952835
d__Bacteria;p__Firmicutes;c__Bacilli;o__Lactobacillales;f__Enterococcaceae;g__Enterococcus	-0.091388592	0.909656443
d__Bacteria;p__Firmicutes;c__Bacilli;o__Lactobacillales;f__Enterococcaceae;g__Tetragenococcus	-1.062088363	0.02200134
d__Bacteria;p__Firmicutes;c__Bacilli;o__Lactobacillales;f__Lactobacillaceae;g__Lactobacillus	-0.416748581	0.600408528
d__Bacteria;p__Firmicutes;c__Bacilli;o__Lactobacillales;f__Leuconostocaceae;g__Leuconostoc	0.724581949	0.495099229
d__Bacteria;p__Firmicutes;c__Bacilli;o__Lactobacillales;f__Leuconostocaceae;g__Weissella	0.025306329	0.993753615
d__Bacteria;p__Firmicutes;c__Bacilli;o__Lactobacillales;f__Streptococcaceae;g__Lactococcus	0.422481843	0.781191388
d__Bacteria;p__Firmicutes;c__Bacilli;o__Lactobacillales;f__Streptococcaceae;g__Streptococcus	0.082380184	0.939892699
d__Bacteria;p__Firmicutes;c__Bacilli;o__Mycoplasmatales;f__Mycoplasmataceae;g__Mycoplasma	-1.031917027	0.453755618
d__Bacteria;p__Firmicutes;c__Bacilli;o__Mycoplasmatales;f__Mycoplasmataceae;g__Ureaplasma	0.459361034	0.336537961
d__Bacteria;p__Firmicutes;c__Bacilli;o__Paenibacillales;f__Paenibacillaceae;g__Ammoniphilus	-0.319729183	0.840484198
d__Bacteria;p__Firmicutes;c__Bacilli;o__Paenibacillales;f__Paenibacillaceae;g__Cohnella	0.788898165	0.640314226
d__Bacteria;p__Firmicutes;c__Bacilli;o__Paenibacillales;f__Paenibacillaceae;g__Fontibacillus	0.565512278	0.709991883
d__Bacteria;p__Firmicutes;c__Bacilli;o__Paenibacillales;f__Paenibacillaceae;g__Paenibacillus	1.786170957	7.43E-08
d__Bacteria;p__Firmicutes;c__Bacilli;o__Paenibacillales;f__Paenibacillaceae;g__uncultured	0.41485057	0.732952835
d__Bacteria;p__Firmicutes;c__Bacilli;o__RF39;f__RF39;g__RF39	-0.534381495	0.563838808
d__Bacteria;p__Firmicutes;c__Bacilli;o__Staphylococcales;f__Gemellaceae;g__Gemella	-1.306744755	0.490877461
d__Bacteria;p__Firmicutes;c__Bacilli;o__Staphylococcales;f__Staphylococcaceae;g__Jeotgalicoccus	-3.039503425	1.93E-28
d__Bacteria;p__Firmicutes;c__Bacilli;o__Staphylococcales;f__Staphylococcaceae;g__Macrococcus	0.334463218	0.772764608
d__Bacteria;p__Firmicutes;c__Bacilli;o__Staphylococcales;f__Staphylococcaceae;g__Staphylococcus	0.148892309	0.83932918
d__Bacteria;p__Firmicutes;c__Bacilli;o__Thermoactinomycetales;f__Thermoactinomycetaceae;g__Risungbinella	0.18380151	0.84120443
d__Bacteria;p__Firmicutes;c__BRH-c20a;o__BRH-c20a;f__BRH-c20a;g__BRH-c20a	0.18380151	0.832731187
d__Bacteria;p__Firmicutes;c__Clostridia;__;__;__	1.033396317	0.2253748
d__Bacteria;p__Firmicutes;c__Clostridia;o__Caldicoprobacterales;f__Caldicoprobacteraceae;g__Caldicoprobacter	0.228311974	0.805808067
d__Bacteria;p__Firmicutes;c__Clostridia;o__Christensenellales;f__Christensenellaceae;g__Christensenellaceae_R-7_group	-0.624656389	0.299705941
d__Bacteria;p__Firmicutes;c__Clostridia;o__Christensenellales;f__Christensenellaceae;g__uncultured	0.628443635	0.714185553
d__Bacteria;p__Firmicutes;c__Clostridia;o__Clostridia;f__Gracilibacteraceae;g__Lutispora	1.603350714	0.152685004
d__Bacteria;p__Firmicutes;c__Clostridia;o__Clostridia;f__Hungateiclostridiaceae;__	3.551401571	1.84E-06
d__Bacteria;p__Firmicutes;c__Clostridia;o__Clostridia;f__Hungateiclostridiaceae;g__Acetivibrio	1.694155581	0.111407399
d__Bacteria;p__Firmicutes;c__Clostridia;o__Clostridia;f__Hungateiclostridiaceae;g__Anaerobacterium	1.80704479	0.117705589
d__Bacteria;p__Firmicutes;c__Clostridia;o__Clostridia;f__Hungateiclostridiaceae;g__Fastidiosipila	5.1090186	1.12E-41
d__Bacteria;p__Firmicutes;c__Clostridia;o__Clostridia;f__Hungateiclostridiaceae;g__Hungateiclostridium	0.228311974	0.822304863
d__Bacteria;p__Firmicutes;c__Clostridia;o__Clostridia;f__Hungateiclostridiaceae;g__Mageibacillus	3.936809653	1.64E-20
d__Bacteria;p__Firmicutes;c__Clostridia;o__Clostridia;f__Hungateiclostridiaceae;g__Ruminiclostridium	0.380458465	0.886200304
d__Bacteria;p__Firmicutes;c__Clostridia;o__Clostridia;f__Hungateiclostridiaceae;g__Saccharofermentans	-1.157982387	0.040474833
d__Bacteria;p__Firmicutes;c__Clostridia;o__Clostridia;f__Hungateiclostridiaceae;g__uncultured	0.289952754	0.667720246
d__Bacteria;p__Firmicutes;c__Clostridia;o__Clostridia_UCG-014;f__Clostridia_UCG-014;g__Clostridia_UCG-014	-0.12595876	0.836754134
d__Bacteria;p__Firmicutes;c__Clostridia;o__Clostridia_vadinBB60_group;f__Clostridia_vadinBB60_group;g__Clostridia_vadinBB60_group	0.613906281	0.732952835
d__Bacteria;p__Firmicutes;c__Clostridia;o__Clostridiales;f__Caloramatoraceae;g__Fonticella	1.328049521	7.12E-08
d__Bacteria;p__Firmicutes;c__Clostridia;o__Clostridiales;f__Caloramatoraceae;g__uncultured	1.278867666	0.170882474
d__Bacteria;p__Firmicutes;c__Clostridia;o__Clostridiales;f__Clostridiaceae;__	2.227349723	0.015489617
d__Bacteria;p__Firmicutes;c__Clostridia;o__Clostridiales;f__Clostridiaceae;g__Candidatus_Arthromitus	3.722154964	7.07E-11
d__Bacteria;p__Firmicutes;c__Clostridia;o__Clostridiales;f__Clostridiaceae;g__Clostridium_sensu_stricto_1	0.093014564	0.570786352
d__Bacteria;p__Firmicutes;c__Clostridia;o__Clostridiales;f__Clostridiaceae;g__Clostridium_sensu_stricto_10	2.194581006	0.008830836
d__Bacteria;p__Firmicutes;c__Clostridia;o__Clostridiales;f__Clostridiaceae;g__Clostridium_sensu_stricto_11	0.533742218	0.74323134
d__Bacteria;p__Firmicutes;c__Clostridia;o__Clostridiales;f__Clostridiaceae;g__Clostridium_sensu_stricto_12	1.039159166	2.18E-06
d__Bacteria;p__Firmicutes;c__Clostridia;o__Clostridiales;f__Clostridiaceae;g__Clostridium_sensu_stricto_19	0.18380151	0.828034154
d__Bacteria;p__Firmicutes;c__Clostridia;o__Clostridiales;f__Clostridiaceae;g__Clostridium_sensu_stricto_3	-0.008993787	0.996334224
d__Bacteria;p__Firmicutes;c__Clostridia;o__Clostridiales;f__Clostridiaceae;g__Clostridium_sensu_stricto_5	2.900445442	1.08E-122
d__Bacteria;p__Firmicutes;c__Clostridia;o__Clostridiales;f__Clostridiaceae;g__Clostridium_sensu_stricto_6	2.996971378	1.69E-20
d__Bacteria;p__Firmicutes;c__Clostridia;o__Clostridiales;f__Clostridiaceae;g__Clostridium_sensu_stricto_7	-1.157982387	0.040474833
d__Bacteria;p__Firmicutes;c__Clostridia;o__Clostridiales;f__Clostridiaceae;g__Clostridium_sensu_stricto_8	0.840985792	3.12E-09
d__Bacteria;p__Firmicutes;c__Clostridia;o__Clostridiales;f__Clostridiaceae;g__Clostridium_sensu_stricto_9	3.348924486	2.76E-11
d__Bacteria;p__Firmicutes;c__Clostridia;o__Clostridiales;f__Clostridiaceae;g__Oceanirhabdus	-1.232363571	0.131309833
d__Bacteria;p__Firmicutes;c__Clostridia;o__Clostridiales;f__Clostridiaceae;g__Proteiniclasticum	-1.319818326	0.146358986
d__Bacteria;p__Firmicutes;c__Clostridia;o__Clostridiales;f__Clostridiaceae;g__uncultured	-1.062088363	0.097310629
d__Bacteria;p__Firmicutes;c__Clostridia;o__Clostridiales;f__Oxobacteraceae;g__Oxobacter	1.016048546	0.480431538
d__Bacteria;p__Firmicutes;c__Clostridia;o__Clostridiales;f__uncultured;g__uncultured	0.334463218	0.772764608
d__Bacteria;p__Firmicutes;c__Clostridia;o__Eubacteriales;__;__	-0.926933327	0.004685066
d__Bacteria;p__Firmicutes;c__Clostridia;o__Eubacteriales;f__Eubacteriales;g__Alkalibaculum	-1.062088363	0.02200134
d__Bacteria;p__Firmicutes;c__Clostridia;o__Lachnospirales;f__Defluviitaleaceae;g__Defluviitaleaceae_UCG-011	0.071644098	0.922358513
d__Bacteria;p__Firmicutes;c__Clostridia;o__Lachnospirales;f__Lachnospiraceae;__	0.162374215	0.871437713
d__Bacteria;p__Firmicutes;c__Clostridia;o__Lachnospirales;f__Lachnospiraceae;g__[Eubacterium]_eligens_group	0.13241795	0.918217323
d__Bacteria;p__Firmicutes;c__Clostridia;o__Lachnospirales;f__Lachnospiraceae;g__[Eubacterium]_fissicatena_group	-1.428292459	0.202040465
d__Bacteria;p__Firmicutes;c__Clostridia;o__Lachnospirales;f__Lachnospiraceae;g__[Eubacterium]_hallii_group	-0.948790342	0.082919785
d__Bacteria;p__Firmicutes;c__Clostridia;o__Lachnospirales;f__Lachnospiraceae;g__[Eubacterium]_ruminantium_group	-0.54765566	0.731224173
d__Bacteria;p__Firmicutes;c__Clostridia;o__Lachnospirales;f__Lachnospiraceae;g__[Eubacterium]_ventriosum_group	-0.365751365	0.84120443
d__Bacteria;p__Firmicutes;c__Clostridia;o__Lachnospirales;f__Lachnospiraceae;g__[Eubacterium]_xylanophilum_group	-0.61999407	0.273542268
d__Bacteria;p__Firmicutes;c__Clostridia;o__Lachnospirales;f__Lachnospiraceae;g__[Ruminococcus]_gauvreauii_group	-0.409150512	0.795585413
d__Bacteria;p__Firmicutes;c__Clostridia;o__Lachnospirales;f__Lachnospiraceae;g__[Ruminococcus]_gnavus_group	0.022788414	0.993655022
d__Bacteria;p__Firmicutes;c__Clostridia;o__Lachnospirales;f__Lachnospiraceae;g__[Ruminococcus]_torques_group	-0.336183348	0.70542266
d__Bacteria;p__Firmicutes;c__Clostridia;o__Lachnospirales;f__Lachnospiraceae;g__A2	0.302693158	0.783640081
d__Bacteria;p__Firmicutes;c__Clostridia;o__Lachnospirales;f__Lachnospiraceae;g__Agathobacter	-0.3768133	0.606466219
d__Bacteria;p__Firmicutes;c__Clostridia;o__Lachnospirales;f__Lachnospiraceae;g__Anaerocolumna	0.334463218	0.757713983
d__Bacteria;p__Firmicutes;c__Clostridia;o__Lachnospirales;f__Lachnospiraceae;g__Anaerosporobacter	-1.563447495	0.177132317
d__Bacteria;p__Firmicutes;c__Clostridia;o__Lachnospirales;f__Lachnospiraceae;g__Anaerostipes	-2.025545615	0.021135946
d__Bacteria;p__Firmicutes;c__Clostridia;o__Lachnospirales;f__Lachnospiraceae;g__Blautia	-0.100511299	0.919487365
d__Bacteria;p__Firmicutes;c__Clostridia;o__Lachnospirales;f__Lachnospiraceae;g__Butyrivibrio	-0.370336535	0.680915561
d__Bacteria;p__Firmicutes;c__Clostridia;o__Lachnospirales;f__Lachnospiraceae;g__Cellulosilyticum	0.586076801	0.675041532
d__Bacteria;p__Firmicutes;c__Clostridia;o__Lachnospirales;f__Lachnospiraceae;g__CHKCI001	0.942196883	0.544015497
d__Bacteria;p__Firmicutes;c__Clostridia;o__Lachnospirales;f__Lachnospiraceae;g__Coprococcus	-0.471065917	0.401568853
d__Bacteria;p__Firmicutes;c__Clostridia;o__Lachnospirales;f__Lachnospiraceae;g__Dorea	-0.188161475	0.556117874
d__Bacteria;p__Firmicutes;c__Clostridia;o__Lachnospirales;f__Lachnospiraceae;g__Frisingicoccus	0.390147913	0.751912955
d__Bacteria;p__Firmicutes;c__Clostridia;o__Lachnospirales;f__Lachnospiraceae;g__Fusicatenibacter	-0.283876669	0.674135055
d__Bacteria;p__Firmicutes;c__Clostridia;o__Lachnospirales;f__Lachnospiraceae;g__GCA-900066575	0.102094024	0.953011541
d__Bacteria;p__Firmicutes;c__Clostridia;o__Lachnospirales;f__Lachnospiraceae;g__Herbinix	0.41485057	0.732952835
d__Bacteria;p__Firmicutes;c__Clostridia;o__Lachnospirales;f__Lachnospiraceae;g__Hungatella	-0.76964568	0.702467679
d__Bacteria;p__Firmicutes;c__Clostridia;o__Lachnospirales;f__Lachnospiraceae;g__Lachnoclostridium	-0.249576548	0.732952835
d__Bacteria;p__Firmicutes;c__Clostridia;o__Lachnospirales;f__Lachnospiraceae;g__Lachnospira	-0.599372906	0.383741664
d__Bacteria;p__Firmicutes;c__Clostridia;o__Lachnospirales;f__Lachnospiraceae;g__Lachnospiraceae_ND3007_group	-0.336810567	0.757713983
d__Bacteria;p__Firmicutes;c__Clostridia;o__Lachnospirales;f__Lachnospiraceae;g__Lachnospiraceae_NK4A136_group	-0.442046794	0.515682559
d__Bacteria;p__Firmicutes;c__Clostridia;o__Lachnospirales;f__Lachnospiraceae;g__Lachnospiraceae_UCG-001	-0.430632046	0.615490413
d__Bacteria;p__Firmicutes;c__Clostridia;o__Lachnospirales;f__Lachnospiraceae;g__Lachnospiraceae_UCG-004	0.394384303	0.801777961
d__Bacteria;p__Firmicutes;c__Clostridia;o__Lachnospirales;f__Lachnospiraceae;g__Lachnospiraceae_UCG-006	0.13241795	0.876219549
d__Bacteria;p__Firmicutes;c__Clostridia;o__Lachnospirales;f__Lachnospiraceae;g__Lachnospiraceae_UCG-010	-0.10471559	0.909656443
d__Bacteria;p__Firmicutes;c__Clostridia;o__Lachnospirales;f__Lachnospiraceae;g__Roseburia	-0.226692771	0.776156914
d__Bacteria;p__Firmicutes;c__Clostridia;o__Lachnospirales;f__Lachnospiraceae;g__Sellimonas	0.376513646	0.755243532
d__Bacteria;p__Firmicutes;c__Clostridia;o__Lachnospirales;f__Lachnospiraceae;g__Shuttleworthia	4.792787032	2.98E-06
d__Bacteria;p__Firmicutes;c__Clostridia;o__Lachnospirales;f__Lachnospiraceae;g__Stomatobaculum	-0.565595497	0.774298112
d__Bacteria;p__Firmicutes;c__Clostridia;o__Lachnospirales;f__Lachnospiraceae;g__Tuzzerella	-0.017777231	0.996334224
d__Bacteria;p__Firmicutes;c__Clostridia;o__Lachnospirales;f__Lachnospiraceae;g__Tyzzerella	-0.002737086	0.998070386
d__Bacteria;p__Firmicutes;c__Clostridia;o__Lachnospirales;f__Lachnospiraceae;g__uncultured	-1.877869546	0.082970629
d__Bacteria;p__Firmicutes;c__Clostridia;o__Monoglobales;f__Monoglobaceae;g__Monoglobus	1.326924263	0.193238804
d__Bacteria;p__Firmicutes;c__Clostridia;o__Oscillospirales;__;__	0.267572986	0.822471839
d__Bacteria;p__Firmicutes;c__Clostridia;o__Oscillospirales;f__[Eubacterium]_coprostanoligenes_group;g__[Eubacterium]_coprostanoligenes_group	-0.662310888	0.442957638
d__Bacteria;p__Firmicutes;c__Clostridia;o__Oscillospirales;f__Butyricicoccaceae;g__Butyricicoccus	-0.708657221	0.252928108
d__Bacteria;p__Firmicutes;c__Clostridia;o__Oscillospirales;f__Butyricicoccaceae;g__UCG-009	-1.649951227	2.30E-04
d__Bacteria;p__Firmicutes;c__Clostridia;o__Oscillospirales;f__Ethanoligenenaceae;g__Incertae_Sedis	0.13241795	0.860558785
d__Bacteria;p__Firmicutes;c__Clostridia;o__Oscillospirales;f__Oscillospiraceae;__	0.119241004	0.929590653
d__Bacteria;p__Firmicutes;c__Clostridia;o__Oscillospirales;f__Oscillospiraceae;g__Colidextribacter	0.216944428	0.8926106
d__Bacteria;p__Firmicutes;c__Clostridia;o__Oscillospirales;f__Oscillospiraceae;g__NK4A214_group	0.757094475	0.559722931
d__Bacteria;p__Firmicutes;c__Clostridia;o__Oscillospirales;f__Oscillospiraceae;g__Oscillibacter	-0.831039303	0.613385902
d__Bacteria;p__Firmicutes;c__Clostridia;o__Oscillospirales;f__Oscillospiraceae;g__Papillibacter	-1.062088363	0.02200134
d__Bacteria;p__Firmicutes;c__Clostridia;o__Oscillospirales;f__Oscillospiraceae;g__UCG-002	-0.43393082	0.51655035
d__Bacteria;p__Firmicutes;c__Clostridia;o__Oscillospirales;f__Oscillospiraceae;g__UCG-003	-0.277541608	0.860558785
d__Bacteria;p__Firmicutes;c__Clostridia;o__Oscillospirales;f__Oscillospiraceae;g__UCG-005	-0.529633252	0.763394163
d__Bacteria;p__Firmicutes;c__Clostridia;o__Oscillospirales;f__Oscillospiraceae;g__uncultured	0.298603127	0.858656012
d__Bacteria;p__Firmicutes;c__Clostridia;o__Oscillospirales;f__Ruminococcaceae;__	1.606167066	0.02200134
d__Bacteria;p__Firmicutes;c__Clostridia;o__Oscillospirales;f__Ruminococcaceae;g__[Eubacterium]_siraeum_group	0.436308545	0.745498584
d__Bacteria;p__Firmicutes;c__Clostridia;o__Oscillospirales;f__Ruminococcaceae;g__Anaerotruncus	-0.587410133	0.68273041
d__Bacteria;p__Firmicutes;c__Clostridia;o__Oscillospirales;f__Ruminococcaceae;g__Angelakisella	0.071644098	0.922358513
d__Bacteria;p__Firmicutes;c__Clostridia;o__Oscillospirales;f__Ruminococcaceae;g__CAG-352	-0.191073257	0.792909772
d__Bacteria;p__Firmicutes;c__Clostridia;o__Oscillospirales;f__Ruminococcaceae;g__Caproiciproducens	0.13241795	0.864860053
d__Bacteria;p__Firmicutes;c__Clostridia;o__Oscillospirales;f__Ruminococcaceae;g__Faecalibacterium	-0.280133037	0.744466581
d__Bacteria;p__Firmicutes;c__Clostridia;o__Oscillospirales;f__Ruminococcaceae;g__Fournierella	0.302693158	0.772764608
d__Bacteria;p__Firmicutes;c__Clostridia;o__Oscillospirales;f__Ruminococcaceae;g__Incertae_Sedis	0.228311974	0.822304863
d__Bacteria;p__Firmicutes;c__Clostridia;o__Oscillospirales;f__Ruminococcaceae;g__Negativibacillus	-1.197243399	0.125469394
d__Bacteria;p__Firmicutes;c__Clostridia;o__Oscillospirales;f__Ruminococcaceae;g__Ruminococcus	-0.120774667	0.850023724
d__Bacteria;p__Firmicutes;c__Clostridia;o__Oscillospirales;f__Ruminococcaceae;g__Subdoligranulum	0.007078023	0.996334224
d__Bacteria;p__Firmicutes;c__Clostridia;o__Oscillospirales;f__Ruminococcaceae;g__UBA1819	-0.034173979	0.984840726
d__Bacteria;p__Firmicutes;c__Clostridia;o__Oscillospirales;f__Ruminococcaceae;g__uncultured	0.22492785	0.822107735
d__Bacteria;p__Firmicutes;c__Clostridia;o__Oscillospirales;f__UCG-010;g__UCG-010	0.466851986	0.70542266
d__Bacteria;p__Firmicutes;c__Clostridia;o__Peptococcales;f__Peptococcaceae;g__uncultured	1.03510135	0.229156249
d__Bacteria;p__Firmicutes;c__Clostridia;o__Peptostreptococcales-Tissierellales;__;__	-1.881000287	7.98E-04
d__Bacteria;p__Firmicutes;c__Clostridia;o__Peptostreptococcales-Tissierellales;f__Anaerovoracaceae;g__[Eubacterium]_brachy_group	0.18380151	0.832731187
d__Bacteria;p__Firmicutes;c__Clostridia;o__Peptostreptococcales-Tissierellales;f__Anaerovoracaceae;g__Anaerovorax	1.237146618	0.17915085
d__Bacteria;p__Firmicutes;c__Clostridia;o__Peptostreptococcales-Tissierellales;f__Anaerovoracaceae;g__Mogibacterium	0.459361034	0.720995367
d__Bacteria;p__Firmicutes;c__Clostridia;o__Peptostreptococcales-Tissierellales;f__Anaerovoracaceae;g__S5-A14a	0.951329874	0.258774251
d__Bacteria;p__Firmicutes;c__Clostridia;o__Peptostreptococcales-Tissierellales;f__Fusibacteraceae;g__Fusibacter	-2.11911675	0.007332086
d__Bacteria;p__Firmicutes;c__Clostridia;o__Peptostreptococcales-Tissierellales;f__Peptostreptococcaceae;__	0.580329532	0.70542266
d__Bacteria;p__Firmicutes;c__Clostridia;o__Peptostreptococcales-Tissierellales;f__Peptostreptococcaceae;g__Filifactor	0.302693158	0.783640081
d__Bacteria;p__Firmicutes;c__Clostridia;o__Peptostreptococcales-Tissierellales;f__Peptostreptococcaceae;g__Intestinibacter	-2.439587139	0.005066368
d__Bacteria;p__Firmicutes;c__Clostridia;o__Peptostreptococcales-Tissierellales;f__Peptostreptococcaceae;g__Paraclostridium	-1.663859175	0.114537644
d__Bacteria;p__Firmicutes;c__Clostridia;o__Peptostreptococcales-Tissierellales;f__Peptostreptococcaceae;g__Peptostreptococcus	-0.926933327	0.004685066
d__Bacteria;p__Firmicutes;c__Clostridia;o__Peptostreptococcales-Tissierellales;f__Peptostreptococcaceae;g__Romboutsia	-0.14550109	0.791861455
d__Bacteria;p__Firmicutes;c__Clostridia;o__Peptostreptococcales-Tissierellales;f__Peptostreptococcaceae;g__Tepidibacter	-1.293137423	0.141947307
d__Bacteria;p__Firmicutes;c__Clostridia;o__Peptostreptococcales-Tissierellales;f__Peptostreptococcaceae;g__Terrisporobacter	0.45162091	0.727361944
d__Bacteria;p__Firmicutes;c__Clostridia;o__Peptostreptococcales-Tissierellales;f__Peptostreptococcales-Tissierellales;g__Anaerococcus	2.241730211	3.61E-09
d__Bacteria;p__Firmicutes;c__Clostridia;o__Peptostreptococcales-Tissierellales;f__Peptostreptococcales-Tissierellales;g__Ezakiella	0.302693158	0.783640081
d__Bacteria;p__Firmicutes;c__Clostridia;o__Peptostreptococcales-Tissierellales;f__Peptostreptococcales-Tissierellales;g__Fenollaria	1.095875203	0.193238804
d__Bacteria;p__Firmicutes;c__Clostridia;o__Peptostreptococcales-Tissierellales;f__Peptostreptococcales-Tissierellales;g__Finegoldia	0.36346701	0.746694151
d__Bacteria;p__Firmicutes;c__Clostridia;o__Peptostreptococcales-Tissierellales;f__Peptostreptococcales-Tissierellales;g__Murdochiella	0.267572986	0.784675427
d__Bacteria;p__Firmicutes;c__Clostridia;o__Peptostreptococcales-Tissierellales;f__Peptostreptococcales-Tissierellales;g__Parvimonas	2.946394852	2.47E-05
d__Bacteria;p__Firmicutes;c__Clostridia;o__Peptostreptococcales-Tissierellales;f__Peptostreptococcales-Tissierellales;g__Peptoniphilus	3.43427419	1.20E-17
d__Bacteria;p__Firmicutes;c__Clostridia;o__Peptostreptococcales-Tissierellales;f__Peptostreptococcales-Tissierellales;g__W5053	0.668897254	0.480431538
d__Bacteria;p__Firmicutes;c__Clostridia;o__Thermincolales;f__Thermincolaceae;g__Thermincola	0.720280814	0.229024703
d__Bacteria;p__Firmicutes;c__Clostridia;o__uncultured;f__uncultured;g__uncultured	1.463106521	0.130562198
d__Bacteria;p__Firmicutes;c__Desulfitobacteriia;o__Desulfitobacteriales;f__Desulfitobacteriaceae;g__Desulfosporosinus	0.516644453	0.702467679
d__Bacteria;p__Firmicutes;c__Desulfitobacteriia;o__Desulfitobacteriales;f__uncultured;g__uncultured	-1.001314511	0.012885326
d__Bacteria;p__Firmicutes;c__Desulfotomaculia;o__Desulfotomaculales;f__Desulfotomaculales;g__Desulfohalotomaculum	-3.751277425	1.20E-13
d__Bacteria;p__Firmicutes;c__Incertae_Sedis;o__DTU014;f__DTU014;g__DTU014	0.18380151	0.828034154
d__Bacteria;p__Firmicutes;c__Limnochordia;o__Limnochordia;f__Limnochordia;g__Hydrogenispora	1.74260418	0.252037318
d__Bacteria;p__Firmicutes;c__Negativicutes;o__Acidaminococcales;f__Acidaminococcaceae;g__Phascolarctobacterium	-0.49529229	0.570611655
d__Bacteria;p__Firmicutes;c__Negativicutes;o__Acidaminococcales;f__Acidaminococcaceae;g__uncultured	1.960164518	0.002939038
d__Bacteria;p__Firmicutes;c__Negativicutes;o__Veillonellales-Selenomonadales;__;__	1.326924263	0.160450408
d__Bacteria;p__Firmicutes;c__Negativicutes;o__Veillonellales-Selenomonadales;f__Selenomonadaceae;g__Anaerovibrio	-1.409239654	0.159573408
d__Bacteria;p__Firmicutes;c__Negativicutes;o__Veillonellales-Selenomonadales;f__Selenomonadaceae;g__Megamonas	-0.252256552	0.773970644
d__Bacteria;p__Firmicutes;c__Negativicutes;o__Veillonellales-Selenomonadales;f__Selenomonadaceae;g__Mitsuokella	-1.157982387	0.040474833
d__Bacteria;p__Firmicutes;c__Negativicutes;o__Veillonellales-Selenomonadales;f__Sporomusaceae;__	-0.576992619	0.522366521
d__Bacteria;p__Firmicutes;c__Negativicutes;o__Veillonellales-Selenomonadales;f__Sporomusaceae;g__Anaerospora	0.267572986	0.784675427
d__Bacteria;p__Firmicutes;c__Negativicutes;o__Veillonellales-Selenomonadales;f__Sporomusaceae;g__Pelosinus	1.603350714	0.126731532
d__Bacteria;p__Firmicutes;c__Negativicutes;o__Veillonellales-Selenomonadales;f__Sporomusaceae;g__Sporomusa	0.580329532	0.742074682
d__Bacteria;p__Firmicutes;c__Negativicutes;o__Veillonellales-Selenomonadales;f__Sporomusaceae;g__uncultured	1.841972117	0.04766077
d__Bacteria;p__Firmicutes;c__Negativicutes;o__Veillonellales-Selenomonadales;f__uncultured;g__uncultured	1.0540484	0.389573898
d__Bacteria;p__Firmicutes;c__Negativicutes;o__Veillonellales-Selenomonadales;f__Veillonellaceae;g__Dialister	4.294959271	1.69E-07
d__Bacteria;p__Firmicutes;c__Negativicutes;o__Veillonellales-Selenomonadales;f__Veillonellaceae;g__Megasphaera	4.327164306	5.12E-17
d__Bacteria;p__Firmicutes;c__Negativicutes;o__Veillonellales-Selenomonadales;f__Veillonellaceae;g__Negativicoccus	1.959297591	3.57E-14
d__Bacteria;p__Firmicutes;c__Negativicutes;o__Veillonellales-Selenomonadales;f__Veillonellaceae;g__Veillonella	-0.22684503	0.68273041
d__Bacteria;p__Firmicutes;c__Negativicutes;o__Veillonellales-Selenomonadales;f__Veillonellaceae;g__Veillonellaceae	3.099146431	3.93E-15
d__Bacteria;p__Firmicutes;c__Symbiobacteriia;o__Symbiobacteriales;f__Symbiobacteraceae;g__Symbiobacterium	0.071644098	0.922358513
d__Bacteria;p__Firmicutes;c__Syntrophomonadia;o__Syntrophomonadales;f__Syntrophomonadaceae;__	-2.805196528	8.91E-04
d__Bacteria;p__Firmicutes;c__Syntrophomonadia;o__Syntrophomonadales;f__Syntrophomonadaceae;g__uncultured	-0.464835206	0.65615949
d__Bacteria;p__Firmicutes;c__Thermoanaerobacteria;o__Thermoanaerobacterales;f__Family_III;g__Thermoanaerobacterium	-1.197243399	0.048366985
d__Bacteria;p__Fusobacteriota;c__Fusobacteriia;o__Fusobacteriales;f__Fusobacteriaceae;g__Cetobacterium	-0.112128231	0.934671647
d__Bacteria;p__Fusobacteriota;c__Fusobacteriia;o__Fusobacteriales;f__Fusobacteriaceae;g__Fusobacterium	1.465429411	0.091140473
d__Bacteria;p__Fusobacteriota;c__Fusobacteriia;o__Fusobacteriales;f__Leptotrichiaceae;g__Leptotrichia	-1.845880115	6.82E-04
d__Bacteria;p__Fusobacteriota;c__Fusobacteriia;o__Fusobacteriales;f__Leptotrichiaceae;g__Sneathia	2.372893184	0.001355758
d__Bacteria;p__FW113;c__FW113;o__FW113;f__FW113;g__FW113	-1.157982387	0.040474833
d__Bacteria;p__GAL15;c__GAL15;o__GAL15;f__GAL15;g__GAL15	0.80622385	0.495053629
d__Bacteria;p__Gemmatimonadota;c__BD2-11_terrestrial_group;o__BD2-11_terrestrial_group;f__BD2-11_terrestrial_group;g__BD2-11_terrestrial_group	-4.444194728	4.49E-08
d__Bacteria;p__Gemmatimonadota;c__Gemmatimonadetes;o__Gemmatimonadales;f__Gemmatimonadaceae;g__Gemmatimonas	-1.996541823	9.94E-05
d__Bacteria;p__Gemmatimonadota;c__Gemmatimonadetes;o__Gemmatimonadales;f__Gemmatimonadaceae;g__Roseisolibacter	-0.002737086	0.996334224
d__Bacteria;p__Gemmatimonadota;c__Gemmatimonadetes;o__Gemmatimonadales;f__Gemmatimonadaceae;g__uncultured	-2.225950044	2.36E-13
d__Bacteria;p__Gemmatimonadota;c__Longimicrobia;o__Longimicrobiales;f__Longimicrobiaceae;g__Longimicrobiaceae	-1.001314511	0.012885326
d__Bacteria;p__Gemmatimonadota;c__MD2902-B12;o__MD2902-B12;f__MD2902-B12;g__MD2902-B12	-4.830441841	5.55E-118
d__Bacteria;p__Gemmatimonadota;c__PAUC43f_marine_benthic_group;o__PAUC43f_marine_benthic_group;f__PAUC43f_marine_benthic_group;g__PAUC43f_marine_benthic_group	-3.949243923	1.56E-44
d__Bacteria;p__Gemmatimonadota;c__S0134_terrestrial_group;o__S0134_terrestrial_group;f__S0134_terrestrial_group;g__S0134_terrestrial_group	-2.565708198	3.04E-151
d__Bacteria;p__GN01;c__GN01;o__GN01;f__GN01;g__GN01	0.45026622	0.004597839
d__Bacteria;p__Halanaerobiaeota;c__Halanaerobiia;o__Halanaerobiales;f__Halobacteroidaceae;g__uncultured	-0.184778211	0.27026282
d__Bacteria;p__Hydrogenedentes;c__Hydrogenedentia;o__Hydrogenedentiales;f__Hydrogenedensaceae;__	0.973616682	0.386985772
d__Bacteria;p__Hydrogenedentes;c__Hydrogenedentia;o__Hydrogenedentiales;f__Hydrogenedensaceae;g__Hydrogenedensaceae	2.013001101	0.001272965
d__Bacteria;p__Latescibacterota;c__Latescibacteria;o__Latescibacterales;f__Latescibacteraceae;g__Candidatus_Latescibacter	-0.357983468	0.683392801
d__Bacteria;p__Latescibacterota;c__Latescibacteria;o__Latescibacterales;f__Latescibacteraceae;g__Latescibacteraceae	-1.2343096	0.004962124
d__Bacteria;p__Latescibacterota;c__Latescibacterota;o__Latescibacterota;f__Latescibacterota;g__Latescibacterota	-0.671626716	0.024414347
d__Bacteria;p__LCP-89;c__LCP-89;o__LCP-89;f__LCP-89;g__LCP-89	-1.402434817	8.27E-06
d__Bacteria;p__Margulisbacteria;c__Margulisbacteria;o__Margulisbacteria;f__Margulisbacteria;g__Margulisbacteria	1.226889399	0.002165773
d__Bacteria;p__Marinimicrobia_(SAR406_clade);c__Marinimicrobia_(SAR406_clade);o__Marinimicrobia_(SAR406_clade);f__Marinimicrobia_(SAR406_clade);g__Marinimicrobia_(SAR406_clade)	-2.188329871	0.115134763
d__Bacteria;p__MBNT15;c__MBNT15;o__MBNT15;f__MBNT15;g__MBNT15	-1.577076341	1.38E-08
d__Bacteria;p__Methylomirabilota;c__Methylomirabilia;o__Methylomirabilales;f__Methylomirabilaceae;g__Sh765B-TzT-35	0.981465756	0.026584483
d__Bacteria;p__Methylomirabilota;c__Methylomirabilia;o__Methylomirabilales;f__Methylomirabilaceae;g__Z114MB74	0.242975831	0.300442595
d__Bacteria;p__Methylomirabilota;c__Methylomirabilia;o__Rokubacteriales;f__Rokubacteriales;g__Rokubacteriales	-1.197243399	0.048366985
d__Bacteria;p__Modulibacteria;c__Moduliflexia;o__Moduliflexales;f__Moduliflexaceae;g__Moduliflexaceae	-4.530781487	4.39E-57
d__Bacteria;p__Myxococcota;__;__;__;__	1.483163865	0.102266673
d__Bacteria;p__Myxococcota;c__bacteriap25;o__bacteriap25;f__bacteriap25;g__bacteriap25	0.07052096	0.790856634
d__Bacteria;p__Myxococcota;c__Myxococcia;o__Myxococcales;__;__	0.690410094	0.615490413
d__Bacteria;p__Myxococcota;c__Myxococcia;o__Myxococcales;f__Anaeromyxobacteraceae;g__Anaeromyxobacter	1.017138918	5.77E-05
d__Bacteria;p__Myxococcota;c__Myxococcia;o__Myxococcales;f__Myxococcaceae;__	0.778977816	0.728313512
d__Bacteria;p__Myxococcota;c__Myxococcia;o__Myxococcales;f__Myxococcaceae;g__KD3-10	0.302693158	0.783640081
d__Bacteria;p__Myxococcota;c__Myxococcia;o__Myxococcales;f__Myxococcaceae;g__P3OB-42	0.120663403	0.865422214
d__Bacteria;p__Myxococcota;c__Myxococcia;o__Myxococcales;f__Myxococcaceae;g__uncultured	1.510614747	0.152063939
d__Bacteria;p__Myxococcota;c__Polyangia;__;__;__	0.621196973	0.674135055
d__Bacteria;p__Myxococcota;c__Polyangia;o__Blfdi19;f__Blfdi19;g__Blfdi19	1.683738067	1.46E-05
d__Bacteria;p__Myxococcota;c__Polyangia;o__Haliangiales;f__Haliangiaceae;g__Haliangium	0.816692697	2.55E-05
d__Bacteria;p__Myxococcota;c__Polyangia;o__MidBa8;f__MidBa8;g__MidBa8	-2.62241088	0.004374812
d__Bacteria;p__Myxococcota;c__Polyangia;o__mle1-27;f__mle1-27;g__mle1-27	0.139349326	0.545926079
d__Bacteria;p__Myxococcota;c__Polyangia;o__Nannocystales;f__Nannocystaceae;g__uncultured	-1.062088363	0.02200134
d__Bacteria;p__Myxococcota;c__Polyangia;o__Polyangiales;f__BIrii41;g__BIrii41	-0.858940761	0.002345011
d__Bacteria;p__Myxococcota;c__Polyangia;o__Polyangiales;f__Eel-36e1D6;g__Eel-36e1D6	0.59451607	0.724015721
d__Bacteria;p__Myxococcota;c__Polyangia;o__Polyangiales;f__Phaselicystidaceae;g__Phaselicystis	0.574665744	0.012944745
d__Bacteria;p__Myxococcota;c__Polyangia;o__Polyangiales;f__Polyangiaceae;__	-3.098461893	0.01298478
d__Bacteria;p__Myxococcota;c__Polyangia;o__Polyangiales;f__Polyangiaceae;g__Minicystis	0.931716374	0.236792398
d__Bacteria;p__Myxococcota;c__Polyangia;o__Polyangiales;f__Polyangiaceae;g__Pajaroellobacter	0.349445064	0.389573898
d__Bacteria;p__Myxococcota;c__Polyangia;o__Polyangiales;f__Polyangiaceae;g__Sorangium	0.686919661	0.69204488
d__Bacteria;p__Myxococcota;c__Polyangia;o__Polyangiales;f__Polyangiaceae;g__uncultured	2.164359471	2.01E-07
d__Bacteria;p__Myxococcota;c__Polyangia;o__Polyangiales;f__Sandaracinaceae;g__uncultured	-1.69803866	4.58E-158
d__Bacteria;p__Myxococcota;c__Polyangia;o__PS-B29;f__PS-B29;g__PS-B29	-3.709542442	2.44E-26
d__Bacteria;p__Myxococcota;c__Polyangia;o__UASB-TL25;f__UASB-TL25;g__UASB-TL25	0.873308759	0.291221008
d__Bacteria;p__Myxococcota;c__Polyangia;o__VHS-B3-70;f__VHS-B3-70;g__VHS-B3-70	-0.291820598	0.674135055
d__Bacteria;p__Myxococcota;c__Polyangia;o__VHS-B4-70;f__VHS-B4-70;g__VHS-B4-70	-2.507851943	0.004019483
d__Bacteria;p__NB1-j;c__NB1-j;o__NB1-j;f__NB1-j;g__NB1-j	-4.348809172	9.15E-64
d__Bacteria;p__Nitrospinota;c__P9X2b3D02;o__P9X2b3D02;f__P9X2b3D02;g__P9X2b3D02	-1.367518607	0.19024118
d__Bacteria;p__Nitrospirota;c__4-29-1;o__4-29-1;f__4-29-1;g__4-29-1	0.967073652	5.29E-09
d__Bacteria;p__Nitrospirota;c__Leptospirillia;o__Leptospirillales;f__Leptospirillaceae;g__Leptospirillum	-0.173012294	0.914204396
d__Bacteria;p__Nitrospirota;c__Nitrospiria;o__Nitrospirales;f__Nitrospiraceae;g__Nitrospira	-0.441439076	0.722835979
d__Bacteria;p__Nitrospirota;c__Thermodesulfovibrionia;o__Thermodesulfovibrionales;f__Thermodesulfovibrionaceae;g__Thermodesulfovibrio	-1.113471923	0.031605234
d__Bacteria;p__Nitrospirota;c__Thermodesulfovibrionia;o__uncultured;f__uncultured;g__uncultured	-0.839213507	0.005360665
d__Bacteria;p__NKB15;c__NKB15;o__NKB15;f__NKB15;g__NKB15	0.131710144	0.041267885
d__Bacteria;p__Patescibacteria;__;__;__;__	-2.700863234	1.64E-31
d__Bacteria;p__Patescibacteria;c__ABY1;__;__;__	0.324205998	0.733249342
d__Bacteria;p__Patescibacteria;c__ABY1;o__Candidatus_Buchananbacteria;f__Candidatus_Buchananbacteria;g__Candidatus_Buchananbacteria	-0.09863111	0.835334391
d__Bacteria;p__Patescibacteria;c__ABY1;o__Candidatus_Falkowbacteria;f__Candidatus_Falkowbacteria;g__Candidatus_Falkowbacteria	0.304999972	0.850424098
d__Bacteria;p__Patescibacteria;c__ABY1;o__Candidatus_Kerfeldbacteria;f__Candidatus_Kerfeldbacteria;g__Candidatus_Kerfeldbacteria	1.379847471	0.051336722
d__Bacteria;p__Patescibacteria;c__ABY1;o__Candidatus_Magasanikbacteria;f__Candidatus_Magasanikbacteria;g__Candidatus_Magasanikbacteria	0.882444934	0.005599986
d__Bacteria;p__Patescibacteria;c__ABY1;o__Candidatus_Uhrbacteria;f__Candidatus_Uhrbacteria;g__Candidatus_Uhrbacteria	-1.001314511	0.012885326
d__Bacteria;p__Patescibacteria;c__Berkelbacteria;o__Berkelbacteria;f__Berkelbacteria;g__Berkelbacteria	0.629636242	0.545299009
d__Bacteria;p__Patescibacteria;c__CPR2;o__CPR2;f__CPR2;g__CPR2	1.03510135	0.161130837
d__Bacteria;p__Patescibacteria;c__Gracilibacteria;o__Candidatus_Peregrinibacteria;f__Candidatus_Peregrinibacteria;g__Candidatus_Peregrinibacteria	0.64589963	0.26579855
d__Bacteria;p__Patescibacteria;c__Gracilibacteria;o__Candidatus_Peribacteria;f__Candidatus_Peribacteria;g__Candidatus_Peribacteria	0.071644098	0.917603053
d__Bacteria;p__Patescibacteria;c__Gracilibacteria;o__Gracilibacteria;f__Gracilibacteria;g__Gracilibacteria	-0.002737086	0.996927529
d__Bacteria;p__Patescibacteria;c__Gracilibacteria;o__JGI_0000069-P22;f__JGI_0000069-P22;g__JGI_0000069-P22	-1.876204041	0.05787986
d__Bacteria;p__Patescibacteria;c__Kazania;o__Kazania;f__Kazania;g__Kazania	-0.926933327	0.004685066
d__Bacteria;p__Patescibacteria;c__Microgenomatia;o__Candidatus_Amesbacteria;f__Candidatus_Amesbacteria;g__Candidatus_Amesbacteria	1.682146974	3.93E-04
d__Bacteria;p__Patescibacteria;c__Microgenomatia;o__Candidatus_Beckwithbacteria;f__Candidatus_Beckwithbacteria;g__Candidatus_Beckwithbacteria	-0.09863111	0.860558785
d__Bacteria;p__Patescibacteria;c__Microgenomatia;o__Candidatus_Chisholmbacteria;f__Candidatus_Chisholmbacteria;g__Candidatus_Chisholmbacteria	-1.264133631	0.136993733
d__Bacteria;p__Patescibacteria;c__Microgenomatia;o__Candidatus_Levybacteria;f__Candidatus_Levybacteria;g__Candidatus_Levybacteria	-0.294559999	0.746694151
d__Bacteria;p__Patescibacteria;c__Microgenomatia;o__Candidatus_Woesebacteria;f__Candidatus_Woesebacteria;g__Candidatus_Woesebacteria	-0.785740816	0.101700924
d__Bacteria;p__Patescibacteria;c__Microgenomatia;o__Candidatus_Woykebacteria;f__Candidatus_Woykebacteria;g__Candidatus_Woykebacteria	0.756352009	0.374535903
d__Bacteria;p__Patescibacteria;c__Microgenomatia;o__Microgenomatia;f__Microgenomatia;g__Microgenomatia	-1.845880115	8.90E-11
d__Bacteria;p__Patescibacteria;c__Parcubacteria;__;__;__	-0.588930776	0.671026676
d__Bacteria;p__Patescibacteria;c__Parcubacteria;o__Candidatus_Azambacteria;f__Candidatus_Azambacteria;g__Candidatus_Azambacteria	0.729671106	0.217023635
d__Bacteria;p__Patescibacteria;c__Parcubacteria;o__Candidatus_Campbellbacteria;f__Candidatus_Campbellbacteria;g__Candidatus_Campbellbacteria	-0.831039303	3.24E-04
d__Bacteria;p__Patescibacteria;c__Parcubacteria;o__Candidatus_Colwellbacteria;f__Candidatus_Colwellbacteria;g__Candidatus_Colwellbacteria	3.829370717	6.04E-66
d__Bacteria;p__Patescibacteria;c__Parcubacteria;o__Candidatus_Jorgensenbacteria;f__Candidatus_Jorgensenbacteria;g__Candidatus_Jorgensenbacteria	0.125557714	0.939646307
d__Bacteria;p__Patescibacteria;c__Parcubacteria;o__Candidatus_Kaiserbacteria;f__Candidatus_Kaiserbacteria;g__Candidatus_Kaiserbacteria	-0.002737086	0.996334224
d__Bacteria;p__Patescibacteria;c__Parcubacteria;o__Candidatus_Liptonbacteria;f__Candidatus_Liptonbacteria;g__Candidatus_Liptonbacteria	1.162765434	0.191047829
d__Bacteria;p__Patescibacteria;c__Parcubacteria;o__Candidatus_Moranbacteria;f__Candidatus_Moranbacteria;g__Candidatus_Moranbacteria	0.690410094	0.259771803
d__Bacteria;p__Patescibacteria;c__Parcubacteria;o__Candidatus_Nealsonbacteria;f__Candidatus_Nealsonbacteria;g__Candidatus_Nealsonbacteria	-0.127634903	0.917603053
d__Bacteria;p__Patescibacteria;c__Parcubacteria;o__Candidatus_Nomurabacteria;f__Candidatus_Nomurabacteria;g__Candidatus_Nomurabacteria	1.282413799	4.30E-06
d__Bacteria;p__Patescibacteria;c__Parcubacteria;o__Candidatus_Portnoybacteria;f__Candidatus_Portnoybacteria;g__Candidatus_Portnoybacteria	0.071644098	0.917603053
d__Bacteria;p__Patescibacteria;c__Parcubacteria;o__Candidatus_Staskawiczbacteria;f__Candidatus_Staskawiczbacteria;g__Candidatus_Staskawiczbacteria	1.404988725	0.132428123
d__Bacteria;p__Patescibacteria;c__Parcubacteria;o__Candidatus_Vogelbacteria;f__Candidatus_Vogelbacteria;g__Candidatus_Vogelbacteria	0.459361034	0.07162726
d__Bacteria;p__Patescibacteria;c__Parcubacteria;o__Candidatus_Wolfebacteria;f__Candidatus_Wolfebacteria;g__Candidatus_Wolfebacteria	0.10676427	0.917603053
d__Bacteria;p__Patescibacteria;c__Parcubacteria;o__Candidatus_Yanofskybacteria;f__Candidatus_Yanofskybacteria;g__Candidatus_Yanofskybacteria	0.271779141	0.886200304
d__Bacteria;p__Patescibacteria;c__Parcubacteria;o__Candidatus_Zambryskibacteria;f__Candidatus_Zambryskibacteria;g__Candidatus_Zambryskibacteria	1.205376558	0.148649224
d__Bacteria;p__Patescibacteria;c__Parcubacteria;o__CG1-02-42-13;f__CG1-02-42-13;g__CG1-02-42-13	0.228311974	0.805808067
d__Bacteria;p__Patescibacteria;c__Parcubacteria;o__GWB1-42-6;f__GWB1-42-6;g__GWB1-42-6	1.03904617	0.033676131
d__Bacteria;p__Patescibacteria;c__Parcubacteria;o__Paceibacterales;f__Paceibacteraceae;g__Candidatus_Paceibacter	-0.464835206	0.732987503
d__Bacteria;p__Patescibacteria;c__Parcubacteria;o__Parcubacteria;f__Parcubacteria;g__Parcubacteria	0.522441701	0.796603807
d__Bacteria;p__Patescibacteria;c__Parcubacteria;o__UBA9983;f__UBA9983;g__UBA9983	2.701038915	4.21E-19
d__Bacteria;p__Patescibacteria;c__Saccharimonadia;o__Saccharimonadales;__;__	0.690410094	0.259771803
d__Bacteria;p__Patescibacteria;c__Saccharimonadia;o__Saccharimonadales;f__LWQ8;g__LWQ8	-0.321240901	0.822107735
d__Bacteria;p__Patescibacteria;c__Saccharimonadia;o__Saccharimonadales;f__Saccharimonadaceae;g__TM7x	-1.197243399	0.048366985
d__Bacteria;p__Patescibacteria;c__Saccharimonadia;o__Saccharimonadales;f__Saccharimonadales;g__Saccharimonadales	-0.583726854	0.671640974
d__Bacteria;p__Patescibacteria;c__Saccharimonadia;o__Saccharimonadales;f__WWH38;g__WWH38	-0.002737086	0.996334224
d__Bacteria;p__Patescibacteria;c__WWE3;o__WWE3;f__WWE3;g__WWE3	-1.197243399	1.14E-06
d__Bacteria;p__PAUC34f;c__PAUC34f;o__PAUC34f;f__PAUC34f;g__PAUC34f	-0.635110414	0.22011155
d__Bacteria;p__Planctomycetota;__;__;__;__	-1.348204262	1.20E-06
d__Bacteria;p__Planctomycetota;c__BD7-11;o__BD7-11;f__BD7-11;g__BD7-11	-1.081701863	0.312571258
d__Bacteria;p__Planctomycetota;c__Brocadiae;o__SM23-32;f__SM23-32;g__SM23-32	-0.831039303	0.08407248
d__Bacteria;p__Planctomycetota;c__OM190;o__OM190;f__OM190;g__OM190	-1.750134645	5.37E-08
d__Bacteria;p__Planctomycetota;c__Phycisphaerae;__;__;__	0.036523926	0.975179056
d__Bacteria;p__Planctomycetota;c__Phycisphaerae;o__Amsterdam-1B-07;f__Amsterdam-1B-07;g__Amsterdam-1B-07	-1.062088363	0.02200134
d__Bacteria;p__Planctomycetota;c__Phycisphaerae;o__C86;f__C86;g__C86	-1.232363571	0.131309833
d__Bacteria;p__Planctomycetota;c__Phycisphaerae;o__CCM11a;f__CCM11a;g__CCM11a	-3.995710777	3.73E-10
d__Bacteria;p__Planctomycetota;c__Phycisphaerae;o__DG-20;f__DG-20;g__DG-20	-1.062088363	0.02200134
d__Bacteria;p__Planctomycetota;c__Phycisphaerae;o__mle1-8;f__mle1-8;g__mle1-8	-2.151763566	0.009021945
d__Bacteria;p__Planctomycetota;c__Phycisphaerae;o__MSBL9;__;__	-1.004997789	0.535482376
d__Bacteria;p__Planctomycetota;c__Phycisphaerae;o__MSBL9;f__4572-13;g__4572-13	-3.490057029	1.55E-13
d__Bacteria;p__Planctomycetota;c__Phycisphaerae;o__MSBL9;f__GWC2-45-44;g__GWC2-45-44	1.959524786	0.012885326
d__Bacteria;p__Planctomycetota;c__Phycisphaerae;o__MSBL9;f__KCLunmb-38-53;g__KCLunmb-38-53	-2.828194152	0.001567415
d__Bacteria;p__Planctomycetota;c__Phycisphaerae;o__MSBL9;f__MSBL9;g__MSBL9	0.960260713	0.27085455
d__Bacteria;p__Planctomycetota;c__Phycisphaerae;o__MSBL9;f__SG8-4;g__SG8-4	-1.037054654	0.005009893
d__Bacteria;p__Planctomycetota;c__Phycisphaerae;o__MSBL9;f__SM23-30;g__SM23-30	-1.352399557	0.23516615
d__Bacteria;p__Planctomycetota;c__Phycisphaerae;o__Phycisphaerales;f__AKAU3564_sediment_group;g__AKAU3564_sediment_group	0.664695803	0.195164119
d__Bacteria;p__Planctomycetota;c__Phycisphaerae;o__Phycisphaerales;f__Phycisphaeraceae;g__SM1A02	-0.32968017	0.720995367
d__Bacteria;p__Planctomycetota;c__Phycisphaerae;o__Phycisphaerales;f__Phycisphaeraceae;g__uncultured	1.686198102	0.004565505
d__Bacteria;p__Planctomycetota;c__Phycisphaerae;o__Phycisphaerales;f__Phycisphaeraceae;g__Z195MB87	-1.113471923	0.031605234
d__Bacteria;p__Planctomycetota;c__Phycisphaerae;o__Pla1_lineage;f__Pla1_lineage;g__Pla1_lineage	1.099901711	0.474074693
d__Bacteria;p__Planctomycetota;c__Phycisphaerae;o__S-70;f__S-70;g__S-70	0.54313251	0.710703016
d__Bacteria;p__Planctomycetota;c__Phycisphaerae;o__Tepidisphaerales;f__CPla-3_termite_group;g__CPla-3_termite_group	0.36346701	0.746694151
d__Bacteria;p__Planctomycetota;c__Phycisphaerae;o__Tepidisphaerales;f__WD2101_soil_group;g__WD2101_soil_group	1.977959005	1.10E-04
d__Bacteria;p__Planctomycetota;c__Pla3_lineage;o__Pla3_lineage;f__Pla3_lineage;g__Pla3_lineage	0.11556524	0.777322021
d__Bacteria;p__Planctomycetota;c__Pla4_lineage;o__Pla4_lineage;f__Pla4_lineage;g__Pla4_lineage	0.228183	0.554432021
d__Bacteria;p__Planctomycetota;c__Planctomycetes;o__Gemmatales;f__Gemmataceae;g__uncultured	0.041773378	0.969641773
d__Bacteria;p__Planctomycetota;c__Planctomycetes;o__Pirellulales;f__Pirellulaceae;__	0.241919306	0.895017085
d__Bacteria;p__Planctomycetota;c__Planctomycetes;o__Pirellulales;f__Pirellulaceae;g__Blastopirellula	-0.857720205	0.362214719
d__Bacteria;p__Planctomycetota;c__Planctomycetes;o__Pirellulales;f__Pirellulaceae;g__Pir2_lineage	0.228311974	0.805808067
d__Bacteria;p__Planctomycetota;c__Planctomycetes;o__Pirellulales;f__Pirellulaceae;g__Pir4_lineage	-2.832609227	0.011591717
d__Bacteria;p__Planctomycetota;c__Planctomycetes;o__Pirellulales;f__Pirellulaceae;g__Pirellula	0.510744594	0.66921415
d__Bacteria;p__Planctomycetota;c__Planctomycetes;o__Pirellulales;f__Pirellulaceae;g__uncultured	1.857021878	0.036158632
d__Bacteria;p__Planctomycetota;c__Planctomycetes;o__Planctomycetales;f__uncultured;g__uncultured	2.744628992	5.42E-10
d__Bacteria;p__Planctomycetota;c__SPG12-343-353-B69;o__SPG12-343-353-B69;f__SPG12-343-353-B69;g__SPG12-343-353-B69	-1.157982387	0.117044614
d__Bacteria;p__Planctomycetota;c__vadinHA49;o__vadinHA49;f__vadinHA49;g__vadinHA49	-0.652713311	0.160450408
d__Bacteria;p__Poribacteria;c__Poribacteria;o__Poribacteria;f__Poribacteria;g__Poribacteria	-2.457726077	1.62E-07
d__Bacteria;p__Proteobacteria;__;__;__;__	-0.882422863	0.477188922
d__Bacteria;p__Proteobacteria;c__Alphaproteobacteria;__;__;__	1.141925315	0.22040062
d__Bacteria;p__Proteobacteria;c__Alphaproteobacteria;o__Acetobacterales;f__Acetobacteraceae;__	-0.19850149	0.822107735
d__Bacteria;p__Proteobacteria;c__Alphaproteobacteria;o__Acetobacterales;f__Acetobacteraceae;g__Acidisoma	0.390147913	0.751912955
d__Bacteria;p__Proteobacteria;c__Alphaproteobacteria;o__Acetobacterales;f__Acetobacteraceae;g__Endobacter	0.071644098	0.922358513
d__Bacteria;p__Proteobacteria;c__Alphaproteobacteria;o__Acetobacterales;f__Acetobacteraceae;g__Rhodovastum	0.995840338	0.273338692
d__Bacteria;p__Proteobacteria;c__Alphaproteobacteria;o__Acetobacterales;f__Acetobacteraceae;g__Roseomonas	-1.113471923	0.108863248
d__Bacteria;p__Proteobacteria;c__Alphaproteobacteria;o__Acetobacterales;f__Acetobacteraceae;g__uncultured	0.580622187	0.073045433
d__Bacteria;p__Proteobacteria;c__Alphaproteobacteria;o__Acetobacterales;f__Acetobacterales;g__Acetobacterales	0.18380151	0.84120443
d__Bacteria;p__Proteobacteria;c__Alphaproteobacteria;o__Azospirillales;f__Azospirillaceae;g__Nitrospirillum	-1.216433349	0.354539918
d__Bacteria;p__Proteobacteria;c__Alphaproteobacteria;o__Azospirillales;f__Azospirillaceae;g__Niveispirillum	0.459361034	0.732952835
d__Bacteria;p__Proteobacteria;c__Alphaproteobacteria;o__Azospirillales;f__Inquilinaceae;g__Inquilinus	1.596776774	0.084721243
d__Bacteria;p__Proteobacteria;c__Alphaproteobacteria;o__Caulobacterales;f__Caulobacteraceae;__	0.296821611	0.335169699
d__Bacteria;p__Proteobacteria;c__Alphaproteobacteria;o__Caulobacterales;f__Caulobacteraceae;g__Asticcacaulis	0.228311974	0.798961265
d__Bacteria;p__Proteobacteria;c__Alphaproteobacteria;o__Caulobacterales;f__Caulobacteraceae;g__Brevundimonas	-0.505164625	0.503510187
d__Bacteria;p__Proteobacteria;c__Alphaproteobacteria;o__Caulobacterales;f__Caulobacteraceae;g__Caulobacter	-0.09863111	0.933488575
d__Bacteria;p__Proteobacteria;c__Alphaproteobacteria;o__Caulobacterales;f__Caulobacteraceae;g__Phenylobacterium	0.819158896	0.001960848
d__Bacteria;p__Proteobacteria;c__Alphaproteobacteria;o__Caulobacterales;f__Caulobacteraceae;g__PMMR1	-2.63492132	1.84E-27
d__Bacteria;p__Proteobacteria;c__Alphaproteobacteria;o__Caulobacterales;f__Caulobacteraceae;g__uncultured	0.894461721	3.67E-06
d__Bacteria;p__Proteobacteria;c__Alphaproteobacteria;o__Caulobacterales;f__Hyphomonadaceae;__	0.073720948	0.8926106
d__Bacteria;p__Proteobacteria;c__Alphaproteobacteria;o__Caulobacterales;f__Hyphomonadaceae;g__Hirschia	-0.215763739	0.891979201
d__Bacteria;p__Proteobacteria;c__Alphaproteobacteria;o__Caulobacterales;f__Hyphomonadaceae;g__Hyphomonas	-1.800612935	0.003752963
d__Bacteria;p__Proteobacteria;c__Alphaproteobacteria;o__Caulobacterales;f__Hyphomonadaceae;g__SWB02	1.34494667	0.165215568
d__Bacteria;p__Proteobacteria;c__Alphaproteobacteria;o__Defluviicoccales;f__Defluviicoccaceae;g__Defluviicoccus	-2.392776934	0.012724222
d__Bacteria;p__Proteobacteria;c__Alphaproteobacteria;o__Defluviicoccales;f__uncultured;g__uncultured	-0.390454023	0.634999962
d__Bacteria;p__Proteobacteria;c__Alphaproteobacteria;o__Dongiales;f__Dongiaceae;g__Dongia	-1.199975655	0.125079728
d__Bacteria;p__Proteobacteria;c__Alphaproteobacteria;o__Elsterales;__;__	0.267572986	0.784675427
d__Bacteria;p__Proteobacteria;c__Alphaproteobacteria;o__Elsterales;f__uncultured;g__uncultured	1.038991289	0.00427449
d__Bacteria;p__Proteobacteria;c__Alphaproteobacteria;o__Elsterales;f__URHD0088;g__URHD0088	0.41485057	0.746694151
d__Bacteria;p__Proteobacteria;c__Alphaproteobacteria;o__Kiloniellales;f__Kiloniellaceae;g__Limibacillus	-1.479676019	0.103754524
d__Bacteria;p__Proteobacteria;c__Alphaproteobacteria;o__Kiloniellales;f__Kiloniellaceae;g__Pelagibius	-1.232363571	0.170589066
d__Bacteria;p__Proteobacteria;c__Alphaproteobacteria;o__Micavibrionales;f__Micavibrionaceae;g__uncultured	-1.563447495	0.006203529
d__Bacteria;p__Proteobacteria;c__Alphaproteobacteria;o__Micropepsales;f__Micropepsaceae;__	-1.093872791	0.430581776
d__Bacteria;p__Proteobacteria;c__Alphaproteobacteria;o__Micropepsales;f__Micropepsaceae;g__Micropepsis	0.071644098	0.917603053
d__Bacteria;p__Proteobacteria;c__Alphaproteobacteria;o__Micropepsales;f__Micropepsaceae;g__Rhizomicrobium	-1.113471923	0.108863248
d__Bacteria;p__Proteobacteria;c__Alphaproteobacteria;o__Micropepsales;f__Micropepsaceae;g__uncultured	1.810342815	4.54E-15
d__Bacteria;p__Proteobacteria;c__Alphaproteobacteria;o__Paracaedibacterales;f__Paracaedibacteraceae;g__Candidatus_Captivus	-0.464835206	0.388979244
d__Bacteria;p__Proteobacteria;c__Alphaproteobacteria;o__Paracaedibacterales;f__Paracaedibacteraceae;g__Candidatus_Paracaedibacter	-0.213577939	0.887729658
d__Bacteria;p__Proteobacteria;c__Alphaproteobacteria;o__Paracaedibacterales;f__Paracaedibacteraceae;g__uncultured	-1.575570043	0.02200134
d__Bacteria;p__Proteobacteria;c__Alphaproteobacteria;o__Parvibaculales;f__OCS116_clade;g__OCS116_clade	0.41485057	0.727361944
d__Bacteria;p__Proteobacteria;c__Alphaproteobacteria;o__Parvibaculales;f__Parvibaculaceae;g__uncultured	2.073214022	0.02200134
d__Bacteria;p__Proteobacteria;c__Alphaproteobacteria;o__Parvibaculales;f__uncultured;g__uncultured	-1.062088363	0.02200134
d__Bacteria;p__Proteobacteria;c__Alphaproteobacteria;o__Puniceispirillales;f__SAR116_clade;__	-1.062088363	0.14218268
d__Bacteria;p__Proteobacteria;c__Alphaproteobacteria;o__Puniceispirillales;f__SAR116_clade;g__Candidatus_Puniceispirillum	0.437848194	0.720995367
d__Bacteria;p__Proteobacteria;c__Alphaproteobacteria;o__Puniceispirillales;f__SAR116_clade;g__SAR116_clade	0.18380151	0.828034154
d__Bacteria;p__Proteobacteria;c__Alphaproteobacteria;o__Puniceispirillales;f__uncultured;g__uncultured	0.228311974	0.798961265
d__Bacteria;p__Proteobacteria;c__Alphaproteobacteria;o__Reyranellales;f__Reyranellaceae;g__Reyranella	0.175627816	0.286147908
d__Bacteria;p__Proteobacteria;c__Alphaproteobacteria;o__Rhizobiales;__;__	3.02701145	7.93E-44
d__Bacteria;p__Proteobacteria;c__Alphaproteobacteria;o__Rhizobiales;f__A0839;g__A0839	0.922864564	1.86E-05
d__Bacteria;p__Proteobacteria;c__Alphaproteobacteria;o__Rhizobiales;f__Beijerinckiaceae;__	1.767509543	1.91E-11
d__Bacteria;p__Proteobacteria;c__Alphaproteobacteria;o__Rhizobiales;f__Beijerinckiaceae;g__Camelimonas	0.334463218	0.772764608
d__Bacteria;p__Proteobacteria;c__Alphaproteobacteria;o__Rhizobiales;f__Beijerinckiaceae;g__FukuN57	0.899946314	0.193238804
d__Bacteria;p__Proteobacteria;c__Alphaproteobacteria;o__Rhizobiales;f__Beijerinckiaceae;g__Methylobacterium-Methylorubrum	0.747260194	0.629434305
d__Bacteria;p__Proteobacteria;c__Alphaproteobacteria;o__Rhizobiales;f__Beijerinckiaceae;g__Methylocystis	1.393814495	0.160450408
d__Bacteria;p__Proteobacteria;c__Alphaproteobacteria;o__Rhizobiales;f__Beijerinckiaceae;g__Microvirga	-1.293137423	0.141947307
d__Bacteria;p__Proteobacteria;c__Alphaproteobacteria;o__Rhizobiales;f__Beijerinckiaceae;g__Rhodoblastus	1.027610398	0.20330942
d__Bacteria;p__Proteobacteria;c__Alphaproteobacteria;o__Rhizobiales;f__Beijerinckiaceae;g__Roseiarcus	0.479569242	0.715262645
d__Bacteria;p__Proteobacteria;c__Alphaproteobacteria;o__Rhizobiales;f__Devosiaceae;__	-1.062088363	0.02200134
d__Bacteria;p__Proteobacteria;c__Alphaproteobacteria;o__Rhizobiales;f__Devosiaceae;g__Devosia	2.277801406	1.13E-06
d__Bacteria;p__Proteobacteria;c__Alphaproteobacteria;o__Rhizobiales;f__Hyphomicrobiaceae;__	-1.03540746	0.459701001
d__Bacteria;p__Proteobacteria;c__Alphaproteobacteria;o__Rhizobiales;f__Hyphomicrobiaceae;g__Filomicrobium	-2.554533968	0.009833604
d__Bacteria;p__Proteobacteria;c__Alphaproteobacteria;o__Rhizobiales;f__Hyphomicrobiaceae;g__Hyphomicrobium	1.127370837	0.43384086
d__Bacteria;p__Proteobacteria;c__Alphaproteobacteria;o__Rhizobiales;f__Hyphomicrobiaceae;g__Pedomicrobium	1.463106521	0.152063939
d__Bacteria;p__Proteobacteria;c__Alphaproteobacteria;o__Rhizobiales;f__KF-JG30-B3;g__KF-JG30-B3	0.520028577	0.727361944
d__Bacteria;p__Proteobacteria;c__Alphaproteobacteria;o__Rhizobiales;f__Methyloligellaceae;__	-1.043035558	0.383535352
d__Bacteria;p__Proteobacteria;c__Alphaproteobacteria;o__Rhizobiales;f__Methyloligellaceae;g__uncultured	-0.407551787	0.805808067
d__Bacteria;p__Proteobacteria;c__Alphaproteobacteria;o__Rhizobiales;f__Rhizobiaceae;__	-0.651373802	0.682567885
d__Bacteria;p__Proteobacteria;c__Alphaproteobacteria;o__Rhizobiales;f__Rhizobiaceae;g__Allorhizobium-Neorhizobium-Pararhizobium-Rhizobium	0.785758924	0.580814113
d__Bacteria;p__Proteobacteria;c__Alphaproteobacteria;o__Rhizobiales;f__Rhizobiaceae;g__Aminobacter	-1.197243399	0.048366985
d__Bacteria;p__Proteobacteria;c__Alphaproteobacteria;o__Rhizobiales;f__Rhizobiaceae;g__Aureimonas	-0.09863111	0.955384516
d__Bacteria;p__Proteobacteria;c__Alphaproteobacteria;o__Rhizobiales;f__Rhizobiaceae;g__Mesorhizobium	0.398587182	0.794698793
d__Bacteria;p__Proteobacteria;c__Alphaproteobacteria;o__Rhizobiales;f__Rhizobiaceae;g__Ochrobactrum	-1.293137423	0.06825345
d__Bacteria;p__Proteobacteria;c__Alphaproteobacteria;o__Rhizobiales;f__Rhizobiaceae;g__Pseudochrobactrum	-0.897929534	0.584045252
d__Bacteria;p__Proteobacteria;c__Alphaproteobacteria;o__Rhizobiales;f__Rhizobiales_Incertae_Sedis;g__Anderseniella	-2.237541871	0.006871225
d__Bacteria;p__Proteobacteria;c__Alphaproteobacteria;o__Rhizobiales;f__Rhizobiales_Incertae_Sedis;g__Bauldia	-1.157982387	0.117044614
d__Bacteria;p__Proteobacteria;c__Alphaproteobacteria;o__Rhizobiales;f__Rhizobiales_Incertae_Sedis;g__Nordella	-1.113471923	0.031605234
d__Bacteria;p__Proteobacteria;c__Alphaproteobacteria;o__Rhizobiales;f__Rhodobiaceae;g__Tepidamorphus	-0.504096218	0.795824803
d__Bacteria;p__Proteobacteria;c__Alphaproteobacteria;o__Rhizobiales;f__Rhodomicrobiaceae;g__Rhodomicrobium	1.642201733	0.105725754
d__Bacteria;p__Proteobacteria;c__Alphaproteobacteria;o__Rhizobiales;f__Stappiaceae;g__Pannonibacter	1.051364738	0.446972468
d__Bacteria;p__Proteobacteria;c__Alphaproteobacteria;o__Rhizobiales;f__Xanthobacteraceae;__	0.270094827	0.194681048
d__Bacteria;p__Proteobacteria;c__Alphaproteobacteria;o__Rhizobiales;f__Xanthobacteraceae;g__Bradyrhizobium	2.512103265	0.029162859
d__Bacteria;p__Proteobacteria;c__Alphaproteobacteria;o__Rhizobiales;f__Xanthobacteraceae;g__Pseudolabrys	0.159787113	0.772764608
d__Bacteria;p__Proteobacteria;c__Alphaproteobacteria;o__Rhizobiales;f__Xanthobacteraceae;g__Rhodoplanes	1.413427995	0.161650649
d__Bacteria;p__Proteobacteria;c__Alphaproteobacteria;o__Rhizobiales;f__Xanthobacteraceae;g__uncultured	0.90679628	4.78E-04
d__Bacteria;p__Proteobacteria;c__Alphaproteobacteria;o__Rhodobacterales;f__Rhodobacteraceae;__	-1.846413736	0.112365858
d__Bacteria;p__Proteobacteria;c__Alphaproteobacteria;o__Rhodobacterales;f__Rhodobacteraceae;g__Amylibacter	-2.264222774	0.003145252
d__Bacteria;p__Proteobacteria;c__Alphaproteobacteria;o__Rhodobacterales;f__Rhodobacteraceae;g__Ascidiaceihabitans	-1.002861304	0.599642257
d__Bacteria;p__Proteobacteria;c__Alphaproteobacteria;o__Rhodobacterales;f__Rhodobacteraceae;g__HIMB11	1.107997751	0.579591707
d__Bacteria;p__Proteobacteria;c__Alphaproteobacteria;o__Rhodobacterales;f__Rhodobacteraceae;g__Limibaculum	-1.762108639	0.003791807
d__Bacteria;p__Proteobacteria;c__Alphaproteobacteria;o__Rhodobacterales;f__Rhodobacteraceae;g__Paracoccus	-0.028194746	0.993655022
d__Bacteria;p__Proteobacteria;c__Alphaproteobacteria;o__Rhodobacterales;f__Rhodobacteraceae;g__Planktomarina	-4.040942098	1.42E-110
d__Bacteria;p__Proteobacteria;c__Alphaproteobacteria;o__Rhodobacterales;f__Rhodobacteraceae;g__Sulfitobacter	0.516644453	0.702467679
d__Bacteria;p__Proteobacteria;c__Alphaproteobacteria;o__Rhodospirillales;f__AEGEAN-169_marine_group;g__AEGEAN-169_marine_group	2.214453538	0.012785666
d__Bacteria;p__Proteobacteria;c__Alphaproteobacteria;o__Rhodospirillales;f__Magnetospiraceae;g__uncultured	-1.506356922	0.101004321
d__Bacteria;p__Proteobacteria;c__Alphaproteobacteria;o__Rhodospirillales;f__Magnetospiraceae;g__Varunaivibrio	-1.293137423	0.17915085
d__Bacteria;p__Proteobacteria;c__Alphaproteobacteria;o__Rhodospirillales;f__Magnetospirillaceae;__	-1.001314511	0.012885326
d__Bacteria;p__Proteobacteria;c__Alphaproteobacteria;o__Rhodospirillales;f__Magnetospirillaceae;g__Magnetospirillum	0.334463218	0.757713983
d__Bacteria;p__Proteobacteria;c__Alphaproteobacteria;o__Rhodospirillales;f__Magnetospirillaceae;g__Phaeospirillum	0.071644098	0.917603053
d__Bacteria;p__Proteobacteria;c__Alphaproteobacteria;o__Rhodospirillales;f__Magnetospirillaceae;g__Telmatospirillum	-0.703193848	0.258774251
d__Bacteria;p__Proteobacteria;c__Alphaproteobacteria;o__Rhodospirillales;f__Magnetospirillaceae;g__uncultured	-0.32968017	0.772764608
d__Bacteria;p__Proteobacteria;c__Alphaproteobacteria;o__Rhodospirillales;f__Rhodospirillaceae;g__uncultured	0.368716462	0.331383059
d__Bacteria;p__Proteobacteria;c__Alphaproteobacteria;o__Rhodospirillales;f__Terasakiellaceae;g__Terasakiella	-0.831039303	0.08407248
d__Bacteria;p__Proteobacteria;c__Alphaproteobacteria;o__Rhodospirillales;f__Terasakiellaceae;g__uncultured	-0.002737086	0.996334224
d__Bacteria;p__Proteobacteria;c__Alphaproteobacteria;o__Rhodospirillales;f__uncultured;g__uncultured	1.558667045	0.003752963
d__Bacteria;p__Proteobacteria;c__Alphaproteobacteria;o__Rickettsiales;__;__	0.071644098	0.917603053
d__Bacteria;p__Proteobacteria;c__Alphaproteobacteria;o__Rickettsiales;f__Fokiniaceae;g__MD3-55	-0.831039303	3.24E-04
d__Bacteria;p__Proteobacteria;c__Alphaproteobacteria;o__Rickettsiales;f__Mitochondria;g__Mitochondria	0.224857712	0.836754134
d__Bacteria;p__Proteobacteria;c__Alphaproteobacteria;o__Rickettsiales;f__Rickettsiaceae;g__uncultured	-1.293137423	5.15E-05
d__Bacteria;p__Proteobacteria;c__Alphaproteobacteria;o__Rickettsiales;f__Rickettsiales;g__Candidatus_Jidaibacter	0.071644098	0.922358513
d__Bacteria;p__Proteobacteria;c__Alphaproteobacteria;o__Rickettsiales;f__S25-593;g__S25-593	0.533742218	0.698468667
d__Bacteria;p__Proteobacteria;c__Alphaproteobacteria;o__Rickettsiales;f__SM2D12;g__SM2D12	0.459361034	0.715262645
d__Bacteria;p__Proteobacteria;c__Alphaproteobacteria;o__SAR11_clade;f__Clade_I;g__Clade_Ia	0.743278438	0.746694151
d__Bacteria;p__Proteobacteria;c__Alphaproteobacteria;o__SAR11_clade;f__Clade_I;g__Clade_Ib	0.334463218	0.751912955
d__Bacteria;p__Proteobacteria;c__Alphaproteobacteria;o__SAR11_clade;f__Clade_II;g__Clade_II	0.700667314	0.651610663
d__Bacteria;p__Proteobacteria;c__Alphaproteobacteria;o__SAR11_clade;f__Clade_III;g__Clade_III	0.267572986	0.781191388
d__Bacteria;p__Proteobacteria;c__Alphaproteobacteria;o__Sphingomonadales;f__Sphingomonadaceae;__	-1.74979007	0.160450408
d__Bacteria;p__Proteobacteria;c__Alphaproteobacteria;o__Sphingomonadales;f__Sphingomonadaceae;g__Altererythrobacter	1.016404861	0.152063939
d__Bacteria;p__Proteobacteria;c__Alphaproteobacteria;o__Sphingomonadales;f__Sphingomonadaceae;g__Ellin6055	0.228311974	0.805808067
d__Bacteria;p__Proteobacteria;c__Alphaproteobacteria;o__Sphingomonadales;f__Sphingomonadaceae;g__Erythrobacter	-1.319818326	0.073328949
d__Bacteria;p__Proteobacteria;c__Alphaproteobacteria;o__Sphingomonadales;f__Sphingomonadaceae;g__Novosphingobium	0.54964929	0.123657002
d__Bacteria;p__Proteobacteria;c__Alphaproteobacteria;o__Sphingomonadales;f__Sphingomonadaceae;g__Plot4-2H12	0.18380151	0.84120443
d__Bacteria;p__Proteobacteria;c__Alphaproteobacteria;o__Sphingomonadales;f__Sphingomonadaceae;g__Sphingobium	-0.772921507	0.521031095
d__Bacteria;p__Proteobacteria;c__Alphaproteobacteria;o__Sphingomonadales;f__Sphingomonadaceae;g__Sphingomonas	0.85113677	0.205642975
d__Bacteria;p__Proteobacteria;c__Alphaproteobacteria;o__Sphingomonadales;f__Sphingomonadaceae;g__Sphingorhabdus	-1.113471923	0.108863248
d__Bacteria;p__Proteobacteria;c__Alphaproteobacteria;o__Thalassobaculales;f__uncultured;g__uncultured	1.146502046	0.311001533
d__Bacteria;p__Proteobacteria;c__Alphaproteobacteria;o__uncultured;f__uncultured;g__uncultured	0.871798855	0.004374812
d__Bacteria;p__Proteobacteria;c__Alphaproteobacteria;o__Zavarziniales;f__uncultured;g__uncultured	0.302693158	0.765375445
d__Bacteria;p__Proteobacteria;c__Gammaproteobacteria;__;__;__	-2.734861503	1.60E-09
d__Bacteria;p__Proteobacteria;c__Gammaproteobacteria;o__1013-28-CG33;f__1013-28-CG33;g__1013-28-CG33	-1.319818326	0.146358986
d__Bacteria;p__Proteobacteria;c__Gammaproteobacteria;o__Acidiferrobacterales;f__Acidiferrobacteraceae;g__Sulfurifustis	1.166115546	0.203344708
d__Bacteria;p__Proteobacteria;c__Gammaproteobacteria;o__Acidiferrobacterales;f__Acidiferrobacteraceae;g__uncultured	-2.256594676	0.00807495
d__Bacteria;p__Proteobacteria;c__Gammaproteobacteria;o__Aeromonadales;f__Aeromonadaceae;g__Aeromonas	0.057250537	0.934363203
d__Bacteria;p__Proteobacteria;c__Gammaproteobacteria;o__Aeromonadales;f__Succinivibrionaceae;g__Succinatimonas	0.36346701	0.533985932
d__Bacteria;p__Proteobacteria;c__Gammaproteobacteria;o__Aeromonadales;f__Succinivibrionaceae;g__Succinivibrionaceae_UCG-001	0.437848194	0.475619899
d__Bacteria;p__Proteobacteria;c__Gammaproteobacteria;o__Alteromonadales;f__Alteromonadaceae;__	2.108629273	0.143712589
d__Bacteria;p__Proteobacteria;c__Gammaproteobacteria;o__Alteromonadales;f__Alteromonadaceae;g__Aestuariibacter	0.479569242	0.710703016
d__Bacteria;p__Proteobacteria;c__Gammaproteobacteria;o__Alteromonadales;f__Alteromonadaceae;g__Alteromonas	-1.694461691	0.223406211
d__Bacteria;p__Proteobacteria;c__Gammaproteobacteria;o__Alteromonadales;f__Alteromonadaceae;g__Glaciecola	1.247097606	0.561146068
d__Bacteria;p__Proteobacteria;c__Gammaproteobacteria;o__Alteromonadales;f__Alteromonadaceae;g__Pseudobowmanella	-1.062088363	0.14218268
d__Bacteria;p__Proteobacteria;c__Gammaproteobacteria;o__Alteromonadales;f__Alteromonadaceae;g__Rheinheimera	-1.367518607	0.19024118
d__Bacteria;p__Proteobacteria;c__Gammaproteobacteria;o__Alteromonadales;f__Colwelliaceae;g__Thalassotalea	0.41485057	0.727361944
d__Bacteria;p__Proteobacteria;c__Gammaproteobacteria;o__Alteromonadales;f__Idiomarinaceae;g__Aliidiomarina	0.479569242	0.715262645
d__Bacteria;p__Proteobacteria;c__Gammaproteobacteria;o__Alteromonadales;f__Marinobacteraceae;g__Marinobacter	-1.524186483	0.111507333
d__Bacteria;p__Proteobacteria;c__Gammaproteobacteria;o__Alteromonadales;f__Pseudoalteromonadaceae;__	0.18380151	0.828034154
d__Bacteria;p__Proteobacteria;c__Gammaproteobacteria;o__Alteromonadales;f__Pseudoalteromonadaceae;g__Pseudoalteromonas	-0.874417904	0.70542266
d__Bacteria;p__Proteobacteria;c__Gammaproteobacteria;o__Alteromonadales;f__Pseudoalteromonadaceae;g__Psychrosphaera	0.565512278	0.688449034
d__Bacteria;p__Proteobacteria;c__Gammaproteobacteria;o__Alteromonadales;f__Shewanellaceae;g__Shewanella	-1.463412631	0.101045936
d__Bacteria;p__Proteobacteria;c__Gammaproteobacteria;o__AT-s2-59;f__AT-s2-59;g__AT-s2-59	-4.274229952	1.65E-76
d__Bacteria;p__Proteobacteria;c__Gammaproteobacteria;o__B2M28;f__B2M28;g__B2M28	-4.870859699	1.69E-19
d__Bacteria;p__Proteobacteria;c__Gammaproteobacteria;o__BD7-8;f__BD7-8;g__BD7-8	-1.428292459	0.094648894
d__Bacteria;p__Proteobacteria;c__Gammaproteobacteria;o__Beggiatoales;f__Beggiatoaceae;g__uncultured	-0.811439602	0.229156249
d__Bacteria;p__Proteobacteria;c__Gammaproteobacteria;o__Burkholderiales;__;__	0.720187873	3.77E-08
d__Bacteria;p__Proteobacteria;c__Gammaproteobacteria;o__Burkholderiales;f__A21b;g__A21b	-0.289470841	0.850023724
d__Bacteria;p__Proteobacteria;c__Gammaproteobacteria;o__Burkholderiales;f__Alcaligenaceae;g__Achromobacter	-0.642177817	0.088356411
d__Bacteria;p__Proteobacteria;c__Gammaproteobacteria;o__Burkholderiales;f__Alcaligenaceae;g__Advenella	0.36346701	0.746694151
d__Bacteria;p__Proteobacteria;c__Gammaproteobacteria;o__Burkholderiales;f__Alcaligenaceae;g__Alcaligenes	-0.102226217	0.917603053
d__Bacteria;p__Proteobacteria;c__Gammaproteobacteria;o__Burkholderiales;f__Alcaligenaceae;g__Oligella	-1.113471923	0.031605234
d__Bacteria;p__Proteobacteria;c__Gammaproteobacteria;o__Burkholderiales;f__Alcaligenaceae;g__Paenalcaligenes	-1.428292459	0.094648894
d__Bacteria;p__Proteobacteria;c__Gammaproteobacteria;o__Burkholderiales;f__Aquaspirillaceae;g__Rivicola	0.437848194	0.727361944
d__Bacteria;p__Proteobacteria;c__Gammaproteobacteria;o__Burkholderiales;f__B1-7BS;g__B1-7BS	1.340531594	0.167510602
d__Bacteria;p__Proteobacteria;c__Gammaproteobacteria;o__Burkholderiales;f__Burkholderiaceae;__	-1.371201886	0.338601892
d__Bacteria;p__Proteobacteria;c__Gammaproteobacteria;o__Burkholderiales;f__Burkholderiaceae;g__Burkholderia-Caballeronia-Paraburkholderia	-0.14176636	0.746694151
d__Bacteria;p__Proteobacteria;c__Gammaproteobacteria;o__Burkholderiales;f__Burkholderiaceae;g__Cupriavidus	-0.213577939	0.910200133
d__Bacteria;p__Proteobacteria;c__Gammaproteobacteria;o__Burkholderiales;f__Burkholderiaceae;g__Lautropia	0.617146182	0.640314226
d__Bacteria;p__Proteobacteria;c__Gammaproteobacteria;o__Burkholderiales;f__Burkholderiaceae;g__Limnobacter	-0.623496582	0.290759697
d__Bacteria;p__Proteobacteria;c__Gammaproteobacteria;o__Burkholderiales;f__Burkholderiaceae;g__Polynucleobacter	2.392265633	8.64E-04
d__Bacteria;p__Proteobacteria;c__Gammaproteobacteria;o__Burkholderiales;f__Burkholderiaceae;g__Ralstonia	1.940244786	0.127055541
d__Bacteria;p__Proteobacteria;c__Gammaproteobacteria;o__Burkholderiales;f__Chitinibacteraceae;g__Formivibrio	0.479569242	0.715262645
d__Bacteria;p__Proteobacteria;c__Gammaproteobacteria;o__Burkholderiales;f__Chitinimonadaceae;g__Chitinimonas	1.765382808	0.019452078
d__Bacteria;p__Proteobacteria;c__Gammaproteobacteria;o__Burkholderiales;f__Chromobacteriaceae;g__Aquitalea	1.013430874	0.001375747
d__Bacteria;p__Proteobacteria;c__Gammaproteobacteria;o__Burkholderiales;f__Chromobacteriaceae;g__Crenobacter	-1.281137087	0.436941089
d__Bacteria;p__Proteobacteria;c__Gammaproteobacteria;o__Burkholderiales;f__Chromobacteriaceae;g__Paludibacterium	0.740601047	0.640641355
d__Bacteria;p__Proteobacteria;c__Gammaproteobacteria;o__Burkholderiales;f__Chromobacteriaceae;g__Pseudogulbenkiania	1.523880373	0.151785437
d__Bacteria;p__Proteobacteria;c__Gammaproteobacteria;o__Burkholderiales;f__Chromobacteriaceae;g__Vogesella	-1.337741718	0.273542268
d__Bacteria;p__Proteobacteria;c__Gammaproteobacteria;o__Burkholderiales;f__Comamonadaceae;__	0.2860626	0.423089271
d__Bacteria;p__Proteobacteria;c__Gammaproteobacteria;o__Burkholderiales;f__Comamonadaceae;g__Aquabacterium	-2.222035199	0.025447775
d__Bacteria;p__Proteobacteria;c__Gammaproteobacteria;o__Burkholderiales;f__Comamonadaceae;g__Comamonas	0.246541936	0.922358513
d__Bacteria;p__Proteobacteria;c__Gammaproteobacteria;o__Burkholderiales;f__Comamonadaceae;g__Curvibacter	3.074087558	0.010597022
d__Bacteria;p__Proteobacteria;c__Gammaproteobacteria;o__Burkholderiales;f__Comamonadaceae;g__Delftia	-1.630337727	0.127055541
d__Bacteria;p__Proteobacteria;c__Gammaproteobacteria;o__Burkholderiales;f__Comamonadaceae;g__Hydrogenophaga	0.695578157	0.572981081
d__Bacteria;p__Proteobacteria;c__Gammaproteobacteria;o__Burkholderiales;f__Comamonadaceae;g__Ramlibacter	0.347581878	0.581778416
d__Bacteria;p__Proteobacteria;c__Gammaproteobacteria;o__Burkholderiales;f__Comamonadaceae;g__uncultured	-1.463412631	0.101045936
d__Bacteria;p__Proteobacteria;c__Gammaproteobacteria;o__Burkholderiales;f__Gallionellaceae;__	1.707229152	0.140192339
d__Bacteria;p__Proteobacteria;c__Gammaproteobacteria;o__Burkholderiales;f__Gallionellaceae;g__Candidatus_Nitrotoga	-2.606931982	0.146358986
d__Bacteria;p__Proteobacteria;c__Gammaproteobacteria;o__Burkholderiales;f__Gallionellaceae;g__Sideroxydans	1.012801223	0.416438923
d__Bacteria;p__Proteobacteria;c__Gammaproteobacteria;o__Burkholderiales;f__Hydrogenophilaceae;g__Hydrogenophilus	-0.53921639	0.757084991
d__Bacteria;p__Proteobacteria;c__Gammaproteobacteria;o__Burkholderiales;f__Hydrogenophilaceae;g__Thiobacillus	-3.018520667	0.030351271
d__Bacteria;p__Proteobacteria;c__Gammaproteobacteria;o__Burkholderiales;f__Hydrogenophilaceae;g__uncultured	-1.794496555	0.183830206
d__Bacteria;p__Proteobacteria;c__Gammaproteobacteria;o__Burkholderiales;f__Leeiaceae;g__Leeia	0.36346701	0.746694151
d__Bacteria;p__Proteobacteria;c__Gammaproteobacteria;o__Burkholderiales;f__Methylophilaceae;__	0.36346701	0.746694151
d__Bacteria;p__Proteobacteria;c__Gammaproteobacteria;o__Burkholderiales;f__Methylophilaceae;g__Methylobacillus	0.13241795	0.864860053
d__Bacteria;p__Proteobacteria;c__Gammaproteobacteria;o__Burkholderiales;f__Methylophilaceae;g__Methylophilaceae	-0.075938684	0.855590505
d__Bacteria;p__Proteobacteria;c__Gammaproteobacteria;o__Burkholderiales;f__Methylophilaceae;g__Methylophilus	0.459361034	0.720995367
d__Bacteria;p__Proteobacteria;c__Gammaproteobacteria;o__Burkholderiales;f__Methylophilaceae;g__MM1	0.793795071	1.73E-05
d__Bacteria;p__Proteobacteria;c__Gammaproteobacteria;o__Burkholderiales;f__Methylophilaceae;g__MM2	1.083295093	0.199208431
d__Bacteria;p__Proteobacteria;c__Gammaproteobacteria;o__Burkholderiales;f__Methylophilaceae;g__OM43_clade	1.157676277	0.572510236
d__Bacteria;p__Proteobacteria;c__Gammaproteobacteria;o__Burkholderiales;f__Neisseriaceae;__	-1.232363571	0.055918622
d__Bacteria;p__Proteobacteria;c__Gammaproteobacteria;o__Burkholderiales;f__Neisseriaceae;g__Neisseria	0.197504621	0.911708794
d__Bacteria;p__Proteobacteria;c__Gammaproteobacteria;o__Burkholderiales;f__Neisseriaceae;g__uncultured	1.128333257	0.004090686
d__Bacteria;p__Proteobacteria;c__Gammaproteobacteria;o__Burkholderiales;f__Neisseriaceae;g__Uruburuella	0.120511922	0.937445336
d__Bacteria;p__Proteobacteria;c__Gammaproteobacteria;o__Burkholderiales;f__Nitrosomonadaceae;__	-1.409239654	0.090746007
d__Bacteria;p__Proteobacteria;c__Gammaproteobacteria;o__Burkholderiales;f__Nitrosomonadaceae;g__Ellin6067	1.31909644	0.182594567
d__Bacteria;p__Proteobacteria;c__Gammaproteobacteria;o__Burkholderiales;f__Nitrosomonadaceae;g__GOUTA6	2.991721925	3.22E-35
d__Bacteria;p__Proteobacteria;c__Gammaproteobacteria;o__Burkholderiales;f__Nitrosomonadaceae;g__IS-44	2.566133885	5.12E-15
d__Bacteria;p__Proteobacteria;c__Gammaproteobacteria;o__Burkholderiales;f__Nitrosomonadaceae;g__mle1-7	1.441246841	5.97E-15
d__Bacteria;p__Proteobacteria;c__Gammaproteobacteria;o__Burkholderiales;f__Nitrosomonadaceae;g__MND1	0.376856987	0.504687358
d__Bacteria;p__Proteobacteria;c__Gammaproteobacteria;o__Burkholderiales;f__Nitrosomonadaceae;g__Nitrosomonas	0.267572986	0.798961265
d__Bacteria;p__Proteobacteria;c__Gammaproteobacteria;o__Burkholderiales;f__Oxalobacteraceae;__	-0.416945929	0.203344708
d__Bacteria;p__Proteobacteria;c__Gammaproteobacteria;o__Burkholderiales;f__Oxalobacteraceae;g__Duganella	2.416028661	0.013517562
d__Bacteria;p__Proteobacteria;c__Gammaproteobacteria;o__Burkholderiales;f__Oxalobacteraceae;g__Herbaspirillum	3.66069529	1.09E-36
d__Bacteria;p__Proteobacteria;c__Gammaproteobacteria;o__Burkholderiales;f__Oxalobacteraceae;g__Massilia	0.705753095	0.639293206
d__Bacteria;p__Proteobacteria;c__Gammaproteobacteria;o__Burkholderiales;f__Oxalobacteraceae;g__Undibacterium	3.304658457	8.45E-17
d__Bacteria;p__Proteobacteria;c__Gammaproteobacteria;o__Burkholderiales;f__Rhodocyclaceae;__	2.681269304	0.01131759
d__Bacteria;p__Proteobacteria;c__Gammaproteobacteria;o__Burkholderiales;f__Rhodocyclaceae;g__Azospira	-1.582304279	0.12795536
d__Bacteria;p__Proteobacteria;c__Gammaproteobacteria;o__Burkholderiales;f__Rhodocyclaceae;g__Dechlorobacter	0.689105461	0.624628356
d__Bacteria;p__Proteobacteria;c__Gammaproteobacteria;o__Burkholderiales;f__Rhodocyclaceae;g__Propionivibrio	2.859378264	4.07E-13
d__Bacteria;p__Proteobacteria;c__Gammaproteobacteria;o__Burkholderiales;f__Rhodocyclaceae;g__Sterolibacterium	-1.341210196	0.286147908
d__Bacteria;p__Proteobacteria;c__Gammaproteobacteria;o__Burkholderiales;f__Rhodocyclaceae;g__Uliginosibacterium	2.136834683	1.90E-41
d__Bacteria;p__Proteobacteria;c__Gammaproteobacteria;o__Burkholderiales;f__Rhodocyclaceae;g__uncultured	1.587199092	3.82E-07
d__Bacteria;p__Proteobacteria;c__Gammaproteobacteria;o__Burkholderiales;f__Rhodocyclaceae;g__Zoogloea	1.189446337	0.175312686
d__Bacteria;p__Proteobacteria;c__Gammaproteobacteria;o__Burkholderiales;f__SC-I-84;g__SC-I-84	-0.735145279	0.632985269
d__Bacteria;p__Proteobacteria;c__Gammaproteobacteria;o__Burkholderiales;f__Sulfuricellaceae;g__Ferritrophicum	1.056614191	0.192851816
d__Bacteria;p__Proteobacteria;c__Gammaproteobacteria;o__Burkholderiales;f__Sutterellaceae;g__Parasutterella	-0.109442869	0.888422304
d__Bacteria;p__Proteobacteria;c__Gammaproteobacteria;o__Burkholderiales;f__Sutterellaceae;g__Sutterella	-0.167112435	0.835334391
d__Bacteria;p__Proteobacteria;c__Gammaproteobacteria;o__Burkholderiales;f__Sutterellaceae;g__uncultured	2.152734477	0.012752869
d__Bacteria;p__Proteobacteria;c__Gammaproteobacteria;o__Burkholderiales;f__T34;g__T34	1.130995374	4.40E-12
d__Bacteria;p__Proteobacteria;c__Gammaproteobacteria;o__Burkholderiales;f__TRA3-20;g__TRA3-20	1.091900988	0.32317368
d__Bacteria;p__Proteobacteria;c__Gammaproteobacteria;o__Burkholderiales;f__uncultured;g__uncultured	0.36346701	0.746694151
d__Bacteria;p__Proteobacteria;c__Gammaproteobacteria;o__Cardiobacteriales;f__Cardiobacteriaceae;g__Cardiobacterium	-1.062088363	0.02200134
d__Bacteria;p__Proteobacteria;c__Gammaproteobacteria;o__Cardiobacteriales;f__Wohlfahrtiimonadaceae;g__Ignatzschineria	-1.344520983	0.07877982
d__Bacteria;p__Proteobacteria;c__Gammaproteobacteria;o__CCD24;f__CCD24;g__CCD24	2.538823797	0.02200134
d__Bacteria;p__Proteobacteria;c__Gammaproteobacteria;o__Cellvibrionales;f__BD2-7;g__BD2-7	-4.64498515	1.13E-19
d__Bacteria;p__Proteobacteria;c__Gammaproteobacteria;o__Cellvibrionales;f__Cellvibrionaceae;__	-2.270202007	0.016494409
d__Bacteria;p__Proteobacteria;c__Gammaproteobacteria;o__Cellvibrionales;f__Cellvibrionaceae;g__Cellvibrio	0.18380151	0.828034154
d__Bacteria;p__Proteobacteria;c__Gammaproteobacteria;o__Cellvibrionales;f__Cellvibrionaceae;g__Simiduia	-1.197243399	0.165215568
d__Bacteria;p__Proteobacteria;c__Gammaproteobacteria;o__Cellvibrionales;f__Cellvibrionaceae;g__Umboniibacter	0.796561338	0.632985269
d__Bacteria;p__Proteobacteria;c__Gammaproteobacteria;o__Cellvibrionales;f__Halieaceae;__	-3.96312572	0.001402853
d__Bacteria;p__Proteobacteria;c__Gammaproteobacteria;o__Cellvibrionales;f__Halieaceae;g__Halioglobus	-5.190330022	6.32E-63
d__Bacteria;p__Proteobacteria;c__Gammaproteobacteria;o__Cellvibrionales;f__Halieaceae;g__OM60(NOR5)_clade	0.621196973	0.674135055
d__Bacteria;p__Proteobacteria;c__Gammaproteobacteria;o__Cellvibrionales;f__Halieaceae;g__Parahaliea	-1.293137423	0.06825345
d__Bacteria;p__Proteobacteria;c__Gammaproteobacteria;o__Cellvibrionales;f__Microbulbiferaceae;g__Microbulbifer	-1.232363571	0.170589066
d__Bacteria;p__Proteobacteria;c__Gammaproteobacteria;o__Cellvibrionales;f__Spongiibacteraceae;__	-1.881000287	0.016297495
d__Bacteria;p__Proteobacteria;c__Gammaproteobacteria;o__Cellvibrionales;f__Spongiibacteraceae;g__BD1-7_clade	-0.909835562	0.429404017
d__Bacteria;p__Proteobacteria;c__Gammaproteobacteria;o__Cellvibrionales;f__Spongiibacteraceae;g__Spongiibacter	-1.409239654	0.193254691
d__Bacteria;p__Proteobacteria;c__Gammaproteobacteria;o__CHAB-XI-27;f__CHAB-XI-27;g__CHAB-XI-27	-0.09863111	0.860558785
d__Bacteria;p__Proteobacteria;c__Gammaproteobacteria;o__Chromatiales;__;__	-3.784286691	0.02258228
d__Bacteria;p__Proteobacteria;c__Gammaproteobacteria;o__Chromatiales;f__Chromatiaceae;g__Candidatus_Thiobios	-5.441610167	2.25E-51
d__Bacteria;p__Proteobacteria;c__Gammaproteobacteria;o__Chromatiales;f__Chromatiaceae;g__Halochromatium	-1.925510751	0.004482199
d__Bacteria;p__Proteobacteria;c__Gammaproteobacteria;o__Chromatiales;f__Chromatiaceae;g__uncultured	-2.478253444	0.020778254
d__Bacteria;p__Proteobacteria;c__Gammaproteobacteria;o__Chromatiales;f__Sedimenticolaceae;g__Candidatus_Thiodiazotropha	-1.344520983	0.07877982
d__Bacteria;p__Proteobacteria;c__Gammaproteobacteria;o__Chromatiales;f__Sedimenticolaceae;g__Sedimenticola	-4.516191397	4.72E-34
d__Bacteria;p__Proteobacteria;c__Gammaproteobacteria;o__Chromatiales;f__Sedimenticolaceae;g__uncultured	-3.065844088	0.01324076
d__Bacteria;p__Proteobacteria;c__Gammaproteobacteria;o__Competibacterales;f__Competibacteraceae;g__Candidatus_Competibacter	-1.293137423	0.06825345
d__Bacteria;p__Proteobacteria;c__Gammaproteobacteria;o__Coxiellales;f__Coxiellaceae;g__Coxiella	0.642067034	0.009914073
d__Bacteria;p__Proteobacteria;c__Gammaproteobacteria;o__Diplorickettsiales;f__Diplorickettsiaceae;g__Aquicella	0.796344818	0.443563622
d__Bacteria;p__Proteobacteria;c__Gammaproteobacteria;o__Diplorickettsiales;f__Diplorickettsiaceae;g__uncultured	0.796561338	0.602942414
d__Bacteria;p__Proteobacteria;c__Gammaproteobacteria;o__EC3;f__EC3;g__EC3	-1.157982387	0.040474833
d__Bacteria;p__Proteobacteria;c__Gammaproteobacteria;o__Ectothiorhodospirales;__;__	-4.795556397	8.47E-39
d__Bacteria;p__Proteobacteria;c__Gammaproteobacteria;o__Ectothiorhodospirales;f__Acidihalobacteraceae;g__Acidihalobacter	-4.588516728	5.49E-40
d__Bacteria;p__Proteobacteria;c__Gammaproteobacteria;o__Ectothiorhodospirales;f__Ectothiorhodospiraceae;g__Thiogranum	-5.682720975	2.61E-79
d__Bacteria;p__Proteobacteria;c__Gammaproteobacteria;o__Ectothiorhodospirales;f__Ectothiorhodospiraceae;g__uncultured	-0.202016086	0.860558785
d__Bacteria;p__Proteobacteria;c__Gammaproteobacteria;o__Ectothiorhodospirales;f__Thioalkalispiraceae;g__Thioalkalispira-Sulfurivermis	-3.558745329	8.54E-07
d__Bacteria;p__Proteobacteria;c__Gammaproteobacteria;o__Ectothiorhodospirales;f__Thioalkalispiraceae;g__Thiohalophilus	-6.805541986	1.63E-219
d__Bacteria;p__Proteobacteria;c__Gammaproteobacteria;o__Ectothiorhodospirales;f__Thioalkalispiraceae;g__uncultured	0.87694869	0.340681691
d__Bacteria;p__Proteobacteria;c__Gammaproteobacteria;o__Enterobacterales;__;__	-2.08734669	0.176575032
d__Bacteria;p__Proteobacteria;c__Gammaproteobacteria;o__Enterobacterales;f__Enterobacteriaceae;__	0.71515053	0.401568853
d__Bacteria;p__Proteobacteria;c__Gammaproteobacteria;o__Enterobacterales;f__Enterobacteriaceae;g__Escherichia-Shigella	-0.137278634	0.859074535
d__Bacteria;p__Proteobacteria;c__Gammaproteobacteria;o__Enterobacterales;f__Erwiniaceae;g__Pantoea	2.637532807	0.00231667
d__Bacteria;p__Proteobacteria;c__Gammaproteobacteria;o__Enterobacterales;f__Morganellaceae;g__Buchnera	-0.735145279	0.512778847
d__Bacteria;p__Proteobacteria;c__Gammaproteobacteria;o__Enterobacterales;f__Morganellaceae;g__Morganella	-1.502673643	0.214785492
d__Bacteria;p__Proteobacteria;c__Gammaproteobacteria;o__Enterobacterales;f__Morganellaceae;g__Proteus	-0.2185207	0.715262645
d__Bacteria;p__Proteobacteria;c__Gammaproteobacteria;o__Enterobacterales;f__Morganellaceae;g__Providencia	0.024675613	0.995701885
d__Bacteria;p__Proteobacteria;c__Gammaproteobacteria;o__Enterobacterales;f__Pectobacteriaceae;g__Dickeya	3.335367283	6.31E-22
d__Bacteria;p__Proteobacteria;c__Gammaproteobacteria;o__Enterobacterales;f__Yersiniaceae;g__Serratia	-0.079183078	0.932874564
d__Bacteria;p__Proteobacteria;c__Gammaproteobacteria;o__EPR3968-O8a-Bc78;f__EPR3968-O8a-Bc78;g__EPR3968-O8a-Bc78	-1.389031447	0.086511483
d__Bacteria;p__Proteobacteria;c__Gammaproteobacteria;o__FGL7S;f__FGL7S;g__FGL7S	-4.52294663	6.23E-15
d__Bacteria;p__Proteobacteria;c__Gammaproteobacteria;o__Ga0077536;f__Ga0077536;g__Ga0077536	-3.745212977	5.94E-171
d__Bacteria;p__Proteobacteria;c__Gammaproteobacteria;o__Gammaproteobacteria_Incertae_Sedis;f__Unknown_Family;g__Acidibacter	1.263896278	4.21E-23
d__Bacteria;p__Proteobacteria;c__Gammaproteobacteria;o__Gammaproteobacteria_Incertae_Sedis;f__Unknown_Family;g__uncultured	-4.262521961	4.85E-17
d__Bacteria;p__Proteobacteria;c__Gammaproteobacteria;o__Gammaproteobacteria_Incertae_Sedis;f__Unknown_Family;g__Unknown_Family	0.479569242	0.715262645
d__Bacteria;p__Proteobacteria;c__Gammaproteobacteria;o__HOC36;f__HOC36;g__HOC36	-1.980384745	0.049569225
d__Bacteria;p__Proteobacteria;c__Gammaproteobacteria;o__JG36-TzT-191;f__JG36-TzT-191;g__JG36-TzT-191	2.372089001	7.25E-06
d__Bacteria;p__Proteobacteria;c__Gammaproteobacteria;o__KF-JG30-C25;f__KF-JG30-C25;g__KF-JG30-C25	2.190346651	1.82E-29
d__Bacteria;p__Proteobacteria;c__Gammaproteobacteria;o__KI89A_clade;f__KI89A_clade;g__KI89A_clade	-2.799190359	0.012090359
d__Bacteria;p__Proteobacteria;c__Gammaproteobacteria;o__Legionellales;f__Legionellaceae;g__Legionella	-1.912770347	0.001859396
d__Bacteria;p__Proteobacteria;c__Gammaproteobacteria;o__Methylococcales;f__Methylococcaceae;__	0.580329532	0.70542266
d__Bacteria;p__Proteobacteria;c__Gammaproteobacteria;o__Methylococcales;f__Methylococcaceae;g__Candidatus_Methylospira	1.718858239	0.113452021
d__Bacteria;p__Proteobacteria;c__Gammaproteobacteria;o__Methylococcales;f__Methylococcaceae;g__Methylocaldum	-1.319818326	0.073328949
d__Bacteria;p__Proteobacteria;c__Gammaproteobacteria;o__Methylococcales;f__Methylococcaceae;g__Methylococcus	2.178172659	1.45E-05
d__Bacteria;p__Proteobacteria;c__Gammaproteobacteria;o__Methylococcales;f__Methylococcaceae;g__Methylogaea	0.228311974	0.798961265
d__Bacteria;p__Proteobacteria;c__Gammaproteobacteria;o__Methylococcales;f__Methylococcaceae;g__uncultured	0.390147913	0.732952835
d__Bacteria;p__Proteobacteria;c__Gammaproteobacteria;o__Methylococcales;f__Methylomonadaceae;__	-0.857720205	0.457927196
d__Bacteria;p__Proteobacteria;c__Gammaproteobacteria;o__Methylococcales;f__Methylomonadaceae;g__Methylomonas	1.274782525	0.265949046
d__Bacteria;p__Proteobacteria;c__Gammaproteobacteria;o__Milano-WF1B-44;f__Milano-WF1B-44;g__Milano-WF1B-44	-2.697179956	0.011124853
d__Bacteria;p__Proteobacteria;c__Gammaproteobacteria;o__Nitrosococcales;f__Nitrosococcaceae;g__SZB85	-2.343098407	0.008947714
d__Bacteria;p__Proteobacteria;c__Gammaproteobacteria;o__Oceanospirillales;f__Alcanivoracaceae;g__Ketobacter	-1.264133631	0.175132662
d__Bacteria;p__Proteobacteria;c__Gammaproteobacteria;o__Oceanospirillales;f__Alcanivoracaceae1;g__Alcanivorax	-0.735145279	0.731224173
d__Bacteria;p__Proteobacteria;c__Gammaproteobacteria;o__Oceanospirillales;f__Hahellaceae;g__Hahella	-4.325079751	1.43E-27
d__Bacteria;p__Proteobacteria;c__Gammaproteobacteria;o__Oceanospirillales;f__Halomonadaceae;g__Chromohalobacter	1.061947638	0.452398124
d__Bacteria;p__Proteobacteria;c__Gammaproteobacteria;o__Oceanospirillales;f__Halomonadaceae;g__Halomonas	0.217011457	0.9068476
d__Bacteria;p__Proteobacteria;c__Gammaproteobacteria;o__Oceanospirillales;f__Marinomonadaceae;g__Marinomonas	-1.062088363	0.02200134
d__Bacteria;p__Proteobacteria;c__Gammaproteobacteria;o__Oceanospirillales;f__Nitrincolaceae;g__Marinobacterium	-3.058081771	0.048366985
d__Bacteria;p__Proteobacteria;c__Gammaproteobacteria;o__Oceanospirillales;f__Nitrincolaceae;g__Motiliproteus	-1.389031447	0.192218124
d__Bacteria;p__Proteobacteria;c__Gammaproteobacteria;o__Oceanospirillales;f__Oceanospirillaceae;g__Oceanospirillum	-2.262711055	0.011392152
d__Bacteria;p__Proteobacteria;c__Gammaproteobacteria;o__Oceanospirillales;f__Oleiphilaceae;g__Oleiphilus	-2.692937501	0.148493791
d__Bacteria;p__Proteobacteria;c__Gammaproteobacteria;o__Oceanospirillales;f__Pseudohongiellaceae;g__Pseudohongiella	-1.444359826	0.524209407
d__Bacteria;p__Proteobacteria;c__Gammaproteobacteria;o__Oceanospirillales;f__Saccharospirillaceae;__	-0.218279474	0.917613492
d__Bacteria;p__Proteobacteria;c__Gammaproteobacteria;o__Oceanospirillales;f__Saccharospirillaceae;g__Bermanella	-0.658108038	0.74323134
d__Bacteria;p__Proteobacteria;c__Gammaproteobacteria;o__Oceanospirillales;f__Saccharospirillaceae;g__Gynuella	-1.389031447	0.086511483
d__Bacteria;p__Proteobacteria;c__Gammaproteobacteria;o__Oceanospirillales;f__Saccharospirillaceae;g__Litoribrevibacter	-0.97532733	0.616029426
d__Bacteria;p__Proteobacteria;c__Gammaproteobacteria;o__Oceanospirillales;f__Saccharospirillaceae;g__Oceaniserpentilla	0.267572986	0.781191388
d__Bacteria;p__Proteobacteria;c__Gammaproteobacteria;o__Oceanospirillales;f__Saccharospirillaceae;g__Oceanobacter	-2.78049387	0.04327024
d__Bacteria;p__Proteobacteria;c__Gammaproteobacteria;o__Oceanospirillales;f__Saccharospirillaceae;g__Oleibacter	0.18380151	0.828034154
d__Bacteria;p__Proteobacteria;c__Gammaproteobacteria;o__Oceanospirillales;f__Saccharospirillaceae;g__Oleispira	0.498622046	0.70542266
d__Bacteria;p__Proteobacteria;c__Gammaproteobacteria;o__Oceanospirillales;f__Saccharospirillaceae;g__Thalassolituus	-5.783908957	3.28E-13
d__Bacteria;p__Proteobacteria;c__Gammaproteobacteria;o__Oceanospirillales;f__Saccharospirillaceae;g__uncultured	0.334463218	0.751912955
d__Bacteria;p__Proteobacteria;c__Gammaproteobacteria;o__Pasteurellales;f__Pasteurellaceae;__	-1.524652794	0.001447513
d__Bacteria;p__Proteobacteria;c__Gammaproteobacteria;o__Pasteurellales;f__Pasteurellaceae;g__Haemophilus	-0.641116583	0.764361825
d__Bacteria;p__Proteobacteria;c__Gammaproteobacteria;o__Pasteurellales;f__Pasteurellaceae;g__Muribacter	-1.98279417	0.167510602
d__Bacteria;p__Proteobacteria;c__Gammaproteobacteria;o__Pasteurellales;f__Pasteurellaceae;g__Pasteurella	0.459361034	0.720995367
d__Bacteria;p__Proteobacteria;c__Gammaproteobacteria;o__PLTA13;f__PLTA13;g__PLTA13	-1.890390579	0.116451824
d__Bacteria;p__Proteobacteria;c__Gammaproteobacteria;o__Pseudomonadales;f__Moraxellaceae;__	0.267572986	0.798961265
d__Bacteria;p__Proteobacteria;c__Gammaproteobacteria;o__Pseudomonadales;f__Moraxellaceae;g__Acinetobacter	0.197814845	0.765375445
d__Bacteria;p__Proteobacteria;c__Gammaproteobacteria;o__Pseudomonadales;f__Moraxellaceae;g__Enhydrobacter	2.75471549	3.83E-04
d__Bacteria;p__Proteobacteria;c__Gammaproteobacteria;o__Pseudomonadales;f__Moraxellaceae;g__Moraxella	0.069677524	0.954696684
d__Bacteria;p__Proteobacteria;c__Gammaproteobacteria;o__Pseudomonadales;f__Moraxellaceae;g__Perlucidibaca	-1.293137423	0.17915085
d__Bacteria;p__Proteobacteria;c__Gammaproteobacteria;o__Pseudomonadales;f__Moraxellaceae;g__Psychrobacter	-1.157982387	0.040474833
d__Bacteria;p__Proteobacteria;c__Gammaproteobacteria;o__Pseudomonadales;f__Moraxellaceae;g__uncultured	-0.671181609	0.616029426
d__Bacteria;p__Proteobacteria;c__Gammaproteobacteria;o__Pseudomonadales;f__Pseudomonadaceae;g__Pseudomonas	-0.880204686	3.97E-05
d__Bacteria;p__Proteobacteria;c__Gammaproteobacteria;o__R7C24;f__R7C24;g__R7C24	0.334463218	0.757713983
d__Bacteria;p__Proteobacteria;c__Gammaproteobacteria;o__Run-SP154;f__Run-SP154;g__Run-SP154	-3.063384052	0.013583807
d__Bacteria;p__Proteobacteria;c__Gammaproteobacteria;o__Salinisphaerales;f__Solimonadaceae;g__Alkanibacter	-0.352677794	0.773970644
d__Bacteria;p__Proteobacteria;c__Gammaproteobacteria;o__Salinisphaerales;f__Solimonadaceae;g__Nevskia	0.69708305	0.720995367
d__Bacteria;p__Proteobacteria;c__Gammaproteobacteria;o__SAR86_clade;f__SAR86_clade;g__SAR86_clade	1.049596388	0.585857307
d__Bacteria;p__Proteobacteria;c__Gammaproteobacteria;o__SS1-B-09-64;f__SS1-B-09-64;g__SS1-B-09-64	-1.409239654	0.090746007
d__Bacteria;p__Proteobacteria;c__Gammaproteobacteria;o__Steroidobacterales;f__Steroidobacteraceae;__	0.228311974	0.822304863
d__Bacteria;p__Proteobacteria;c__Gammaproteobacteria;o__Steroidobacterales;f__Steroidobacteraceae;g__Steroidobacter	0.334463218	0.757713983
d__Bacteria;p__Proteobacteria;c__Gammaproteobacteria;o__Steroidobacterales;f__Steroidobacteraceae;g__uncultured	1.232246225	1.83E-09
d__Bacteria;p__Proteobacteria;c__Gammaproteobacteria;o__Steroidobacterales;f__Woeseiaceae;g__JTB255_marine_benthic_group	-2.620734782	0.010106572
d__Bacteria;p__Proteobacteria;c__Gammaproteobacteria;o__Steroidobacterales;f__Woeseiaceae;g__Woeseia	-4.314523377	6.10E-14
d__Bacteria;p__Proteobacteria;c__Gammaproteobacteria;o__SZB30;f__SZB30;g__SZB30	-2.972121624	0
d__Bacteria;p__Proteobacteria;c__Gammaproteobacteria;o__TDNP-Wbc97-11-7-16;f__TDNP-Wbc97-11-7-16;g__TDNP-Wbc97-11-7-16	-1.509999945	0.108863248
d__Bacteria;p__Proteobacteria;c__Gammaproteobacteria;o__Tenderiales;f__Tenderiaceae;g__Candidatus_Tenderia	-3.807458866	7.36E-14
d__Bacteria;p__Proteobacteria;c__Gammaproteobacteria;o__Thiohalorhabdales;f__Thiohalorhabdaceae;g__uncultured	-1.293137423	0.06825345
d__Bacteria;p__Proteobacteria;c__Gammaproteobacteria;o__Thiomicrospirales;f__Thioglobaceae;__	0.334463218	0.751912955
d__Bacteria;p__Proteobacteria;c__Gammaproteobacteria;o__Thiomicrospirales;f__Thioglobaceae;g__SUP05_cluster	0.580329532	0.683392801
d__Bacteria;p__Proteobacteria;c__Gammaproteobacteria;o__Thiomicrospirales;f__Thiomicrospiraceae;g__Thiomicrorhabdus	-5.967335638	8.47E-15
d__Bacteria;p__Proteobacteria;c__Gammaproteobacteria;o__Thiomicrospirales;f__Thiomicrospiraceae;g__uncultured	-5.392034094	1.29E-09
d__Bacteria;p__Proteobacteria;c__Gammaproteobacteria;o__Thiotrichales;f__Thiotrichaceae;g__uncultured	-5.437185392	4.56E-28
d__Bacteria;p__Proteobacteria;c__Gammaproteobacteria;o__UBA10353_marine_group;f__UBA10353_marine_group;g__UBA10353_marine_group	0.41485057	0.727361944
d__Bacteria;p__Proteobacteria;c__Gammaproteobacteria;o__uncultured;f__uncultured;g__uncultured	0.505948348	0.224462932
d__Bacteria;p__Proteobacteria;c__Gammaproteobacteria;o__Vibrionales;f__Vibrionaceae;g__Photobacterium	-0.228395193	0.891979201
d__Bacteria;p__Proteobacteria;c__Gammaproteobacteria;o__Vibrionales;f__Vibrionaceae;g__Vibrio	0.776252787	0.662642689
d__Bacteria;p__Proteobacteria;c__Gammaproteobacteria;o__WD260;f__WD260;g__WD260	-0.660764095	0.682567885
d__Bacteria;p__Proteobacteria;c__Gammaproteobacteria;o__Xanthomonadales;f__Rhodanobacteraceae;g__Dokdonella	-1.001314511	0.012885326
d__Bacteria;p__Proteobacteria;c__Gammaproteobacteria;o__Xanthomonadales;f__Rhodanobacteraceae;g__Dyella	-1.537793815	0.113211978
d__Bacteria;p__Proteobacteria;c__Gammaproteobacteria;o__Xanthomonadales;f__Rhodanobacteraceae;g__Luteibacter	-0.651373802	0.650949195
d__Bacteria;p__Proteobacteria;c__Gammaproteobacteria;o__Xanthomonadales;f__Rhodanobacteraceae;g__Rhodanobacter	-0.819326121	0.041571944
d__Bacteria;p__Proteobacteria;c__Gammaproteobacteria;o__Xanthomonadales;f__Xanthomonadaceae;__	0.580329532	0.70542266
d__Bacteria;p__Proteobacteria;c__Gammaproteobacteria;o__Xanthomonadales;f__Xanthomonadaceae;g__Arenimonas	0.343258803	0.84120443
d__Bacteria;p__Proteobacteria;c__Gammaproteobacteria;o__Xanthomonadales;f__Xanthomonadaceae;g__Luteimonas	0.18380151	0.84120443
d__Bacteria;p__Proteobacteria;c__Gammaproteobacteria;o__Xanthomonadales;f__Xanthomonadaceae;g__Stenotrophomonas	-0.308251077	0.720872348
d__Bacteria;p__Proteobacteria;c__Gammaproteobacteria;o__Xanthomonadales;f__Xanthomonadaceae;g__Thermomonas	0.886338983	0.312571258
d__Bacteria;p__Proteobacteria;c__Gammaproteobacteria;o__Xanthomonadales;f__Xanthomonadaceae;g__uncultured	-1.232363571	0.055918622
d__Bacteria;p__Proteobacteria;c__Gammaproteobacteria;o__Xanthomonadales;f__Xanthomonadaceae;g__Xanthomonas	0.302693158	0.783640081
d__Bacteria;p__Proteobacteria;c__Magnetococcia;o__Magnetococcales;f__Magnetococcaceae;g__Magnetococcus	-1.001314511	0.012885326
d__Bacteria;p__Proteobacteria;c__Proteobacteria;o__Proteobacteria;f__Proteobacteria;g__Proteobacteria	-1.264133631	0.063066187
d__Bacteria;p__Proteobacteria;c__Zetaproteobacteria;o__Mariprofundales;f__Mariprofundaceae;g__Mariprofundus	-1.232363571	0.055918622
d__Bacteria;p__RCP2-54;c__RCP2-54;o__RCP2-54;f__RCP2-54;g__RCP2-54	-1.062088363	0.422141546
d__Bacteria;p__SAR324_clade(Marine_group_B);c__SAR324_clade(Marine_group_B);o__SAR324_clade(Marine_group_B);f__SAR324_clade(Marine_group_B);g__SAR324_clade(Marine_group_B)	0.452347191	1.61E-05
d__Bacteria;p__Schekmanbacteria;c__Schekmanbacteria;o__Schekmanbacteria;f__Schekmanbacteria;g__Schekmanbacteria	-2.694569108	4.81E-46
d__Bacteria;p__Spirochaetota;c__Brachyspirae;o__Brachyspirales;f__Brachyspirales_Incertae_Sedis;g__Exilispira	0.498622046	0.70542266
d__Bacteria;p__Spirochaetota;c__Brevinematia;o__Brevinematales;f__Brevinemataceae;g__Brevinema	0.725520807	0.010779835
d__Bacteria;p__Spirochaetota;c__Leptospirae;o__Leptospirales;f__Leptospiraceae;g__Leptonema	0.899946314	0.311001533
d__Bacteria;p__Spirochaetota;c__Leptospirae;o__Leptospirales;f__Leptospiraceae;g__RBG-16-49-21	0.639296589	1.11E-04
d__Bacteria;p__Spirochaetota;c__Leptospirae;o__Leptospirales;f__Leptospiraceae;g__uncultured	-1.710725079	0.004094098
d__Bacteria;p__Spirochaetota;c__MVP-15;o__MVP-15;f__MVP-15;g__MVP-15	-0.09863111	0.934430746
d__Bacteria;p__Spirochaetota;c__Spirochaetia;o__Spirochaetales;f__Spirochaetaceae;__	2.45253386	2.16E-20
d__Bacteria;p__Spirochaetota;c__Spirochaetia;o__Spirochaetales;f__Spirochaetaceae;g__Candidatus_Marispirochaeta	0.498622046	0.64533769
d__Bacteria;p__Spirochaetota;c__Spirochaetia;o__Spirochaetales;f__Spirochaetaceae;g__GWE2-31-10	0.075091216	0.826870184
d__Bacteria;p__Spirochaetota;c__Spirochaetia;o__Spirochaetales;f__Spirochaetaceae;g__M2PT2-76_termite_group	2.607934307	1.08E-81
d__Bacteria;p__Spirochaetota;c__Spirochaetia;o__Spirochaetales;f__Spirochaetaceae;g__Salinispira	1.801739638	5.50E-05
d__Bacteria;p__Spirochaetota;c__Spirochaetia;o__Spirochaetales;f__Spirochaetaceae;g__Sediminispirochaeta	-3.225831437	0.008818888
d__Bacteria;p__Spirochaetota;c__Spirochaetia;o__Spirochaetales;f__Spirochaetaceae;g__Spirochaeta	-0.017236643	0.946059567
d__Bacteria;p__Spirochaetota;c__Spirochaetia;o__Spirochaetales;f__Spirochaetaceae;g__Spirochaeta_2	-0.612112791	0.732926597
d__Bacteria;p__Spirochaetota;c__Spirochaetia;o__Spirochaetales;f__Spirochaetaceae;g__Treponema	1.006097558	0.008146081
d__Bacteria;p__Spirochaetota;c__Spirochaetia;o__Spirochaetales;f__Spirochaetaceae;g__uncultured	-1.309749308	2.28E-14
d__Bacteria;p__Spirochaetota;c__V2072-189E03;o__V2072-189E03;f__V2072-189E03;g__V2072-189E03	1.824142555	1.35E-06
d__Bacteria;p__Sumerlaeota;c__Sumerlaeia;o__Sumerlaeales;f__Sumerlaeaceae;g__Sumerlaea	0.587080818	0.113775753
d__Bacteria;p__Sumerlaeota;c__Sumerlaeia;o__uncultured;f__uncultured;g__uncultured	-4.819718378	1.14E-14
d__Bacteria;p__Sva0485;c__Sva0485;o__Sva0485;f__Sva0485;g__Sva0485	0.453252718	0.020893401
d__Bacteria;p__Synergistota;c__Synergistia;o__Synergistales;f__Synergistaceae;g__Fretibacterium	0.899946314	0.311001533
d__Bacteria;p__TA06;c__TA06;o__TA06;f__TA06;g__TA06	-1.085378315	0.007778172
d__Bacteria;p__Thermotogota;c__Thermotogae;o__Thermotogales;f__Fervidobacteriaceae;g__Fervidobacterium	-0.831039303	0.08407248
d__Bacteria;p__TX1A-33;c__TX1A-33;o__TX1A-33;f__TX1A-33;g__TX1A-33	1.038784629	0.225215518
d__Bacteria;p__uncultured;c__uncultured;o__uncultured;f__uncultured;g__uncultured	0.720280814	0.272934459
d__Bacteria;p__Verrucomicrobiota;c__Chlamydiae;o__Chlamydiales;__;__	0.403158508	0.330399458
d__Bacteria;p__Verrucomicrobiota;c__Chlamydiae;o__Chlamydiales;f__Chlamydiaceae;g__uncultured	1.422818287	0.16026124
d__Bacteria;p__Verrucomicrobiota;c__Chlamydiae;o__Chlamydiales;f__cvE6;g__cvE6	0.983472493	0.047598422
d__Bacteria;p__Verrucomicrobiota;c__Chlamydiae;o__Chlamydiales;f__Parachlamydiaceae;__	1.63346377	0.011392152
d__Bacteria;p__Verrucomicrobiota;c__Chlamydiae;o__Chlamydiales;f__Parachlamydiaceae;g__Neochlamydia	1.55832587	0.101004321
d__Bacteria;p__Verrucomicrobiota;c__Chlamydiae;o__Chlamydiales;f__Simkaniaceae;__	0.144802039	0.704191071
d__Bacteria;p__Verrucomicrobiota;c__Chlamydiae;o__Chlamydiales;f__Simkaniaceae;g__uncultured	0.512695309	0.116451824
d__Bacteria;p__Verrucomicrobiota;c__Chlamydiae;o__LD1-PA32;f__LD1-PA32;g__LD1-PA32	-0.404061354	0.583367103
d__Bacteria;p__Verrucomicrobiota;c__Kiritimatiellae;o__Kiritimatiellales;f__Kiritimatiellaceae;g__R76-B128	-1.890390579	8.55E-04
d__Bacteria;p__Verrucomicrobiota;c__Kiritimatiellae;o__WCHB1-41;f__WCHB1-41;g__WCHB1-41	3.013469519	1.55E-06
d__Bacteria;p__Verrucomicrobiota;c__Lentisphaeria;o__Oligosphaerales;f__Lenti-02;g__Lenti-02	0.498622046	0.361008951
d__Bacteria;p__Verrucomicrobiota;c__Lentisphaeria;o__P.palmC41;f__P.palmC41;g__P.palmC41	-0.831039303	0.08407248
d__Bacteria;p__Verrucomicrobiota;c__Lentisphaeria;o__SS1-B-02-17;f__SS1-B-02-17;g__SS1-B-02-17	-1.157982387	0.040474833
d__Bacteria;p__Verrucomicrobiota;c__Lentisphaeria;o__Victivallales;f__BD2-3;g__BD2-3	-0.09863111	0.835334391
d__Bacteria;p__Verrucomicrobiota;c__Lentisphaeria;o__Victivallales;f__GWF2-44-16;g__GWF2-44-16	1.333040642	0.004685066
d__Bacteria;p__Verrucomicrobiota;c__Lentisphaeria;o__Victivallales;f__PRD18C08;g__PRD18C08	0.825565131	0.06825345
d__Bacteria;p__Verrucomicrobiota;c__Lentisphaeria;o__Victivallales;f__vadinBE97;g__vadinBE97	-0.09863111	0.835334391
d__Bacteria;p__Verrucomicrobiota;c__Omnitrophia;o__Omnitrophales;__;__	0.068454281	0.895017085
d__Bacteria;p__Verrucomicrobiota;c__Omnitrophia;o__Omnitrophales;f__koll11;g__koll11	-1.367518607	0.082970629
d__Bacteria;p__Verrucomicrobiota;c__Omnitrophia;o__Omnitrophales;f__Omnitrophaceae;g__Candidatus_Omnitrophus	0.537967247	0.086511483
d__Bacteria;p__Verrucomicrobiota;c__Omnitrophia;o__Omnitrophales;f__Omnitrophales;g__Omnitrophales	-0.49841573	0.752271311
d__Bacteria;p__Verrucomicrobiota;c__Verrucomicrobiae;__;__;__	0.13241795	0.904178324
d__Bacteria;p__Verrucomicrobiota;c__Verrucomicrobiae;o__B29;f__B29;g__B29	1.388725337	0.131309833
d__Bacteria;p__Verrucomicrobiota;c__Verrucomicrobiae;o__Chthoniobacterales;f__Chthoniobacteraceae;__	0.328907534	0.832141683
d__Bacteria;p__Verrucomicrobiota;c__Verrucomicrobiae;o__Chthoniobacterales;f__Chthoniobacteraceae;g__Candidatus_Udaeobacter	-1.319818326	0.073328949
d__Bacteria;p__Verrucomicrobiota;c__Verrucomicrobiae;o__Chthoniobacterales;f__Chthoniobacteraceae;g__Chthoniobacter	1.998558603	2.71E-47
d__Bacteria;p__Verrucomicrobiota;c__Verrucomicrobiae;o__Chthoniobacterales;f__Terrimicrobiaceae;g__FukuN18_freshwater_group	-0.202016086	0.876219549
d__Bacteria;p__Verrucomicrobiota;c__Verrucomicrobiae;o__Methylacidiphilales;f__Methylacidiphilaceae;g__uncultured	2.065448835	1.33E-68
d__Bacteria;p__Verrucomicrobiota;c__Verrucomicrobiae;o__Opitutales;f__Opitutaceae;__	1.437534882	0.210980661
d__Bacteria;p__Verrucomicrobiota;c__Verrucomicrobiae;o__Opitutales;f__Opitutaceae;g__Cephaloticoccus	0.437848194	0.727361944
d__Bacteria;p__Verrucomicrobiota;c__Verrucomicrobiae;o__Opitutales;f__Opitutaceae;g__Lacunisphaera	0.419063215	0.272231417
d__Bacteria;p__Verrucomicrobiota;c__Verrucomicrobiae;o__Opitutales;f__Opitutaceae;g__Opitutus	1.130995374	0.19024118
d__Bacteria;p__Verrucomicrobiota;c__Verrucomicrobiae;o__Opitutales;f__Puniceicoccaceae;g__Lentimonas	-1.113471923	0.152063939
d__Bacteria;p__Verrucomicrobiota;c__Verrucomicrobiae;o__Opitutales;f__Puniceicoccaceae;g__Verruc-01	-1.598567667	0.095422229
d__Bacteria;p__Verrucomicrobiota;c__Verrucomicrobiae;o__Pedosphaerales;f__Pedosphaeraceae;__	0.967830927	4.49E-07
d__Bacteria;p__Verrucomicrobiota;c__Verrucomicrobiae;o__Pedosphaerales;f__Pedosphaeraceae;g__ADurb.Bin063-1	1.245072884	4.14E-28
d__Bacteria;p__Verrucomicrobiota;c__Verrucomicrobiae;o__Pedosphaerales;f__Pedosphaeraceae;g__ADurb.Bin118	2.390111409	2.19E-48
d__Bacteria;p__Verrucomicrobiota;c__Verrucomicrobiae;o__Pedosphaerales;f__Pedosphaeraceae;g__Ellin516	1.407020884	5.66E-70
d__Bacteria;p__Verrucomicrobiota;c__Verrucomicrobiae;o__Pedosphaerales;f__Pedosphaeraceae;g__Pedosphaeraceae	0.54688526	3.31E-05
d__Bacteria;p__Verrucomicrobiota;c__Verrucomicrobiae;o__Pedosphaerales;f__Pedosphaeraceae;g__SCGC_AAA164-E04	0.228311974	0.835334391
d__Bacteria;p__Verrucomicrobiota;c__Verrucomicrobiae;o__Pedosphaerales;f__Pedosphaeraceae;g__SH3-11	1.012103727	0.219601358
d__Bacteria;p__Verrucomicrobiota;c__Verrucomicrobiae;o__Pedosphaerales;f__Pedosphaeraceae;g__uncultured	1.381848043	3.94E-05
d__Bacteria;p__Verrucomicrobiota;c__Verrucomicrobiae;o__S-BQ2-57_soil_group;f__S-BQ2-57_soil_group;g__S-BQ2-57_soil_group	0.378438014	0.160148061
d__Bacteria;p__Verrucomicrobiota;c__Verrucomicrobiae;o__Verrucomicrobiales;f__Akkermansiaceae;g__Akkermansia	0.688369355	0.225215518
d__Bacteria;p__Verrucomicrobiota;c__Verrucomicrobiae;o__Verrucomicrobiales;f__DEV007;g__DEV007	-0.137892122	0.8926106
d__Bacteria;p__Verrucomicrobiota;c__Verrucomicrobiae;o__Verrucomicrobiales;f__Verrucomicrobiaceae;g__Verrucomicrobium	0.13241795	0.860558785
d__Bacteria;p__WOR-1;c__WOR-1;o__WOR-1;f__WOR-1;g__WOR-1	0.586787039	0.01119946
d__Bacteria;p__WPS-2;c__WPS-2;o__WPS-2;f__WPS-2;g__WPS-2	1.792934521	4.21E-04
d__Bacteria;p__WS1;c__WS1;o__WS1;f__WS1;g__WS1	-0.603673521	0.640641355
d__Bacteria;p__WS2;c__WS2;o__WS2;f__WS2;g__WS2	-1.243830713	1.36E-07
d__Bacteria;p__Zixibacteria;c__Zixibacteria;o__Zixibacteria;f__Zixibacteria;g__Zixibacteria	-0.096760826	0.66921415
d__Eukaryota;__;__;__;__;__	-0.735145279	0.389573898
Unassigned;__;__;__;__;__	-1.081727282	0.127055541
