# Supplementary material for: Prokaryote communities along a source-to-estuary river continuum in the Brazilian Atlantic Forest
Source: PeerJ. 2024 Aug 13;12:e17900. doi: 10.7717/peerj.17900 (PMC11328836; doi:10.7717/peerj.17900)
Supplement: Supplemental Information 1 [file peerj-12-17900-s001.zip › Supplemental_Tables/Supplemental_Table_4.tsv]

# Constructed from biom file
#OTU ID	I1	I2	I3	S1	S2	S3	V1	V2
5c0a142b9e08b40aea2e3e7ab0bd2770	0.0	0.0	0.0	0.0	0.0	0.0	34.0	0.0
2a1dd7c613992144c72268e2d0a5618f	0.0	0.0	0.0	0.0	0.0	21.0	0.0	0.0
049fd42ecc012118d91837a32e21c787	0.0	11.0	0.0	0.0	0.0	0.0	0.0	0.0
47aa237308b586628cc4a84f105b6a24	0.0	20.0	0.0	0.0	0.0	0.0	0.0	13.0
36cc54a7326252a853c818ecfc88f57b	19.0	23.0	0.0	0.0	0.0	0.0	0.0	0.0
66258449f5df8217574d91fdb3ce765c	0.0	0.0	32.0	9.0	11.0	6.0	40.0	0.0
653e77fd4d0cefedf4972fd514147742	0.0	10.0	0.0	0.0	0.0	0.0	0.0	0.0
38f2f26ee538c91b5c699a8caeaa7af2	21.0	16.0	48.0	0.0	0.0	0.0	0.0	0.0
8d5914dd516abc3e4ae3d2d14e730648	0.0	10.0	10.0	34.0	53.0	56.0	19.0	11.0
5a2a30f991f246bd81051fe4c444472b	0.0	0.0	0.0	9.0	0.0	0.0	0.0	0.0
4818a4a8e50cc39533c354b355b612f6	0.0	0.0	0.0	4.0	0.0	4.0	4.0	0.0
7f6b9378db4ed8be1e0c8105077bb250	0.0	0.0	0.0	6.0	11.0	0.0	0.0	0.0
c74f0ea71abe1c38d54d28188f2c84ed	7.0	0.0	0.0	0.0	0.0	0.0	0.0	0.0
6d96a5ad36973d493dad58e6ab40ac14	0.0	41.0	0.0	0.0	0.0	0.0	0.0	0.0
19c45bd78c720b82c5bb4b31f2f20d65	9.0	32.0	0.0	0.0	0.0	0.0	0.0	30.0
1ca77b74c088054d6013601e215259c8	32.0	20.0	0.0	0.0	0.0	0.0	0.0	0.0
0324b398bfbcfddbbbefcff306c9daf2	11.0	12.0	0.0	0.0	0.0	0.0	0.0	0.0
5861f2d24c70bf39c2944cca2ff3e650	0.0	0.0	0.0	0.0	9.0	0.0	0.0	0.0
2a41cf5dba0b377cb4a416c442affb10	0.0	0.0	0.0	4.0	0.0	0.0	0.0	0.0
8308a4a55511a3d1f1955e9d1ac673d5	4.0	0.0	0.0	0.0	0.0	0.0	0.0	0.0
572387b9b49b2039bdeca0570cd0bf15	0.0	0.0	0.0	0.0	7.0	0.0	0.0	0.0
fe68136de82878072c7a90a8c9f3e536	0.0	0.0	0.0	12.0	0.0	0.0	0.0	0.0
9271bc537f20d4a64c1f34e9deb6dd9b	0.0	0.0	0.0	0.0	8.0	0.0	0.0	0.0
d3ea0e704ac335db4da313baf4b93f24	6.0	0.0	0.0	0.0	0.0	0.0	0.0	0.0
291c4e68e1a11476b8d5461a27cc1f3a	0.0	0.0	0.0	0.0	0.0	11.0	0.0	0.0
dac2256af607c72790a8c36a649f2109	12.0	0.0	0.0	0.0	0.0	0.0	0.0	0.0
e70d524dddc86f03cdf1d488e9859d44	0.0	0.0	0.0	0.0	16.0	0.0	0.0	0.0
947f901aed403f5b998a5d21e585f967	0.0	0.0	0.0	21.0	0.0	0.0	0.0	0.0
ff43468f2ae5b7049011fddbaf661671	0.0	8.0	0.0	0.0	0.0	0.0	0.0	0.0
39e4d4dfdd2c2d221bf2bf04ae87b9e6	0.0	17.0	0.0	0.0	0.0	0.0	0.0	0.0
c5480a615d0ee655678d6a58b4e039cd	13.0	20.0	0.0	0.0	0.0	0.0	0.0	0.0
b8307c222bdaf183c7a59c24431107fc	0.0	0.0	0.0	6.0	13.0	6.0	0.0	5.0
9e9bb4641f684039bd3655f37630adb3	0.0	0.0	0.0	0.0	12.0	0.0	0.0	0.0
8ce3ecfd34f69576df889daddbd88315	35.0	20.0	16.0	0.0	44.0	0.0	0.0	0.0
5cc22f8691a35afc9f07c7fd89815f9c	0.0	0.0	0.0	7.0	0.0	0.0	0.0	0.0
9e0a1ff7d8ce73c3ff5ae7b9b0af4ed2	0.0	0.0	6.0	0.0	0.0	0.0	0.0	0.0
b122d757a4096873da7692813cb2da57	0.0	0.0	0.0	0.0	9.0	0.0	0.0	0.0
f094ff7a5851eac9f377420bd4bddfa4	0.0	0.0	0.0	80.0	0.0	0.0	0.0	0.0
ba113e348fc8447a4b965e21009d7220	0.0	0.0	0.0	0.0	0.0	40.0	0.0	14.0
52d8b12b3bf937a95a774ffd7fd061b7	0.0	0.0	7.0	0.0	0.0	0.0	0.0	0.0
17e7b5a5ef7a73b9f7fbd8e19aca43f6	0.0	0.0	0.0	10.0	0.0	0.0	0.0	0.0
c35ac4b47f3a0717fcaf4e5e6ddac194	10.0	0.0	0.0	0.0	0.0	0.0	0.0	0.0
bb78954ff5bb27822be939a58fa5467a	0.0	8.0	0.0	0.0	0.0	0.0	0.0	0.0
5d92a76294a6b5100966f4d71dcb56f6	34.0	5.0	0.0	0.0	0.0	0.0	0.0	0.0
5b05332ef711d82d9adf2cd86f20c5db	11.0	0.0	0.0	0.0	0.0	0.0	0.0	0.0
9359b3c8f6c9cd07b28daf3ecee7a9b4	0.0	9.0	0.0	0.0	0.0	0.0	0.0	0.0
cafd6037ef12c028507fad2d3e1b5cd3	0.0	0.0	0.0	3.0	0.0	0.0	0.0	0.0
2e4d4100db3081d85415b9ebfd8d0cae	17.0	0.0	0.0	0.0	0.0	0.0	0.0	0.0
64d0a264e9f10300b2e4f5830743618d	0.0	0.0	49.0	0.0	0.0	0.0	13.0	0.0
09b52dbbc3933f9a04559df632d9fc16	0.0	17.0	0.0	0.0	0.0	0.0	0.0	0.0
076ec34d007827e1ace66ccfb98172de	0.0	42.0	0.0	0.0	0.0	0.0	0.0	0.0
26222f840660ced343cccfc42e4c5675	0.0	0.0	0.0	0.0	0.0	0.0	0.0	17.0
420f568121309e1cf4fb113b4700e6c7	0.0	0.0	8.0	0.0	0.0	0.0	31.0	0.0
d4b1cf64587a8b781df2b9e068f35161	0.0	0.0	0.0	6.0	0.0	0.0	0.0	0.0
3c192d123a9fc608cf102e467af1887f	0.0	0.0	0.0	37.0	9.0	6.0	0.0	4.0
ba6b8b7da9879c6126493bb49e7de291	0.0	0.0	5.0	0.0	0.0	0.0	0.0	0.0
5ff4dcb8727ce305e788167d1b794c62	0.0	0.0	0.0	0.0	16.0	25.0	0.0	0.0
ad4e899cb2d00f74b18649febbb8d301	14.0	0.0	0.0	0.0	0.0	0.0	0.0	0.0
b29296ab9cd11f01d602a8074c1b6cfa	0.0	0.0	0.0	0.0	0.0	0.0	3.0	0.0
b3956d4f0c587bae5138831b3d928bdf	0.0	0.0	0.0	0.0	13.0	0.0	0.0	0.0
ef9dcee7347f97c681d112a905ef7837	0.0	28.0	0.0	0.0	0.0	0.0	0.0	0.0
dc374030989eeb440795040aace4a272	31.0	0.0	0.0	0.0	0.0	0.0	0.0	0.0
d6c5492e8d26a8b87d847698d1464991	0.0	0.0	0.0	0.0	7.0	0.0	0.0	0.0
e0c0f97427759d72bd73ff43fde65365	0.0	0.0	0.0	10.0	7.0	21.0	0.0	0.0
7059919f14651bd51f4e46b8f50e4980	0.0	0.0	0.0	0.0	0.0	24.0	0.0	0.0
bf83bb62ad8708eea2227c182650ee6e	0.0	0.0	0.0	40.0	0.0	0.0	0.0	0.0
24e9202492394094c7b56a86bc12ae76	0.0	0.0	0.0	0.0	40.0	0.0	0.0	0.0
1a6506c4315f9dbecfe83b7d109e344b	0.0	0.0	0.0	11.0	0.0	10.0	0.0	0.0
80a0d83fd0d7d4b5b15a4753a4c9d829	0.0	0.0	0.0	11.0	0.0	0.0	0.0	0.0
1dcb7ad52596cb6191264eafaa414273	0.0	0.0	0.0	0.0	12.0	0.0	0.0	0.0
a3120da4cb3ce7058a3a5398ae1423f3	0.0	8.0	0.0	0.0	0.0	0.0	0.0	0.0
cd1b85c8d1249cd5d0f8577e4632f22c	0.0	0.0	0.0	0.0	7.0	0.0	0.0	0.0
0e7a7e19a244b9beca18bd98d73b8213	0.0	0.0	0.0	0.0	0.0	0.0	0.0	3.0
68f96750b425ca10a6c1a56f70319d91	0.0	0.0	0.0	12.0	0.0	0.0	0.0	0.0
738b2b30d12c2989e7ce20d417de2e35	0.0	16.0	0.0	0.0	0.0	0.0	0.0	0.0
1d841366689733405bd0a3bcf28f6e7b	0.0	4.0	0.0	30.0	21.0	69.0	3.0	0.0
1259f451a77d2e5470d7d97e5fbe7b1c	0.0	0.0	0.0	6.0	21.0	0.0	0.0	0.0
6152c43b6f92fd648974e78915489343	0.0	0.0	4.0	0.0	0.0	0.0	0.0	0.0
fe81496a196ed418ad6335ed7f75d8f8	0.0	12.0	0.0	0.0	0.0	0.0	0.0	0.0
43c21f78ee56f706bb26def34d5dff28	0.0	0.0	0.0	0.0	3.0	0.0	0.0	0.0
06bb8ded85fbab6625838bbe4b78cd24	0.0	0.0	0.0	9.0	0.0	0.0	0.0	0.0
280acbdb0ac8c0cacbd7f0e7b44aa424	0.0	0.0	0.0	0.0	7.0	11.0	0.0	0.0
c6695e458703df996c62fe4589bd7974	0.0	0.0	0.0	3.0	0.0	0.0	0.0	0.0
b7b2924e2a2905d0eda0c51e5c5b8d01	0.0	0.0	0.0	10.0	0.0	0.0	0.0	0.0
c4695ea82e0d819a7d630c92e9afb239	0.0	0.0	0.0	3.0	0.0	0.0	0.0	0.0
b0b68e6c69ad682e389bde8657b4778a	0.0	0.0	0.0	0.0	0.0	0.0	6.0	0.0
7a3dcfade337ce14d27aed019d5167f7	0.0	0.0	0.0	0.0	14.0	0.0	0.0	0.0
9e3b6bac912bb072b61e7f23cc0388a0	0.0	0.0	0.0	0.0	0.0	3.0	0.0	0.0
54745764fe2a7d9976b5680b1b1ee8fd	0.0	9.0	0.0	0.0	0.0	0.0	0.0	0.0
d28bbac405110bda99fa77454fa8abf0	0.0	3.0	0.0	0.0	5.0	0.0	0.0	0.0
aa0df4505881d5d4f87e835cb79cdf3c	22.0	25.0	65.0	0.0	0.0	0.0	30.0	0.0
b303e17d8290ea5078748c5ad278c52f	39.0	49.0	49.0	0.0	0.0	0.0	25.0	51.0
c15607d2f2c0128012b0ef780e01e8eb	0.0	10.0	0.0	0.0	0.0	0.0	0.0	0.0
3672879909b9601d1f2a2c090c6cd9de	0.0	0.0	0.0	0.0	0.0	11.0	0.0	0.0
50a3c6f667215c2060dc161bc66b01c4	12.0	13.0	0.0	37.0	65.0	8.0	10.0	10.0
e82b9e4f02b5bb2cc43e659e9eb4825a	58.0	36.0	0.0	0.0	0.0	0.0	0.0	0.0
c9e64c485a4396e765a6700e9af63115	0.0	0.0	41.0	0.0	0.0	0.0	0.0	0.0
60b0ccdd87acf1ad1efd1d5e3e3e93d6	45.0	0.0	25.0	0.0	0.0	0.0	0.0	0.0
f772f633f1b8b4bbf00b2f5e2b2c6054	8.0	0.0	24.0	0.0	0.0	0.0	0.0	0.0
1134ba9e676cb010b059dd4fef5babe0	13.0	0.0	0.0	0.0	0.0	0.0	0.0	0.0
fd2eb4db281d1ec3a20eed8bbc4d41e6	0.0	17.0	20.0	0.0	0.0	0.0	0.0	0.0
1ec9a9d0b2c5880cd3ddb63a4408e915	25.0	0.0	0.0	0.0	0.0	0.0	0.0	0.0
b9a7e32bced530aa6186755eb36168bf	0.0	0.0	7.0	20.0	17.0	22.0	0.0	0.0
aa6d5d404c7a47a1764cfa521c7942cb	17.0	8.0	0.0	0.0	0.0	0.0	0.0	0.0
b291d8925b33290bf87899d675edbcc6	0.0	0.0	0.0	0.0	0.0	0.0	0.0	6.0
6989d27942fcd64f82497acb6d064d75	9.0	0.0	0.0	0.0	0.0	0.0	0.0	0.0
9efeafb187bfe34e9274747322290b88	0.0	0.0	0.0	11.0	0.0	0.0	0.0	0.0
ada586c90cdca17bd20d0ea28f2c70e7	28.0	19.0	43.0	0.0	0.0	0.0	8.0	7.0
880feb71216847ad6eacec31602d5103	0.0	0.0	0.0	0.0	20.0	0.0	0.0	0.0
d4d0d58bdc8e46238be29a3e7ca3ccef	0.0	12.0	0.0	0.0	0.0	0.0	0.0	0.0
5e9f97c793df1e6a56542a8bf218859e	0.0	0.0	2.0	0.0	0.0	0.0	0.0	0.0
c684316d1ceb603c20f3a921134a3163	17.0	0.0	0.0	0.0	0.0	0.0	0.0	0.0
70b756614468295a56f53e2eafd4f129	0.0	0.0	17.0	0.0	0.0	0.0	0.0	0.0
54a9eaf96ad401d6220dd74b38fd545f	45.0	0.0	0.0	0.0	0.0	0.0	0.0	0.0
11d62494d11b3d622c67768712137048	0.0	36.0	83.0	0.0	0.0	0.0	0.0	0.0
f9585d0c831485b2ceabb47c355fc56d	0.0	0.0	14.0	0.0	0.0	0.0	0.0	0.0
2afadecc3448c3f32a77113c457692b6	118.0	47.0	128.0	0.0	0.0	0.0	0.0	0.0
7d9b8af8b02d83539f2cb32f06173987	11.0	4.0	27.0	0.0	0.0	0.0	65.0	27.0
369c0c60176c2ab02aac8c1eddb59397	0.0	29.0	72.0	0.0	0.0	0.0	0.0	0.0
31bc6b57bdfaa13d8959bfcfde363515	84.0	140.0	291.0	0.0	0.0	0.0	62.0	49.0
8b2ba1fa907dac11826f4454469db059	0.0	44.0	65.0	0.0	0.0	0.0	0.0	0.0
97c4c5a6d4f4120b96298040e220f6e4	24.0	11.0	32.0	0.0	0.0	0.0	9.0	0.0
fd4d8f351d0ea56dfe5d6b3f6bb80872	0.0	27.0	46.0	0.0	0.0	0.0	0.0	0.0
28ac9ea6ab95cef7f194be2677c0654d	0.0	0.0	21.0	0.0	0.0	0.0	0.0	0.0
e9f0222c80ce2856311e7f36950ed329	0.0	0.0	24.0	0.0	0.0	0.0	0.0	0.0
e7eb119a3466a9f8c2430b276f993de2	12.0	11.0	24.0	0.0	0.0	0.0	0.0	0.0
fd3ec5dba1b77ee3762ab0102f78193e	0.0	0.0	17.0	0.0	0.0	0.0	0.0	0.0
a92df640297c05c8ea3e357333182a71	0.0	10.0	0.0	0.0	0.0	0.0	0.0	0.0
03713764c7ac08fd52c4d954742e4fcc	0.0	0.0	0.0	0.0	7.0	0.0	0.0	0.0
347461b88bb7226ce556d6d8765a8f30	0.0	0.0	13.0	0.0	0.0	0.0	0.0	0.0
283cc79ba14923c3f22b98e4aaba7997	260.0	42.0	235.0	0.0	0.0	0.0	59.0	0.0
8b7822b8f444acd320c12d48a42bdb1e	2.0	0.0	0.0	0.0	0.0	0.0	0.0	0.0
2821e80254ebede0d5ba8801daf47dec	0.0	0.0	0.0	0.0	0.0	0.0	0.0	3.0
2cf208c37f64bcf4f0a52ecd5c3c7e27	0.0	0.0	0.0	0.0	0.0	10.0	0.0	0.0
87034af9cf93c44933c9c4d8a907b8a8	6.0	10.0	0.0	35.0	44.0	0.0	10.0	0.0
75c9dcc1f4bfae79b645d6b57bec5665	0.0	0.0	0.0	4.0	0.0	0.0	0.0	0.0
efab4c7369318935825b21c565e660bd	0.0	0.0	0.0	0.0	4.0	0.0	0.0	0.0
53d513763dd2ae82f6f8132b734058f4	0.0	25.0	0.0	0.0	0.0	0.0	0.0	0.0
b427f4f179cfc99fb5ed142ff745e930	0.0	0.0	0.0	17.0	0.0	0.0	0.0	0.0
41cc813df59c3e1a78f7f6663667d9ca	5.0	0.0	0.0	0.0	0.0	0.0	0.0	0.0
0c89a9dbc35cff34a2c74115731e597f	0.0	6.0	0.0	0.0	0.0	0.0	0.0	0.0
5b4e88f88691d2ea28aba92d08e63314	0.0	0.0	0.0	20.0	19.0	30.0	0.0	0.0
234c66e41d0fefe1fd232df84976d551	19.0	0.0	0.0	0.0	0.0	36.0	0.0	0.0
e532fa71281cd06085835ee404710033	0.0	0.0	0.0	26.0	0.0	0.0	0.0	0.0
2a599cf02652ee97b6e879f99c9e85e0	0.0	0.0	10.0	0.0	0.0	0.0	0.0	0.0
210326ac700379ce5f92a3b4ef338bc3	0.0	12.0	0.0	0.0	0.0	0.0	0.0	6.0
3801d5d49c53e59f0bcb1f3a4d30c60e	0.0	0.0	0.0	0.0	0.0	16.0	0.0	0.0
17e4aacfbf25fb8ea421e77cbe83bd9b	0.0	0.0	0.0	0.0	19.0	0.0	0.0	0.0
33b7139dff28930c0603f3819cf0b555	0.0	0.0	0.0	18.0	0.0	0.0	0.0	0.0
63baa33a5c66d3b6d10c6bca5e8de98f	0.0	0.0	0.0	0.0	0.0	0.0	0.0	8.0
b0aee4cc5bd1382d21b3d3174b01b62d	0.0	0.0	0.0	7.0	0.0	0.0	0.0	0.0
c3be13ddb01c1f2511d0fcd7acde9860	0.0	0.0	0.0	0.0	0.0	11.0	0.0	0.0
478e197dcaadae853dc916402755d3c5	0.0	0.0	0.0	0.0	0.0	44.0	0.0	0.0
2c64657659e4060932e24c5c2ff9e64c	0.0	11.0	0.0	0.0	0.0	0.0	0.0	0.0
c7dd3496c8e81e2e191bb0ef438cf4aa	0.0	5.0	0.0	0.0	0.0	0.0	0.0	0.0
7874ae8650cf307481a6bf4cf86b954b	0.0	0.0	40.0	0.0	0.0	0.0	0.0	0.0
d13f8dd6b7a25d7093a0789433e92f8a	0.0	0.0	0.0	0.0	33.0	29.0	0.0	0.0
d1fbc0fb60b62b3637ff1910eb972ad3	0.0	0.0	0.0	0.0	0.0	20.0	0.0	0.0
c82688953d8c680225b49fee0dc7353b	0.0	0.0	0.0	0.0	0.0	9.0	0.0	0.0
f9449926452e4bfdf8ee73ade2b102a3	3.0	0.0	0.0	0.0	0.0	0.0	0.0	0.0
124add92504d9230a29565ec09534b69	0.0	0.0	0.0	9.0	0.0	0.0	0.0	0.0
a6016baa7501d74653b3bcd29e6849c4	0.0	0.0	14.0	25.0	15.0	0.0	32.0	0.0
fe7c3216c58c5e97f2bc67e13b299741	0.0	0.0	0.0	8.0	0.0	0.0	0.0	0.0
e1a2d3804014dfb67378f7a0a8fd519d	0.0	24.0	0.0	0.0	0.0	59.0	0.0	0.0
607bdda4d934c2c75e937c48cfe279a2	0.0	0.0	0.0	0.0	16.0	0.0	0.0	0.0
263f4f1df5df32c66dbad7bdabccd94d	0.0	0.0	0.0	0.0	0.0	0.0	0.0	25.0
b56db5a94137c19e5122e0dce30bfc20	0.0	12.0	0.0	0.0	0.0	0.0	0.0	0.0
8ddf2a8cacaeef3d40bacefd7b2c3aa3	4.0	0.0	0.0	0.0	0.0	0.0	0.0	0.0
eea228fde122b87ef28aebf569a84b89	0.0	0.0	7.0	0.0	0.0	0.0	0.0	0.0
20d330f49758ed90967aa5c7e803cdb7	0.0	0.0	0.0	0.0	0.0	0.0	0.0	15.0
8740a26e709db27ea22dd889fd9e9868	0.0	8.0	0.0	0.0	0.0	0.0	0.0	0.0
a2fb219519f4da92951852fbb0f8b63c	0.0	7.0	3.0	0.0	0.0	0.0	0.0	0.0
d924fd63244f74c87d85a7d7e9d9ec5b	33.0	0.0	0.0	0.0	0.0	0.0	0.0	0.0
c2aedc3ddc519d0f098b0096b03aa5b0	0.0	0.0	0.0	7.0	0.0	0.0	0.0	0.0
b464eb98d53666b41969026eb0647bfa	49.0	71.0	68.0	0.0	0.0	0.0	27.0	0.0
6e10f5716e8608476381e9551aa1f873	11.0	21.0	26.0	0.0	0.0	0.0	0.0	11.0
4bebf32582dc6321160824b7a55bd0f5	0.0	22.0	0.0	0.0	0.0	0.0	0.0	0.0
c2247cd8d11c7f135f7fd19e056ecd2d	0.0	0.0	14.0	0.0	0.0	0.0	0.0	0.0
2dac40e27c997b9f4c4dc0c47c2b9de6	0.0	0.0	0.0	4.0	0.0	0.0	0.0	0.0
7286488e53dc1793540295fdeab420a1	20.0	0.0	0.0	0.0	0.0	0.0	0.0	0.0
a8b2b0e1b303fae9efce8e5314c20bfd	0.0	5.0	6.0	15.0	15.0	9.0	0.0	0.0
ce26262fa035d8377a7ce3ea6a93c335	0.0	0.0	0.0	0.0	11.0	0.0	0.0	0.0
44b3b3377166a2bf912725419d98bb54	34.0	22.0	17.0	34.0	33.0	44.0	10.0	16.0
4921dfc99b3de7ea27c52b3d16dd6546	0.0	0.0	0.0	3.0	0.0	7.0	0.0	0.0
e37ffde064de5c236b7251047076c03d	103.0	73.0	99.0	0.0	0.0	0.0	25.0	23.0
b4618f473df686d566d203285ede9345	0.0	0.0	0.0	0.0	0.0	20.0	0.0	0.0
b338ca44fc8b5f4c152068fa74e02b58	16.0	0.0	0.0	0.0	0.0	0.0	0.0	0.0
1e74edade687bf1219be2c143daad224	0.0	0.0	0.0	8.0	5.0	0.0	0.0	0.0
148984839715c2cbe2abd5bf76c7ac09	9.0	0.0	0.0	0.0	17.0	22.0	0.0	0.0
a5a647dd16632480e26436861117fd53	0.0	0.0	0.0	0.0	14.0	0.0	0.0	0.0
c67addead959bd3e34ed7028b37a6d22	0.0	0.0	12.0	0.0	0.0	0.0	18.0	0.0
ca345e29ac5ec104e1fe6872961d21cb	42.0	20.0	21.0	0.0	0.0	0.0	0.0	0.0
75988efb4139fa99b6f8b894352aa689	0.0	0.0	7.0	0.0	0.0	0.0	0.0	0.0
85eb1838198ae8301a11ad5d4ff4195a	16.0	0.0	0.0	0.0	0.0	0.0	0.0	0.0
749839946f0982b9bffbe1f22408a5a8	0.0	12.0	25.0	0.0	0.0	0.0	0.0	5.0
04f37f5453a027eda81787db0c416659	7.0	9.0	11.0	0.0	0.0	0.0	0.0	0.0
abb6ae59de7c72d17a8a5af7509e8f1f	0.0	0.0	16.0	5.0	0.0	5.0	11.0	4.0
7636588582ef251b15276ee917cddf89	0.0	36.0	57.0	0.0	0.0	0.0	0.0	0.0
1a526145079e9a46b18500e1879b379e	0.0	0.0	13.0	0.0	0.0	0.0	0.0	0.0
4594ea92a3ad129b68a5795c55a4734a	0.0	0.0	17.0	0.0	0.0	0.0	0.0	0.0
d3a3917fed47dfa9816ba0f54a9b11a2	0.0	0.0	15.0	0.0	0.0	0.0	0.0	0.0
f03b9239ac7a52b0a246a757917c1dab	0.0	12.0	0.0	14.0	13.0	0.0	0.0	0.0
be5b434c8ae725a3cdaba712a4f3ee04	0.0	0.0	11.0	30.0	0.0	0.0	0.0	0.0
4dd99f91a9ada18aaae4955db94ad816	9.0	0.0	0.0	0.0	48.0	10.0	0.0	0.0
e7b5c1bab7a9b6a0b45c027f05750ac6	0.0	13.0	14.0	0.0	0.0	0.0	0.0	6.0
4a112c45b5ac8fb2c5aa74917e018d17	28.0	45.0	66.0	0.0	0.0	0.0	23.0	21.0
ef055574e9302c134b40ba49a72837a6	0.0	18.0	29.0	0.0	0.0	0.0	0.0	0.0
fa5a1fda721bd6cba13d291059442183	0.0	10.0	51.0	0.0	0.0	0.0	14.0	0.0
022f202150f1a0ef09659d2fd8e55730	0.0	12.0	0.0	34.0	24.0	26.0	15.0	20.0
2bfc49379969ab7766c616ebfa56c845	0.0	20.0	6.0	0.0	0.0	0.0	0.0	0.0
c58f284dd78bea977aa93df7b74c38fd	0.0	0.0	0.0	0.0	0.0	5.0	0.0	0.0
65b58c4a35d121e712e993ff3f67e1ee	16.0	16.0	21.0	27.0	16.0	27.0	9.0	0.0
c082905a6a0230a2e2b234ef3170947f	0.0	0.0	0.0	0.0	0.0	10.0	0.0	0.0
b84ade0d394de4f41379dd27498121e6	15.0	14.0	21.0	47.0	40.0	67.0	14.0	10.0
24026bbe8a1fc71d1340c306c2ac4c43	0.0	0.0	0.0	13.0	48.0	0.0	0.0	0.0
1cfcf40eeeb588fb265214b763361319	0.0	0.0	0.0	12.0	0.0	24.0	0.0	0.0
3fc508d4942924441c89486c18d38a98	0.0	0.0	0.0	11.0	0.0	0.0	0.0	0.0
28d23fa594e4efc6f68515b0e6442dfb	0.0	0.0	17.0	7.0	9.0	11.0	0.0	0.0
b94cd76f6a122d7dfcb9c14510ff9d10	0.0	0.0	0.0	0.0	0.0	6.0	0.0	0.0
daaa1ff3132551c566e0a3fab90608c8	0.0	0.0	0.0	0.0	0.0	0.0	0.0	7.0
dcc24f613b1580b2fb7609b05f489a07	0.0	0.0	0.0	0.0	0.0	6.0	0.0	0.0
7096f2178621276e5a9ab2a56d85094e	0.0	5.0	0.0	0.0	0.0	0.0	0.0	0.0
f4750ce07ee33c2fd7ee65735f80d7e4	13.0	0.0	6.0	0.0	0.0	0.0	0.0	0.0
0d8085eec3a5158549fa8d3234f7e59a	0.0	0.0	0.0	10.0	0.0	0.0	0.0	0.0
e22cf1e75fdb3e89ea33a1b17b7fafe8	0.0	0.0	0.0	0.0	6.0	0.0	0.0	0.0
76cbdbbfd380f2391feb12819c6c7ac8	0.0	10.0	0.0	0.0	0.0	0.0	0.0	0.0
010aaf512e4b839ecd1dfe96da8fda87	0.0	27.0	0.0	0.0	0.0	0.0	0.0	0.0
dab6013480ac4ed1a74d7685f5712b0d	0.0	23.0	10.0	0.0	0.0	0.0	0.0	10.0
30602c76b8a2a959949f610b54d71d33	20.0	0.0	6.0	28.0	34.0	35.0	5.0	0.0
0854ee4273f18dc62a012545cf56f4f0	0.0	4.0	0.0	0.0	0.0	0.0	0.0	0.0
b98ed8ca4c1cf866b63ab02433bf3e85	46.0	34.0	33.0	73.0	78.0	48.0	26.0	0.0
346582cd45d512c568f652489570c78f	0.0	0.0	0.0	13.0	0.0	0.0	0.0	0.0
99c0ba8397cdb6ee0c4224fb7eba5162	0.0	0.0	0.0	6.0	3.0	0.0	0.0	0.0
484ba7ac919b8de843a5341f9ca27b37	0.0	0.0	0.0	0.0	15.0	0.0	0.0	0.0
3ad6333605d2ac63dbd579841fdd42e9	0.0	0.0	0.0	8.0	17.0	0.0	0.0	0.0
8320eec076a74c694844617c817200ed	0.0	0.0	0.0	5.0	0.0	0.0	0.0	0.0
bc189e7b41785e8734d59d7535cacbe0	4.0	6.0	5.0	50.0	60.0	31.0	5.0	9.0
964f31d362b0aae66d7e66e4054d10a4	0.0	5.0	0.0	0.0	0.0	0.0	0.0	0.0
52b836d0e8273b46d46e19116583a158	0.0	0.0	0.0	4.0	0.0	0.0	0.0	0.0
4544611063fe9f4d0b55414aae5bb916	0.0	0.0	0.0	0.0	0.0	0.0	0.0	3.0
f336800ad8ad9d9a9a837b7981a1007f	0.0	0.0	0.0	12.0	34.0	22.0	0.0	0.0
8275f7599d461eb50ec3d9ccfc1b117a	0.0	0.0	0.0	15.0	22.0	0.0	0.0	0.0
092dc8bdd6c32055539456a63fe71f60	0.0	0.0	0.0	0.0	0.0	0.0	15.0	0.0
4dc49f4f48bc20c3659f4343c2ea4e73	9.0	7.0	8.0	16.0	40.0	0.0	0.0	0.0
8a4402b2260d0fb5c4cded056c964e6d	0.0	0.0	0.0	0.0	14.0	0.0	4.0	0.0
f72c7ddf7fd34972586a782c112c42c0	0.0	12.0	0.0	0.0	0.0	0.0	0.0	0.0
99702d0dedcd54743a4e55e6887287f6	17.0	13.0	0.0	0.0	0.0	0.0	0.0	0.0
a5215d1435c01fc5455b828d6d3d6e5d	0.0	0.0	21.0	0.0	0.0	0.0	0.0	0.0
f1dad4a86a0b87e234175d9a2e9a809c	0.0	0.0	0.0	9.0	14.0	0.0	0.0	0.0
6bc3583ce28bb1fc64c4f798e0fdfba1	0.0	0.0	0.0	0.0	0.0	0.0	0.0	4.0
c1d3ae04377a46784f77ad481ff189be	5.0	0.0	0.0	71.0	94.0	35.0	0.0	0.0
2b8b0129c70698cef88bba22959bea18	0.0	0.0	0.0	0.0	32.0	44.0	13.0	11.0
01e1b29c62c87efe2df2d5e4723b553a	9.0	0.0	0.0	0.0	0.0	0.0	0.0	0.0
bf89f804da6f163a524040a46a652916	0.0	11.0	6.0	0.0	0.0	0.0	0.0	0.0
93b870a30e041257e553e2168fe48e96	29.0	27.0	28.0	26.0	64.0	57.0	14.0	0.0
0ce73da1935674a88b2fbb6e1ef413cd	19.0	0.0	0.0	0.0	0.0	0.0	0.0	0.0
dc11a652dcc46a8cced75b618cb122b5	0.0	0.0	18.0	0.0	0.0	0.0	0.0	0.0
3a31f9185521cd9be93a7d0779cc2abd	0.0	0.0	0.0	25.0	21.0	0.0	0.0	0.0
72e44312871d4e69dd354e4e19f92305	0.0	0.0	0.0	0.0	22.0	0.0	0.0	0.0
2903c2c5b56391af44f3bc82d3bc8bae	9.0	0.0	0.0	18.0	33.0	51.0	9.0	12.0
5d4a4e1c9c4529675828247180dbe93f	0.0	0.0	0.0	11.0	9.0	19.0	0.0	0.0
2e116e31a16523fca56a101294e33a0b	0.0	0.0	0.0	10.0	0.0	0.0	0.0	0.0
83f0fba98fab362fc4363136f541dfae	0.0	0.0	0.0	0.0	22.0	0.0	0.0	0.0
e47a2f3ec0f33492831590af668537cb	0.0	0.0	0.0	0.0	0.0	47.0	0.0	0.0
47ddcffa620294d520c2a804dd0b3e00	0.0	0.0	0.0	28.0	62.0	0.0	0.0	0.0
7711c9fa88613e7f7a75b5071c0dd5c4	32.0	0.0	0.0	0.0	0.0	0.0	0.0	0.0
ac2299e039044aba089b8366db62e67b	0.0	46.0	44.0	76.0	0.0	119.0	0.0	0.0
0157319de4c212047b8a85483dbb456d	0.0	0.0	0.0	0.0	0.0	16.0	0.0	0.0
67382040522204ea03cf45bffc315a7f	0.0	0.0	0.0	18.0	0.0	0.0	0.0	0.0
35ba56be615277a19f4756ddb391360a	0.0	0.0	0.0	0.0	0.0	60.0	0.0	0.0
a6d96d69ec76f79501f1902b1ee6ca42	9.0	0.0	13.0	0.0	0.0	0.0	0.0	0.0
7c55b8c1e36020588b7292a2d79a4fe2	0.0	0.0	15.0	0.0	0.0	0.0	0.0	0.0
8ce6dda354204b6c17ed199f8dfba2bf	11.0	0.0	0.0	0.0	0.0	0.0	0.0	0.0
c54746dbafa73560e0c51abc96e18c4e	0.0	0.0	12.0	0.0	0.0	0.0	0.0	0.0
bd3b199d5ec8582b573e28ddf98ebd6e	0.0	10.0	0.0	0.0	0.0	0.0	0.0	0.0
0429a5e6883bee30ac2b44a55aa0c760	0.0	0.0	0.0	23.0	15.0	55.0	0.0	0.0
ac9965b0bfe5d28d6f6e5b2b1c6faef0	0.0	0.0	0.0	0.0	0.0	18.0	0.0	0.0
e53602b64748b307ddf5c993f44ebb0b	0.0	0.0	0.0	0.0	0.0	7.0	0.0	0.0
1fd086072afee9e676e2406b43f7bff8	0.0	9.0	0.0	0.0	0.0	0.0	0.0	0.0
f6b7919360a52350dbcf92634bd33fe2	0.0	5.0	10.0	0.0	0.0	0.0	0.0	0.0
087b764bfc83e385815329e6356142ab	14.0	0.0	0.0	0.0	0.0	0.0	0.0	0.0
3d5fa0132983ff5f2e9b479417e082d6	0.0	0.0	0.0	14.0	0.0	0.0	0.0	0.0
f2bbb5a5d4d0c74342447ab324471bdb	18.0	0.0	0.0	0.0	0.0	0.0	0.0	0.0
4f76cd0edc9792a3c87d7c2428b452a0	0.0	0.0	0.0	3.0	0.0	0.0	0.0	0.0
50905b8fa47eceaf85057996c2960ef2	0.0	0.0	16.0	0.0	0.0	0.0	0.0	0.0
4955c87eb1f1cf28eb48cb3a086f147f	0.0	4.0	0.0	0.0	0.0	0.0	0.0	0.0
f2eff7e4290769cce3394920b596f86b	0.0	11.0	0.0	0.0	0.0	0.0	0.0	0.0
542cc864ac0d52de5dd1333ae75d3ec6	0.0	0.0	9.0	0.0	0.0	0.0	0.0	0.0
2cb093beea6ec913c9daed2a4416254a	0.0	0.0	0.0	0.0	12.0	0.0	0.0	0.0
2ef28251b3f525bf803c4a65854cc644	7.0	0.0	0.0	0.0	0.0	0.0	0.0	0.0
65d71f780f850348a00f2bc42dc99a30	0.0	0.0	19.0	9.0	8.0	6.0	12.0	0.0
dc9ef024d5c475aeeb4f2bab36f786e1	14.0	6.0	0.0	0.0	4.0	0.0	0.0	0.0
4f1e29dca1395ca903446fa56fe25049	0.0	0.0	0.0	0.0	5.0	0.0	0.0	0.0
2f64dbf899de4845c04f00262b69aedd	11.0	0.0	0.0	0.0	0.0	0.0	0.0	0.0
5035dbe8544b871d544b07a9a258b284	0.0	0.0	0.0	0.0	17.0	11.0	0.0	0.0
ae36932e6ded12837adb62f6ab3579c4	0.0	0.0	18.0	0.0	0.0	0.0	0.0	0.0
8c3936772ce43c0cbe35e1b22da46a4c	11.0	0.0	8.0	12.0	18.0	74.0	0.0	0.0
c12007ad5f047e87ee610382a46d5acf	0.0	0.0	0.0	0.0	0.0	37.0	0.0	0.0
df006d7f15603ab9a1834f8ff0438d1d	11.0	0.0	0.0	0.0	0.0	0.0	0.0	0.0
6b9f3a9bcc3fa9b4505b5f71d5c98702	0.0	0.0	5.0	0.0	9.0	0.0	0.0	0.0
0e2087cbf9ecb4fabb566e69920f82ec	8.0	0.0	0.0	0.0	0.0	0.0	0.0	0.0
1db3745c7afaa06dfc576e72ddd71e64	17.0	0.0	13.0	0.0	0.0	0.0	0.0	0.0
97313633d019346c58e37c9e4ff74b3d	2.0	0.0	5.0	8.0	19.0	47.0	8.0	6.0
71fd98508961b8467b37aa46d98e78db	0.0	0.0	0.0	0.0	0.0	23.0	0.0	0.0
da24e5dad987a5872026fde50602e8a6	0.0	15.0	0.0	0.0	0.0	0.0	0.0	0.0
0b4c252bcf3f3bc828966c21ce79fd8d	15.0	0.0	0.0	0.0	0.0	0.0	0.0	0.0
097baa13801bd751075a9889c0dfb8d3	0.0	0.0	0.0	0.0	0.0	17.0	0.0	0.0
edb567fc68d07d92939f3b5fe5db738e	0.0	0.0	12.0	4.0	3.0	0.0	13.0	0.0
623afb0f730a31839fb3be4ff9f9df0c	0.0	0.0	0.0	0.0	0.0	12.0	0.0	0.0
72ac6f6d4dc09e2e673e3ded4281aabf	0.0	4.0	0.0	0.0	0.0	0.0	0.0	0.0
355cdccf320e7337fd6783cbf07bb4b7	0.0	11.0	0.0	0.0	0.0	0.0	0.0	0.0
a0639476b88e653e78db7a78e20761d5	0.0	0.0	10.0	0.0	0.0	0.0	0.0	0.0
aeeb43cf126f7d0daed7c679b0925f8e	0.0	6.0	0.0	0.0	0.0	0.0	0.0	0.0
7c1ff4d6e0f62ba2bebaf5854c8de816	0.0	0.0	8.0	0.0	0.0	0.0	0.0	0.0
b93035dbcb88f83139232c894b5d8234	0.0	0.0	0.0	3.0	0.0	0.0	0.0	0.0
f49b5a23372d3ac82e4d8a70ede3667b	0.0	0.0	0.0	0.0	0.0	0.0	0.0	5.0
14860fedc3c611fb0f251ee6dac38af2	0.0	0.0	0.0	13.0	0.0	0.0	0.0	0.0
bb778677fa73c0ce71722be4fd13bf98	0.0	0.0	0.0	8.0	0.0	0.0	0.0	0.0
986778e3e425fbfa9a6ef5f968bff4c0	0.0	0.0	0.0	14.0	0.0	0.0	0.0	0.0
89dd8d5eee4caa174188b2beeffb0f7b	0.0	0.0	0.0	0.0	5.0	23.0	0.0	0.0
40b07af0e58c42dbe0d2f72615e2cad9	0.0	65.0	0.0	0.0	0.0	0.0	0.0	0.0
a930a4a18e01c735dc1a083800ff2117	25.0	0.0	0.0	0.0	0.0	0.0	0.0	0.0
d40e39f9d4ec37947941c093c4f625f9	0.0	0.0	10.0	0.0	0.0	0.0	0.0	0.0
8f74641c216867505ec218ee4b3004b5	13.0	8.0	0.0	12.0	15.0	23.0	0.0	0.0
877f72db7c0948e4171d0bdb9ae87e44	0.0	0.0	0.0	7.0	0.0	0.0	0.0	0.0
4283472ffb4c199ca4fe4a8554daed16	0.0	0.0	13.0	7.0	7.0	0.0	19.0	0.0
650280779dc78a241d687a46ee267cef	7.0	9.0	0.0	0.0	0.0	0.0	0.0	0.0
811da860496aa4d8155f2d56ddcf6592	0.0	24.0	0.0	0.0	0.0	0.0	0.0	0.0
d8ebec3ff2da45cec87a237b552bb446	10.0	0.0	10.0	0.0	0.0	0.0	0.0	0.0
97c428732e5b083e66f197b50212f8f5	22.0	0.0	27.0	0.0	0.0	0.0	0.0	0.0
2a06f38d6826ac3883bb5c3dc172a25f	0.0	0.0	0.0	5.0	0.0	0.0	0.0	0.0
21b5819492407d828d7d59be2c98b28b	0.0	0.0	0.0	14.0	0.0	0.0	0.0	0.0
cab9f977503ace4cd70d33cf61b3c6d7	0.0	0.0	0.0	0.0	0.0	13.0	0.0	0.0
a27426cfe1ba6f93ab8220bd9d05c165	0.0	0.0	11.0	0.0	0.0	9.0	0.0	0.0
569a3c79878efe8b7bf333c9ee1c1dd4	4.0	0.0	0.0	0.0	12.0	0.0	0.0	0.0
b022d3b3cf06675b0f24cd92d5bad8fa	10.0	10.0	9.0	27.0	59.0	53.0	7.0	0.0
36f8cdf1bdca28405a1b7f8d0ebf4b44	0.0	0.0	0.0	36.0	8.0	7.0	14.0	0.0
897a42082340b583ed48792deaaf0a4d	0.0	0.0	0.0	6.0	0.0	0.0	0.0	0.0
511a872d72966fb3e858c8bc6df343c0	0.0	0.0	0.0	0.0	18.0	0.0	0.0	0.0
4fa9fd375fca6d09f5eb49fffbfa8d22	0.0	0.0	0.0	5.0	0.0	0.0	0.0	0.0
4324cd3cafdc831fe25b2e4886a14dbb	0.0	10.0	0.0	0.0	0.0	0.0	0.0	0.0
84ff75fac40efee94137ad67c8c00bf2	0.0	0.0	0.0	20.0	26.0	0.0	0.0	0.0
da30a8c752282c98ced5818752901816	0.0	0.0	0.0	0.0	37.0	0.0	0.0	7.0
c933998ed5aaa047ec642b7ddf4f8b30	0.0	0.0	0.0	9.0	0.0	0.0	0.0	0.0
2ef4544ba409a01d971e5b8fdfc95ed2	8.0	0.0	0.0	0.0	0.0	0.0	0.0	0.0
baf4be93a9b701de882af30d86c4cd70	10.0	0.0	0.0	0.0	0.0	0.0	0.0	0.0
dab4fcb0facb992f49376636724ee3fd	8.0	10.0	0.0	0.0	0.0	0.0	0.0	0.0
1838fbb3c64412369fb606b8a6531ec6	0.0	0.0	0.0	12.0	17.0	0.0	0.0	0.0
a2f151aac61dd5e74924245fd27b9518	0.0	0.0	0.0	16.0	0.0	0.0	0.0	0.0
a7b9e7ec790b2059656e476d71a28bc6	36.0	30.0	32.0	67.0	52.0	47.0	0.0	0.0
28ae5392ecaadb0e88254a9a96939332	11.0	0.0	0.0	0.0	0.0	0.0	0.0	0.0
c90c2b8a826e275cbf321d71099c5a18	0.0	0.0	0.0	0.0	0.0	13.0	0.0	0.0
44b43e091ac176d6f9c0fbc7f2efedb3	0.0	0.0	0.0	0.0	6.0	0.0	0.0	0.0
912117d4a0066bacbd4d378d682ffca2	8.0	0.0	0.0	0.0	0.0	0.0	0.0	0.0
05c9b6319d2694d04e3c40ebd6817b1d	0.0	0.0	0.0	0.0	0.0	15.0	10.0	0.0
8781ee0065f9063fc434d685b966bb9e	12.0	0.0	0.0	0.0	0.0	0.0	0.0	0.0
5bc12ab0d4ef4a409e36373527a20408	0.0	0.0	0.0	0.0	12.0	0.0	0.0	0.0
ef37aa782174c479465bc079ee6b5655	0.0	0.0	0.0	4.0	0.0	9.0	0.0	0.0
56bf61d526322398c7ac0d7ed4068cfc	0.0	0.0	0.0	5.0	0.0	10.0	0.0	0.0
60657ac7037a5d5fb0cd2b35d691b54c	0.0	0.0	0.0	17.0	0.0	0.0	0.0	0.0
3fd2a6e12819719e8e97362978d86965	25.0	18.0	14.0	55.0	32.0	40.0	14.0	22.0
5b07bfe70032cfb88ca21d9529f94563	0.0	0.0	0.0	0.0	0.0	4.0	0.0	0.0
27efc4b782461b3a5f4f0dfefccda9e8	41.0	0.0	0.0	0.0	0.0	0.0	0.0	0.0
639184d41f1ec6a271e47111ccc611a7	103.0	48.0	0.0	0.0	0.0	0.0	0.0	36.0
bb71044db8f660b37fdaf5012ae99cec	0.0	0.0	0.0	0.0	0.0	0.0	18.0	0.0
44af21425fdd348bda525f7773d3bc38	0.0	17.0	0.0	0.0	0.0	0.0	0.0	0.0
ba9bd90b798b1521a5eb85aedb5d87c7	0.0	0.0	0.0	0.0	0.0	27.0	0.0	0.0
25656f86f2d73fbce93eeaf690c0cdb4	0.0	0.0	0.0	0.0	31.0	0.0	0.0	0.0
cc1123e51742c727b722f05f3c62c189	26.0	18.0	20.0	0.0	0.0	0.0	0.0	0.0
b8740a3987a9e5d45fdc4bc4f0822cb6	0.0	0.0	0.0	46.0	0.0	15.0	0.0	0.0
7a6dc2b9f1e099a64fa3bcb4a6d49924	0.0	0.0	20.0	7.0	7.0	0.0	25.0	0.0
6316763554a578b318db2648a6f6cb7f	0.0	6.0	0.0	0.0	0.0	0.0	0.0	0.0
fc5169c9065b15d0911113c6577fb2f9	0.0	0.0	0.0	6.0	0.0	0.0	0.0	0.0
29e15f0c51bb2aab918b77d5037ee010	0.0	0.0	0.0	3.0	0.0	0.0	0.0	0.0
7a54d0eb2d3e33e206c46eba72cbc577	0.0	0.0	0.0	0.0	7.0	0.0	0.0	0.0
ea2ed75ec9f78553e17ff1b133487e2d	0.0	0.0	0.0	15.0	12.0	0.0	0.0	0.0
f7b18981184620d7db114450e2a86c72	0.0	0.0	0.0	0.0	0.0	11.0	0.0	0.0
023e8794a813e46ada492b668569b34d	16.0	0.0	0.0	0.0	0.0	0.0	0.0	0.0
bf5c5dc1885fc03134964457d5b1632f	0.0	0.0	10.0	0.0	0.0	0.0	0.0	0.0
7fc1ab761c2c05c8f563e2044d63d193	0.0	0.0	0.0	0.0	2.0	0.0	0.0	0.0
5ddee56cee5988812c4e3cd988d1aadc	72.0	219.0	26.0	0.0	0.0	0.0	0.0	78.0
d01c14ce67c95000283bd55a9601e6bf	5.0	0.0	0.0	0.0	0.0	0.0	0.0	0.0
f91e86db70c28315b0887f8aab09a530	0.0	9.0	0.0	0.0	0.0	0.0	0.0	0.0
6c242f17bcbc97d1665f6559873cd577	0.0	11.0	0.0	0.0	0.0	0.0	0.0	0.0
4c04de5b5fa6b6fe59ee31d9b0a6b22d	24.0	0.0	0.0	0.0	0.0	0.0	0.0	0.0
cedb16aa326d1d1cb608f95fcaa55d71	0.0	6.0	0.0	0.0	0.0	0.0	0.0	0.0
136a0ea0190cfd2d7a585a52131abe61	0.0	0.0	0.0	0.0	0.0	3.0	0.0	0.0
db4c4d5057f96b8d035db3323cf13b2a	0.0	0.0	8.0	6.0	0.0	0.0	10.0	0.0
4ddbc5c94068f7d350356410e851ce6a	0.0	5.0	0.0	0.0	0.0	0.0	0.0	0.0
c82f8e7f22a84a808b5b5c73fb07f523	0.0	0.0	0.0	0.0	3.0	0.0	0.0	0.0
7f32af61190f935b222f2e85ff79f496	0.0	0.0	0.0	0.0	0.0	4.0	0.0	0.0
c5c2a9f2ee481421533cbc75e3804f58	0.0	0.0	16.0	0.0	0.0	0.0	0.0	0.0
977110219f0fb0c69a97824b3e544aa0	0.0	0.0	9.0	0.0	0.0	0.0	0.0	0.0
ecd21a9fc79980c0599032123a14fa47	0.0	0.0	0.0	11.0	0.0	13.0	0.0	0.0
fa808f9c872961b8d8feec1aed88ea4d	0.0	0.0	0.0	0.0	7.0	0.0	0.0	0.0
c60ef837f949abb0ea61eb7824243676	0.0	8.0	0.0	0.0	0.0	0.0	0.0	0.0
e9748fdcb6e9ec7ddce28698c1b283ad	0.0	7.0	0.0	0.0	0.0	0.0	0.0	0.0
f9336dc02cb70da4e7f0c7dc4807224d	18.0	0.0	0.0	0.0	0.0	0.0	0.0	0.0
7105491aa5680cff189a1212ce202ed7	19.0	0.0	0.0	0.0	0.0	0.0	0.0	0.0
46fad10d1f42abfc442eb944043c37cc	0.0	0.0	7.0	0.0	0.0	0.0	0.0	0.0
5a90cb3668c91ec1a65d7fd77e67b7cf	0.0	8.0	0.0	0.0	0.0	0.0	0.0	0.0
ced0e3ab4f088730b462dc5764903562	0.0	6.0	19.0	0.0	0.0	0.0	0.0	0.0
d715a9235e27ef471e41c94ca57870fa	18.0	0.0	12.0	0.0	0.0	0.0	0.0	0.0
50ec3438cfae5a09bd3694fc6d2b6df3	0.0	0.0	0.0	18.0	0.0	0.0	0.0	0.0
656e840515847b3a8f147cbe07a62c4b	0.0	0.0	0.0	6.0	0.0	0.0	0.0	0.0
1078da9a89eb983ccf78b518a89e2b12	8.0	0.0	0.0	0.0	34.0	19.0	9.0	2.0
d722e4bdd877b5c5a3114fec1a788e5e	0.0	15.0	0.0	0.0	0.0	0.0	0.0	0.0
18412d1f7255f97c2f9b2b00efac12a6	0.0	6.0	0.0	0.0	0.0	0.0	0.0	0.0
7384eecfc709bf57614c65d0b72b51ae	0.0	0.0	0.0	7.0	10.0	0.0	0.0	0.0
f4ad08089df31655c697c551d752a9cf	0.0	3.0	0.0	0.0	0.0	7.0	0.0	0.0
b6565daf0dba6ea87a7004b9df19625b	0.0	0.0	0.0	4.0	0.0	0.0	0.0	0.0
f11489ee55da1edfcc7d8f9be39ca05f	0.0	0.0	0.0	0.0	0.0	6.0	0.0	0.0
b33b59b72e589a06facf123437201b3d	0.0	9.0	0.0	0.0	0.0	0.0	0.0	0.0
9f24edb35aa449a26c301bcfbc2a2121	0.0	0.0	0.0	3.0	0.0	0.0	0.0	0.0
04ba1234af50b67cd473f618a37b1bcf	0.0	0.0	0.0	0.0	0.0	0.0	0.0	7.0
5654e439daa0d69a76a6a0f82a77f5be	0.0	26.0	8.0	0.0	0.0	0.0	0.0	0.0
2ede31a032f492f18a3be7691eaae1f9	0.0	0.0	0.0	0.0	0.0	5.0	0.0	0.0
8bf0297665996008c94a0854f0cdd36a	0.0	0.0	0.0	8.0	0.0	0.0	0.0	0.0
f50f9241c07ae734dc1f7bbbffbd5184	0.0	0.0	0.0	7.0	0.0	0.0	0.0	0.0
de11b1d7a848c838a851522e47dab8a9	0.0	0.0	0.0	0.0	4.0	0.0	0.0	6.0
cc06bf49991ad77200c5f20d52322c88	0.0	5.0	0.0	0.0	0.0	0.0	0.0	0.0
415ec0c8b6533c7f766d6837c19beed0	0.0	0.0	0.0	11.0	3.0	0.0	0.0	2.0
1782095855fd6904e709374c0706c848	0.0	4.0	0.0	0.0	0.0	1.0	2.0	2.0
6ecd5e7d2da45061bb975df08869e77e	0.0	22.0	14.0	0.0	0.0	0.0	0.0	0.0
9d04e5ecdf3df261c3f39f25b3e7ea93	19.0	0.0	0.0	0.0	0.0	0.0	0.0	0.0
0f90a0d2ff8ed010d003ec560bb0f0b3	0.0	6.0	0.0	0.0	0.0	0.0	0.0	0.0
a8346abdfb0d5ab1d2be8d1c872bfa05	0.0	0.0	0.0	5.0	0.0	0.0	0.0	0.0
f01ac6598141833a92c080d3d23787fb	0.0	0.0	0.0	0.0	6.0	0.0	0.0	0.0
62d369d4d0b7ecbd99d0eb8652eba8c0	6.0	0.0	7.0	0.0	0.0	0.0	0.0	0.0
b1856e464047309b34f16e5c940e487e	0.0	0.0	0.0	9.0	0.0	0.0	0.0	0.0
6cedc5d538b4d5f2a4ca43bc605aadcb	0.0	0.0	0.0	0.0	42.0	0.0	0.0	0.0
152cf908d50400cd4fcd68cc85510d6f	0.0	0.0	0.0	5.0	11.0	7.0	0.0	0.0
5c0f28f27e825b1745e61717baba852a	0.0	0.0	0.0	0.0	13.0	0.0	0.0	0.0
4847e7aa5dd30497cbdff7cf7dedfa42	0.0	0.0	0.0	6.0	0.0	0.0	0.0	0.0
a50c21f4ec45a2e521cd0f42023e3271	0.0	0.0	0.0	0.0	5.0	0.0	0.0	0.0
7cfde0d82cb53329d18da6ca2cbfbc0e	0.0	0.0	0.0	0.0	10.0	0.0	0.0	0.0
df7b61800cce31084779155a90177ecb	13.0	0.0	0.0	0.0	0.0	0.0	0.0	0.0
ea83121564bd022f1eb0765b19cbaf1b	0.0	0.0	0.0	6.0	0.0	0.0	0.0	0.0
405a0b4b4fd100cd5d1406e99411c759	0.0	7.0	7.0	14.0	20.0	11.0	3.0	0.0
38b159a01ce0d0c7553ad53381ac7763	0.0	9.0	17.0	0.0	0.0	0.0	0.0	0.0
531d2527e50b6549fe0cfb07120af6da	0.0	0.0	64.0	0.0	0.0	0.0	0.0	0.0
00e17cd4df16c1af9d1c1619bc187c3d	14.0	0.0	0.0	0.0	0.0	0.0	0.0	0.0
37a95dec85453af8a40c895b06e6c0ff	0.0	100.0	21.0	1.0	8.0	7.0	11.0	44.0
c4474020bf6074f060f54250a42bf1a3	0.0	18.0	0.0	0.0	0.0	0.0	0.0	0.0
ab8bf38e14f8d614db212a7cd83c682d	0.0	0.0	0.0	0.0	0.0	0.0	10.0	0.0
b77ffbcdd28f103b64d73b99cbb053c3	0.0	0.0	0.0	0.0	0.0	1.0	0.0	0.0
3ed720e42386a84b6d3e02883f210bb5	0.0	28.0	0.0	0.0	0.0	0.0	0.0	0.0
9ce76d59031fc7f4af4004b10fa29d88	0.0	5.0	0.0	0.0	0.0	0.0	0.0	0.0
1ebaa43a901569cdcd86e73e541da568	0.0	0.0	0.0	0.0	0.0	0.0	7.0	0.0
8953a445cfb811898d787e237004e5d0	0.0	0.0	0.0	0.0	0.0	0.0	0.0	9.0
b237690922ec1af8fd77805e6ed53b6e	0.0	0.0	0.0	0.0	0.0	0.0	0.0	5.0
074f44244ad635872d0e08d263a7e65b	0.0	0.0	0.0	4.0	0.0	0.0	0.0	0.0
41a5395a4b111d3d738319155237dbbe	0.0	0.0	0.0	0.0	0.0	5.0	0.0	0.0
2e3def9a48c6dce0faf4bd7c3f3fcbe7	0.0	0.0	0.0	0.0	0.0	0.0	0.0	62.0
3f4bc539995b9798dbae4ea2d9db40a2	0.0	0.0	0.0	0.0	0.0	0.0	1.0	0.0
45655e3610aff4813da2246ef3d7469f	0.0	8.0	0.0	0.0	0.0	0.0	0.0	8.0
dfc293c0fb3f1d33fa1667b4cee0e23a	0.0	0.0	6.0	0.0	0.0	0.0	0.0	0.0
c0fcbeb6d193b61819f027ad4c16540f	0.0	0.0	0.0	0.0	0.0	3.0	0.0	0.0
b02eda038b5de14667373fc3c3ce57e8	0.0	0.0	0.0	0.0	0.0	65.0	0.0	0.0
344c4c8dc16a2a7089448980c9659ecd	0.0	0.0	0.0	0.0	4.0	0.0	0.0	0.0
7b37a4c06421c8c331612df28261b6ac	0.0	0.0	0.0	0.0	0.0	0.0	0.0	91.0
5481724f95a69de73ef2a7fddbdc381f	0.0	0.0	0.0	0.0	0.0	0.0	0.0	6.0
17a1798b0965960aac7e55299cabf769	0.0	0.0	8.0	0.0	0.0	0.0	0.0	0.0
17928eecb86a5039b2ee098e93d69bcf	0.0	0.0	3.0	0.0	0.0	0.0	0.0	0.0
823eb0822405e574003247946d14cafe	0.0	0.0	0.0	0.0	0.0	6.0	0.0	0.0
b4799c2b9afd1700d740056866665d68	0.0	0.0	0.0	0.0	0.0	0.0	85.0	0.0
327874707c810db4b9e611cb804b3560	0.0	0.0	0.0	0.0	0.0	7.0	0.0	0.0
515df18b6f06e684bcebd1a5561292bc	0.0	0.0	0.0	0.0	0.0	0.0	5.0	0.0
f3393fb4a24fe12fe8cddf16bbe8ce5e	0.0	0.0	0.0	0.0	27.0	0.0	0.0	0.0
c837a1ebb9bbf8a7068eecf108d46667	0.0	7.0	0.0	0.0	0.0	0.0	0.0	0.0
f1ada566623be96bc21bc0fecd27f90f	0.0	0.0	7.0	0.0	0.0	0.0	4.0	4.0
ee07ab80ebecd8a31b2891d835d02976	4.0	0.0	0.0	0.0	0.0	0.0	0.0	0.0
2a3bb4aee29dcbe55ebf5a30cd2c0b79	0.0	0.0	0.0	3.0	0.0	0.0	0.0	0.0
ce078874c25b3d68c05513d4a945fb4d	0.0	0.0	0.0	0.0	7.0	4.0	0.0	0.0
54a893b8cff21470bba5323b8e2c876c	0.0	0.0	0.0	0.0	8.0	0.0	0.0	0.0
36ab4e0df0473a55080d043981dd4f11	2.0	0.0	0.0	0.0	0.0	0.0	0.0	0.0
ece0046224601eddd3bc1c802ff0491b	0.0	0.0	0.0	0.0	0.0	4.0	0.0	0.0
3e1c612c93063127d8f0fb771e17cc7a	0.0	0.0	0.0	0.0	7.0	0.0	0.0	0.0
d77989fd06a5838f3097560bea01e0f6	7.0	6.0	0.0	10.0	12.0	0.0	0.0	0.0
44c414127185a1f5ac2200a1abfdf06d	0.0	0.0	0.0	0.0	0.0	8.0	0.0	0.0
6bd3609b66a8806a67bc2fbc386c3d63	0.0	0.0	0.0	6.0	0.0	0.0	0.0	0.0
26cc9c5cb55a8bbf332eea7c772f0e60	0.0	0.0	0.0	0.0	5.0	0.0	0.0	0.0
86fc4566add1396f69847b20ad8fca7a	0.0	0.0	0.0	3.0	5.0	4.0	0.0	0.0
eed208499c5dad4be2791ee91ca638e0	0.0	0.0	0.0	0.0	26.0	17.0	13.0	0.0
3b5acd57b5a3ea971fb71cc290255235	0.0	0.0	0.0	0.0	8.0	0.0	0.0	0.0
21b5db64e7e9c227a40f1fd8b865f92a	0.0	6.0	9.0	0.0	13.0	9.0	0.0	0.0
4cc91482705b36709d06044f261b1381	12.0	8.0	13.0	19.0	23.0	12.0	0.0	0.0
c943562205d7864f88c1464f11a3389e	0.0	0.0	0.0	0.0	0.0	7.0	0.0	0.0
c5dfbca32813428e42e403fed04ba998	0.0	0.0	0.0	20.0	39.0	0.0	0.0	0.0
9bae7ad769c5618c4ec9811dd81355cf	46.0	19.0	26.0	79.0	31.0	26.0	0.0	0.0
944994897e8a41b746cc8604c4007644	0.0	0.0	0.0	0.0	7.0	0.0	0.0	0.0
d2cf0504cc57e6cafdc5d3be76ff856e	0.0	0.0	0.0	0.0	12.0	0.0	0.0	0.0
5c44a719c3bf5a75b9d61d3c6bafb27c	0.0	0.0	0.0	0.0	0.0	0.0	13.0	0.0
5576e131f24067056efab6eeccb999af	5.0	4.0	0.0	9.0	11.0	22.0	0.0	4.0
5c9b7cdae95720ee1668305613da2857	0.0	0.0	0.0	6.0	0.0	0.0	0.0	0.0
ccdeac41d026cfecc0a998105d422920	0.0	0.0	0.0	0.0	12.0	0.0	0.0	0.0
41d1e2a1e6fd55d7e01d94757efbdb9e	0.0	0.0	11.0	4.0	5.0	0.0	11.0	0.0
f9d240f3da52899147ed96a844b36df2	0.0	2.0	0.0	0.0	0.0	0.0	0.0	0.0
88027c7a37b5ce9bc32fc05e9ec14f2b	0.0	0.0	0.0	5.0	0.0	0.0	0.0	0.0
78a56e7611b07014d7eced11e099a82a	0.0	0.0	5.0	0.0	0.0	0.0	0.0	0.0
d7a0a2de73cc0d6e02ed7cfb3f5d61ca	10.0	0.0	0.0	0.0	0.0	0.0	0.0	0.0
b2d4490a029d13c81e8e42c413ec0db4	0.0	2.0	0.0	0.0	3.0	0.0	0.0	0.0
b87b89196b09c9635972d59557f8131c	9.0	0.0	0.0	26.0	27.0	17.0	0.0	5.0
86152e8b6e89e44b8d89726c6d13e5f6	0.0	0.0	0.0	6.0	0.0	0.0	0.0	0.0
d120cc7117debeac53f60c8cc6d6de52	7.0	0.0	8.0	0.0	0.0	0.0	0.0	0.0
20661e46eec6a9ce0b255bbce52f3727	0.0	0.0	15.0	7.0	5.0	6.0	13.0	0.0
b66af4ccd6e04ab22f5ae53a5fdef48d	0.0	0.0	0.0	0.0	0.0	0.0	2.0	0.0
5bfa4e32dcc7e6b451c517867632b40a	0.0	0.0	11.0	0.0	6.0	0.0	0.0	0.0
daea3df542a3b5c873bc272477b1b5dc	0.0	0.0	3.0	0.0	0.0	0.0	0.0	0.0
e00dda12a140ce6562889f5c40f026ed	0.0	0.0	0.0	0.0	2.0	0.0	0.0	0.0
77e1ca8fc705708c253b7118b61f9188	0.0	0.0	8.0	5.0	11.0	0.0	0.0	0.0
31f201bb10b459bafa6047b1e7344bfe	0.0	0.0	0.0	8.0	14.0	0.0	3.0	0.0
731b3b9f83cbab036e17358d497035b2	0.0	0.0	0.0	7.0	0.0	0.0	0.0	0.0
d14030a443641729a76cba1c7d294224	3.0	4.0	0.0	4.0	5.0	0.0	0.0	0.0
418af13e26d468c1eb43e119324a6fb9	0.0	0.0	0.0	7.0	14.0	19.0	0.0	0.0
105130baf09beaf1289a11858a702a6f	0.0	0.0	0.0	0.0	12.0	0.0	0.0	0.0
5561858500d8e6b7a7f485807ca8e687	0.0	0.0	0.0	8.0	0.0	0.0	0.0	0.0
12901c0273b1ab5b2fbe333e0980d52a	0.0	11.0	0.0	0.0	14.0	0.0	0.0	0.0
4918633eb169f27d8894e425ffb43d6c	0.0	0.0	0.0	8.0	11.0	16.0	6.0	0.0
b3ece818b52704fa5cd0eb4475f25b18	0.0	5.0	0.0	0.0	12.0	7.0	0.0	0.0
0682f7424d44f010b9b8ff03e0b73afc	0.0	0.0	0.0	9.0	0.0	10.0	4.0	0.0
59334c01b3ba1353c33e7ec88481625e	0.0	0.0	0.0	0.0	11.0	0.0	0.0	0.0
38e34024d5a9eadb4fe42b1a809f2ce9	20.0	6.0	14.0	17.0	19.0	38.0	10.0	11.0
259ca873b26c31ecb8532896456e2556	0.0	0.0	8.0	0.0	0.0	0.0	0.0	0.0
97a8f71d5c85119aad38dc3c1cdff655	0.0	0.0	0.0	0.0	0.0	4.0	0.0	0.0
fbe50e8b0f7fedb1117274e40c8dfe45	0.0	0.0	0.0	0.0	0.0	4.0	0.0	0.0
ec46701882a396c2d9c4cf7ff3ad8767	0.0	0.0	0.0	4.0	0.0	0.0	0.0	0.0
4834b4e7bad3aa43a5b870ee836eab09	0.0	0.0	0.0	3.0	0.0	0.0	0.0	0.0
7947e7e66723406f965f54858de39356	0.0	0.0	0.0	0.0	0.0	4.0	0.0	0.0
5b480e9f162c18105c938b51ac23143a	0.0	0.0	0.0	0.0	0.0	0.0	3.0	0.0
f6a303cdea26c697df35da5eb75b2e28	0.0	8.0	0.0	0.0	0.0	0.0	0.0	0.0
3fe0341c3083b273497c62dc84c64d0f	0.0	0.0	0.0	0.0	0.0	0.0	0.0	6.0
b848536290f5d7d2bc598107411df94a	0.0	0.0	0.0	0.0	0.0	0.0	0.0	2.0
158e40c14232991a307f87826a14672f	0.0	0.0	0.0	0.0	0.0	7.0	0.0	0.0
fa37582c43e16fc92a7d1dc98031dbe7	0.0	0.0	0.0	6.0	0.0	0.0	0.0	0.0
62ebab4813778fd654b13efc861ab3bc	11.0	0.0	0.0	31.0	0.0	9.0	0.0	0.0
5b01f8714308ca35670438fc34f6069c	0.0	0.0	0.0	4.0	0.0	0.0	0.0	0.0
320b90628138e9441ff02e51d284cce1	0.0	0.0	0.0	0.0	3.0	0.0	0.0	0.0
f5c7e880fa9b76db0cb33fa1c08e1f97	0.0	0.0	0.0	0.0	13.0	0.0	0.0	0.0
db0154a6b148e8fb731bc25a164160c3	14.0	6.0	0.0	0.0	0.0	0.0	0.0	0.0
55eab3f013477d97a0eb7ed8520adf10	0.0	0.0	5.0	16.0	6.0	0.0	0.0	0.0
d246a2592bb2578313c17fcc52615650	0.0	0.0	0.0	0.0	0.0	14.0	0.0	0.0
4de1b0b42b0ac0d5574982e48673a93d	0.0	0.0	0.0	0.0	0.0	16.0	0.0	0.0
5ebaa9f302b34596da756d26ff0c85f9	7.0	0.0	0.0	0.0	0.0	0.0	0.0	0.0
bdde68c458e8e234cd8be158df543fe0	0.0	0.0	0.0	0.0	9.0	0.0	0.0	0.0
4533d5b8428c25d11a6ca07e51bbace0	0.0	0.0	0.0	3.0	0.0	0.0	0.0	0.0
ce4da697faf01be5bf83c9cb548e4bfb	0.0	0.0	0.0	5.0	0.0	0.0	0.0	0.0
3d380a1e629ec1fa25e15eed00419e4f	0.0	0.0	0.0	8.0	0.0	0.0	0.0	0.0
671427a9b58079560ee42ea46971f080	0.0	0.0	0.0	0.0	14.0	0.0	0.0	0.0
565df29056e1522bea45a84df8df2bba	0.0	0.0	0.0	0.0	15.0	0.0	0.0	0.0
4b1225f6b96be28c6e547af0ce69f5ac	0.0	0.0	0.0	0.0	14.0	0.0	0.0	0.0
9b11099e7b66dc44121cc951d8dcef32	0.0	41.0	24.0	75.0	0.0	53.0	0.0	0.0
db7560300e15ef767449776780d7f9fe	0.0	0.0	0.0	0.0	49.0	0.0	21.0	0.0
7126a375ec57cd6f54ae732ae10bbaec	0.0	0.0	0.0	0.0	0.0	10.0	0.0	0.0
04ee9b0c961481dc76228590d2c47f11	0.0	0.0	0.0	0.0	5.0	0.0	0.0	0.0
eff56e995939abd1a83f45f9114ae2d2	0.0	8.0	9.0	16.0	30.0	12.0	0.0	0.0
2ab19ff50c52d8fb80a9cecc8a3fbc9a	0.0	0.0	0.0	11.0	9.0	27.0	15.0	0.0
a9dc40107c51a4e237c588c0a6be7269	0.0	0.0	14.0	0.0	6.0	0.0	23.0	0.0
1c9ac690ed0388749597b083f98ad551	0.0	0.0	0.0	0.0	7.0	18.0	0.0	0.0
0d66ade42103ea009a32cd8832c65789	0.0	0.0	49.0	16.0	25.0	24.0	35.0	12.0
8041a5b44b27561f1d525449b8631210	0.0	0.0	14.0	5.0	7.0	0.0	13.0	0.0
5c35558bf3dbda6f656287613278a90b	0.0	0.0	0.0	17.0	0.0	21.0	0.0	0.0
6c465ffacb633ecd44782f7ce50611d8	0.0	0.0	0.0	18.0	18.0	8.0	0.0	0.0
4b10567eb8ff75fdb3af02d7a2a2b645	11.0	13.0	9.0	12.0	33.0	5.0	0.0	5.0
33245b07b09ebad41df8816010fa0fb5	0.0	13.0	0.0	0.0	0.0	0.0	0.0	0.0
afae430f17a8d393891a807da9b0608b	0.0	0.0	0.0	10.0	0.0	0.0	0.0	0.0
b5c2b25d39d46af6cd7ec3694a50f79f	0.0	0.0	0.0	0.0	49.0	0.0	11.0	0.0
31032455374b28a5b01d9f84d2b344f1	0.0	0.0	0.0	12.0	0.0	12.0	0.0	15.0
598879983aea9963b18f14c581e48693	0.0	0.0	0.0	19.0	12.0	8.0	0.0	13.0
ee38460326db9ce8c0508c6f02c48224	0.0	0.0	0.0	0.0	10.0	6.0	0.0	0.0
d680c0cf4b69c9991d71880d88bee5f7	0.0	0.0	0.0	0.0	9.0	0.0	0.0	0.0
7ceeb74b43091d17541ea94a3a3c49a5	0.0	0.0	0.0	0.0	18.0	0.0	0.0	0.0
70112d0347456fe4a5f538568df96803	0.0	0.0	27.0	18.0	0.0	11.0	22.0	0.0
8924a70aabc935f7aadd793c1ac7c12e	0.0	0.0	0.0	0.0	0.0	0.0	0.0	2.0
1ac14ef1e9a7e95f487131e5c700c290	0.0	0.0	0.0	8.0	5.0	22.0	0.0	0.0
393fb3ddaff1d74b84ee6b673dd63259	13.0	0.0	11.0	17.0	41.0	12.0	11.0	14.0
e7bd7dc576bab37321601e4896ea380f	0.0	0.0	0.0	0.0	7.0	8.0	0.0	0.0
a86c4a5cdb56a90d293ee05ae9f80c0a	0.0	0.0	2.0	0.0	0.0	0.0	0.0	0.0
af6b3e045a192cd4eee9b82e1f77cab3	0.0	0.0	4.0	0.0	0.0	0.0	0.0	0.0
4cd9a8041be930c13ddb60d919aa332b	0.0	0.0	0.0	0.0	12.0	10.0	0.0	0.0
33e6297bc1cc6b95bc394b32e8c8c701	0.0	0.0	0.0	6.0	0.0	0.0	0.0	0.0
a7e174c2cd42b2e98dac151106447e84	0.0	0.0	0.0	7.0	3.0	0.0	0.0	0.0
553473e2a9d3d48dc0617f75853a50f6	0.0	0.0	0.0	0.0	0.0	0.0	13.0	0.0
27d5d8cc9321e90577f6c1d67a573083	24.0	19.0	41.0	0.0	0.0	0.0	9.0	0.0
9aeeedfe4d2c5cc6c6c7927c377e96b1	16.0	0.0	19.0	0.0	0.0	0.0	0.0	0.0
67edd84e78f8dff3d72acaf46cbf1d06	0.0	0.0	8.0	0.0	0.0	0.0	0.0	0.0
c2e086e900e7b7ed84b7b18251abd55d	21.0	0.0	20.0	31.0	0.0	20.0	0.0	0.0
b9d08baeedfb4cac2cffdbddfb5ae13c	0.0	13.0	0.0	0.0	0.0	0.0	0.0	0.0
523ebfedae7b3975cccd13725e1421a9	2.0	0.0	0.0	0.0	0.0	0.0	0.0	0.0
0bc02c0804bac2f4d01805e3ddb74ef0	0.0	0.0	0.0	6.0	0.0	0.0	0.0	0.0
7491c3bc78efcfbd9f40fdea576a7892	0.0	0.0	0.0	0.0	0.0	2.0	0.0	0.0
ca6a2095b293c4c8fc859b4ef8efed1f	0.0	0.0	0.0	8.0	0.0	0.0	0.0	0.0
2b1751cae6ae755c3e2ec807d8bd7794	0.0	0.0	0.0	32.0	0.0	0.0	0.0	0.0
8a92eb60c1ccb8bf4ed1bd4e7cc80504	0.0	0.0	0.0	10.0	0.0	0.0	0.0	0.0
e893b4fc46bf84e38be6e8971e8e0b49	0.0	0.0	0.0	32.0	0.0	0.0	0.0	0.0
c2b8ea6a873cdc058fc56940e473ad2e	0.0	3.0	0.0	0.0	0.0	0.0	0.0	0.0
d24bee55ff489b952dfd2bedd0f9ad3c	0.0	0.0	0.0	73.0	0.0	0.0	0.0	0.0
c0146c40217f3cbdaa6df11f5afd4e95	0.0	0.0	0.0	44.0	0.0	0.0	0.0	0.0
fda791edf6d788e523e9204603014dfb	0.0	4.0	0.0	0.0	0.0	0.0	0.0	0.0
f824cb67c4d33ed6c2130e8447c29f97	0.0	0.0	0.0	0.0	0.0	0.0	7.0	0.0
8280b1282ee48c159d7e0b4f2e89859e	0.0	0.0	8.0	0.0	0.0	3.0	0.0	0.0
76a275e10c6c9c20277e59f4c2b45e4c	0.0	14.0	0.0	14.0	0.0	0.0	0.0	0.0
c87092e843727e3267828a7c5b1ba1cc	0.0	0.0	0.0	0.0	0.0	13.0	0.0	0.0
2bedd7990b9b0bed22018201a40ee938	0.0	0.0	0.0	0.0	3.0	2.0	0.0	0.0
5b9a6dbfc952e746732fc2d8d850487d	0.0	41.0	27.0	0.0	20.0	32.0	0.0	35.0
5d00460edbd32609d3e0f57c6e9cfa45	95.0	970.0	228.0	106.0	140.0	59.0	220.0	267.0
4010c1ff1b371c671e4c86b1b218aa13	0.0	0.0	0.0	0.0	0.0	0.0	0.0	2.0
ed6aa2827bf9319399c53f3820461ba7	0.0	0.0	0.0	0.0	15.0	0.0	0.0	0.0
402cc14984a4be41ef727469b41412b9	0.0	94.0	0.0	0.0	0.0	0.0	0.0	35.0
64d3e7f5c4dc0da5155079d9717c9a19	62.0	387.0	97.0	31.0	44.0	54.0	57.0	131.0
298881b132dfe7d26a01c7e2e8fd2f19	0.0	14.0	0.0	0.0	0.0	0.0	0.0	9.0
81a1e2cd481544f1ccff063942f8ee25	53.0	18.0	0.0	0.0	0.0	0.0	0.0	0.0
fdb7ff4a9494a33655037bdac4a166ac	0.0	0.0	0.0	0.0	0.0	0.0	0.0	9.0
9902305893d697c28841203cb0163d60	0.0	26.0	0.0	0.0	0.0	0.0	0.0	0.0
5c1b07aeff40b3b611920f0a2c1071d7	0.0	30.0	0.0	0.0	0.0	0.0	0.0	0.0
4ff3b313b12f38da40526913c5b184e5	7.0	9.0	0.0	0.0	0.0	0.0	0.0	0.0
4ed52398918c3276815f4fb4e9b52c01	0.0	0.0	12.0	0.0	0.0	17.0	5.0	0.0
86f0e0dbd5c90d9df799f2dfc95969e6	0.0	0.0	9.0	0.0	0.0	0.0	0.0	0.0
46a8f943250884f6aeb69c977a6f60bd	0.0	13.0	0.0	0.0	0.0	0.0	0.0	0.0
5beb7a4807a567b7676198651a3134fd	0.0	22.0	0.0	0.0	0.0	0.0	0.0	24.0
49a0d1275ded0399528d9355f6ec2822	0.0	17.0	0.0	0.0	0.0	0.0	0.0	0.0
d6d02e334b853523ee0b7837a853f383	5.0	5.0	35.0	17.0	19.0	24.0	44.0	9.0
f203bfbbb74958633e67994fb66ff4b1	8.0	0.0	0.0	0.0	0.0	0.0	0.0	0.0
18cd1fbc97e0e9ebbfa21897384ddf19	0.0	0.0	0.0	13.0	0.0	0.0	0.0	0.0
e53dfd6c88930acc17e4f22fc7dddd17	0.0	8.0	0.0	0.0	0.0	0.0	0.0	0.0
186e6e302ea77c364b54c0465826c949	0.0	0.0	0.0	0.0	0.0	0.0	0.0	6.0
b60eef0ae88db6a93ba40d5957d82a7e	0.0	0.0	0.0	22.0	0.0	44.0	0.0	0.0
3e739a88c2cb09f549ad33c8242b713d	0.0	0.0	0.0	19.0	15.0	8.0	4.0	0.0
6a35a51023c7a1f728d34baf6a4e90ef	10.0	16.0	0.0	0.0	0.0	0.0	0.0	0.0
5e7ca5248443e305d87c17ed13419194	0.0	2.0	0.0	0.0	0.0	0.0	0.0	0.0
1327aef7cd95cdc522b622bf12de8e20	0.0	3.0	0.0	0.0	0.0	0.0	0.0	0.0
0f00924a3d9db937dbf11efe3f42ed8b	0.0	0.0	0.0	5.0	0.0	0.0	0.0	0.0
bc0eb5b25de8a2bbcd7bc3ab18db50dd	0.0	0.0	0.0	0.0	9.0	0.0	0.0	0.0
50ae51cc9f682565539ee7ca915c8ed7	0.0	0.0	0.0	16.0	0.0	0.0	0.0	0.0
94c8b4e8e879cc6e559809c12cbfda72	0.0	0.0	0.0	0.0	13.0	0.0	0.0	0.0
a33deb2eda0aa0c6161358cc5adb855c	0.0	0.0	0.0	0.0	0.0	19.0	0.0	0.0
2f79f3c632bcc7ec01885881e070cca5	0.0	0.0	0.0	37.0	97.0	23.0	12.0	12.0
979e8673943ab856968cef28233873ae	9.0	7.0	0.0	0.0	6.0	10.0	0.0	0.0
1fc17c05137a8bde9e824b84709164fc	4.0	0.0	0.0	0.0	0.0	0.0	0.0	0.0
5a52ebb657a84c35bb11956c11d9ba59	0.0	0.0	0.0	0.0	4.0	2.0	0.0	0.0
a804f867d84baaf39380f8188fe69613	0.0	0.0	4.0	0.0	0.0	0.0	0.0	0.0
47d6890d915e6b2af571a0c2818cebd1	4.0	0.0	0.0	0.0	0.0	0.0	0.0	0.0
00861eb6657b844219c8432c49056c9a	0.0	0.0	0.0	0.0	9.0	0.0	0.0	0.0
9de57943c38d9fbcaeac2bf890cf21cb	0.0	0.0	0.0	5.0	12.0	3.0	0.0	0.0
bacf8d188c0e05caefa17f6de2e1010d	0.0	0.0	0.0	6.0	4.0	0.0	0.0	0.0
534ecc7cc6e50d47d6cc310a46d1dee8	0.0	4.0	2.0	0.0	0.0	0.0	0.0	0.0
2fd4f1440a3b1882fd9d19a95f0c2b24	6.0	0.0	0.0	0.0	0.0	0.0	0.0	0.0
198b5e3fe3f61f04151a87d378987d07	0.0	0.0	0.0	10.0	0.0	0.0	0.0	0.0
d27f1e185cde7a05da219dc261757d8c	0.0	14.0	0.0	0.0	0.0	0.0	0.0	0.0
5c60f2ee7c39d1ad91fe8883e9c912be	0.0	10.0	21.0	7.0	24.0	20.0	18.0	8.0
4a26cc4e669b23b84132749c2ee4d02c	0.0	5.0	0.0	0.0	0.0	0.0	0.0	0.0
8449776dd399da258c3bcbadf7579a83	0.0	0.0	7.0	4.0	0.0	0.0	8.0	0.0
4c6d2c30c1c25246326d8f66b4211c49	0.0	0.0	0.0	0.0	16.0	0.0	0.0	0.0
a679112e365378320e946ab530f6e4db	0.0	0.0	0.0	0.0	0.0	0.0	8.0	0.0
4ef3d05269c762db631f033432d48b23	0.0	112.0	40.0	43.0	31.0	23.0	32.0	92.0
39ea1d44040fe41a692e1ea272e6f7e5	0.0	9.0	0.0	0.0	0.0	0.0	0.0	0.0
4aa5afd4bef912acec95c359d1ff2811	0.0	0.0	18.0	9.0	10.0	0.0	16.0	0.0
d0e486af48a751fe38e2694836617031	0.0	0.0	0.0	0.0	5.0	0.0	0.0	0.0
34b32933f7ccf504f3d591952229610c	0.0	7.0	0.0	0.0	0.0	0.0	0.0	0.0
12ad2cc9d3e4f012a942d65babdda7dc	43.0	124.0	13.0	0.0	0.0	0.0	0.0	49.0
b04e17a563d1cfb46a6ef67225649991	0.0	19.0	0.0	0.0	0.0	0.0	0.0	11.0
04a75f1199d1bc6b58d19dd8aeb24520	0.0	9.0	8.0	69.0	65.0	304.0	28.0	26.0
b40a5d5b9dd63648b6fb3486849b5350	0.0	0.0	0.0	16.0	0.0	0.0	0.0	0.0
9f7daef4ae19bb6ce5302ec6e5bfca1a	0.0	0.0	12.0	0.0	9.0	9.0	19.0	0.0
5759951f5e6bf869327c6642b1efd7c2	0.0	10.0	0.0	0.0	0.0	0.0	0.0	0.0
ff879f5418ebe06779501b57b52cb944	8.0	51.0	28.0	23.0	31.0	36.0	50.0	60.0
6a1fc0ab3dc738fd671b009b572c6c78	5.0	0.0	0.0	0.0	0.0	0.0	0.0	0.0
d963b59f19db6517a9f26908f684545d	80.0	639.0	286.0	415.0	2604.0	454.0	490.0	650.0
f1dd8cf1a74aa82187935d258418a95f	0.0	6.0	0.0	0.0	0.0	0.0	0.0	0.0
90ad77d8844527612e8420ea371171c5	0.0	129.0	0.0	0.0	0.0	0.0	0.0	170.0
9404c26abcc829a4f103389d1953bb90	0.0	0.0	0.0	169.0	0.0	0.0	0.0	0.0
5bd4c29514ad2208a0763a9917ab81ec	0.0	0.0	0.0	0.0	0.0	0.0	0.0	23.0
d4044a262b10cef42e065d472e3b4a22	0.0	49.0	48.0	31.0	34.0	96.0	60.0	61.0
a2e521c0c4cf25a6cb3408fad8a4198b	0.0	16.0	0.0	67.0	26.0	101.0	0.0	27.0
0962b75ed8d3c13fcf66a3c86a0128c9	0.0	34.0	0.0	7.0	0.0	18.0	0.0	61.0
4dff7b1720c1266d697404cf6f231cf4	0.0	17.0	14.0	0.0	11.0	0.0	12.0	0.0
6570e98f6d39bacffe712be49da85a72	56.0	102.0	371.0	231.0	279.0	160.0	552.0	139.0
fd6d096ced24b8810adfd1c8d7f0f6e2	0.0	0.0	0.0	259.0	0.0	0.0	0.0	0.0
fdae47c7f60b42438221cfb95805a52e	39.0	0.0	0.0	0.0	0.0	0.0	0.0	0.0
3a795c0780375c9bedbb4d53bb758560	0.0	0.0	0.0	33.0	0.0	0.0	0.0	0.0
d834fdcde7aa82baf1b4769d87db010e	0.0	0.0	0.0	0.0	0.0	0.0	0.0	5.0
3371ddaff3f8acdd2a400b15621f807f	0.0	84.0	36.0	36.0	38.0	31.0	47.0	138.0
11c5c44889829e4f66292f4f5f2c0ed8	0.0	0.0	0.0	0.0	0.0	0.0	22.0	0.0
17f016e3298748a0eb03b67eb9267a19	44.0	475.0	182.0	178.0	256.0	205.0	282.0	609.0
bdd17d58a00771a94b3a6c76846b1594	37.0	505.0	346.0	262.0	315.0	226.0	520.0	571.0
c5bf495879dde286419d725ef60cd6bd	0.0	0.0	0.0	0.0	27.0	0.0	0.0	0.0
ea3e1a8c59c80737b5f157a3fd39b4c0	7.0	0.0	0.0	0.0	0.0	0.0	0.0	0.0
c35d0bf536a3c58919310dffe50985bd	0.0	0.0	0.0	89.0	60.0	50.0	0.0	0.0
ff797e4983963f4cb563607a7bca230d	0.0	0.0	0.0	0.0	0.0	35.0	0.0	0.0
6e2efcf1be3755b7c7de643073743863	31.0	28.0	0.0	90.0	110.0	161.0	27.0	30.0
f8f74e86f9554705aa8b62ec7c9c4c7b	32.0	19.0	0.0	183.0	235.0	276.0	40.0	42.0
24783616b5a99bb77b18463190da0bf0	97.0	91.0	103.0	265.0	337.0	536.0	98.0	68.0
35b623a1ee9f2186928854980964add9	0.0	0.0	0.0	54.0	41.0	0.0	0.0	0.0
3dfc711450424d7a41a2c5f5a773d995	15.0	15.0	0.0	0.0	0.0	0.0	0.0	0.0
a17be424806601dfc2522e4386e87d49	22.0	27.0	0.0	0.0	0.0	0.0	0.0	0.0
249201786226e8fa661200af4df63e03	0.0	11.0	0.0	0.0	0.0	0.0	0.0	7.0
af13434e4d71ca843fc7152c0490f712	0.0	0.0	0.0	4.0	0.0	0.0	0.0	0.0
a79bf9b9c3306c8cff7b81a055d350c4	0.0	0.0	0.0	9.0	25.0	0.0	0.0	0.0
9bbbf925669debf2de572ace41ef12c2	0.0	12.0	0.0	0.0	0.0	0.0	0.0	7.0
2c7665231939ad69ba3eeac3aa3d44f6	0.0	4.0	0.0	0.0	0.0	0.0	0.0	0.0
da79cfe34eb79420c4fa3bf80467d341	14.0	0.0	0.0	0.0	0.0	0.0	0.0	0.0
378c4d507c9a83ef4788a80b9a178774	0.0	16.0	0.0	0.0	0.0	0.0	0.0	0.0
fb09bc279d42fa4584102b8fdb35d26a	0.0	0.0	0.0	7.0	0.0	0.0	0.0	0.0
b1bab135d0f104755e2d126cd446e26b	71.0	73.0	25.0	0.0	0.0	0.0	0.0	34.0
b7a26350fefc61d270cd61e8799e75af	0.0	52.0	0.0	0.0	0.0	0.0	0.0	0.0
673c0ddfbefcb34d34f240a459883836	19.0	0.0	0.0	0.0	0.0	0.0	0.0	0.0
2d16a3164ed26d49b7a06052fe6f781d	14.0	0.0	0.0	0.0	0.0	0.0	0.0	0.0
cb0b9b18b26907b3a02a393477fe54ed	0.0	0.0	0.0	0.0	16.0	0.0	0.0	0.0
5cfe8154f7daadeaacdbb3d1848f495a	0.0	17.0	0.0	0.0	0.0	0.0	0.0	9.0
eb766f4ad370d2932ebef1621ce3785d	0.0	6.0	0.0	0.0	0.0	0.0	0.0	0.0
e5c91c814b3c6b5eba9a4dcac3272c0b	0.0	4.0	0.0	0.0	0.0	0.0	0.0	0.0
ac456320b95c8d7977022250ef891beb	10.0	0.0	0.0	0.0	0.0	0.0	0.0	0.0
f14a5cadfe35dfacd81d402b409040d9	0.0	4.0	0.0	20.0	3.0	5.0	0.0	0.0
bfa8a561336cb47a705df5eb76b63524	0.0	0.0	0.0	8.0	0.0	0.0	0.0	0.0
44f31b7159ecd7751d4196e3bdbeda9e	0.0	0.0	8.0	0.0	0.0	0.0	0.0	0.0
1d535198ecf8a2d21d02ce12da68677c	0.0	0.0	0.0	6.0	0.0	0.0	0.0	0.0
54a0ae5a9ad8712857c13325ada15865	24.0	0.0	0.0	0.0	0.0	0.0	0.0	0.0
bc38c9d00f4c011ba858f173296a093e	0.0	0.0	0.0	13.0	0.0	0.0	0.0	0.0
0c14675085eadc5d10b1cb4e0bcf663c	0.0	0.0	0.0	0.0	7.0	0.0	0.0	0.0
57af36d0a698676a4adef64136173385	0.0	6.0	0.0	16.0	10.0	15.0	20.0	8.0
8982ae2f346bddec21dce1900679d291	0.0	9.0	91.0	0.0	0.0	0.0	32.0	0.0
ede7bd44fb31069ae2d1dbb8d6f7a71c	0.0	8.0	0.0	0.0	0.0	0.0	0.0	0.0
a0c98e825ed4c4871ca21c541bae361a	22.0	49.0	53.0	1960.0	39.0	37.0	12.0	36.0
398561a5092c765d6d814ce385ccd1f5	0.0	0.0	0.0	0.0	0.0	8.0	0.0	0.0
ff9edbd756d4af880b154771135e4a47	0.0	9.0	0.0	0.0	0.0	0.0	0.0	0.0
dfdbea13cea75a578ef95eb4580015eb	0.0	17.0	0.0	0.0	0.0	0.0	0.0	26.0
33d4b4f3f1e98f6135e9aa01715472ff	0.0	0.0	0.0	9.0	14.0	0.0	0.0	0.0
723f45489542b7066cd7915072e9f7e1	0.0	0.0	14.0	0.0	0.0	0.0	12.0	0.0
0680161c41ec5f5a966883d542d7b9ec	0.0	4.0	0.0	0.0	0.0	0.0	0.0	0.0
4b225e42c1c109d734272779226d64ab	33.0	12.0	0.0	0.0	0.0	0.0	0.0	0.0
a141908cbeec7c3b0685b2ecd00d459f	0.0	15.0	0.0	0.0	0.0	0.0	0.0	0.0
00ac22e76a887bc98d313ba9b4a9b7cb	0.0	7.0	6.0	0.0	0.0	0.0	0.0	0.0
002fe0dd8b12b97befb3bce505b32ee1	7.0	11.0	0.0	0.0	0.0	0.0	0.0	9.0
fe0abdc6399b94cd758eaf2ddd91e35e	0.0	0.0	30.0	8.0	15.0	20.0	30.0	0.0
3e9f14d15cf0912ba6b505b1f6560a2e	0.0	11.0	0.0	0.0	0.0	0.0	0.0	0.0
cdd472c4129294551e0923a99cd65197	24.0	8.0	0.0	0.0	0.0	0.0	0.0	0.0
56464ae96725ba7e74e4d9a4d30ff695	42.0	0.0	0.0	0.0	0.0	0.0	0.0	0.0
dd4f588650639ba690f0e2f913ca1a12	16.0	0.0	0.0	0.0	0.0	0.0	0.0	0.0
d38c7429f75ecb31d9aba338cdee8f2f	17.0	36.0	0.0	0.0	0.0	0.0	0.0	0.0
af7cdf62ecb66266016d074e42073e48	93.0	133.0	37.0	0.0	0.0	0.0	0.0	38.0
c36f0b2dd637900c99c9544fe588558d	0.0	0.0	0.0	0.0	0.0	6.0	0.0	0.0
be9839da7df63ffd845570ec32fdc9ab	8.0	0.0	0.0	0.0	0.0	0.0	0.0	0.0
267698de81e4d2b543601dabf41ad840	10.0	6.0	0.0	0.0	0.0	0.0	0.0	0.0
cb93102750cc167701c364eac1073440	6.0	12.0	0.0	0.0	0.0	0.0	0.0	0.0
a9f95fefef9874ccb381189285dde9ff	0.0	13.0	0.0	0.0	0.0	0.0	0.0	7.0
683798f2617fd748106b088271bfe708	9.0	27.0	0.0	0.0	0.0	0.0	0.0	8.0
ff5d3860b128413896b2a25ae69996fa	0.0	0.0	12.0	0.0	0.0	0.0	0.0	0.0
0d97c3c48b7b5832da00741ad22ffba3	0.0	0.0	0.0	36.0	0.0	0.0	0.0	0.0
704a958b9ae7e03b09fdc91777874844	0.0	0.0	0.0	170.0	0.0	0.0	0.0	0.0
80e09cab44e415d97add8cd7a87f16fc	65.0	0.0	0.0	0.0	0.0	0.0	0.0	0.0
3664cef737f85b9c6ca011f048d273ad	0.0	16.0	0.0	0.0	0.0	0.0	0.0	0.0
477b575500964b8109a528a277ff608d	0.0	0.0	0.0	0.0	10.0	0.0	0.0	0.0
2652d507103b8eb51f68cbbf71596f7b	133.0	16.0	19.0	0.0	0.0	0.0	0.0	0.0
29bf54c796a3154ba9a0590552dce00d	0.0	11.0	0.0	0.0	0.0	0.0	0.0	10.0
f12467c3656ea78f4764d5fe86f3a94f	21.0	0.0	0.0	0.0	0.0	0.0	0.0	0.0
f2853b2bca1f8dee019f9f9af4c49e2f	18.0	23.0	0.0	0.0	0.0	0.0	0.0	0.0
5821c95729ca1be6c6fb27e5ee64ebd8	0.0	13.0	0.0	0.0	0.0	0.0	0.0	0.0
dcfc773bba578978574c80678300cb25	0.0	0.0	21.0	0.0	0.0	0.0	0.0	0.0
d4e49c78f000899c5d7c4ba2dde74ade	24.0	32.0	0.0	0.0	0.0	0.0	0.0	0.0
d587c3a26f76682b4f77c2d4a6a7ee52	0.0	19.0	0.0	0.0	0.0	0.0	0.0	0.0
d3808b60abc058569fd423394eb1f0b3	30.0	28.0	0.0	0.0	0.0	0.0	0.0	0.0
cf0dc801a2adf32fe0de47960befe2c3	45.0	47.0	0.0	0.0	0.0	0.0	0.0	0.0
0d4abd3117c5a9332d72f280409f099e	0.0	0.0	0.0	0.0	0.0	0.0	0.0	14.0
2c5f2746ec53c37211f49a683753bb1a	45.0	60.0	0.0	0.0	0.0	0.0	0.0	19.0
017706fe68d8a68c8d64fb37d806125a	48.0	74.0	24.0	0.0	0.0	0.0	11.0	33.0
446eca09fe2c36c144690f3fe8c5b4ca	0.0	52.0	0.0	0.0	0.0	0.0	0.0	0.0
a4c4d13cbe382c95774f16cff996bfe6	47.0	92.0	0.0	0.0	0.0	0.0	0.0	54.0
c1fb4ba29523e34b84195ef6c23a0ea2	23.0	49.0	12.0	0.0	0.0	0.0	0.0	0.0
bd172e6b9e112a7b7ac79efba0b1fdb4	0.0	5.0	0.0	0.0	0.0	0.0	0.0	0.0
fb2a5b3aa97016143f02908f677239a2	0.0	0.0	0.0	77.0	0.0	0.0	0.0	0.0
70ac44e83a0ac2fbfaf87afd5e3e54fb	128.0	33.0	38.0	0.0	0.0	0.0	0.0	0.0
56cc377f02decf81497f7bd27191c2ba	43.0	0.0	0.0	0.0	0.0	7.0	0.0	0.0
06772718ba11414fa3091d734674ee32	19.0	10.0	0.0	0.0	0.0	0.0	0.0	0.0
1a6b2886e5c62de149e888f48c6ad7ed	0.0	0.0	7.0	0.0	0.0	0.0	0.0	0.0
8e9ee6dbe27ebebdd1502d089a42c2d0	142.0	52.0	0.0	0.0	0.0	0.0	0.0	0.0
84c0e2b153cffa8334b911d6094b9c14	430.0	78.0	106.0	0.0	0.0	0.0	0.0	0.0
bffed396b9d5b9501f15421d52d084fe	135.0	0.0	0.0	0.0	0.0	0.0	0.0	0.0
78bb4a4e140621677d7ba9e5e4d20c52	0.0	27.0	0.0	0.0	0.0	0.0	0.0	0.0
cd78598d902e7bb6eba3cb18df7d4eeb	0.0	22.0	0.0	0.0	0.0	0.0	0.0	0.0
4b5fa135920ccceae2a12ef6ae15817a	0.0	23.0	0.0	0.0	0.0	0.0	0.0	0.0
b891cf1d47f09fa3cc5d78cdaf18c363	28.0	0.0	0.0	0.0	0.0	0.0	0.0	0.0
c90cea1830ffc4a7da49c69fc5ccc4b7	41.0	0.0	0.0	0.0	0.0	0.0	0.0	0.0
fccc9816953e047cc18aeae0e843b031	47.0	0.0	0.0	0.0	0.0	0.0	0.0	0.0
e6d545470c811bca730285184ba599dd	10.0	0.0	0.0	0.0	0.0	0.0	0.0	0.0
7e91194bba040d39ce4c8f2bbfdcf3cd	0.0	0.0	0.0	0.0	0.0	7.0	0.0	0.0
30426ede27f15c7501a52c24bcebd1db	0.0	10.0	0.0	0.0	0.0	0.0	0.0	0.0
900a51b2ce852437a1c061d741295363	10.0	13.0	11.0	0.0	0.0	0.0	0.0	0.0
82af6182c3607c176ffb608370bbee52	8.0	10.0	0.0	0.0	0.0	0.0	0.0	0.0
9e5c10720da35595fad3940e816f42c8	0.0	11.0	0.0	0.0	0.0	0.0	0.0	0.0
f62af77ee9c625b10a1c6d597adf34cf	13.0	4.0	0.0	0.0	0.0	0.0	0.0	0.0
3471366d6940d1649a7142fdebb877c4	0.0	19.0	0.0	0.0	0.0	0.0	0.0	0.0
6280f3ae55adf54825533ad42807b479	39.0	31.0	0.0	0.0	0.0	0.0	0.0	0.0
089a096fd1442525b06d67b09ff5170b	35.0	57.0	18.0	0.0	0.0	0.0	0.0	27.0
46189357625328f8aa1af797ef63e959	0.0	41.0	0.0	0.0	0.0	0.0	0.0	0.0
49e115667aa84b425854f81edfb2985e	16.0	0.0	21.0	0.0	0.0	0.0	0.0	0.0
b6ddea43d3d3c9fdbf3be270180b57ab	57.0	175.0	20.0	0.0	0.0	0.0	0.0	50.0
b916a64cf599ff1b8158eeb41049bdb0	0.0	0.0	13.0	0.0	0.0	0.0	0.0	0.0
1534ada09b6a921c03c96e34f71ac50f	0.0	0.0	5.0	0.0	0.0	0.0	0.0	0.0
493c02212d3e48f71537cbaf88733665	16.0	0.0	0.0	0.0	0.0	0.0	0.0	0.0
22e6623081acc216744e0230ed49703f	9.0	0.0	0.0	0.0	0.0	0.0	0.0	0.0
f9c63713d231ed15dc85e7110bf6dc5b	0.0	8.0	0.0	0.0	0.0	0.0	0.0	0.0
73e530d24adc7f76e26e01c669d547c7	0.0	0.0	0.0	22.0	0.0	0.0	0.0	0.0
f0d0b8c93e743adef2420e68a999d99b	0.0	0.0	0.0	0.0	0.0	8.0	0.0	0.0
f3457f2d8a5b353ee67950a68bcd08a5	0.0	6.0	0.0	18.0	18.0	32.0	0.0	0.0
d52320241bea7330e0ca76b31b200169	0.0	0.0	0.0	12.0	0.0	0.0	0.0	0.0
1533cad69619429d948fe09ebb1a440a	22.0	42.0	18.0	0.0	0.0	0.0	0.0	20.0
58f1185aa385d9ee1b231aeb359c2aa6	41.0	39.0	12.0	0.0	0.0	0.0	0.0	0.0
15c9e497bc236d5c40ad7ccf7624ebd3	28.0	53.0	0.0	0.0	0.0	0.0	0.0	16.0
1f125dc812f7db2ab040d6f2c20ef2d9	11.0	0.0	0.0	0.0	0.0	0.0	0.0	0.0
0374e149116d3a4551067d415e48f2da	49.0	16.0	8.0	0.0	0.0	0.0	0.0	5.0
f60b23cbe79744c17fdb838f6dc0a971	45.0	90.0	24.0	0.0	0.0	0.0	0.0	21.0
0221d35fbf3fd1baff0bde9d7af25252	27.0	0.0	0.0	0.0	0.0	0.0	0.0	0.0
ad6d0af049e58380d6f00c51b91cd8cf	0.0	18.0	0.0	0.0	0.0	0.0	0.0	0.0
e896b5c691b0ee465f2896bdc3de9b1b	56.0	0.0	0.0	0.0	0.0	0.0	0.0	0.0
f801030b90178069f9dc51bb569c2722	52.0	13.0	8.0	0.0	0.0	0.0	0.0	0.0
226d266020b9eb0576c45d023ad1d386	0.0	12.0	0.0	0.0	0.0	0.0	0.0	0.0
fb1e70d5c378d905b86ff2317559d5dd	0.0	0.0	21.0	0.0	0.0	0.0	0.0	0.0
437c70c64be79baee22c442d2d15fd21	19.0	0.0	0.0	0.0	0.0	0.0	0.0	0.0
e90fc4599554a86fc23ec91974876d29	25.0	32.0	0.0	0.0	0.0	0.0	0.0	0.0
2aa6df333e169526bbf89d3229852fb7	0.0	0.0	0.0	0.0	0.0	0.0	0.0	15.0
b88e6006c78cb3f6fc8be60e13115893	131.0	25.0	18.0	0.0	0.0	0.0	0.0	0.0
a3d75a461d6dc25bcc134ecdf95beeb8	7.0	0.0	0.0	0.0	0.0	0.0	0.0	0.0
762a0846e348c71af5ec3d5896bdacd0	41.0	53.0	0.0	0.0	0.0	0.0	0.0	0.0
cf5757dc81f186daa44b6f9810caa825	40.0	0.0	0.0	0.0	0.0	0.0	0.0	0.0
04a5ca99463ee736e6df951f9b164533	0.0	0.0	0.0	0.0	0.0	10.0	0.0	0.0
315fcee79008c5f35f6429cd84b79235	0.0	22.0	26.0	0.0	0.0	0.0	0.0	19.0
71e242320ae6b4bb9a73352fb660996d	0.0	0.0	0.0	10.0	0.0	0.0	0.0	0.0
b2f0dce4e9321ddd33ddbb19e17104f3	44.0	13.0	0.0	0.0	0.0	0.0	0.0	0.0
7b49d3f1925c857f504c55ebfce6ffbc	16.0	0.0	0.0	0.0	0.0	0.0	0.0	0.0
0fe2be2544d44ed9388de99e3fc7d77b	71.0	72.0	0.0	0.0	0.0	0.0	0.0	25.0
758c347bec85d0e5fe7b5aa41bf71c77	34.0	18.0	0.0	0.0	0.0	0.0	0.0	0.0
3efca897038eb66f051f5ca6565adf18	0.0	29.0	0.0	0.0	0.0	0.0	0.0	0.0
9a66372a342c730eb76f05573ac90428	41.0	0.0	0.0	0.0	0.0	0.0	0.0	0.0
22596e4cf72d404286f0b6b5f1560f5f	29.0	0.0	21.0	0.0	0.0	0.0	0.0	0.0
4d26c90f09e4bb1e0b55298c33a1488c	373.0	274.0	293.0	0.0	0.0	0.0	91.0	126.0
b27eb44a37a99860d3f647b1de87983d	21.0	51.0	0.0	0.0	0.0	0.0	0.0	0.0
4f1a0ecaeaa5e7b92580a885eed6109e	0.0	21.0	15.0	0.0	0.0	0.0	0.0	0.0
ba0c37b40cd87090b347be89585a2472	0.0	0.0	0.0	0.0	0.0	12.0	0.0	0.0
33102b14c57b048add86bb19f8342658	24.0	37.0	0.0	0.0	0.0	0.0	0.0	0.0
c9cfab8d4c5a9b5eaebe625871958e85	13.0	0.0	0.0	0.0	0.0	0.0	0.0	0.0
c1649f176336c7ae9734a91d05a78b86	11.0	16.0	0.0	0.0	0.0	0.0	0.0	0.0
5e09343a320af9bbf15eb29479c0f927	0.0	0.0	0.0	12.0	0.0	0.0	0.0	0.0
e2c6d2a1fff631f63439ce2a17ab4780	39.0	33.0	0.0	0.0	0.0	0.0	0.0	17.0
f51a632eaa42beb274aa0657023a4ce9	202.0	19.0	18.0	0.0	0.0	0.0	0.0	0.0
96f580972ab42333185c86bd76edd160	36.0	0.0	0.0	0.0	0.0	0.0	0.0	0.0
fd34dacdf0023418744ea34f7cbf4e8c	0.0	0.0	0.0	7.0	0.0	0.0	0.0	0.0
d4ec8897cafdede8a59501d13257b6db	0.0	0.0	0.0	43.0	0.0	0.0	0.0	0.0
0d4e8abb3ac2d565c79968fae1e780e7	0.0	0.0	0.0	5.0	0.0	0.0	0.0	0.0
bbf8330add1d42bdeb43cbf4a194edf2	0.0	18.0	0.0	0.0	0.0	0.0	0.0	0.0
fc2ed39c3bf9cd65b2e2c77ace67b6cb	38.0	62.0	13.0	0.0	0.0	0.0	0.0	30.0
f73a7943178426ea3c253d695dd17553	0.0	0.0	0.0	0.0	0.0	0.0	0.0	5.0
4d08cf885e3bb0bf7d5faa36efcd5499	0.0	0.0	0.0	18.0	0.0	0.0	0.0	0.0
01c8258fe5071472144f4bc60d2f0823	0.0	12.0	0.0	0.0	0.0	0.0	0.0	0.0
46d22fd140833767aed14d2b8161bf55	10.0	0.0	0.0	0.0	0.0	0.0	0.0	0.0
d659dc70623ffebdc6f5c12504950f11	88.0	140.0	28.0	0.0	0.0	0.0	0.0	73.0
295ab613906ec0811ea1b02012a9e1a0	67.0	37.0	29.0	0.0	0.0	0.0	0.0	0.0
1a8bfd995168070887c187b691bcd73f	47.0	72.0	12.0	0.0	0.0	0.0	0.0	16.0
2e6546c17f11e9dc1f0db538f7dd9123	0.0	21.0	0.0	0.0	0.0	0.0	0.0	0.0
34af0880ed44bc80b76287cfbdf45f9c	16.0	22.0	0.0	0.0	0.0	0.0	0.0	0.0
672949e6735ccf64310a1022d4288091	162.0	162.0	53.0	0.0	0.0	0.0	0.0	61.0
5eb24023a40201768be058fca5b14a82	92.0	136.0	0.0	0.0	0.0	0.0	0.0	45.0
35eecfb2970edfdb894a349b230f7ce4	177.0	0.0	0.0	0.0	0.0	0.0	0.0	0.0
bcc83b6e992574c7808a0bedf03d776d	0.0	19.0	0.0	0.0	0.0	0.0	0.0	0.0
4230b55fd3297b6fc4887ba6d5178cc5	29.0	0.0	0.0	0.0	0.0	0.0	0.0	0.0
2f7212ff63c76fc5f490ef55eb58a16a	0.0	0.0	0.0	0.0	0.0	0.0	0.0	4.0
73e42b9a0d9b3fe4b8eaa97b8a3037b1	79.0	133.0	30.0	0.0	0.0	0.0	0.0	48.0
6a218a4b6c2a505e209f65187517a532	0.0	8.0	0.0	0.0	0.0	0.0	0.0	0.0
eeb8ff9bad43b5e24aa31b473a740862	0.0	0.0	0.0	64.0	0.0	0.0	0.0	0.0
40292ad054d834ece133f376864fc4db	13.0	12.0	0.0	0.0	0.0	0.0	0.0	0.0
00058aee008ba511fd4bc92fc4eca454	0.0	29.0	0.0	0.0	0.0	0.0	0.0	0.0
12acf15f460ef0aea22f773c136c3287	85.0	79.0	58.0	0.0	0.0	0.0	0.0	47.0
d14fafef39385c9efeae0a593777df3d	66.0	62.0	0.0	0.0	0.0	0.0	0.0	0.0
afe4b7ea6150df2632902c5c3cc3ca45	58.0	26.0	33.0	0.0	0.0	0.0	0.0	0.0
c7e11c35de1f699e8665f412a547e6f1	50.0	134.0	33.0	0.0	0.0	0.0	0.0	0.0
6d70a62fb5f994041cea9079325166c1	0.0	16.0	0.0	0.0	0.0	0.0	0.0	0.0
fa190992875575fbf1600ea1ef34db66	33.0	54.0	11.0	0.0	0.0	0.0	0.0	15.0
fb4e4fd3eb097d69043edfe211bafd34	0.0	4.0	0.0	0.0	0.0	0.0	0.0	0.0
de438b4de67cc56882e402290e4c18e6	0.0	0.0	0.0	18.0	0.0	0.0	0.0	0.0
ac3b781d52eacd79478a39274e4e6d21	0.0	9.0	13.0	6.0	4.0	47.0	6.0	10.0
e555aef4d6a5b0a7d40b831908d147ba	26.0	57.0	0.0	0.0	0.0	0.0	0.0	12.0
9bbc29b4e07b20ad466b925bfa88fb58	0.0	9.0	8.0	0.0	25.0	11.0	19.0	13.0
161213db112ce2246e2f09be596534f9	0.0	0.0	0.0	0.0	32.0	0.0	0.0	0.0
2c2d3e24af4c98a18b5d7d810604827c	0.0	0.0	0.0	0.0	13.0	0.0	0.0	0.0
ce7bb64fda55dfd99bf256cc7083034a	0.0	0.0	0.0	25.0	0.0	0.0	0.0	0.0
a1ad832d2c5f1e12b7b0861e339c1931	0.0	0.0	0.0	0.0	0.0	5.0	0.0	0.0
7a5c1dda43295a684329e7a5b43e0e7b	15.0	0.0	0.0	0.0	0.0	0.0	0.0	0.0
505ef00b4caad07e15a683a86d76578b	0.0	0.0	0.0	0.0	0.0	5.0	0.0	0.0
744363bf2a6d5f7db9d6e8cd5d1c6810	45.0	0.0	0.0	0.0	0.0	0.0	0.0	0.0
0de07f4f862b3931614c1d3023d4a474	0.0	33.0	18.0	12.0	18.0	12.0	26.0	30.0
bfcad00fbc2cfad7ba12a79cc2e91970	0.0	0.0	0.0	0.0	0.0	36.0	0.0	0.0
d808fb59707b01e9c7c0c24f792b8654	0.0	17.0	18.0	24.0	26.0	0.0	14.0	0.0
787ab6cbcc9542504aeab1b74da78992	0.0	0.0	0.0	0.0	0.0	0.0	0.0	15.0
180f7080a26467f4287ef202237a077c	0.0	20.0	0.0	11.0	12.0	0.0	0.0	18.0
c5ff5e7ab68c6186c1a9d49211222355	0.0	0.0	0.0	9.0	0.0	0.0	0.0	0.0
9e924b3eb091838e5eea81c72f27ce69	56.0	0.0	0.0	0.0	0.0	0.0	0.0	0.0
3cb89554e4e79f686376fac8077d0dea	70.0	28.0	10.0	0.0	0.0	0.0	0.0	0.0
975a1915d344df6a0bffef9359011f02	0.0	0.0	0.0	24.0	0.0	0.0	0.0	0.0
d60ef44031914bdbdac602d7e744872a	0.0	0.0	0.0	28.0	0.0	0.0	0.0	0.0
87bf0248c6beb1b07021e73c3d4b19a3	64.0	26.0	11.0	0.0	0.0	0.0	0.0	0.0
03ec2d477f63b618663cc72b5667129f	126.0	0.0	20.0	0.0	0.0	0.0	0.0	0.0
4295d82e3adadcd68497c08ff1fb26d6	0.0	0.0	0.0	15.0	19.0	0.0	0.0	0.0
36d79f6335369163830c6b4d28cbc719	0.0	9.0	0.0	0.0	0.0	0.0	0.0	0.0
0c8a2e2ec5a37f3f3364b6326b53da96	0.0	43.0	0.0	0.0	0.0	0.0	0.0	0.0
3fc87e18082387ccaede20e43dc3757d	27.0	0.0	0.0	0.0	0.0	0.0	0.0	0.0
f43069f043f31a89204ee6bbf77081da	50.0	0.0	0.0	0.0	0.0	0.0	0.0	0.0
b2fb4e22fb26a4ebb9ec64bd36138cc3	41.0	48.0	26.0	0.0	0.0	0.0	0.0	15.0
faac04cbd7e4ad6be49e6dd81ea06c4d	0.0	23.0	0.0	0.0	0.0	0.0	0.0	0.0
3f0999fffbe86ca2023e3f474787d073	0.0	13.0	0.0	0.0	0.0	0.0	0.0	0.0
339a6de6073ee902ffe24abb83145a01	13.0	24.0	0.0	0.0	0.0	0.0	0.0	0.0
64dbe4e5cb98d405a9985efa7fabf7f0	20.0	0.0	0.0	0.0	0.0	0.0	0.0	0.0
7fa73501fe10b77799f9cca8e74951a8	0.0	16.0	0.0	0.0	0.0	0.0	0.0	0.0
a132a781faa7ee448d9f39753b8cb22c	15.0	30.0	0.0	0.0	0.0	0.0	0.0	0.0
fa932f76afd2c678f471fb42f9d34851	0.0	0.0	0.0	17.0	0.0	0.0	0.0	0.0
b53e1db7bce389528fddf546c0de224a	0.0	17.0	0.0	0.0	0.0	0.0	0.0	0.0
40e3aaa75ea03848ec7f339ef9cdf458	118.0	42.0	36.0	0.0	0.0	0.0	0.0	0.0
f2f761e656d901045b9227369c333cd2	0.0	5.0	0.0	0.0	0.0	0.0	0.0	0.0
71f8982af06857583496fc93bd32527c	136.0	23.0	0.0	0.0	0.0	0.0	0.0	0.0
c035626a26c5ed45fab6e53175366748	51.0	0.0	0.0	0.0	0.0	0.0	0.0	0.0
61ed71111a985bada2205a7954ab2a7f	0.0	0.0	1.0	0.0	0.0	0.0	0.0	0.0
f20b07b5a014fd680015ed82fb98d9d3	8.0	0.0	0.0	0.0	0.0	0.0	0.0	0.0
b56c93ab0640bd3f7fafdc1ecda01651	85.0	14.0	0.0	0.0	0.0	0.0	0.0	0.0
88505c313b3ef01834b7f2531efb504f	0.0	10.0	0.0	0.0	0.0	0.0	0.0	0.0
94f3f8c8a74be1ef92bcf0f0fc54d336	0.0	0.0	0.0	7.0	0.0	0.0	0.0	0.0
61c2ae6c1ea8ff91b08ae219ca4480d1	24.0	115.0	77.0	55.0	81.0	68.0	79.0	87.0
e32f20f19a81b6e7cc1c06f685caf5ce	0.0	0.0	0.0	0.0	0.0	35.0	0.0	0.0
64624c83b276efc53aa9bbfbd6f9b966	108.0	0.0	13.0	0.0	0.0	0.0	0.0	0.0
16509cfe7d2a4f324be9c303586e01a4	30.0	0.0	0.0	0.0	0.0	0.0	0.0	0.0
4f62abbec5ab5774e627c155ce11989d	0.0	0.0	0.0	41.0	0.0	0.0	0.0	0.0
765b45d30efc61942b331c7c1894ab0c	0.0	0.0	0.0	0.0	0.0	0.0	0.0	23.0
c0b9cc4c342df0d2f65b613972e8a110	0.0	50.0	0.0	0.0	0.0	0.0	0.0	28.0
947f633c5d19a6cfbe6ce385a843ccfc	0.0	0.0	10.0	0.0	0.0	0.0	0.0	0.0
f2b99a001673871809b58e7c9c61856a	10.0	33.0	18.0	15.0	0.0	23.0	23.0	35.0
4aa37d673f29a9b94cb0cff0ee917d90	108.0	19.0	0.0	0.0	0.0	0.0	0.0	0.0
f547d48e1f847f5b33a2df9d34e232e4	0.0	13.0	0.0	0.0	11.0	0.0	0.0	9.0
ac9929c7d368a27a0afb71d74f88b195	0.0	0.0	0.0	68.0	0.0	0.0	0.0	0.0
df72bdf50dbb9c9efbbad7abbd26b893	20.0	0.0	0.0	0.0	0.0	0.0	0.0	0.0
8ff42df5fa5dd69d9ac7eabfe044afe3	103.0	9.0	0.0	0.0	0.0	0.0	0.0	0.0
c7295b20e580aeb0f4527273167ba62e	0.0	0.0	0.0	6.0	0.0	0.0	0.0	0.0
c4f0534bf5e47e802c06d1d7feabb31d	892.0	108.0	72.0	0.0	0.0	0.0	0.0	19.0
29d36402f289367044ab04d78cbadc01	0.0	0.0	0.0	0.0	0.0	0.0	2.0	0.0
4c5da430231f170b2b8380d852528a1e	27.0	42.0	37.0	9.0	11.0	8.0	7.0	7.0
dfa0091155642d4d6d3da7c134ca58ec	0.0	0.0	0.0	21.0	0.0	0.0	0.0	0.0
b540eaa91800cbb1eba3a344f5c9efd4	0.0	0.0	0.0	11.0	0.0	28.0	0.0	0.0
fb5e9717d142232ddea39234bc621858	0.0	17.0	0.0	0.0	0.0	0.0	0.0	10.0
e78e5b5928400fcb1ceb43bcd3847109	0.0	0.0	0.0	0.0	0.0	19.0	0.0	0.0
90527692c81e3d482199c1e6dd7f37bf	0.0	0.0	0.0	6.0	0.0	0.0	0.0	0.0
e0c20f2c69be39e5a7afe8b8ce45b310	16.0	0.0	0.0	0.0	0.0	0.0	0.0	0.0
79315e20b9464136fcb21a5293af556b	19.0	27.0	0.0	58.0	0.0	4.0	0.0	9.0
46f01b12b209feea92e7ccc3c2c3e07d	0.0	8.0	0.0	35.0	0.0	16.0	0.0	0.0
b07fb6155860064dd12264ce6737cd0b	26.0	37.0	9.0	0.0	0.0	0.0	0.0	8.0
f9462a7e9b05ec3348d0fbc8cd3595f1	17.0	44.0	0.0	0.0	0.0	0.0	0.0	7.0
05fa14637b5fdf446bde5e0dedf5960b	0.0	0.0	0.0	8.0	0.0	0.0	0.0	0.0
5f3e61c8471c024eaf10906d51b28c5f	0.0	2.0	0.0	0.0	0.0	0.0	0.0	0.0
99a16c2bb88ba10e30809e9bacb8474a	0.0	0.0	0.0	43.0	0.0	0.0	0.0	0.0
0d152ab8bbae3b00e39e678e14e526dc	0.0	0.0	0.0	10.0	0.0	0.0	0.0	0.0
0dc4068192a082917e1b63ca217bb894	0.0	0.0	0.0	3.0	0.0	0.0	0.0	0.0
d02b4d8084b460ebc581ebef1b7af38b	0.0	0.0	0.0	7.0	0.0	0.0	0.0	10.0
3f59b7d6158d86795a83fc13d65cb165	0.0	0.0	0.0	0.0	37.0	0.0	0.0	0.0
fc20979913fcb4b8cf9f378c423e5739	50.0	39.0	36.0	44.0	62.0	64.0	32.0	0.0
bf321fd6f1f4022a03d6bf519fa6d620	0.0	0.0	0.0	3.0	0.0	0.0	0.0	0.0
3605fd3ba36a9d4a95a9eec678e3b94d	5.0	0.0	0.0	0.0	0.0	0.0	0.0	0.0
21466d44e9c1cf40b98aebfe20cf638f	35.0	17.0	0.0	0.0	0.0	0.0	0.0	0.0
7da91df94556c43613f9ea36fffcc26a	82.0	0.0	0.0	0.0	0.0	0.0	0.0	0.0
7c317e029f46f74527c57b9f604cce68	0.0	0.0	0.0	0.0	11.0	0.0	0.0	0.0
4b96fb110646fbcb907cf819ca69df30	49.0	33.0	44.0	0.0	99.0	38.0	0.0	0.0
3e8ad36c6146551641e0e11783a5ba3d	0.0	16.0	0.0	0.0	0.0	0.0	0.0	0.0
e69ad60a88e4538762e78fd8d0e4f627	0.0	0.0	0.0	14.0	32.0	0.0	0.0	0.0
25e53f291baeba2202541d7a09253676	13.0	16.0	17.0	0.0	21.0	0.0	0.0	0.0
a40b4e2c6bbb0e72c79d95bac8193c5c	0.0	0.0	0.0	10.0	0.0	0.0	0.0	0.0
f1bcce4dd4c937e9f004e0a5a878f481	0.0	0.0	0.0	0.0	0.0	14.0	0.0	0.0
55445fd0f26e6fb378868a9147c54cb5	21.0	21.0	0.0	0.0	0.0	0.0	0.0	0.0
31caed347bfbb5ce30f3c2ffc92f4e10	0.0	0.0	0.0	0.0	0.0	12.0	0.0	0.0
47353e7449100fe05e8ce8643a15d81d	0.0	0.0	0.0	29.0	0.0	0.0	0.0	0.0
21c5af25c454d96374eb41fbea2c7f5c	0.0	0.0	0.0	40.0	27.0	17.0	0.0	0.0
65a4162852e1f52a768965e3cdab28b1	0.0	0.0	0.0	0.0	0.0	0.0	29.0	15.0
9fa3f36fc173e699138f618c9b9f6d03	0.0	0.0	6.0	10.0	22.0	0.0	0.0	7.0
5565c515e2328a812a18b39f55b3c306	187.0	221.0	196.0	402.0	18.0	0.0	0.0	0.0
b5f4f684e6ece4d3be5edee91461c4ee	0.0	0.0	0.0	93.0	0.0	0.0	0.0	0.0
15f3a20b66dafd9edeebd17bc71ff645	0.0	0.0	0.0	50.0	33.0	23.0	0.0	0.0
2b2f98c71ce534805f8ecd7653a75315	0.0	37.0	73.0	396.0	429.0	245.0	32.0	37.0
f3acc8dba1cfd681911b4666c6142594	0.0	0.0	0.0	5.0	15.0	0.0	0.0	0.0
ed40784b7358b64ab2341b1364449a1a	0.0	0.0	37.0	0.0	0.0	0.0	30.0	0.0
8a1d3ccddd4f7e5abbddd4953b374a0e	0.0	0.0	0.0	10.0	0.0	0.0	0.0	0.0
2e42aca7c44fe1747a0f2bb08effaebd	0.0	0.0	8.0	0.0	0.0	0.0	0.0	0.0
125358a86cc2e5136055d5376d193488	138.0	187.0	141.0	145.0	710.0	408.0	0.0	31.0
5b3d2ac0b99d6acc8512fc0c1c8fa267	3.0	0.0	0.0	0.0	0.0	0.0	0.0	0.0
beccad9d31342c119b8cd63e371b0ce4	155.0	201.0	130.0	134.0	255.0	336.0	14.0	15.0
1c8d0b7bfe38a98be436f2e2435859ff	0.0	0.0	0.0	0.0	0.0	14.0	0.0	0.0
289be9f27c49af93e6caa699e0c56d1d	0.0	15.0	0.0	0.0	0.0	0.0	0.0	0.0
8f32b681853f03ba1252642e845e179d	18.0	32.0	16.0	0.0	36.0	20.0	0.0	0.0
73e48116a5602c2baa6611e83a3fcd0d	6.0	0.0	0.0	28.0	48.0	25.0	0.0	0.0
1c854703a37c655fa0a1c45836525f16	0.0	0.0	0.0	0.0	0.0	0.0	17.0	0.0
3b209370a9047dfdf3663a7822a11e18	0.0	0.0	0.0	0.0	40.0	37.0	0.0	0.0
e72a1ae49ede7a7821a4f099cff19abb	0.0	0.0	0.0	0.0	14.0	0.0	0.0	0.0
84ba35e25cad06ec254afbeb1140da5e	0.0	0.0	0.0	58.0	104.0	33.0	12.0	18.0
42d06af334283721569fcf42d8388f60	0.0	0.0	0.0	0.0	0.0	12.0	0.0	0.0
04b3d49d420a647131e9f130592dd0d5	0.0	0.0	51.0	0.0	18.0	0.0	28.0	0.0
a2cd71afd9e1a5c26cb0a2b6369e3d19	0.0	0.0	0.0	106.0	114.0	212.0	19.0	26.0
082b2b96a99384d722595cceebe2afdb	0.0	0.0	0.0	25.0	0.0	0.0	0.0	0.0
e3c8b4a7b8d1b612b78efa64848072c6	0.0	0.0	0.0	0.0	45.0	0.0	0.0	0.0
0ba426702dc82aa0f08de529caa43e24	0.0	0.0	0.0	0.0	35.0	17.0	0.0	0.0
f79235220df516a992507cfed349a4ca	0.0	0.0	0.0	85.0	141.0	171.0	23.0	21.0
6c990a0114d9cd0fb21a14cf77f40313	0.0	32.0	0.0	0.0	0.0	0.0	0.0	0.0
4e2ef91163016157f3c3afa74317f12a	0.0	0.0	0.0	0.0	10.0	0.0	0.0	0.0
324bfab0c40a2c90d20d4f4dee4a1d79	0.0	0.0	0.0	0.0	0.0	12.0	0.0	0.0
418db643defa3a9c4abcd3b33e682886	0.0	0.0	0.0	98.0	105.0	118.0	20.0	39.0
4361b82016b0f654d114108ade2cd7b1	95.0	102.0	90.0	48.0	51.0	69.0	0.0	0.0
013813585f6bb3fdec03d243e69b3ef9	0.0	0.0	0.0	0.0	28.0	0.0	0.0	0.0
a0e6d1ac87245504c8cc40b63ed5b969	18.0	28.0	11.0	0.0	44.0	8.0	0.0	0.0
0d03b8960c65fc24d67536a5afcf064f	0.0	0.0	0.0	0.0	63.0	49.0	0.0	0.0
a81125ef17375d414c615be26988602a	59.0	57.0	59.0	345.0	288.0	442.0	57.0	59.0
2eb2fe58970dc73303795593279378ce	0.0	0.0	0.0	5.0	0.0	21.0	0.0	0.0
76125567e10c7c90bea55e6f85d0f176	0.0	0.0	0.0	7.0	0.0	12.0	0.0	0.0
9892f8173b18749ff37f409a550a1db0	0.0	0.0	5.0	7.0	0.0	0.0	8.0	0.0
ffa0dafb419ded833fa35a2e53ec380e	0.0	0.0	0.0	0.0	17.0	37.0	0.0	0.0
882b2b67ef898d5ca1b26c28ee216e53	0.0	0.0	21.0	27.0	0.0	0.0	0.0	0.0
6e1ee4ac952c619b04c1871f5497b94f	0.0	0.0	0.0	19.0	29.0	13.0	0.0	0.0
01de1ba8287799a3aef50b25bddd9149	10.0	51.0	24.0	0.0	0.0	0.0	0.0	20.0
c3e2c2473722fb7e177823d827872a16	0.0	0.0	0.0	0.0	11.0	0.0	0.0	0.0
9076f3ee866e4447df921c0bbccd4b74	0.0	36.0	0.0	0.0	25.0	49.0	0.0	30.0
673bf01814e57840f45786c822d09066	0.0	0.0	15.0	0.0	13.0	0.0	18.0	0.0
adcbe5d5a1cbce44404484982b244ece	0.0	11.0	0.0	0.0	0.0	0.0	0.0	0.0
d605b30ea437e4cbb038dc9b6b7c22e7	0.0	19.0	0.0	0.0	0.0	0.0	0.0	0.0
629b106575a748845c409dbb1ffd9d4f	0.0	0.0	0.0	0.0	0.0	0.0	0.0	21.0
f10624ef434bdd54d2fc42aee97b7536	0.0	0.0	0.0	0.0	16.0	0.0	0.0	0.0
9f7d8a470ef1cea88df1fc25baf31e8f	0.0	0.0	0.0	0.0	9.0	0.0	0.0	0.0
d8958ca6916e5de945c1ba2857ae5839	6.0	0.0	0.0	0.0	0.0	0.0	0.0	0.0
c9d39dac4e2f9718cca9c10650c59dfe	0.0	0.0	0.0	12.0	0.0	0.0	0.0	0.0
2191560c25cda73f21f4af84735da57f	0.0	0.0	28.0	22.0	49.0	122.0	0.0	0.0
d246107acf87739e231c5ce6b2dd31f9	22.0	24.0	0.0	0.0	0.0	0.0	0.0	0.0
0bb801724c74a1d81d8ea8b3a1f657d7	0.0	0.0	0.0	84.0	53.0	26.0	0.0	0.0
8ebdd3d42bb446f4078a9a6903ceb0ac	0.0	0.0	0.0	0.0	0.0	30.0	0.0	0.0
5e18a97433f79a2722056b80aba6af9c	0.0	0.0	0.0	100.0	122.0	47.0	19.0	27.0
1ff65a8fa4f4933ad1c6d0455817f595	13.0	0.0	10.0	0.0	17.0	24.0	0.0	0.0
5569505cbea5137e2264c17258c43863	16.0	28.0	20.0	0.0	83.0	10.0	0.0	0.0
5eb99c72c065e109adcfaddcf7e630f5	70.0	78.0	70.0	0.0	59.0	0.0	0.0	0.0
a66011a7951e2ac8ca5513f4f5b668e2	108.0	98.0	99.0	202.0	0.0	30.0	0.0	0.0
0bbf87852ed648b187c1335890284295	0.0	0.0	0.0	0.0	33.0	39.0	0.0	0.0
ebc4ee6c40c6c18ee112d4dbced7e680	0.0	0.0	0.0	0.0	13.0	0.0	0.0	0.0
68485f4beb7121b171a72edc7f632ad3	0.0	0.0	0.0	19.0	0.0	0.0	0.0	0.0
f62c99b4b74f7d2a5730a334f5d55c90	0.0	0.0	0.0	11.0	17.0	0.0	0.0	0.0
9a1ba69e60a02f1fafad00b83ea0e849	0.0	0.0	0.0	0.0	11.0	0.0	0.0	0.0
84d90e215c256506bc17e8492ced08e2	0.0	0.0	0.0	108.0	102.0	46.0	0.0	0.0
8b73bdaa09031154a3daebe261e48800	8.0	14.0	12.0	0.0	0.0	0.0	0.0	0.0
de1a5975024c0654e80a1419a14a5027	0.0	0.0	0.0	0.0	0.0	24.0	0.0	0.0
c1de42279e584ee85ad50f9b3e0c15f7	0.0	84.0	12.0	22.0	29.0	35.0	21.0	54.0
d1015afc9f2453304d27e9ce13cedafb	0.0	6.0	0.0	0.0	0.0	0.0	0.0	3.0
f736b38c8d62929b4a51b9fac6b3a7ed	0.0	0.0	0.0	18.0	0.0	0.0	0.0	0.0
75ceed2d3d5b8c357c1494b953d07ac3	0.0	0.0	0.0	67.0	108.0	31.0	0.0	17.0
0acdcb0730e7df6714ab80c068075640	225.0	252.0	222.0	621.0	1902.0	845.0	123.0	110.0
cc2356eaabea698bd6b198aee95618c1	0.0	3.0	0.0	0.0	0.0	0.0	0.0	0.0
d2f13860be987f31b085c31f80b35e5d	0.0	0.0	0.0	0.0	0.0	46.0	0.0	0.0
aa301fc939a3efebdc71db05312e0dbc	0.0	0.0	0.0	8.0	0.0	0.0	0.0	0.0
49d1774e3cd54e9e989d0781e3df574e	0.0	0.0	0.0	12.0	8.0	0.0	0.0	0.0
bfc77b6a8aae80ce1c15b15091a1559b	0.0	0.0	0.0	0.0	11.0	0.0	0.0	0.0
1afd9acd817c43dc383ecef9bbf341e1	0.0	0.0	0.0	15.0	7.0	0.0	0.0	0.0
7a1b389a3149f00cd5ffdb3d8d6a82ea	0.0	0.0	0.0	0.0	20.0	0.0	0.0	0.0
d8533dcba65d402ae5ab3e013606cded	0.0	0.0	0.0	0.0	0.0	0.0	0.0	7.0
55d3d0c1734d737999de041cb5681b6f	4.0	11.0	9.0	0.0	0.0	0.0	0.0	0.0
7886bcaf340bdef9a7c9e1e504aebe6f	0.0	0.0	0.0	0.0	0.0	31.0	0.0	0.0
e70b6a5d302b385b266ffa0a8b350173	0.0	35.0	47.0	74.0	21.0	0.0	0.0	0.0
bf7d506fce741c69d50ffabad3514acf	45.0	49.0	50.0	190.0	340.0	625.0	44.0	48.0
3a27966a78de27868cca6edfe2cfa425	18.0	28.0	18.0	45.0	34.0	48.0	0.0	0.0
f068000917a0c666a38bcfc634aac49e	0.0	0.0	0.0	11.0	16.0	9.0	0.0	0.0
b7e76cf2c35f146ebaaac16b35a8c532	10.0	14.0	19.0	44.0	63.0	49.0	0.0	0.0
d9350141d91c8ca03a72f95f378881c6	0.0	0.0	0.0	0.0	22.0	0.0	0.0	0.0
05bd4fbbd8d04ee65bffb0632afcf31c	24.0	30.0	23.0	22.0	48.0	52.0	12.0	5.0
001c5828d5673c5bb9bf2156dad967f4	0.0	0.0	0.0	0.0	20.0	0.0	0.0	0.0
e5beada7c9630e832360f696067aa14e	0.0	0.0	0.0	0.0	11.0	0.0	0.0	0.0
55574825bf42a32361a2fa0a6747ba42	28.0	47.0	21.0	0.0	76.0	19.0	0.0	0.0
87ed668f634d26a55877e310662be4d3	0.0	0.0	0.0	0.0	0.0	0.0	0.0	10.0
8c8193e35077b14b04dc8e32b92767c9	0.0	0.0	0.0	0.0	15.0	0.0	0.0	0.0
81f225fee5f7d06c2dec19d47faa62c5	0.0	0.0	0.0	9.0	22.0	21.0	0.0	0.0
5667a73200306cef7387a8b25635d242	0.0	0.0	25.0	11.0	0.0	0.0	20.0	0.0
1d8671b75f107a21385cb5e6080e371b	0.0	19.0	0.0	0.0	0.0	0.0	0.0	25.0
af6d51b47a6aaf9f9ddc696cb98df52b	0.0	0.0	0.0	0.0	0.0	0.0	0.0	12.0
b3514f6184cfb09c45365e031f378f74	0.0	0.0	0.0	13.0	0.0	0.0	0.0	0.0
1dfe798342409de7ab72c4bc4e4c2666	0.0	0.0	0.0	0.0	32.0	0.0	0.0	0.0
564d47d70cbf1be0a640dbd793de7452	0.0	9.0	0.0	0.0	13.0	0.0	0.0	0.0
9bc7f4e54aeaadde3ee895f8ff3fad25	0.0	15.0	0.0	0.0	0.0	10.0	0.0	0.0
8ae0936d3e440c45ba096cb81fef96f8	0.0	0.0	0.0	0.0	0.0	15.0	0.0	0.0
21885106f55cce0e4e6565fdebc32fa2	0.0	168.0	0.0	41.0	0.0	33.0	0.0	140.0
506211f3a0a9964a460ee0fe81c34c8b	43.0	40.0	24.0	27.0	43.0	130.0	0.0	0.0
7ab6d77043df3aa0df9c5602234ce4c4	0.0	0.0	0.0	0.0	40.0	0.0	0.0	0.0
a01b9e2aaeafef1d9d5621c3122870cd	0.0	0.0	0.0	0.0	1.0	0.0	0.0	0.0
bb9edfd3163778ec91dbcacb330ceea8	0.0	0.0	0.0	0.0	15.0	0.0	0.0	0.0
70a1e4fcb260f11704fb082bd2740f76	0.0	0.0	0.0	77.0	15.0	0.0	0.0	0.0
4a393dd330a5941aec64a882f0cfd08f	0.0	0.0	0.0	0.0	26.0	0.0	0.0	0.0
a2b11e0fcb507fb1a1b92ec11b4e4620	0.0	0.0	0.0	46.0	127.0	41.0	0.0	0.0
7e292fefbbb2f938cb5861caadbe33c1	0.0	0.0	0.0	0.0	0.0	10.0	0.0	0.0
4c23354583f5c7dae1957d401adfdef4	0.0	15.0	0.0	71.0	0.0	0.0	0.0	0.0
a717e62610294f88e7c740d28b8aebac	0.0	0.0	0.0	0.0	0.0	0.0	0.0	17.0
632b2016ecaa0fa995a81744020dd251	0.0	0.0	0.0	11.0	0.0	0.0	0.0	0.0
e0d6084892945d0cb8a22540f83df6b9	0.0	0.0	0.0	35.0	50.0	0.0	0.0	0.0
56f55ca863d1dde07e9e6dcafde4e1c6	0.0	0.0	0.0	23.0	0.0	0.0	0.0	0.0
68fae38b051ca9a337c163dc4d611a9d	0.0	0.0	0.0	9.0	12.0	0.0	12.0	0.0
a752c31caabbd4d0a795d42d4ecbb8ab	0.0	0.0	0.0	0.0	13.0	0.0	0.0	0.0
e2a6616656ca092b37136877658d0b97	0.0	0.0	0.0	0.0	28.0	0.0	0.0	0.0
f8bf03835433d575d7186ca42e70a5ff	0.0	15.0	0.0	0.0	0.0	0.0	0.0	0.0
745986b46ba6bc3c8f87be286b1138bd	0.0	15.0	21.0	0.0	0.0	35.0	0.0	24.0
1e6383459fe20585f184ca6f65b6412c	560.0	669.0	573.0	503.0	1385.0	1408.0	62.0	68.0
82e291ac8b18fc40d22ed47201c1738a	30.0	0.0	0.0	0.0	0.0	0.0	0.0	0.0
25acad3dd9a5fed15ac4ffc7a1472e02	0.0	0.0	0.0	0.0	0.0	0.0	15.0	0.0
4ca98794751a4d36500556fdf78513a3	0.0	0.0	0.0	0.0	12.0	0.0	0.0	0.0
9610a5f30f5ab8ce40c3ede834a618b2	0.0	45.0	0.0	77.0	51.0	114.0	0.0	51.0
e3955512d3102589eb42b50b7925bf33	0.0	0.0	5.0	0.0	57.0	69.0	18.0	0.0
b313888f2b4dc537007f2754bbb34514	0.0	0.0	0.0	29.0	29.0	0.0	0.0	0.0
5accad0753035b3ba947447e1ac97b32	0.0	0.0	0.0	0.0	14.0	0.0	0.0	0.0
93047b6723a0077cae95b3f31a65c654	0.0	0.0	29.0	0.0	42.0	47.0	22.0	22.0
7188851cee7259226e75c245fd3d8ea4	0.0	14.0	0.0	27.0	0.0	0.0	0.0	0.0
616e3644286a54c4c03e34f666f52fa0	0.0	0.0	0.0	23.0	0.0	0.0	0.0	0.0
2f38e9ee685ce9dfb906e324a5ab1842	0.0	0.0	0.0	37.0	0.0	0.0	0.0	0.0
83b0bde4963afa2035706cc3fac899e7	0.0	0.0	20.0	34.0	0.0	0.0	13.0	0.0
ab223761717cb6b414be4a1bf988275f	0.0	0.0	19.0	0.0	14.0	0.0	23.0	0.0
48e1f06296c1c2b65ffcf09fc6dc0ec4	0.0	0.0	0.0	18.0	45.0	54.0	18.0	0.0
b526eae2d8a908efa6ac93bdf7c71ee9	0.0	33.0	0.0	0.0	16.0	27.0	0.0	30.0
6a3da1d1f915705126429e9abeb49e4b	0.0	0.0	0.0	0.0	0.0	14.0	0.0	0.0
8b00de7adbacd5a7a8f77943d5f691da	0.0	0.0	0.0	20.0	130.0	22.0	0.0	0.0
56b8bccc914d21da91663796f6d04475	0.0	7.0	0.0	14.0	16.0	0.0	9.0	0.0
83bedab6b8afc9d67ae2f0288c1f7660	0.0	0.0	0.0	0.0	0.0	5.0	0.0	0.0
b919da21c44ddb3bff9fc42ed0d2ee1b	0.0	0.0	0.0	0.0	14.0	0.0	0.0	0.0
db718871ccdfa2322072d2e274c81356	0.0	0.0	5.0	0.0	22.0	20.0	0.0	0.0
2b85f13376991cca22819d90aa3af448	0.0	0.0	0.0	15.0	0.0	19.0	0.0	0.0
480901a4d64d02be347bd06f45fe8f59	0.0	0.0	0.0	0.0	16.0	0.0	0.0	0.0
78392c0b81a6f1879e2ea019b22e6a91	0.0	10.0	0.0	0.0	48.0	0.0	0.0	0.0
fff30e95b6151db41b584cd82bd8bb17	0.0	0.0	0.0	0.0	8.0	0.0	0.0	0.0
af26d4c68ac01565f13de929acd135ca	0.0	0.0	0.0	0.0	11.0	0.0	0.0	0.0
550b6637784a47738435a94a0750ae90	0.0	0.0	0.0	97.0	56.0	78.0	0.0	43.0
20757fccf4f6ae2b921845b47abd47b6	0.0	0.0	3.0	0.0	0.0	0.0	0.0	0.0
f2d0b17ca232c6f8edbd59b53d121bd1	0.0	0.0	0.0	18.0	0.0	0.0	0.0	0.0
759959eee98db9e23a55a2e9ae693e3b	0.0	0.0	0.0	65.0	54.0	0.0	0.0	0.0
1361d9da8187d844fa34c3314f8d9266	0.0	12.0	0.0	0.0	0.0	0.0	0.0	0.0
e9e830e5f1764b5103bc1dbc35eb567e	0.0	0.0	0.0	13.0	0.0	23.0	0.0	0.0
10f3cd3ada38a0cc94cfb100c733c983	0.0	0.0	0.0	21.0	0.0	0.0	0.0	0.0
24bd4a41dca4d277da378a130f642ef8	0.0	6.0	0.0	20.0	0.0	45.0	9.0	0.0
35c28d681f49e03cdbdc5ff71d853aeb	13.0	11.0	11.0	63.0	38.0	68.0	18.0	0.0
312b066bd011b57c1305e21d95be8898	0.0	0.0	0.0	0.0	0.0	20.0	0.0	0.0
3349a56b05cb7cccd1473ca4636e2abb	0.0	0.0	0.0	0.0	35.0	0.0	0.0	0.0
2f5ab88b32cebabab80ac40335feb20d	11.0	12.0	0.0	0.0	0.0	0.0	0.0	0.0
ce184c6c896d9713c379f150e9b31929	12.0	9.0	0.0	0.0	0.0	0.0	0.0	0.0
c0943f00fa2e06e500511a738aa657c0	56.0	0.0	0.0	0.0	0.0	0.0	0.0	0.0
47b00913f9378d6567eab822c8dd48ae	19.0	10.0	0.0	0.0	0.0	0.0	0.0	0.0
e7b425c0ab8c7d5ca436dd425d22bcb5	39.0	0.0	0.0	0.0	0.0	0.0	0.0	0.0
c6b71ac6c1c4d10f538627a33586c80b	35.0	0.0	0.0	0.0	0.0	0.0	0.0	0.0
2f8f7f0645e065e58834bd423dcc546d	0.0	0.0	0.0	15.0	0.0	0.0	0.0	0.0
aebe0342f528bddeb24e4812f8f80622	0.0	0.0	0.0	3.0	0.0	0.0	0.0	0.0
d76bd48e6116cc0fabf980ab56fa589c	0.0	0.0	0.0	26.0	24.0	50.0	0.0	11.0
fb824381dd4eaf3f23e5a5a00a2c1b30	13.0	42.0	0.0	0.0	0.0	0.0	0.0	0.0
635bd72b703a93cdfae151ddce4e719a	0.0	10.0	0.0	0.0	0.0	0.0	0.0	9.0
f59a9722dd90e2f5dee83623a1d4c8be	0.0	0.0	0.0	17.0	0.0	45.0	0.0	6.0
eea45f266b4aad7f02c4b6094eb891e5	0.0	0.0	12.0	0.0	0.0	0.0	0.0	0.0
1330786325b61cc728c1ef42bd4cc037	0.0	0.0	0.0	8.0	0.0	25.0	7.0	13.0
8bee49298beab84d16d845518500d6c9	0.0	13.0	0.0	0.0	0.0	0.0	0.0	14.0
b8aba1e9d622392ad84961a10dccf5ec	0.0	0.0	0.0	0.0	0.0	7.0	0.0	0.0
8389e4a065efd33219daef4a0c261cce	0.0	10.0	0.0	0.0	0.0	0.0	0.0	0.0
1299b2f2887f641a21c8b267e25216a1	15.0	35.0	0.0	0.0	0.0	0.0	0.0	0.0
e1faa9cbd528ccedf45520cbf9fb757d	0.0	50.0	0.0	0.0	0.0	0.0	0.0	0.0
8b6aa6b0e864a233f8567d3c7ffcb35f	52.0	138.0	42.0	0.0	0.0	0.0	0.0	50.0
6912dbf11e3ba044a25f508ed9ff6f1d	0.0	0.0	0.0	22.0	0.0	0.0	0.0	0.0
464e57b7e5d32c44b4f831c83f98ff5f	0.0	0.0	0.0	0.0	13.0	0.0	0.0	0.0
90990f667970df97e3d08cf012a92fd8	0.0	0.0	0.0	0.0	24.0	67.0	0.0	0.0
6990a7d54191def1a0fc889bc351ac3c	0.0	0.0	0.0	13.0	0.0	0.0	0.0	0.0
7f930dc095f5903adfb2236db45b60dd	0.0	14.0	0.0	0.0	0.0	0.0	0.0	0.0
340353bfea9de74f37607db35959adef	0.0	0.0	0.0	0.0	15.0	0.0	0.0	0.0
05bcedd62f6071ef8335d97cc5938b8e	0.0	11.0	0.0	0.0	0.0	0.0	0.0	0.0
aa0eef57feabd8463009c554b039bce4	0.0	0.0	0.0	0.0	10.0	0.0	0.0	0.0
2667871dee5405ee8950bb6bbf7722f2	0.0	0.0	0.0	0.0	10.0	0.0	0.0	0.0
91bea96817bfdb5380f68fe715b2eabb	25.0	538.0	190.0	198.0	208.0	190.0	220.0	481.0
7c3913f5ea444d0130a3cc2982b2694e	0.0	8.0	0.0	0.0	0.0	0.0	0.0	0.0
44966852156b39dffcf68c05988f640b	0.0	0.0	0.0	0.0	0.0	29.0	0.0	0.0
b6dec391e18d2d2abdc79b97a23102db	8.0	0.0	5.0	9.0	13.0	0.0	0.0	0.0
4779714ca9b0e546dd6925c93f1c786c	0.0	15.0	0.0	0.0	0.0	0.0	0.0	0.0
3e5032cf49a70f55af9438ea3ad6829c	0.0	18.0	0.0	0.0	0.0	0.0	0.0	0.0
5c8e85d5e95ac8b654df6cb60d26200e	8.0	0.0	0.0	8.0	6.0	7.0	0.0	0.0
75b07bf505e4063103da2cfeb74dd6ab	5.0	0.0	0.0	9.0	0.0	0.0	0.0	0.0
b05ed5a72361a0a9892fd6770a35fe61	0.0	7.0	0.0	0.0	0.0	0.0	0.0	0.0
8dbe0a41df2f0cd364b9fde0001d322f	0.0	13.0	0.0	0.0	0.0	0.0	0.0	0.0
f9ab3494369959e947d85a553b0782b2	0.0	0.0	0.0	17.0	22.0	13.0	8.0	0.0
9356c5df4c14affeded477c1ba4a651f	0.0	2.0	0.0	0.0	0.0	0.0	0.0	0.0
9bcd19513ba7b8953d351c48792ffe3b	0.0	17.0	0.0	0.0	0.0	0.0	0.0	10.0
23737de84f4dddf6f9c79ff1d585318d	8.0	0.0	0.0	10.0	8.0	51.0	0.0	0.0
8ca1f16071d6ec4063c35f053fad7c87	9.0	13.0	47.0	17.0	18.0	47.0	38.0	11.0
db221d5afeb299118d4eab49115b3e37	0.0	6.0	0.0	0.0	0.0	0.0	0.0	0.0
a9d3a0c30ebc2b079f6a6566edf3e769	0.0	0.0	0.0	0.0	0.0	0.0	0.0	6.0
424df45817c9514a38922fce34949370	0.0	0.0	0.0	0.0	0.0	8.0	0.0	0.0
f0d3ad42c3754a9af2c18ab6f102bb28	29.0	57.0	157.0	48.0	98.0	150.0	114.0	28.0
5c027de308631b596df7ef593c7c12f9	0.0	0.0	0.0	0.0	12.0	0.0	0.0	0.0
490198113732fecf850cb38bd615fe50	0.0	31.0	0.0	0.0	11.0	0.0	0.0	41.0
047f16f3b08dae386d4ec5a89981693b	20.0	33.0	21.0	26.0	0.0	31.0	0.0	0.0
332a55acb8efe72d7b99ef640a004a3b	0.0	0.0	0.0	0.0	0.0	0.0	0.0	24.0
130b4061fa7180a06308f25d5bfa7f57	0.0	0.0	10.0	0.0	0.0	0.0	13.0	0.0
236de14f8b157c91afb73bf920b2dda2	0.0	0.0	0.0	10.0	0.0	0.0	0.0	0.0
5bb33b0ad08111202c99831d932d1e7c	0.0	6.0	0.0	0.0	0.0	0.0	0.0	0.0
71d366a95177ced1c8adb3f21db0fd6e	0.0	16.0	19.0	13.0	9.0	12.0	21.0	10.0
177a08aa52e733ae593ba82edaee3f00	0.0	0.0	0.0	0.0	16.0	0.0	0.0	0.0
f9397c7cd9dc7803a04e70433777792b	0.0	0.0	19.0	0.0	8.0	0.0	14.0	0.0
7340791804500faf736fac8fdbfdc447	0.0	0.0	0.0	20.0	0.0	0.0	0.0	0.0
b99355438c79441490147e987213ed02	0.0	14.0	0.0	0.0	0.0	12.0	0.0	0.0
02e3b84dc689bf05238e820d25fe7cf8	0.0	13.0	0.0	0.0	0.0	0.0	0.0	6.0
1e1a5a2a35040e37352afedcef749eda	0.0	0.0	0.0	0.0	5.0	0.0	0.0	0.0
b57d203e00ddb432898b380e258d34c6	5.0	10.0	10.0	23.0	96.0	32.0	12.0	12.0
b5a718128cdc7bdffde117f3836b9d85	6.0	0.0	0.0	0.0	0.0	0.0	0.0	0.0
f52f3cc1e5a217af18e44f739fe45621	0.0	0.0	0.0	0.0	0.0	2.0	0.0	0.0
976e30c7fabcee0acdd1ddb8e436ce2c	0.0	0.0	5.0	6.0	4.0	10.0	0.0	0.0
74d71c9d6453919036de9ffe103f4ae5	0.0	0.0	11.0	0.0	4.0	0.0	6.0	0.0
b84a93757e705ca4b679088174af13e2	0.0	0.0	0.0	0.0	9.0	0.0	0.0	0.0
520c09061314dc9a0e053d368ef3f747	0.0	0.0	0.0	7.0	0.0	0.0	0.0	0.0
ac7f5fc6800c3bfee1fb37090eef88a4	0.0	7.0	3.0	0.0	5.0	0.0	0.0	0.0
d937e095246b534c56195abd56c29d3b	6.0	0.0	0.0	0.0	0.0	0.0	0.0	0.0
a0eee4cb5ad81b023fc1772768c7d8b0	0.0	0.0	0.0	0.0	3.0	0.0	2.0	5.0
067d50f4313dc9a3682177182904b13c	0.0	0.0	0.0	23.0	8.0	3.0	0.0	3.0
f497e0dfee62bdca3e6954d1508b47c2	0.0	0.0	0.0	15.0	0.0	0.0	0.0	0.0
9fe4808e7e19e15ad1dbe9702a1ee203	10.0	0.0	0.0	0.0	0.0	0.0	0.0	0.0
998e133263b34419abb21c4280373b3e	5.0	0.0	4.0	20.0	23.0	0.0	0.0	0.0
dced11cfe320b8344e37c297766ccf7d	0.0	0.0	0.0	0.0	9.0	0.0	0.0	0.0
06e44abc66ae5c37fce806f9da2ea0fb	0.0	0.0	0.0	22.0	11.0	0.0	0.0	0.0
48ed96805cbf18392221527f3d4e7d94	0.0	0.0	0.0	12.0	9.0	15.0	0.0	6.0
ef7d6b1de0e38ba4d402775b22b62524	0.0	0.0	0.0	0.0	0.0	0.0	5.0	0.0
bfdaed1bf94ae47c91864ff1a8415993	0.0	0.0	0.0	0.0	6.0	0.0	0.0	0.0
cfc8cb5a20fe44ba97c08c2e5401f5bd	0.0	3.0	0.0	0.0	0.0	0.0	0.0	0.0
a2a497b7139ebbea2d974fb3975588b6	0.0	0.0	0.0	0.0	0.0	8.0	0.0	0.0
b45ffe6921c6322a39e5e9993a8b74a0	27.0	28.0	33.0	7.0	19.0	60.0	0.0	0.0
058e25b30637fd63b2f8b975aea51a27	14.0	10.0	0.0	10.0	20.0	17.0	0.0	4.0
d1f4a623d9a26c2e46023d8920034457	0.0	0.0	0.0	0.0	4.0	0.0	0.0	0.0
a14d4f5b897272dde59afd2ac4bbfdf9	0.0	0.0	19.0	0.0	6.0	5.0	17.0	4.0
6e65135733643294a5b1e7567f0f0c90	0.0	8.0	0.0	0.0	0.0	0.0	0.0	0.0
c43c51c36b46f310d309c0a0b1be9110	0.0	0.0	0.0	8.0	0.0	0.0	0.0	0.0
e5eb2db6a21521fa2dd614c1e08ce90f	0.0	0.0	0.0	7.0	0.0	0.0	0.0	0.0
36551b8575594a64106a25b11755bd1e	25.0	0.0	22.0	32.0	28.0	18.0	0.0	0.0
6fc9da7a0de652985a018c8faa9143bf	16.0	24.0	13.0	16.0	13.0	0.0	0.0	0.0
ca3e0113dc381039c1d5cbd789051c7a	21.0	11.0	13.0	19.0	18.0	20.0	0.0	0.0
993f3449412af1406f34144fb052cea2	0.0	0.0	0.0	9.0	0.0	0.0	0.0	0.0
37e33a04b914d9c6dd564af00cb141e8	0.0	0.0	0.0	13.0	0.0	0.0	0.0	0.0
0efe92a045af71041685868799a15451	0.0	17.0	13.0	0.0	0.0	0.0	0.0	0.0
9ab260ab9e8d67193e970b1d2fb7cbfe	0.0	0.0	0.0	8.0	0.0	0.0	0.0	0.0
ed7ab7bf4748d3556679323e6fb9e5ea	0.0	0.0	0.0	0.0	0.0	5.0	3.0	0.0
53ce91be98895bd25d47677e1f66f21a	0.0	0.0	6.0	33.0	63.0	20.0	7.0	8.0
860f5aac084ee4e25ddcc4c1cb333317	0.0	0.0	0.0	15.0	14.0	29.0	7.0	4.0
9b1fb00a3c4a46f903cd0f0301af7c60	0.0	0.0	3.0	0.0	0.0	0.0	0.0	0.0
c80b36398ba7a30f5fd88f8f9b5a0ac9	0.0	0.0	13.0	0.0	0.0	0.0	0.0	0.0
88caafa66778af04dbffb2110c63d186	9.0	0.0	8.0	0.0	0.0	0.0	0.0	0.0
3c1ea9842554ffd2b2da9885a8b72999	20.0	18.0	12.0	12.0	42.0	27.0	0.0	6.0
52e3cb0935a827c84c1e61f13bbf45d5	0.0	89.0	42.0	19.0	23.0	60.0	29.0	48.0
fedff88b5ea6c063b674cb924e922484	0.0	3.0	0.0	0.0	0.0	0.0	0.0	0.0
1be3a3951111e62b3bbd7e0dd52b6da0	11.0	0.0	0.0	0.0	0.0	0.0	0.0	0.0
e2ca2d56a940721fd00905cdb145b27c	0.0	0.0	10.0	78.0	36.0	48.0	0.0	0.0
df3e698a1a9a2aae5121b544cb7a1fa9	0.0	0.0	0.0	0.0	26.0	0.0	0.0	0.0
6e54168b88f17b9008df1d831afb06a5	0.0	0.0	0.0	0.0	0.0	35.0	19.0	22.0
57d34c07f41f99aefc8bd65b208543fc	0.0	0.0	0.0	7.0	0.0	0.0	0.0	0.0
7db61aec220907e261d77be2db394280	0.0	0.0	0.0	0.0	0.0	11.0	0.0	0.0
07f2b593e9fc8ce977832b18cc082be1	0.0	0.0	14.0	0.0	0.0	0.0	9.0	0.0
11d0e59d1718ab8d3020827d05271572	0.0	79.0	0.0	0.0	0.0	0.0	0.0	24.0
d58efe27ef5ebd2314422bc567d3a0f9	0.0	51.0	0.0	48.0	35.0	0.0	15.0	42.0
5cd79e533c46e90d166b46a02cb6f6d1	0.0	51.0	0.0	33.0	56.0	24.0	23.0	39.0
f3b178d47f09d2c2fc4e2d211747bfe8	20.0	65.0	37.0	62.0	68.0	202.0	39.0	64.0
fa3144b8e6b9a5b38f08f5002c02a130	0.0	0.0	0.0	0.0	14.0	0.0	0.0	0.0
1b49697fe5a847efde3660d1ce0b2804	8.0	7.0	0.0	0.0	0.0	0.0	0.0	0.0
cd95c57b1e29bf02cb73419517505543	0.0	16.0	0.0	0.0	0.0	0.0	0.0	10.0
e9fe1db60450609b75497cf782462ee6	0.0	0.0	0.0	0.0	0.0	0.0	0.0	5.0
be47583ca0a21ab29276d3430c8bf66d	0.0	0.0	0.0	0.0	0.0	0.0	0.0	5.0
6dff744a98f02a1aaf57443371ba3022	0.0	0.0	0.0	0.0	0.0	18.0	0.0	0.0
f508505329a1630321d197dba66ab1a5	0.0	0.0	0.0	0.0	0.0	11.0	0.0	0.0
1d67e46a9c9d125d603f79b33041a1f5	0.0	16.0	0.0	0.0	0.0	7.0	3.0	0.0
5738e541ce32487c083c8d136c3c88b9	4.0	0.0	0.0	0.0	6.0	0.0	0.0	0.0
23a841851c33da9cea136160662697c7	0.0	13.0	0.0	0.0	0.0	0.0	0.0	0.0
d9985f8fb523e4e4807c3518f50cfa2a	2.0	0.0	0.0	0.0	0.0	0.0	0.0	0.0
0293610dd449c69f892aa099ff961aff	0.0	0.0	2.0	0.0	0.0	0.0	0.0	0.0
f7ed2af849336121468ca1b36ab38561	0.0	0.0	0.0	8.0	0.0	0.0	0.0	0.0
d0191619570be1791c522ff4a44d2b60	0.0	0.0	0.0	0.0	0.0	0.0	0.0	1.0
cc46b847cf95176986e0f13fa88a3b9d	22.0	2.0	0.0	0.0	0.0	0.0	0.0	0.0
7610dd9bb34b738d444ab43ed0132113	0.0	0.0	0.0	0.0	0.0	0.0	0.0	2.0
e4ce7281f3fd419ce9a0715cbead6d47	0.0	3.0	0.0	0.0	0.0	0.0	0.0	0.0
f5ac90f1fccb7cd1e45f67ba29136985	0.0	0.0	0.0	0.0	0.0	0.0	0.0	4.0
845905f14f794d38e67e119572020cc7	2.0	0.0	0.0	0.0	0.0	0.0	0.0	0.0
819a84bcde5edb3e4d84f63b46b413b7	0.0	0.0	0.0	0.0	5.0	0.0	0.0	0.0
2a8fdad6bf2c920162b11dfe47f17265	0.0	0.0	0.0	6.0	0.0	0.0	0.0	0.0
9851fa5936c956cc965ca3642897044b	0.0	0.0	0.0	0.0	0.0	4.0	0.0	0.0
08d00112f277759e77c936f8c9e94cc2	0.0	0.0	7.0	0.0	0.0	0.0	7.0	0.0
4645e369e4fcd0718f3f669b2e5304bc	0.0	0.0	0.0	0.0	0.0	0.0	0.0	2.0
a550bc927c4d12099e91ef57eb402424	0.0	0.0	0.0	0.0	12.0	2.0	0.0	2.0
68750b32cfdd31547f8a2eb739b8345f	0.0	0.0	12.0	6.0	9.0	0.0	10.0	0.0
4d96ca578e009a0c657bae9d8801d76f	0.0	0.0	0.0	6.0	0.0	0.0	0.0	0.0
a07b955f8c3b2cfb143305e1ba4fb204	0.0	0.0	0.0	29.0	52.0	9.0	0.0	5.0
dc63b3b7ed9be276cc137332373df59b	0.0	0.0	0.0	0.0	4.0	0.0	0.0	0.0
c1fa1a92ec3364d66419828380fffc48	0.0	0.0	0.0	5.0	0.0	0.0	0.0	0.0
d3eb09f1d8975e64c9e0045d67ec9a19	0.0	0.0	0.0	0.0	5.0	5.0	0.0	0.0
9e4d799809fe71517ef4d3470d0ef86b	0.0	0.0	0.0	0.0	18.0	0.0	0.0	0.0
e4a3f9d3518434015ce63286eedcb082	0.0	0.0	0.0	0.0	20.0	0.0	0.0	0.0
b9553a7a7f93d7da41423f6f62d44552	0.0	0.0	0.0	12.0	0.0	0.0	0.0	0.0
2fae7bece711020cc534c521aeca1b01	0.0	0.0	0.0	0.0	7.0	0.0	0.0	0.0
f07266c48086b53819fcca8c8ae481ce	0.0	13.0	0.0	0.0	0.0	0.0	0.0	0.0
d232c74d354cafb1342ef448e2946068	0.0	0.0	0.0	17.0	22.0	7.0	0.0	5.0
5e53bdaaec879ad8ee3fbbcff8887428	0.0	0.0	0.0	18.0	0.0	0.0	0.0	0.0
76771412be2466077e3a9a988bd6b06e	0.0	0.0	0.0	0.0	11.0	0.0	0.0	0.0
1944d631b018c2b474763edc35546b82	8.0	0.0	0.0	0.0	0.0	0.0	0.0	0.0
8c50621ea68ff1cc465efbb2300e9012	0.0	0.0	5.0	0.0	0.0	0.0	5.0	0.0
8a18122472812cfd1a2e63ec7db7d0f7	0.0	0.0	0.0	0.0	6.0	0.0	0.0	0.0
d6280b0eae4e29cbccdd4e6b8dd9b220	0.0	3.0	0.0	0.0	0.0	0.0	0.0	0.0
9a0a95dc4135a9e6f990fb7dbb6361e2	0.0	0.0	0.0	13.0	0.0	0.0	0.0	0.0
b3b7f17d2d2a14a326dcc1041c4f5587	0.0	0.0	0.0	0.0	0.0	14.0	0.0	0.0
4d4b9bc62ea3d3370c74be2c2e830374	0.0	0.0	0.0	0.0	15.0	0.0	0.0	0.0
dbb72e94106d2b5f884034a658134257	20.0	0.0	0.0	0.0	0.0	0.0	0.0	0.0
debc99492c6bbd42d01af130e0ecc93b	10.0	12.0	5.0	0.0	0.0	0.0	0.0	0.0
391fa2936c6775b931328cae13495eac	0.0	14.0	0.0	13.0	18.0	0.0	5.0	0.0
6dbbb295760715cc58bfb86c66e65a7a	0.0	0.0	0.0	0.0	0.0	0.0	0.0	12.0
a79b46c78f63ae000b395e3e1afa56c6	40.0	0.0	0.0	0.0	0.0	0.0	0.0	0.0
7d8820571bda2f3676677ed78def0c74	0.0	26.0	0.0	0.0	0.0	0.0	0.0	0.0
b3e551490f688630365bcb808a287e5e	27.0	0.0	0.0	0.0	0.0	0.0	0.0	0.0
85d28b71afde12022446c154153450a7	8.0	0.0	0.0	0.0	0.0	0.0	0.0	0.0
b3dff784bd3eea16dea5532e62b75173	0.0	0.0	0.0	12.0	0.0	7.0	0.0	0.0
afddc6429b6802ab8e0d2ed2cbd14688	0.0	0.0	0.0	0.0	0.0	0.0	4.0	0.0
c6e93bd153cb380ba4409251b2ac4570	2.0	0.0	0.0	0.0	0.0	0.0	0.0	0.0
852c6b580d5af47c052d697ccdf598ff	9.0	0.0	0.0	0.0	0.0	0.0	0.0	0.0
816dfe7f9d93b9f3d471857b651fcebf	0.0	0.0	0.0	0.0	0.0	13.0	0.0	0.0
813d10bb6235f09e09f9d13ec8fe4619	4.0	0.0	0.0	0.0	0.0	0.0	0.0	0.0
c15fa8e68b41f65e66a13254bb31c883	110.0	171.0	23.0	0.0	0.0	0.0	0.0	33.0
2e2504446a9186bd0cd57d681de225f9	0.0	23.0	0.0	0.0	0.0	0.0	0.0	0.0
7fd4d3c8b73e3c0e08bc486d5192529e	17.0	20.0	0.0	0.0	0.0	0.0	0.0	14.0
9c937843550cb303c1c6d6ba7d866874	74.0	79.0	40.0	0.0	0.0	0.0	0.0	27.0
f1abcea46d20300d170e3195fdf1f4b5	0.0	18.0	0.0	0.0	0.0	0.0	0.0	0.0
cdb72181bb6c8b211864afff6363cc27	0.0	18.0	10.0	0.0	0.0	0.0	0.0	8.0
bc2e91c177dcf042f2ecde858c2e64ed	0.0	0.0	8.0	0.0	4.0	7.0	14.0	0.0
14a597495c9c251d0a3bd884e90977db	0.0	3.0	0.0	0.0	0.0	0.0	0.0	0.0
7dad108cc4c6fbc56d178da835c7d7e4	23.0	11.0	0.0	0.0	0.0	0.0	0.0	0.0
c38e3920f6fd0407cd66343f3846ab9d	13.0	0.0	0.0	0.0	0.0	0.0	0.0	0.0
8b97353de54a5471b80157ac194749ee	0.0	0.0	0.0	10.0	0.0	0.0	0.0	0.0
b6c788d5d3e8fef58658ddb672b383d0	24.0	0.0	14.0	0.0	0.0	0.0	0.0	0.0
1e3c2809242d9e4dbcb4f975647f7f8a	136.0	30.0	12.0	0.0	0.0	0.0	0.0	0.0
c545ae6de1e28d0ae36be5b99d828060	0.0	3.0	0.0	0.0	0.0	0.0	0.0	0.0
a033ed2c872f00b0d5acb13902a68b61	0.0	23.0	0.0	0.0	0.0	0.0	0.0	0.0
307343ea26be8f84f92aa36948a81d17	48.0	0.0	11.0	0.0	0.0	0.0	0.0	0.0
57fbd691c0d6e6c1c4bdad0602130da8	0.0	0.0	0.0	0.0	0.0	16.0	0.0	0.0
71aa378e23276fcbc461df453d3a3603	0.0	0.0	0.0	0.0	0.0	4.0	0.0	0.0
111a319ecd1cfbcd4caa349da7419c74	7.0	0.0	0.0	0.0	0.0	0.0	0.0	0.0
2f4980aa3d221d87ef5ddc52db1fca8b	0.0	0.0	0.0	0.0	0.0	3.0	0.0	0.0
f6e274f59176f27da581efdfda153241	0.0	0.0	0.0	0.0	9.0	0.0	0.0	0.0
7d5294a7d347caf70a687b05881a7030	28.0	31.0	0.0	0.0	0.0	0.0	0.0	0.0
90def1b77f2dc3f75967d77f85ee11da	0.0	3.0	0.0	0.0	0.0	0.0	0.0	0.0
22b50ba13f44a543aadbe3a41806301e	0.0	0.0	34.0	0.0	0.0	0.0	15.0	0.0
346fc460dcf31393c245067c1f8f68bd	0.0	20.0	0.0	0.0	0.0	0.0	0.0	0.0
a5db1abde95981681df81a964c610ac9	19.0	0.0	0.0	0.0	0.0	0.0	0.0	0.0
032e4dbfbf7dbfed28a75f56ad9c6005	0.0	0.0	0.0	0.0	0.0	5.0	0.0	0.0
fc3f7c305e5985cf837b8b72780e7c97	0.0	2.0	0.0	0.0	0.0	0.0	0.0	0.0
39afb829c27cbc2de65f15f18d6bec21	0.0	0.0	0.0	10.0	11.0	0.0	0.0	4.0
e29062c73612b29ab27ee0cedc138da3	0.0	4.0	0.0	20.0	52.0	30.0	7.0	4.0
bba896127207d28e27ec20ea06273e03	0.0	0.0	0.0	8.0	0.0	0.0	0.0	0.0
1a5ddcb8c971698193464e39acb416bf	6.0	0.0	0.0	0.0	0.0	0.0	0.0	0.0
9b1083d0b99c88afe53af40cefb62d18	4.0	0.0	0.0	0.0	0.0	4.0	0.0	0.0
d7752be102f23cbc9d1ea1631977ec8d	0.0	0.0	12.0	9.0	0.0	0.0	0.0	0.0
ca5e9c11a522c00ca270f404ba60d424	0.0	0.0	0.0	0.0	0.0	0.0	0.0	7.0
7b2be705b756c9a2497734998f5a09f6	0.0	0.0	0.0	0.0	4.0	0.0	0.0	0.0
1902c3bc5537b5467170f38eed55b372	0.0	0.0	2.0	0.0	0.0	0.0	0.0	0.0
dda6e123a36005370d4125da36985349	0.0	0.0	0.0	2.0	8.0	0.0	0.0	0.0
cc7d893b4d6d868f60f706b2c3e817bf	0.0	0.0	0.0	3.0	0.0	0.0	0.0	0.0
1a18ff216349403cc8ef6d47641683fd	0.0	0.0	0.0	0.0	0.0	0.0	0.0	5.0
010fd3e2a15e3975de83dde433ab48f3	0.0	0.0	0.0	0.0	35.0	0.0	0.0	0.0
ad3070d2b4a9c0e2688000e4c9c9eabb	0.0	0.0	0.0	5.0	5.0	0.0	0.0	0.0
2120e6b62e63b5db966d7be842976e6a	0.0	0.0	0.0	6.0	0.0	0.0	0.0	0.0
ad1fc3609f4f3a18f399d6f3b8c644ba	9.0	0.0	8.0	0.0	0.0	0.0	0.0	0.0
25dc2bb3eec6d95aa244f8e3e79230f4	0.0	0.0	0.0	6.0	0.0	0.0	0.0	0.0
22e149f8502cc506bc44d9ce86a6f557	0.0	0.0	0.0	12.0	0.0	0.0	0.0	0.0
513d366c4a8b5c7ae88d7ac99badad59	0.0	0.0	0.0	0.0	10.0	16.0	0.0	0.0
72ac2d8828f945d02fa600c188f5f2d7	0.0	0.0	0.0	0.0	0.0	17.0	0.0	0.0
ea0e3745dbfe3cf8b0cfc51bd1650547	10.0	0.0	0.0	0.0	0.0	0.0	0.0	0.0
d0a4885d029e88fc093e49fb94ff9819	0.0	0.0	0.0	11.0	0.0	0.0	0.0	0.0
8fcd42212275a98d71533da09f3d13de	0.0	0.0	0.0	0.0	0.0	12.0	0.0	0.0
4504a6319bcc34925791dd802d4e5dbe	0.0	0.0	0.0	17.0	28.0	10.0	0.0	0.0
0f7dc41a566ec80ebf594f4a5ca5dea9	0.0	0.0	0.0	0.0	0.0	0.0	0.0	3.0
575a78c7c4eeb9c6ba76197f0e020522	0.0	0.0	0.0	15.0	16.0	0.0	0.0	0.0
275d487a062b104038e271363492ee1e	0.0	0.0	0.0	5.0	0.0	0.0	0.0	0.0
a0af89fab727c0a2abb9e510127a465c	0.0	0.0	0.0	0.0	0.0	16.0	0.0	0.0
89a3f0267582853284717111c547def5	0.0	0.0	0.0	0.0	8.0	0.0	0.0	0.0
a53c460bcade59bf038b8c4cb59cbda3	0.0	0.0	0.0	3.0	0.0	0.0	0.0	0.0
e6994e2b8fd2a9d24f27d36184e081d0	5.0	0.0	0.0	0.0	0.0	0.0	0.0	0.0
b2f8faf88c9acdd8c2b0201af195a7dd	3.0	5.0	13.0	0.0	0.0	0.0	7.0	0.0
ae522ece7e99f76fbe6052fd1245c2d1	8.0	0.0	11.0	0.0	0.0	0.0	0.0	0.0
14fd59a33a769c6cd0bdcfbb5c25146f	0.0	0.0	0.0	0.0	0.0	0.0	0.0	4.0
d459a8a061f1d296de6f41daefddc052	0.0	0.0	0.0	0.0	0.0	0.0	2.0	0.0
09d2f2058907b05373e531d84f2a51cb	0.0	18.0	0.0	0.0	0.0	0.0	5.0	0.0
19388416c9343f8957e46040bf2ded3e	0.0	10.0	0.0	0.0	0.0	0.0	0.0	0.0
3f323588d762808dc3b28ca0961c269d	0.0	0.0	0.0	0.0	0.0	14.0	0.0	0.0
dfbee22e4a80f5538aaf5d351669df58	0.0	0.0	0.0	14.0	0.0	0.0	0.0	0.0
b79e2ec1d4aa5a30f198c47d44d54b43	0.0	0.0	0.0	0.0	0.0	19.0	0.0	0.0
3514dae107783d99cf02a9e28bc688fd	0.0	6.0	0.0	0.0	0.0	0.0	0.0	0.0
07726f9bdc2ad3602f3cdf64ecdcc63a	5.0	0.0	0.0	0.0	0.0	0.0	0.0	0.0
2ddcbf497516f69507796b274d5b0fa6	0.0	7.0	0.0	0.0	0.0	0.0	0.0	0.0
fb76414534790afc4c1c200bf50e6578	0.0	0.0	0.0	0.0	6.0	0.0	0.0	0.0
6b298552e89a985cfedd25ac561d969d	0.0	0.0	0.0	0.0	0.0	0.0	0.0	4.0
4a88e2772d5bff6a50731f3da090211e	0.0	0.0	0.0	0.0	4.0	14.0	0.0	0.0
51dc144c868dd22462aeff0975203123	0.0	0.0	0.0	0.0	0.0	9.0	0.0	0.0
04f817c8a73839580ffc0b34377b3b05	0.0	0.0	0.0	11.0	0.0	0.0	0.0	0.0
381d4cf06e55d05f3d70bae355d5ba06	0.0	0.0	6.0	0.0	0.0	0.0	0.0	0.0
05fc2437551211732fa7a273ca4f6e11	0.0	0.0	0.0	0.0	13.0	3.0	0.0	0.0
5c3fd81b1bf16b86f7f138f1fd298bbe	7.0	8.0	6.0	24.0	14.0	13.0	9.0	0.0
42345edec44967fcc7eb34f3605d48c0	0.0	0.0	0.0	9.0	0.0	0.0	0.0	0.0
be076c6507739dfcdc4f97a77af8b5a0	0.0	0.0	0.0	0.0	0.0	11.0	0.0	0.0
ceb848c6ba9ddb17c744d0da2db9776c	0.0	0.0	0.0	10.0	0.0	0.0	0.0	0.0
a27112484540762573fc49ac967e1aa3	0.0	0.0	0.0	0.0	0.0	13.0	0.0	0.0
c41b12678461e5a6835906c48ede9f9c	0.0	0.0	0.0	10.0	0.0	5.0	0.0	0.0
0db512e1233b81ef6677fe3627fa481f	0.0	0.0	0.0	0.0	0.0	0.0	0.0	3.0
313da07deba84b0f3d5e530f0d7ac73d	0.0	0.0	0.0	9.0	11.0	6.0	4.0	0.0
ec9d1384a7f7e03e90b66497dc4687f8	0.0	0.0	0.0	0.0	0.0	8.0	0.0	0.0
b6078de23dd0fd4d1971f836f9a9ae5d	0.0	0.0	0.0	0.0	0.0	18.0	0.0	0.0
c9b999fed4bff7ee9815b58513f392b7	0.0	0.0	0.0	18.0	19.0	0.0	0.0	0.0
f36d6c06eabece17c8048e9c9db059b3	0.0	0.0	0.0	0.0	0.0	7.0	0.0	0.0
07ae6dea01ea1d48d7eb819f03da4aa7	0.0	0.0	0.0	0.0	4.0	0.0	0.0	0.0
5d87c1fb90a4c620be08346f0d491674	0.0	0.0	0.0	0.0	0.0	3.0	0.0	0.0
82570ec21196bd6017cf007e02c0bf57	0.0	0.0	0.0	8.0	0.0	0.0	0.0	0.0
d661b496d6fa368e8ed1fff12c0f2a73	0.0	0.0	0.0	0.0	5.0	0.0	0.0	0.0
4f22e430bb521636d50ebad01068e70a	0.0	0.0	0.0	11.0	0.0	15.0	0.0	6.0
82f93810b4ac3ff48b652024477d7a89	0.0	0.0	0.0	0.0	0.0	15.0	9.0	0.0
bb508d22a2781c85361653df3eaed786	0.0	33.0	0.0	0.0	0.0	0.0	0.0	0.0
6f74e8b258a60956278e8ddea6001a5a	6.0	0.0	0.0	0.0	0.0	0.0	0.0	0.0
b1988c6280fdb6c85c3d87bdba5a45a6	0.0	0.0	0.0	0.0	0.0	0.0	0.0	11.0
f29cf84f9795ce32ca372aada2ddbc43	0.0	0.0	0.0	0.0	4.0	0.0	0.0	0.0
b82adaa55afe2e0342e515adbfa114d9	0.0	4.0	0.0	0.0	0.0	0.0	0.0	0.0
a56df1579aeb7eb10fcd68817906b841	0.0	81.0	36.0	0.0	38.0	0.0	0.0	58.0
eead1e60941d4ae4ef8d3310fe08a67b	16.0	102.0	42.0	45.0	50.0	64.0	64.0	66.0
cada74c523bbcb4ac529436cbae14074	0.0	0.0	0.0	0.0	15.0	5.0	0.0	0.0
6e7bfd8302488122ab735f8b1638aac3	0.0	0.0	0.0	0.0	0.0	9.0	0.0	0.0
f56f4120a301a9bb954635de0c8a26e2	0.0	0.0	0.0	11.0	0.0	18.0	0.0	0.0
9a47402897408174b24239d80ddd9c31	0.0	0.0	0.0	0.0	0.0	22.0	0.0	0.0
9eed06561d10e7003d7aaaa9e9401174	0.0	0.0	0.0	0.0	0.0	6.0	0.0	0.0
49f80fb7e07f54f67c41b107b5d4f9e7	0.0	16.0	0.0	0.0	0.0	0.0	0.0	0.0
6227ba4dc739dc5470160b0aa2356dc1	0.0	0.0	0.0	0.0	16.0	0.0	0.0	0.0
e9cf8f356fe6a3dc8be701e321ccdba3	0.0	9.0	15.0	23.0	31.0	11.0	23.0	15.0
9068f003e5228d9e15d3492ae36f0e15	0.0	12.0	0.0	0.0	0.0	0.0	0.0	9.0
9328714d77d3f6e9f67a98fb792a0226	0.0	6.0	0.0	0.0	0.0	0.0	0.0	0.0
46c3f9fae8b6cca2857573dc18e9074c	0.0	10.0	0.0	0.0	0.0	0.0	0.0	0.0
648a314f29bdeda3f8bc6cd1c529ddb7	0.0	30.0	0.0	0.0	0.0	0.0	0.0	0.0
2eeb115687dd692e0b9ec52c5ac9cf19	0.0	0.0	0.0	0.0	0.0	0.0	0.0	4.0
29965c5ffbbb8a31eb68c7320271833c	0.0	9.0	0.0	0.0	0.0	0.0	0.0	0.0
b89b3dfe35feb29ba5d342e4c8a8e51a	0.0	0.0	0.0	6.0	16.0	0.0	0.0	0.0
e6eb5dad6af09b70f3433548a970d74d	0.0	0.0	0.0	0.0	0.0	2.0	2.0	0.0
626f9835e6770f54007e4b5661a2152c	0.0	2.0	0.0	0.0	0.0	0.0	0.0	0.0
76bb8eca1563f1f29e7805fa6c7a8ccc	8.0	0.0	0.0	28.0	26.0	9.0	0.0	0.0
5603739bb6114d18d8b99968773c0902	0.0	0.0	0.0	0.0	0.0	0.0	2.0	0.0
19fcf1fb8d0fea342c98455e5f891079	0.0	0.0	0.0	22.0	24.0	18.0	0.0	0.0
33586065423ff4904156276f759424b7	0.0	0.0	0.0	0.0	5.0	0.0	0.0	0.0
426d153439a1be21e88f96b1b2e59ada	0.0	0.0	0.0	5.0	0.0	0.0	0.0	0.0
869de3a09553c2ea2e2bc039a76a02a9	0.0	0.0	0.0	0.0	0.0	17.0	0.0	0.0
92a3658b3c5c32f79dcc0b39f2bbfb35	0.0	0.0	3.0	0.0	0.0	0.0	0.0	0.0
ea09410ee0a9e51c6ac713b7a7a60b86	5.0	0.0	6.0	0.0	0.0	0.0	0.0	4.0
2d69165f79dcd581f3c221189c336fd3	0.0	6.0	0.0	0.0	0.0	0.0	0.0	0.0
eb13fda8d02040a0da6a80c501ebba06	0.0	2.0	0.0	0.0	0.0	0.0	0.0	0.0
1d4a62d58e35d7e109aebc4599557796	0.0	0.0	0.0	0.0	0.0	4.0	2.0	0.0
dd7b90ba8b8ea63b0bf7a6a49300459c	35.0	0.0	34.0	0.0	0.0	0.0	0.0	0.0
da8be342ecd2d77d521b786a0ba403d8	102.0	120.0	85.0	0.0	0.0	0.0	0.0	41.0
57ffc5b16d4bd43687afbe47432e9d21	36.0	42.0	17.0	0.0	0.0	0.0	0.0	0.0
69416c97ae127297f656ec7b94eef5fa	0.0	39.0	0.0	0.0	0.0	0.0	0.0	0.0
6bf693d884c16a06a9fbcf712a181d52	10.0	12.0	16.0	57.0	21.0	22.0	0.0	0.0
5a5b541e9436edceda86c9929b88dc97	0.0	0.0	0.0	0.0	0.0	0.0	6.0	0.0
21ef42454855940699b04836c31dcf6d	0.0	4.0	0.0	0.0	0.0	0.0	0.0	0.0
3c2c0e4d43c316e9ec9fc1729fddcd84	0.0	0.0	0.0	3.0	0.0	0.0	0.0	0.0
629eec0fdf493c3a6536391a38c93424	0.0	10.0	0.0	0.0	0.0	0.0	0.0	0.0
41c1d8d57a4bfd157b67b9b8a54f18ae	0.0	0.0	0.0	6.0	0.0	0.0	0.0	0.0
2e4ea31038d70226d8e375fc64a6f215	0.0	0.0	0.0	0.0	7.0	0.0	0.0	0.0
21837ed14dc557807950d7ff6a5c2407	0.0	0.0	0.0	15.0	0.0	0.0	0.0	0.0
b6225de244dff1f0b60230d97aa33faf	5.0	0.0	0.0	0.0	19.0	10.0	0.0	0.0
956f1558d7de25ad28349824bec2a717	0.0	0.0	0.0	0.0	8.0	0.0	0.0	0.0
7f5c1551e6984799e4f8b6ab07dfce85	0.0	0.0	0.0	0.0	0.0	4.0	0.0	0.0
c6e309f9af80f1ab94e428ab93b8f42f	0.0	7.0	9.0	0.0	0.0	0.0	0.0	4.0
6f3ad7a601df7c5f9b6388534dd3daa0	0.0	14.0	21.0	0.0	0.0	0.0	0.0	0.0
994ba273c08f0ad3d88e5cb96b1d2314	0.0	49.0	0.0	0.0	0.0	0.0	0.0	12.0
92b35c9da7c657e25db6c151e3f833dd	0.0	19.0	0.0	0.0	0.0	0.0	0.0	0.0
ef56388aefc299e630e96e82b92224be	0.0	0.0	0.0	4.0	0.0	0.0	0.0	0.0
2bb6632ea1f359255a2f8a994ff2a6aa	6.0	0.0	0.0	0.0	0.0	0.0	0.0	0.0
3c906b02e401a5cbc5d54b259deaace6	0.0	0.0	0.0	0.0	0.0	3.0	0.0	0.0
f531d69e987996cedebf7ac659b22481	2.0	0.0	0.0	0.0	0.0	0.0	0.0	0.0
4d839ddc59905ea7deb169f5122236e2	0.0	0.0	0.0	15.0	6.0	5.0	0.0	0.0
e7ca8fc3dd67c71af933531cf3818830	60.0	0.0	19.0	0.0	0.0	0.0	0.0	0.0
0013c30cd163717e3ba479cb49598c5c	0.0	45.0	0.0	0.0	0.0	0.0	0.0	0.0
f7bbd74dfa226b186538c6a57d056e3f	0.0	0.0	0.0	16.0	0.0	0.0	0.0	0.0
b703ee130bff919b05444e10c33ae696	13.0	16.0	52.0	0.0	0.0	0.0	21.0	0.0
5a87da4f7f85a18637fa1886032ef82a	0.0	0.0	0.0	0.0	0.0	0.0	0.0	24.0
cd30855699877dac9aab78d1665cf137	0.0	16.0	0.0	0.0	0.0	0.0	0.0	0.0
570da00ae6f505aedc5633ffbd6e7260	0.0	0.0	0.0	10.0	0.0	0.0	0.0	0.0
70d997cd1f1617819c44adcd91b1dfb0	0.0	0.0	7.0	0.0	0.0	0.0	0.0	0.0
39cc656e044263e25fe5d07451ee70c3	0.0	8.0	0.0	0.0	0.0	0.0	0.0	0.0
4fe55c182fc66e2a78671c3fba8f2674	0.0	0.0	18.0	0.0	0.0	0.0	0.0	0.0
98ba6794c7398993f85f1c3f1e6edede	0.0	0.0	0.0	23.0	0.0	7.0	9.0	0.0
623725d1f0b8469af5b3a0465579f289	0.0	0.0	0.0	18.0	0.0	0.0	0.0	0.0
a91c5db8d385089f85e62d823e50c7fa	0.0	0.0	11.0	0.0	0.0	0.0	0.0	0.0
0c384ba54a2a779ef8614ef035f1df00	0.0	0.0	0.0	16.0	30.0	8.0	11.0	0.0
c23c94bdfc8313974ad94c922c1b6f3a	14.0	0.0	23.0	0.0	0.0	0.0	0.0	0.0
030b4b75041d06e9bca9d2a088399b8e	25.0	0.0	0.0	0.0	0.0	0.0	0.0	0.0
5c1ac03d4ca4c4e24510b942df4613cd	0.0	0.0	20.0	0.0	0.0	0.0	0.0	0.0
efa541036eb646982e2e89994a206dfc	0.0	0.0	0.0	8.0	0.0	0.0	0.0	0.0
277d1338ce20ffbaeb81c6a53042ddbd	0.0	8.0	0.0	0.0	0.0	0.0	0.0	0.0
1ff77744d906dcb93d7efc78b306a470	0.0	0.0	0.0	0.0	19.0	0.0	0.0	0.0
ddad91b2595021894c339b9925dc189d	0.0	0.0	0.0	0.0	18.0	0.0	0.0	0.0
1067bcb0c05c7a7776117d64e9e91060	15.0	0.0	7.0	0.0	17.0	0.0	0.0	0.0
a22ab090b6507238c0cd5817ad750bdf	16.0	0.0	7.0	27.0	32.0	58.0	9.0	0.0
2a749a128ff8f020832df20ba7a127bd	0.0	9.0	24.0	0.0	0.0	0.0	0.0	0.0
634174277a8638a9807cd446eccf4b3b	0.0	0.0	0.0	7.0	9.0	12.0	0.0	0.0
992059ee38c2988c066a98f7124e69d5	0.0	0.0	0.0	0.0	7.0	0.0	0.0	0.0
1ebcee49df0c4cde3a2eae895f65db2c	0.0	0.0	0.0	0.0	7.0	0.0	0.0	0.0
f1e5e65f12a8684694eda161b3de90e9	0.0	0.0	0.0	0.0	7.0	3.0	0.0	0.0
fc421abea7f5db6965cae0d978a52ce1	0.0	0.0	0.0	6.0	6.0	0.0	0.0	0.0
dfa0494f1ec94bd3eccb103a50b45fda	12.0	16.0	7.0	61.0	95.0	32.0	9.0	0.0
3741f66410195fbe631f0975c3c59766	0.0	0.0	0.0	7.0	9.0	0.0	0.0	0.0
9d546baa1fc0d4733fb00a28e1c55232	0.0	2.0	0.0	0.0	0.0	0.0	0.0	0.0
ddaed4acbee3a2fd8c725f784eb2e1ce	27.0	18.0	11.0	0.0	0.0	0.0	10.0	0.0
dddcfc0e3de4eeb711304f01d12fe721	4.0	0.0	0.0	10.0	7.0	0.0	0.0	0.0
cfb6a8fb29dc5c25aab7958461028622	0.0	0.0	0.0	9.0	6.0	0.0	0.0	0.0
da3dcf78f974303f0ad6709f26b669cd	0.0	0.0	16.0	0.0	0.0	0.0	0.0	0.0
e703c776e0cf820a71a030c08714eaca	21.0	19.0	23.0	65.0	85.0	62.0	12.0	6.0
65da693cac59fb502e8d0fcfa23551a1	0.0	0.0	0.0	13.0	10.0	0.0	0.0	0.0
c7d53aab91ee380f27a3741d27576a91	16.0	0.0	14.0	0.0	0.0	0.0	0.0	0.0
b3f7779ea208aa820ae5925f40c66c03	0.0	10.0	0.0	0.0	0.0	0.0	0.0	0.0
8fd56fb889c9acd3036037aba353f714	0.0	12.0	27.0	0.0	0.0	0.0	16.0	0.0
1c09c6354079b77ecc7961e92ddb3d49	0.0	0.0	0.0	30.0	0.0	31.0	0.0	0.0
47ff2fe6ab604eee9a34c6c1ce669f31	0.0	16.0	0.0	0.0	31.0	0.0	0.0	0.0
4442720945e9791ccd01cb353a1d8864	0.0	0.0	0.0	4.0	0.0	0.0	0.0	0.0
9fb34ef70a6f01ff61381f792270461d	0.0	0.0	12.0	0.0	0.0	0.0	0.0	0.0
f1298d62b59b29a4b52f83e645cc5296	0.0	0.0	0.0	0.0	0.0	0.0	3.0	0.0
a087ed101a1bc1d69afce1cc2ce599f2	0.0	0.0	0.0	6.0	0.0	0.0	0.0	0.0
ab8fff864ff00c9615afa57e5b525457	0.0	0.0	0.0	0.0	0.0	7.0	0.0	0.0
2b1ab6af28a4d1fb2b4ec804cfd801cf	0.0	0.0	0.0	0.0	0.0	4.0	0.0	0.0
6f70e2d81a592597a4b28d86bc1663af	0.0	0.0	0.0	5.0	0.0	0.0	0.0	0.0
c7ed07f038fa04e4aa9606193a59ed5b	0.0	0.0	0.0	6.0	0.0	0.0	0.0	0.0
8fc450c8ada567b96ab4ac902c48ab56	0.0	0.0	0.0	0.0	0.0	4.0	0.0	0.0
23ce962b98c147e67143e8e7dcb65f7f	0.0	0.0	0.0	0.0	17.0	0.0	7.0	0.0
a39d57fe58513c81ff582316f2ac261c	0.0	0.0	0.0	0.0	0.0	9.0	0.0	0.0
de09736be854d75ced22c96b60308078	0.0	0.0	0.0	10.0	0.0	0.0	0.0	0.0
95471d62e38735a438ffd8c0ad4dba2e	0.0	0.0	0.0	7.0	16.0	3.0	0.0	0.0
ddd0e98cd2adc30f92ea5717b8287d36	16.0	0.0	10.0	19.0	17.0	0.0	0.0	0.0
7086f56e7b42959d24531ee57ff21344	0.0	0.0	0.0	8.0	0.0	0.0	0.0	0.0
28f7ef72db1060d5fc987a9f95a29c97	0.0	0.0	4.0	10.0	0.0	8.0	0.0	0.0
8b5d244f7b62168397f69f3eddd47fef	0.0	0.0	0.0	0.0	5.0	0.0	0.0	0.0
283f7a949581d16cfce7bc0342b19a47	0.0	0.0	0.0	0.0	3.0	0.0	0.0	0.0
a2219c94a8f98244c2ebdbeafea7d9e9	0.0	0.0	0.0	11.0	11.0	5.0	6.0	0.0
5d8b74ea502bae1cb26dc4484d906902	0.0	15.0	0.0	0.0	0.0	0.0	0.0	0.0
8604163fdceafa2d7709178087112abc	0.0	0.0	0.0	8.0	12.0	0.0	0.0	0.0
1d30e4aa0862f845abb2f7d7d07a9b80	4.0	0.0	0.0	0.0	0.0	0.0	0.0	0.0
1de26da9251fbacbd804c263e5c5075b	0.0	23.0	0.0	0.0	0.0	0.0	0.0	8.0
0fd261e96f826ac74ea13e4540936381	0.0	0.0	0.0	3.0	0.0	0.0	0.0	0.0
9b128d037f563972f27a7401917deb06	0.0	6.0	0.0	0.0	0.0	0.0	0.0	0.0
7861e83fecac962f3ec70b34ea38447d	5.0	0.0	22.0	0.0	0.0	0.0	0.0	0.0
7245619ed34f10fbe6d9eebca54ec1c8	0.0	6.0	0.0	0.0	0.0	0.0	0.0	0.0
02d080cf99d69d0d8aed75139f4409af	0.0	0.0	0.0	14.0	19.0	0.0	0.0	0.0
29a1be2bfd88644b2c6007ac6a0f1014	14.0	0.0	0.0	0.0	0.0	0.0	0.0	0.0
190c2beddc2104b701a5f7a27aa197a6	0.0	0.0	0.0	11.0	0.0	0.0	0.0	0.0
7e22bfaf3536fa1d6ec5c9b18be1ee19	0.0	0.0	39.0	0.0	0.0	0.0	0.0	0.0
c826808e04320116b8e03b2e16f38ac0	21.0	26.0	41.0	0.0	0.0	0.0	15.0	13.0
4c718caed105446d7e674ce6aa4795f4	12.0	0.0	0.0	0.0	0.0	0.0	0.0	0.0
53aef8022edcb2d250c23521d3362890	19.0	22.0	23.0	78.0	96.0	80.0	27.0	17.0
fbc16a6b676021165135ed3ce5204af6	0.0	0.0	0.0	8.0	0.0	0.0	0.0	0.0
d5d682c0821a3c874b5d726b1b138382	0.0	0.0	0.0	0.0	34.0	14.0	0.0	0.0
6d233388ddc0d1c44ef7711fd23769d2	0.0	0.0	0.0	5.0	0.0	0.0	0.0	0.0
6ba61ed56349d9b008e2c5464679ef2b	4.0	0.0	0.0	0.0	0.0	0.0	0.0	0.0
dda0b1a604443fbdf4353a8d3defee57	0.0	0.0	0.0	0.0	0.0	5.0	0.0	0.0
aaeb1483889a778c09454fc5ba1368dc	0.0	0.0	0.0	0.0	0.0	0.0	0.0	3.0
0a9149d7073785e876c7c6b661c47fa5	76.0	34.0	117.0	0.0	0.0	0.0	34.0	0.0
ebdd8fef987af9639b4976790969b1dc	36.0	24.0	17.0	0.0	0.0	0.0	0.0	0.0
4635cf8612a25a9ac52ff7dde02fbb30	0.0	18.0	7.0	0.0	0.0	0.0	0.0	8.0
42dbd573429ccbd13a63f7bd9893de65	0.0	0.0	0.0	11.0	28.0	0.0	0.0	7.0
899533a897a3ede6e07ec7b4877c3f47	0.0	0.0	0.0	0.0	15.0	0.0	0.0	0.0
5586d88a546d1f5ee63ea74de46ecca4	0.0	0.0	0.0	40.0	38.0	46.0	12.0	11.0
ae8e3f25e7b8a1ce4582d7357c3976f3	0.0	0.0	0.0	0.0	19.0	0.0	4.0	0.0
88cae2599153f4fa837714f337bd740e	0.0	0.0	7.0	23.0	48.0	8.0	6.0	0.0
93e95f4f945acb7af78240479ef86b22	19.0	0.0	0.0	0.0	0.0	0.0	0.0	0.0
3a9a7a83d7c08a717fe652745825c6e9	0.0	0.0	10.0	0.0	0.0	0.0	0.0	0.0
342e14e2c2b648cae803352195482392	0.0	0.0	0.0	3.0	0.0	0.0	0.0	0.0
c300405eaa389451a0dd3c6ab398c8c1	0.0	0.0	0.0	10.0	19.0	5.0	6.0	0.0
341c96890684f43632e61ca1941ecc70	0.0	0.0	0.0	0.0	0.0	12.0	0.0	0.0
a98bff8ee67f9b377e9f0535501c1867	0.0	0.0	0.0	14.0	17.0	9.0	15.0	0.0
7ab61657b5f7f31d8a35e73b56d2c96e	0.0	0.0	0.0	19.0	0.0	0.0	0.0	0.0
327fabbcfe2556cf45eb61378dae32fb	0.0	0.0	0.0	0.0	20.0	0.0	0.0	0.0
48a8f56b4d2c39c380674c7bb7cca124	0.0	9.0	20.0	16.0	32.0	18.0	0.0	0.0
2074af6d11f280b4a5432e9b97c36058	0.0	0.0	0.0	0.0	28.0	23.0	0.0	0.0
8d9e02abc7bd2a096e1a5a6a750c89c4	0.0	0.0	0.0	51.0	31.0	19.0	0.0	0.0
5f643f82252be8a5c910a3f9675f3c02	0.0	0.0	0.0	0.0	19.0	0.0	0.0	0.0
09dfc265bee93fda00f676ec0cb254b4	0.0	0.0	0.0	0.0	8.0	0.0	0.0	0.0
69fe6aeb5785ecf90934d30658d86fa2	0.0	0.0	0.0	0.0	15.0	13.0	0.0	0.0
2fbf603c0a6aa4a4d5bd88c7977b3e8c	6.0	0.0	0.0	29.0	30.0	9.0	7.0	0.0
d99a4f1ca92fbe5d0deedd7651a13c9a	0.0	0.0	0.0	0.0	12.0	0.0	0.0	0.0
149b4efcd2e0b9f24fdb66fa782468ab	0.0	0.0	0.0	0.0	0.0	5.0	0.0	0.0
d1b44c401982876ddf05ddea6bb948a5	0.0	0.0	0.0	10.0	23.0	30.0	0.0	8.0
357fc3d6971bac5e8bd86777709be85f	8.0	0.0	0.0	0.0	0.0	0.0	0.0	0.0
4e48d4c5824c9f6fbcedcc52822fca98	0.0	9.0	13.0	50.0	69.0	51.0	9.0	6.0
4247545cbd1cf0a1476d49f269172f04	0.0	0.0	0.0	5.0	0.0	0.0	0.0	0.0
087a3fca8437019983401b2cfdbd9813	0.0	0.0	0.0	7.0	0.0	0.0	0.0	0.0
2291ea06165aac4f405b2222605e3fe7	0.0	0.0	0.0	11.0	0.0	0.0	0.0	0.0
11100d18b44ad034cb28d2cf2e32dffe	0.0	0.0	0.0	0.0	12.0	0.0	0.0	0.0
12a512baddcb26f02526a01b561e5614	0.0	0.0	0.0	10.0	22.0	7.0	0.0	0.0
b71238554cf9edac0322220c913eb38d	0.0	0.0	0.0	0.0	18.0	0.0	0.0	0.0
179110aa59d5da5958ca083957fb4fda	0.0	0.0	0.0	16.0	0.0	0.0	0.0	0.0
4cde36c2f7c06b27c2620f9fd38decc8	0.0	0.0	0.0	0.0	12.0	0.0	0.0	0.0
2d9eb82c8281052cce14ce7651f219ac	0.0	0.0	0.0	0.0	11.0	0.0	0.0	0.0
804d8c2ab9c894c9e27928f0f87294a5	0.0	0.0	0.0	0.0	0.0	8.0	0.0	0.0
9203d2b574fbf3543dac4fdaa5383939	5.0	0.0	5.0	0.0	0.0	0.0	0.0	0.0
f3785d42ebabc69b9b57d5ff677ebb8b	0.0	0.0	0.0	0.0	7.0	0.0	0.0	0.0
f13c041fe506abf3d1b403bfa1c60f51	0.0	0.0	0.0	11.0	0.0	0.0	0.0	0.0
aa66cc3fbfc3b184603566a441602c74	0.0	0.0	0.0	0.0	0.0	8.0	0.0	0.0
6f1fc8700352c1c9a3144896d4c5a559	0.0	0.0	0.0	0.0	8.0	0.0	0.0	0.0
b96ab363a45eb5a388347b2c0371feda	0.0	0.0	8.0	0.0	0.0	0.0	0.0	0.0
ab963ced93598c9aa54baeecf4f8c3ce	0.0	0.0	0.0	19.0	15.0	9.0	0.0	0.0
0e4f0c5df0bee81a3be1d9096fea3c53	0.0	0.0	10.0	92.0	30.0	23.0	20.0	10.0
d4a54979ba7ec94dec4d948acf13b33f	6.0	0.0	6.0	0.0	0.0	0.0	0.0	0.0
bf8407b8956a0440031cd61bf2dd4240	0.0	0.0	0.0	0.0	0.0	10.0	0.0	0.0
44d94aa7632681663449ae5a3e9f62ae	0.0	0.0	0.0	0.0	6.0	17.0	0.0	0.0
b716d3b6da292832ed4e47051f1742b1	0.0	0.0	0.0	0.0	0.0	4.0	0.0	0.0
7ce112b6f666095f78a84434128c82d3	0.0	0.0	0.0	0.0	18.0	0.0	0.0	0.0
bd42df3492f2e0045edacb48587e1d4d	0.0	0.0	0.0	0.0	23.0	13.0	0.0	0.0
fbebb3211242a649765da81b727242f4	0.0	0.0	0.0	0.0	14.0	0.0	0.0	0.0
8616ba59f614ca52c08733ffa44a56f5	0.0	0.0	0.0	17.0	32.0	0.0	0.0	0.0
68b4072b34e70dbcd2ec41bbd5bbeca2	0.0	0.0	0.0	0.0	0.0	10.0	0.0	0.0
e59de1c1472cac90988978bc57dbc3ce	23.0	11.0	12.0	62.0	81.0	34.0	6.0	0.0
f856d0b92223cc465ce9856495edb9a2	0.0	0.0	0.0	8.0	0.0	0.0	0.0	0.0
cf6acbc8fddc50e2f21c9347f8f8f496	0.0	0.0	0.0	0.0	0.0	7.0	0.0	0.0
f4faf2d64180bdc0b98be40b7a462456	0.0	0.0	0.0	0.0	0.0	12.0	0.0	0.0
b6fff2c1b3edfecfa621439c784d4179	0.0	0.0	0.0	10.0	6.0	16.0	0.0	0.0
931ef3627f8ea72b784404ce3db5afa5	0.0	0.0	0.0	0.0	27.0	0.0	0.0	0.0
e6d137803d0b21ed9dadf259984661aa	5.0	0.0	0.0	0.0	0.0	0.0	0.0	0.0
bc2e3bae515d65cdff236393faa26f30	0.0	0.0	0.0	8.0	0.0	7.0	0.0	0.0
22eeab5b8672c0fe72d7eeac643c3641	0.0	0.0	0.0	0.0	12.0	0.0	0.0	0.0
c96fa5645c9a5b6aa6920bf9dfbb2923	0.0	0.0	0.0	0.0	0.0	13.0	0.0	0.0
f19b59d20259163d7563388bcdadc014	0.0	0.0	0.0	6.0	7.0	0.0	0.0	0.0
384e87611812847279ac2b55bf796c03	0.0	0.0	0.0	12.0	11.0	0.0	0.0	0.0
977792856b5e4b8d1ddb56d0b6f658af	20.0	0.0	15.0	45.0	74.0	48.0	19.0	8.0
4be25abf7542e60464007805d9da7b14	0.0	15.0	0.0	0.0	0.0	0.0	0.0	0.0
cd1c8e96e1d869fc64bc883fea7559e4	0.0	0.0	0.0	10.0	11.0	0.0	0.0	0.0
f2a88b0d807e93ad41ab6d05f76fb6de	0.0	0.0	0.0	5.0	0.0	0.0	0.0	0.0
bb5a9c45e27e99a08a0e2f1c5dbc3bec	0.0	0.0	0.0	0.0	0.0	8.0	0.0	0.0
a59435c25b89528768755504f9ff5b9b	0.0	0.0	5.0	0.0	0.0	0.0	0.0	0.0
53356f2c3dc7dad9424f2fb0bf38d3f0	0.0	0.0	28.0	0.0	0.0	0.0	0.0	0.0
208803c26ddfc53dd738052c2834148d	0.0	0.0	0.0	0.0	0.0	12.0	0.0	0.0
c15bcf9a4cd1d9f23a4420f6630da39e	0.0	0.0	0.0	6.0	0.0	0.0	0.0	0.0
61f1beaba995e6f5ad2afe2026085071	0.0	15.0	0.0	14.0	12.0	8.0	10.0	0.0
ba330ca08c8935c046cd84d804446a0c	19.0	0.0	0.0	0.0	0.0	0.0	0.0	0.0
21047b41dda6aa678a2d2a3fd27e70eb	0.0	0.0	0.0	14.0	19.0	0.0	7.0	0.0
f8d53fb848e1d6db2b32868603ebd480	0.0	0.0	0.0	0.0	0.0	7.0	0.0	0.0
8940f239a94c883f9e697ca4ac303de4	0.0	0.0	0.0	9.0	0.0	0.0	0.0	0.0
b0ec132fb3cea5e6c0e5302119bfee8a	0.0	0.0	0.0	6.0	4.0	0.0	0.0	0.0
132b152acb64aed7b3f5d1b6d199a35a	0.0	0.0	0.0	0.0	17.0	0.0	0.0	0.0
2856986134acec3bc72eea9597c95b43	0.0	0.0	0.0	41.0	22.0	0.0	0.0	0.0
e2eb6f9857ab5029e6e066bba2bfa8d3	0.0	0.0	0.0	0.0	0.0	21.0	0.0	0.0
e7d92b8ccc5ffc0a97e915f2c281272b	15.0	9.0	14.0	33.0	147.0	29.0	19.0	13.0
fd238f975083e114ecefed7c67c969f9	0.0	0.0	0.0	0.0	0.0	13.0	0.0	0.0
58251f8da7b4d8510248243766514566	11.0	0.0	0.0	0.0	0.0	0.0	0.0	0.0
1f90d2244b723afb4bfc76cc85f08775	0.0	0.0	0.0	0.0	14.0	0.0	0.0	0.0
06bb529dee8baf0c8df98d41984cdcbd	0.0	0.0	0.0	0.0	0.0	0.0	6.0	0.0
c44ea3988c39f3b0a0592eff6c7d3af2	0.0	0.0	17.0	0.0	0.0	0.0	0.0	0.0
44b2e97a7a1b60f56d785720e8b81e36	0.0	0.0	0.0	0.0	3.0	0.0	0.0	0.0
3d4d8a874249beff67b49b766a928cab	0.0	0.0	0.0	5.0	6.0	16.0	0.0	0.0
7c95c237dac0ce014bcabd9ebded3930	0.0	0.0	0.0	8.0	0.0	0.0	0.0	0.0
87ef6f209d93c1fa6eeb042b2571b06d	0.0	0.0	7.0	0.0	0.0	0.0	0.0	0.0
d3808c1cf4efb02cb8b035616ecf4e48	0.0	4.0	0.0	0.0	0.0	0.0	0.0	0.0
30f9f618b7b94496a0932fd509f72a79	0.0	5.0	0.0	0.0	0.0	0.0	0.0	0.0
b586ab8316ae8408f201d41e3bb8582b	0.0	6.0	0.0	0.0	0.0	0.0	0.0	0.0
e427c3b1c146e836c437cefe6f7a85e6	0.0	0.0	7.0	0.0	0.0	0.0	0.0	0.0
bfa2069df3823783e4e6779776423451	0.0	0.0	12.0	0.0	0.0	0.0	0.0	0.0
831e287f9bfb7020b2009e1fcdfd61ef	0.0	0.0	0.0	0.0	4.0	0.0	0.0	0.0
e4ba6fd24ba871be75e51455afb078be	0.0	0.0	5.0	0.0	0.0	0.0	0.0	0.0
c53b0f31a01506d073503989243ed5fe	0.0	0.0	0.0	2.0	0.0	0.0	0.0	0.0
98848f02289e6caa1e2d5af11707f695	3.0	0.0	9.0	0.0	0.0	0.0	0.0	0.0
b0550eacb2f6cdb8c70123737f6693a5	2.0	0.0	0.0	0.0	0.0	0.0	0.0	0.0
58a1d95a9b259a3cfd316fc2ad12f06d	0.0	0.0	0.0	0.0	11.0	0.0	0.0	4.0
6064709e7a335013c9a4fb7c1f0b47bd	0.0	0.0	0.0	0.0	6.0	0.0	0.0	0.0
06c3aaa2cd0c0895f1fbf7a747694917	0.0	0.0	0.0	0.0	9.0	0.0	0.0	0.0
a420dbfd615ff4f5f20020581a599e60	0.0	7.0	0.0	0.0	0.0	0.0	0.0	0.0
f8afb703dfe4d2a9e6d63719a8dd2920	0.0	0.0	0.0	4.0	0.0	0.0	0.0	0.0
edc22919fb1802f30c5c4d9d98d618a6	0.0	0.0	0.0	0.0	0.0	20.0	0.0	0.0
e520722d087afb12457d0419ad4ab28c	0.0	0.0	0.0	15.0	0.0	15.0	0.0	0.0
2445ce9348c22e8352b5dac132946b0c	0.0	0.0	0.0	4.0	0.0	0.0	0.0	0.0
b8b4fc12a6a14097c03e7dcd7ede2906	0.0	0.0	0.0	10.0	0.0	0.0	0.0	0.0
acb8bbfe514706ed6671070d88c6eaae	0.0	0.0	0.0	0.0	7.0	0.0	0.0	0.0
c7452d8a62c89b11eebc74d81d47c63f	0.0	0.0	0.0	0.0	0.0	0.0	8.0	0.0
b6870bad31853c0cc5b0b35b1ff2ffbe	0.0	0.0	0.0	0.0	8.0	0.0	0.0	0.0
b2063f79681eacaefb469d32bea6d30a	0.0	0.0	0.0	0.0	0.0	0.0	4.0	0.0
7f4082633dd495a944ed40d0c0b9449e	0.0	0.0	0.0	0.0	0.0	7.0	0.0	0.0
3feef34cee0086ab694bddddcae09e74	0.0	0.0	14.0	0.0	5.0	0.0	13.0	0.0
f237b7383db53736f520a24ffe89aa29	0.0	0.0	0.0	0.0	11.0	8.0	0.0	0.0
126e886de7ece1eb51997a5109283b07	0.0	0.0	0.0	0.0	0.0	13.0	6.0	0.0
0d27b8073151a4093db703ab7c796c9d	0.0	0.0	0.0	26.0	10.0	0.0	0.0	0.0
10f499705598525caca3e2c02b136413	6.0	0.0	0.0	6.0	0.0	0.0	0.0	0.0
80aa7b371aafc83dc491273a70bb6307	0.0	0.0	0.0	9.0	0.0	0.0	0.0	0.0
9d5ab76add1c5401e7e4a86023674eb0	0.0	0.0	0.0	0.0	16.0	0.0	0.0	0.0
62fb35af9558b3fa255d57d47593e894	0.0	0.0	0.0	2.0	0.0	0.0	0.0	0.0
70c0d6da661c4163cda6463c2f639d77	0.0	0.0	0.0	6.0	0.0	0.0	0.0	0.0
72f47551d276b1b7451b45079b18451d	0.0	0.0	0.0	4.0	0.0	0.0	0.0	0.0
0fdb535eaa330f328b5c83459f32df12	5.0	0.0	0.0	0.0	0.0	0.0	0.0	0.0
05d6f90d79a904b23f25ce7b61e225a0	0.0	0.0	0.0	10.0	0.0	0.0	0.0	0.0
677b7968a744678b71480bb5ed1d600c	0.0	0.0	0.0	0.0	0.0	5.0	0.0	0.0
54046cb259233d4dde1d430aecbb7be7	0.0	0.0	0.0	21.0	16.0	15.0	0.0	0.0
6b354d8f086eaccb1db7e0ed6e4bd548	0.0	0.0	0.0	138.0	53.0	28.0	43.0	27.0
87127702141e9b91e8da1ca93ff4eea5	0.0	0.0	0.0	0.0	5.0	0.0	10.0	0.0
0259f2bd2e77240305cbffd607a39131	0.0	0.0	9.0	0.0	0.0	0.0	0.0	0.0
96780a74c80aae866fd11acc7b03bc1b	0.0	0.0	0.0	0.0	25.0	0.0	0.0	0.0
f6ea4c13ee9065a517c3d2c4cc16eb09	0.0	20.0	0.0	0.0	0.0	0.0	0.0	5.0
66d4645ba6d05d6449a259d76c04e143	0.0	0.0	0.0	17.0	0.0	0.0	0.0	0.0
eb3fc16d0bf9edd4672cd0336af7e826	3.0	0.0	0.0	0.0	0.0	0.0	0.0	0.0
f7deae422e2b1b56c14288755f31ee87	0.0	0.0	0.0	2.0	0.0	0.0	0.0	0.0
649a23b5ec931f5e0815642b272e5646	0.0	0.0	0.0	0.0	2.0	0.0	0.0	0.0
0841dca5d350cd627b1daf11549633e4	0.0	0.0	3.0	0.0	0.0	0.0	0.0	0.0
f3faccceb8f194a688c1bbe3029765e7	36.0	16.0	41.0	0.0	0.0	0.0	12.0	0.0
a1cacf89d8e6df2f7273217405fc1a22	0.0	0.0	0.0	16.0	0.0	0.0	0.0	0.0
dc7809760a37f121e68b8e76b60f811e	0.0	0.0	0.0	0.0	20.0	0.0	0.0	0.0
791862adde07a764318af458fd710a25	9.0	22.0	13.0	0.0	0.0	0.0	0.0	0.0
8fcffab2456c6ba80ba8333f32f03e93	6.0	15.0	0.0	0.0	0.0	0.0	0.0	0.0
5d65f26bdf4080e8c60663658e3b19a5	14.0	8.0	7.0	20.0	13.0	9.0	0.0	0.0
abfc4a4535679c4119f021b120b804b8	21.0	21.0	11.0	0.0	0.0	0.0	0.0	0.0
1bb7fa7633877b57f2706b713f2d920d	0.0	0.0	0.0	12.0	0.0	0.0	0.0	0.0
ef0c5246d9393f1e2ce09a68d4a3aa58	0.0	0.0	0.0	0.0	19.0	0.0	0.0	0.0
23efb28381cba2c1a5a3b76b8fa7ebf7	0.0	0.0	0.0	0.0	0.0	8.0	0.0	0.0
d4f548a15155e8001841a6621a315b7b	9.0	0.0	0.0	0.0	0.0	0.0	0.0	0.0
aeb5915b46edbabab92939e71ec6d9a0	0.0	0.0	0.0	16.0	0.0	4.0	0.0	0.0
ff8a682c4b7098858c9a1cd5ff717ae6	0.0	0.0	8.0	0.0	0.0	0.0	9.0	0.0
e49c8b898e512a9199bb334647629916	0.0	0.0	4.0	20.0	28.0	0.0	0.0	0.0
00d0628151f9505118c5fdbe9df2493f	0.0	0.0	0.0	19.0	0.0	64.0	0.0	0.0
66f42417e02de7df05dc715ac08417e6	31.0	24.0	20.0	152.0	148.0	227.0	54.0	39.0
18a8c08bc5b9e6c02178e5ac3d035e81	0.0	0.0	0.0	0.0	8.0	0.0	0.0	0.0
ebda906a43d47a8c42b42aca6a36e51f	0.0	24.0	0.0	0.0	0.0	0.0	0.0	0.0
9071120fe7eedeb4832650d4bdc00440	0.0	0.0	0.0	0.0	31.0	79.0	0.0	0.0
488d2297904cea937d7bdd5183c38d5e	0.0	0.0	0.0	0.0	30.0	0.0	0.0	0.0
8111647bc6d10fcac0349399ca11b63a	7.0	0.0	0.0	19.0	26.0	40.0	0.0	0.0
6bb0d8d266518785cd6ff8d5d8fd7639	0.0	0.0	0.0	0.0	20.0	0.0	0.0	0.0
3ed49903611f8c725e369b89c3b166d9	0.0	22.0	25.0	30.0	0.0	130.0	0.0	0.0
4ab9b0a75cb4fb0fa129052e9e29cd6a	0.0	0.0	0.0	0.0	0.0	42.0	0.0	0.0
95088101ac664d00c421add5913b17e6	0.0	0.0	0.0	16.0	0.0	0.0	0.0	0.0
fdbf80927b335e7fb46a8f5fc6fb197e	0.0	0.0	0.0	37.0	0.0	26.0	0.0	0.0
696db19fa2f2c1af02477ce3b840ac7a	0.0	0.0	0.0	31.0	14.0	0.0	0.0	0.0
bec7297d3374796b36de5f685bdc8903	0.0	0.0	0.0	0.0	47.0	0.0	0.0	0.0
5ddad6c6ff77553247cb3b651eac2981	0.0	0.0	0.0	23.0	0.0	50.0	0.0	0.0
624a1c8ca66b636ff78111146e857575	0.0	0.0	0.0	54.0	27.0	62.0	13.0	0.0
5c2cbbd5e9bd073ba230a49c6153329a	16.0	19.0	21.0	0.0	55.0	0.0	0.0	15.0
110a45e2086c475cc1d98fae29d5c3a5	0.0	0.0	16.0	0.0	0.0	0.0	0.0	0.0
1f880f10eb35207e33095db28b11e082	0.0	0.0	0.0	36.0	0.0	0.0	0.0	0.0
21faf3f40dec17708e56eec00a6827c6	0.0	0.0	0.0	0.0	0.0	25.0	0.0	0.0
a5b189c14fce9f96d2b2b2244e9ba5f5	0.0	0.0	0.0	0.0	47.0	0.0	0.0	0.0
24f81f76eedf1eed549b86d62a7d6155	20.0	19.0	19.0	58.0	49.0	125.0	0.0	0.0
d2725184e210311ae21ead75d94eea20	0.0	0.0	0.0	28.0	0.0	25.0	0.0	0.0
e0b7de0e74af51364211351109b579d5	0.0	0.0	0.0	0.0	15.0	0.0	0.0	0.0
97d930af1e15765f52b73a49b23c7ed5	0.0	0.0	0.0	22.0	17.0	0.0	0.0	0.0
96ea1ec49520369e7f275f19233618bd	10.0	0.0	0.0	0.0	48.0	0.0	0.0	0.0
c6de402f9735de1f69e5ea793c69f682	0.0	0.0	0.0	53.0	0.0	0.0	0.0	0.0
d4b418c9a9aec54858c78233bf27d9bc	35.0	38.0	29.0	59.0	32.0	45.0	0.0	0.0
6930a470f483e0d66960bb8edf5aaa95	0.0	0.0	0.0	18.0	0.0	0.0	0.0	0.0
6413c609f1aa2508bd7304ac123d65f6	23.0	24.0	0.0	74.0	62.0	104.0	0.0	0.0
2477f9e9d9655c680b4ef9200fc357be	0.0	0.0	0.0	0.0	0.0	20.0	0.0	0.0
c73ea65eb3c07b39d55cade85b2bcec0	0.0	0.0	0.0	0.0	19.0	0.0	0.0	0.0
427b298c7943f3c86245e9db5818b52a	13.0	21.0	0.0	22.0	0.0	0.0	0.0	0.0
99e54e7fa8f99d27a8bc7ab97c1f4673	0.0	0.0	0.0	24.0	0.0	0.0	0.0	0.0
c96607a7afa334e05150404b012517da	0.0	0.0	0.0	10.0	0.0	0.0	0.0	0.0
3ad49a74a6013ba71357051a67debf79	49.0	48.0	42.0	216.0	262.0	151.0	33.0	29.0
bb6ad231ff347dba31fcb68465a55dcf	73.0	76.0	74.0	211.0	287.0	148.0	44.0	38.0
57440237a8b2abbc8e8630c68da0ee96	6.0	0.0	0.0	0.0	0.0	0.0	0.0	0.0
74b8aaa0e6cb420389e5f9ff873f1d89	0.0	0.0	0.0	23.0	0.0	0.0	0.0	0.0
6094adcffd8da103b6888db7eee61bcc	0.0	0.0	10.0	0.0	0.0	0.0	0.0	0.0
171ee7eb7e42b88ddd609629e71f7ddc	0.0	0.0	0.0	12.0	0.0	0.0	0.0	0.0
48221644d824ae63b66146fa3864f257	18.0	17.0	18.0	61.0	60.0	30.0	0.0	7.0
cd733b8d9d741a843657ea575e16dff6	0.0	0.0	0.0	0.0	0.0	25.0	0.0	0.0
85fb23f05e2e819b922ff55208046bd4	0.0	12.0	0.0	0.0	0.0	0.0	0.0	0.0
3d602d30c3c47019372f61b2765195f9	0.0	27.0	0.0	0.0	0.0	0.0	0.0	0.0
9c696a45b40db5c37222eb004c886696	36.0	0.0	0.0	0.0	0.0	0.0	0.0	0.0
9dbdc9b7ed2547e34972bd4e2a30c2a3	52.0	31.0	25.0	0.0	0.0	0.0	15.0	0.0
39981015e2118f8d1a27557cc43d3a5e	115.0	72.0	76.0	0.0	0.0	0.0	0.0	38.0
264b75e6aa92c37f00f10f1aceca3361	14.0	0.0	8.0	0.0	0.0	0.0	0.0	0.0
aba7a52482e4081866720552ebf99140	4.0	0.0	0.0	0.0	0.0	0.0	0.0	0.0
a1513feda443ed4903e66725bae12425	44.0	0.0	26.0	0.0	0.0	0.0	0.0	0.0
87c894509883f9b52e2a2fcfcd32a24b	0.0	20.0	0.0	0.0	0.0	0.0	0.0	0.0
137f77c31fd9b4caf65a5e1a7b4bd410	35.0	0.0	23.0	0.0	0.0	0.0	0.0	0.0
cdb4ee758fa0fe853083d7cb4880eaa8	0.0	11.0	0.0	0.0	0.0	0.0	0.0	0.0
b840f0e0b90298f4c12bd88e1d250ae6	14.0	0.0	0.0	0.0	0.0	0.0	0.0	0.0
2df9ec493b0a8c1cc65703c90ff84ca4	17.0	13.0	9.0	0.0	0.0	0.0	0.0	0.0
ee4f22b0dcd10a0104d00d5429fac258	0.0	12.0	0.0	0.0	0.0	0.0	0.0	0.0
52b5cddadf3344725c18007b09f4c6b0	61.0	51.0	33.0	0.0	0.0	0.0	0.0	23.0
0c467e565696354aace9b3bac4e2dacc	0.0	26.0	19.0	0.0	0.0	0.0	0.0	0.0
51db9053061f9fe6237fb062544fd26c	11.0	0.0	0.0	0.0	0.0	0.0	0.0	0.0
b6ca43dbdb00926ed762613152346888	0.0	0.0	0.0	0.0	8.0	0.0	0.0	0.0
54d92607232cb73f87ac95528becce42	61.0	77.0	0.0	0.0	0.0	0.0	0.0	11.0
127d8b1f67b3bc24b2a19ded82204ff0	0.0	15.0	0.0	0.0	0.0	0.0	0.0	0.0
74e0a0d6421ef182bb638491c85c6871	22.0	0.0	0.0	0.0	0.0	0.0	0.0	0.0
c7f6c0f2234542aaada7d6b885b874a7	20.0	0.0	0.0	0.0	0.0	0.0	0.0	0.0
d86e4c61ac000c8c5e9f84b49da24d86	0.0	13.0	0.0	0.0	0.0	27.0	0.0	0.0
72b771fb7145b1fe659ef537acf495d4	0.0	0.0	0.0	49.0	45.0	53.0	0.0	0.0
89427f207e3bb7368cc643d114f0419a	17.0	0.0	0.0	0.0	0.0	0.0	0.0	0.0
97a8b77409555bb3a4d73e0ad611f956	21.0	18.0	6.0	7.0	8.0	16.0	0.0	0.0
8a75ab41d62f7a2237a7dda386553879	39.0	0.0	0.0	0.0	0.0	0.0	0.0	0.0
c10288fa0e55ace1eba0b270193de1c2	22.0	0.0	0.0	0.0	0.0	0.0	0.0	0.0
d3d56de3691ac78a6873597d673eaacc	43.0	16.0	40.0	0.0	0.0	0.0	0.0	0.0
5ef1d1c3a5b6decb93cd70208be2756e	0.0	95.0	0.0	0.0	0.0	0.0	0.0	0.0
3fbdac37ef35a3d57af1133397a47279	0.0	0.0	0.0	0.0	21.0	0.0	0.0	0.0
a239ee4971d5cfb2d2e738bad7daba8d	8.0	0.0	0.0	35.0	0.0	0.0	0.0	0.0
5dd9d3320e25945a079919f22fa873eb	0.0	0.0	0.0	4.0	0.0	0.0	0.0	0.0
fef2cccb99655b452de2da6468d3cf31	115.0	95.0	104.0	686.0	442.0	608.0	114.0	88.0
8d4bbef31e7e68e12100907195ff8469	123.0	89.0	125.0	454.0	357.0	94.0	76.0	34.0
3af5aa49459d0455ddc212da489adbec	24.0	22.0	23.0	0.0	0.0	0.0	0.0	0.0
8e92d735e434c9246a9fae4070efce3e	97.0	81.0	52.0	0.0	0.0	0.0	0.0	27.0
623284b4a60e2fd434c17b447e8e79e6	17.0	0.0	0.0	0.0	0.0	0.0	0.0	0.0
0cda006c1405e1be53fc8a238c61bc89	46.0	53.0	43.0	138.0	139.0	196.0	59.0	50.0
b752f6dd959950d03bc879cb33379dbf	0.0	0.0	0.0	100.0	74.0	93.0	0.0	0.0
6774683c60203724b7cc81b0584d9cae	0.0	15.0	0.0	0.0	0.0	0.0	0.0	0.0
f20e4fc29a43242aba8b7d51f022921b	180.0	42.0	74.0	0.0	0.0	0.0	26.0	12.0
a3185012559be487e813bb4a66f6bc86	0.0	33.0	0.0	0.0	0.0	0.0	0.0	0.0
a67cf79f59aeef97d72d1dd93a925362	19.0	44.0	25.0	0.0	0.0	0.0	0.0	0.0
5449ca47b5c46e4bed55a8292bd421b9	54.0	68.0	39.0	0.0	0.0	0.0	14.0	0.0
12cada3288e21c51dc991632c319f2d7	0.0	46.0	26.0	0.0	0.0	0.0	0.0	18.0
048885f629d4e04b83d67b4c97ab3880	38.0	0.0	20.0	0.0	0.0	0.0	0.0	0.0
0c714894e9a520a2cd157e824c031066	40.0	56.0	43.0	0.0	0.0	0.0	15.0	12.0
bd5f1c7398c4b96b1241896032fc9a0a	12.0	0.0	0.0	0.0	0.0	0.0	0.0	0.0
69c8f3fe0bde358c2cd56f21ed079d63	63.0	15.0	27.0	0.0	0.0	0.0	14.0	0.0
c0e25f3c288fb823f26d7fcd377435af	12.0	0.0	5.0	0.0	15.0	0.0	0.0	0.0
b2eb26de2af9942a12acdab1455263af	13.0	21.0	0.0	0.0	0.0	0.0	0.0	0.0
87397c0a09a0a79c04224007b274d769	8.0	8.0	0.0	19.0	24.0	14.0	0.0	0.0
437ebb28c3d4ebc36e728fdc1cf81214	0.0	0.0	0.0	71.0	54.0	68.0	0.0	0.0
1d9b048eb2a94c8884a62be15b38ffc3	20.0	18.0	0.0	0.0	0.0	0.0	0.0	0.0
1f64ec31bdf2967fc21f46707ca58d15	0.0	0.0	0.0	0.0	13.0	0.0	0.0	0.0
00016c2e10ee6143c514f12d0519c5e7	0.0	0.0	0.0	0.0	0.0	21.0	0.0	0.0
7bae709419d49d80fc5f62440867397b	0.0	0.0	0.0	0.0	124.0	0.0	0.0	0.0
6ced2aaa9bb7b2f7db7089b52d1ddbd9	67.0	49.0	84.0	267.0	503.0	176.0	58.0	52.0
2c1c4d82d26fbba7b55e1539fb7c4161	32.0	41.0	51.0	107.0	103.0	104.0	0.0	0.0
fe630142c4c8f684613a6c1907fac334	0.0	0.0	0.0	65.0	60.0	25.0	0.0	0.0
582b00f302c534f9b0eb890cb9381c57	0.0	0.0	0.0	32.0	37.0	81.0	0.0	0.0
7a038c6d1a6d383edeedffb0a5c7b12f	0.0	0.0	0.0	0.0	49.0	0.0	0.0	0.0
0c96bffea065316834cd7248fd17701a	42.0	46.0	42.0	176.0	164.0	44.0	0.0	0.0
3e15ef49c97b63839ff9fd83b3525693	14.0	16.0	8.0	41.0	32.0	42.0	0.0	0.0
19cbeb698e6dde83c7c5ffad976b8ea8	0.0	2.0	0.0	0.0	0.0	0.0	0.0	0.0
c19bdefc6570343cfca0f8d70eff7e74	0.0	4.0	0.0	0.0	0.0	0.0	0.0	0.0
0b91f6f40da624ea0adf214774bfd3b9	0.0	0.0	0.0	0.0	0.0	0.0	0.0	6.0
566fcf4e261c1824edcfb86cf1d55f80	0.0	0.0	0.0	0.0	0.0	9.0	0.0	0.0
b66eaf01c981f97092b9dec825e03b0b	0.0	0.0	0.0	7.0	0.0	0.0	0.0	0.0
3a288b2c2d6d5dafd534d29053eac426	0.0	0.0	0.0	3.0	0.0	0.0	0.0	0.0
99a4afbcd97a19aa48fa984e13a671d5	0.0	0.0	4.0	0.0	0.0	0.0	0.0	0.0
bc13c5bfbe394c1722ed780530f169c3	0.0	7.0	0.0	0.0	0.0	0.0	0.0	0.0
f6a1316b9d40e30041c7b96844335c2a	2.0	0.0	0.0	0.0	0.0	0.0	0.0	0.0
92c2a0b24095b5fe86bff2ced1d304dd	0.0	0.0	0.0	4.0	0.0	0.0	0.0	0.0
2819b0e492b953594921299db1e9a02d	0.0	8.0	0.0	0.0	0.0	0.0	0.0	0.0
5e4e79a4a8354487f0f21d66855b84fa	0.0	0.0	0.0	0.0	3.0	3.0	0.0	0.0
a241e97a4231d5814af4470230d1827a	0.0	6.0	0.0	0.0	0.0	0.0	0.0	0.0
2423e1bf7e2b7b8d26a87c44ad4bb180	15.0	0.0	17.0	0.0	0.0	0.0	0.0	10.0
7bc22b6687efa7c77ea3beb18bdc30ad	0.0	0.0	0.0	14.0	0.0	0.0	0.0	0.0
57f535c8d48888c197e4288d907846d2	0.0	0.0	0.0	0.0	10.0	0.0	0.0	0.0
0c941df9a9def1ec4e08a19d79ca1dec	0.0	9.0	6.0	0.0	0.0	0.0	0.0	0.0
6e89204ed64611244aa938bb6bb8112d	12.0	0.0	0.0	0.0	0.0	0.0	0.0	0.0
17c3aa1f72b3fdb20569c19cdc6223c7	0.0	10.0	0.0	0.0	0.0	0.0	0.0	0.0
8e97dab3146789c1a52ff88c1f51ac51	0.0	0.0	0.0	4.0	0.0	0.0	0.0	0.0
759f7b9c82a9120c88b7058b3d090c35	0.0	0.0	2.0	0.0	0.0	0.0	0.0	0.0
ecdb2f43fe2764f420abeebcfba8da31	0.0	0.0	0.0	5.0	0.0	0.0	0.0	0.0
f6383df0c5f629632d307f92cb677aec	0.0	0.0	0.0	0.0	5.0	0.0	0.0	0.0
8904c34cd1f87b454f9ba798f186cda4	19.0	26.0	6.0	0.0	0.0	0.0	0.0	15.0
ab0043fafb11dcd7142a5359bea214d3	0.0	5.0	0.0	0.0	0.0	0.0	0.0	0.0
9d16869fc1daa6e562b06add4d12cfe9	16.0	33.0	0.0	0.0	0.0	0.0	0.0	0.0
f49f5dfe934e01d767f1012bf6da0288	0.0	16.0	0.0	0.0	0.0	0.0	0.0	0.0
616373a29e5f032e2c871b7475a17218	0.0	12.0	0.0	0.0	0.0	0.0	0.0	0.0
862bec64ad1391b7ac2c121900a6033c	0.0	13.0	0.0	0.0	0.0	0.0	0.0	0.0
a6d7cb697fd0f9f6b2727a7958827f62	0.0	8.0	0.0	0.0	0.0	0.0	0.0	0.0
2e16870d0d001d373017086eec9773be	15.0	0.0	0.0	0.0	0.0	0.0	0.0	0.0
817571911067572fe9a771e71aa0b617	0.0	2.0	0.0	0.0	0.0	0.0	0.0	0.0
47704c7eac6a737a54a34ba9c72147c4	0.0	11.0	0.0	0.0	0.0	0.0	0.0	0.0
2dcceacb718539af2082d2cb5c2184fd	0.0	5.0	0.0	0.0	0.0	0.0	0.0	0.0
02609517a294f8bf3ea6d2d19181ec7a	8.0	0.0	0.0	0.0	0.0	0.0	0.0	0.0
19434adcca9cae7c25cf9818c468d227	0.0	11.0	0.0	0.0	0.0	0.0	0.0	14.0
8381c7ff8a7f50220f94f968270b578a	0.0	25.0	0.0	0.0	0.0	0.0	0.0	15.0
bd98ba3f8fb1b30e84adf46e68de420a	0.0	0.0	0.0	0.0	0.0	0.0	0.0	5.0
b03b5400a31fb7e69db95c311d96423a	0.0	13.0	0.0	0.0	0.0	0.0	0.0	10.0
32d9ed3a9a88c83280e524bbd7c81c6e	0.0	0.0	0.0	7.0	32.0	6.0	0.0	7.0
bf58e702d5fc47745d3b26a44d4e0f73	6.0	0.0	0.0	0.0	0.0	0.0	0.0	0.0
5a90d952619ce6b174390a01a853805b	0.0	6.0	0.0	0.0	0.0	0.0	0.0	0.0
e6c8bad6f09d8ee85d932d37c6181b05	0.0	4.0	0.0	0.0	0.0	0.0	0.0	0.0
7bc4e90903c7d4a606a62dbad8c26cfe	0.0	6.0	0.0	0.0	0.0	0.0	0.0	0.0
728e2262b9c9e1bb7b3a6114fc9a1e2d	0.0	4.0	0.0	0.0	0.0	0.0	0.0	0.0
792fdfea3e250d6505ed8f56beccbf40	0.0	0.0	0.0	0.0	4.0	13.0	0.0	0.0
18efe7930759e1e7828615efaf4616ac	10.0	16.0	0.0	0.0	0.0	0.0	0.0	0.0
263ce526d7cbd8db4660ff7d3c6930c3	0.0	11.0	0.0	0.0	0.0	0.0	0.0	0.0
783ad4d7d005146fc59561d122b65178	0.0	0.0	0.0	3.0	0.0	0.0	0.0	0.0
217e7acd7ad3a52c35d5b82e699644cc	0.0	3.0	0.0	0.0	0.0	0.0	0.0	0.0
3efeae7c24d111feb0f370d97dda0871	0.0	0.0	0.0	15.0	0.0	0.0	0.0	0.0
95d89a7fe0f8b4dc4c7d17f7e94bd933	0.0	0.0	0.0	4.0	0.0	0.0	0.0	0.0
08fcd87ee1d78a1ee1d1b8ef3c38d6ec	0.0	0.0	0.0	7.0	0.0	0.0	0.0	0.0
65c14ff475d7d4b2014fd666b430a12d	0.0	0.0	0.0	0.0	3.0	0.0	0.0	0.0
2f9b01f5023cffa1237f913f3ff8e7bc	0.0	3.0	0.0	0.0	0.0	0.0	0.0	0.0
852fa39a2651e8834d05bf69a21511fe	8.0	4.0	10.0	0.0	0.0	0.0	4.0	0.0
d0e5305a2482f2d3329feab3a3e1462b	0.0	2.0	0.0	0.0	0.0	0.0	0.0	0.0
cbb450fa75fbfbd1f02d4d999d4ac7a4	0.0	0.0	0.0	0.0	6.0	0.0	0.0	0.0
37f059e28a63f848e531287c3209897f	0.0	0.0	4.0	0.0	0.0	0.0	0.0	0.0
cde32320b71b73b0a04a006f05b2a87f	0.0	0.0	0.0	0.0	0.0	6.0	0.0	0.0
718daf6cf8cded66de3a2b8d906d9def	0.0	0.0	0.0	0.0	5.0	0.0	0.0	0.0
0242e9db67c7b7776f27ab2c1bcd1459	0.0	16.0	0.0	8.0	19.0	21.0	0.0	6.0
f2df76725f184e7395cb7b83f9ea3fa1	0.0	13.0	0.0	0.0	0.0	0.0	0.0	2.0
1c82be0f9e968e0f6121492ee5f9dbb5	0.0	0.0	0.0	3.0	0.0	0.0	0.0	0.0
3350865ea608a3408ab18961a9e7f884	0.0	0.0	0.0	2.0	0.0	0.0	0.0	0.0
35e43cab51605944809ea2be7f113791	0.0	0.0	0.0	0.0	6.0	0.0	0.0	0.0
ff85747f9f6420d32748878c39961319	0.0	0.0	0.0	9.0	0.0	0.0	0.0	0.0
926894a2335dc5528fb54ea7bd160300	0.0	0.0	0.0	0.0	8.0	0.0	0.0	0.0
c2e0028a85c3921be7005ed0cd518ea2	0.0	0.0	3.0	0.0	0.0	0.0	0.0	0.0
a768bb5fc5dca8c1382bd736a8085bf5	16.0	0.0	0.0	0.0	0.0	0.0	0.0	0.0
78cef1cb62af11c9a280563be2ac30b4	0.0	0.0	0.0	10.0	0.0	0.0	0.0	0.0
eaaa0acf5b0dce4118b6deaeb85de61b	0.0	13.0	0.0	0.0	0.0	0.0	0.0	0.0
ff382b556ab89816b7cdc01785680632	38.0	65.0	19.0	0.0	0.0	0.0	0.0	28.0
ec98f5adff73c20ae16b8752cb3f3b68	10.0	0.0	0.0	0.0	0.0	0.0	0.0	0.0
e49c60ee0e41f4802771c1cb018722a6	0.0	0.0	0.0	26.0	0.0	0.0	0.0	0.0
ccd16886cba82af97feacc4bbb6d3d17	0.0	5.0	0.0	27.0	0.0	5.0	0.0	0.0
0a16cddd7238c460e904f21b0b973c12	0.0	0.0	0.0	9.0	0.0	0.0	0.0	0.0
96284e20e74b699957abb408e881252b	0.0	29.0	0.0	0.0	0.0	0.0	0.0	0.0
724559aebb347776bcb8e7f1ad728343	17.0	0.0	0.0	0.0	0.0	0.0	0.0	12.0
7783947f38e11e63876614a1ebf658be	0.0	27.0	0.0	0.0	0.0	0.0	0.0	0.0
488c38bd331f5caf9764dbb4a217d432	0.0	0.0	0.0	0.0	4.0	0.0	0.0	0.0
0173d4a0725b292311bc61c2fe8ffa32	0.0	0.0	0.0	0.0	0.0	3.0	0.0	0.0
e8eb5652abf501a8a65787a075a49998	11.0	34.0	6.0	0.0	0.0	0.0	0.0	14.0
223d3430cdbab9e4bbca526b08a25611	0.0	15.0	0.0	0.0	0.0	0.0	0.0	0.0
1d26476053b8d3f47665cb477fe7fc8d	0.0	0.0	4.0	0.0	0.0	0.0	0.0	0.0
a6422a69a52fa32e02370911e80513c5	0.0	0.0	0.0	6.0	0.0	0.0	0.0	0.0
a0e767cfbdb73bb9892ac8447592942d	0.0	0.0	0.0	0.0	0.0	2.0	0.0	0.0
6ace34e2be0be859801ac8fb057b8471	0.0	7.0	0.0	0.0	0.0	0.0	0.0	0.0
923fafef5bcaec125bfebc9cae2fc888	0.0	0.0	0.0	9.0	0.0	0.0	0.0	0.0
a770b1dfdd6f982b9519839ea039fb28	0.0	0.0	0.0	0.0	0.0	5.0	0.0	0.0
002fc47da83bbdcc514f2ab854ff722f	0.0	0.0	0.0	0.0	0.0	0.0	5.0	0.0
a3a0f028f83bac97c9e9fcac978e4366	0.0	7.0	0.0	0.0	0.0	0.0	0.0	0.0
bd988d6670261e15845ded441ca99157	0.0	13.0	0.0	0.0	0.0	0.0	0.0	12.0
7a6ad42ecdd458cda9126990a247cdf0	0.0	0.0	0.0	11.0	0.0	0.0	0.0	0.0
5a37a94765cd40702c352847ae878f0d	0.0	0.0	0.0	0.0	9.0	4.0	3.0	0.0
d1cf3629e3911b131cce93fd00a3817d	0.0	6.0	0.0	0.0	0.0	0.0	0.0	6.0
6c87e379ca539a47e484fbc14f73e2c0	0.0	0.0	0.0	0.0	0.0	10.0	0.0	0.0
684a85ac499787e232a6b5df38269274	0.0	0.0	0.0	7.0	0.0	0.0	0.0	0.0
b67530c60fac20fa1e71b6cb40835552	0.0	6.0	0.0	0.0	0.0	0.0	0.0	0.0
c7071100c33cc7750c9a032409fee113	0.0	3.0	0.0	0.0	0.0	0.0	0.0	0.0
f4fe7133a36178156d59de24295cd005	0.0	0.0	0.0	7.0	0.0	0.0	0.0	0.0
70bb1bd8bff32a75beea586311adb4a0	0.0	0.0	0.0	0.0	6.0	0.0	0.0	0.0
83856518dca6ef355c1aedcb54e1aa6d	0.0	0.0	0.0	0.0	0.0	6.0	0.0	0.0
0236e1513dbe47ebc4efa05fc6171fa3	0.0	0.0	0.0	10.0	0.0	0.0	0.0	0.0
490fff288d8ab53d66031a6116de406e	0.0	43.0	0.0	14.0	0.0	27.0	18.0	116.0
1ab2af8f9e57736e28d167ff3a1e95e2	5.0	43.0	20.0	47.0	56.0	36.0	30.0	50.0
de2e4038afc15d418509804291194246	0.0	0.0	0.0	8.0	0.0	0.0	0.0	0.0
9bc0b5e10b8f7b9b3afa4d374f6f7500	25.0	47.0	34.0	4.0	22.0	10.0	0.0	15.0
d8d889a018ba3bc3f9e109d45abf7d57	0.0	16.0	3.0	0.0	0.0	5.0	0.0	5.0
e266ddebd470b87694927b73b5a7b804	8.0	44.0	23.0	23.0	16.0	25.0	21.0	32.0
4bcf61a7c6e38ee3264ff7654b83cebb	60.0	340.0	132.0	55.0	141.0	106.0	115.0	216.0
3143202ddb42472de140f42c3432065b	0.0	0.0	0.0	0.0	0.0	35.0	0.0	0.0
a89f9deeb6db29ff378962f6ee27e449	0.0	0.0	0.0	0.0	0.0	0.0	12.0	0.0
fc6c7e2b26cad322210ada330b9d6785	0.0	10.0	16.0	0.0	12.0	0.0	0.0	7.0
4aa3337221c24fdbe8ca45bc97b3e049	0.0	9.0	0.0	0.0	0.0	0.0	0.0	4.0
3aade0dc97382f6374015d7ddada1a6e	0.0	142.0	57.0	41.0	47.0	63.0	83.0	127.0
78a5b220c399011a5a72ce2755fc54ac	0.0	23.0	6.0	8.0	0.0	10.0	8.0	26.0
f9f862ef3d2586ef3d099ec7bd31fe1e	0.0	0.0	0.0	0.0	3.0	0.0	0.0	0.0
05187f9907b838f3f0d1f2890a3a823d	0.0	0.0	0.0	0.0	11.0	0.0	0.0	0.0
776bd483adc60b27779193e17940fa71	24.0	18.0	35.0	0.0	0.0	0.0	0.0	8.0
42afd435eb52f301c2baad1b8f29d148	0.0	0.0	0.0	0.0	9.0	0.0	0.0	0.0
242e92efd2ef9ef1b64b154f492fadb5	0.0	0.0	0.0	8.0	0.0	0.0	0.0	0.0
d038ab33f41880d40b5dd4c4a9b3eb12	0.0	0.0	0.0	0.0	0.0	3.0	0.0	0.0
e0dbb59c0cc3f4c11f0654650fe40a74	5.0	0.0	0.0	0.0	0.0	0.0	0.0	0.0
03da180d25411bc9e37018023b806b6c	0.0	0.0	0.0	3.0	0.0	0.0	0.0	0.0
27b3a2d366387b31d98e35b20cd3ecc6	0.0	0.0	0.0	0.0	0.0	0.0	0.0	5.0
cd55f2139b24e775dbe650695f3bea22	0.0	0.0	0.0	6.0	0.0	0.0	0.0	0.0
9dad232947240aee2b98c968af2df6bf	0.0	6.0	0.0	0.0	0.0	0.0	0.0	0.0
66ead55ed7f50fc69eab2ac4ce9fa6d8	0.0	0.0	0.0	4.0	0.0	0.0	0.0	0.0
cf367c98cd855b64535fdeb095e7ac12	5.0	10.0	8.0	5.0	15.0	5.0	0.0	0.0
ba923d9a8bda77084e47fd1cfbdf5c09	0.0	11.0	0.0	0.0	0.0	0.0	0.0	0.0
853dabfcdb06306a977f2c610986b154	0.0	0.0	0.0	0.0	0.0	0.0	5.0	0.0
0c37e788c78c3adbf3678e3a04950441	0.0	0.0	0.0	7.0	19.0	0.0	0.0	0.0
b6c6455ac3cbb86359d984114fa89196	17.0	0.0	0.0	0.0	0.0	0.0	0.0	0.0
0af9aad371a37f1267e86f075cfa4359	18.0	0.0	0.0	0.0	0.0	0.0	0.0	0.0
792679d601e951fa9d0a54296da28b85	101.0	69.0	91.0	0.0	0.0	0.0	57.0	0.0
a5b454619faf374b198fd7112266083b	0.0	0.0	51.0	0.0	0.0	0.0	0.0	20.0
52f2cf4451ce5d1fc428675e5697c16b	99.0	75.0	68.0	0.0	0.0	0.0	18.0	17.0
3c9907edcd2b4675f1840bef29e31e77	7.0	0.0	0.0	0.0	0.0	0.0	0.0	0.0
f3aeea83be1c30d68635a1deb1ac1960	22.0	0.0	0.0	0.0	0.0	0.0	0.0	0.0
c959c0b53fc1b4b47bb7b5dbd8ecd00a	0.0	0.0	0.0	6.0	9.0	0.0	0.0	0.0
c128ad46ae23be3906351638c8f03ba3	175.0	146.0	225.0	0.0	0.0	0.0	48.0	26.0
d1817173e4c762004e5a1972d5db21ec	0.0	28.0	6.0	0.0	0.0	0.0	0.0	0.0
c0e4e89a7a98f1bce24b00972d69ce56	10.0	0.0	0.0	0.0	0.0	0.0	0.0	0.0
fa551725c0cbaf1390c3c5c55cd6ba28	0.0	5.0	0.0	0.0	0.0	0.0	0.0	0.0
cb151cde8467eee9de50633e5c1fe5ed	7.0	0.0	0.0	0.0	0.0	0.0	0.0	0.0
fb8d6e4029f34252dcd9366f5547ee3d	0.0	5.0	0.0	0.0	0.0	0.0	0.0	0.0
fe16138c3089da30be0d2811266f40f5	30.0	0.0	0.0	0.0	0.0	0.0	0.0	0.0
f40b7250cf155b079b71d9c679cfd5e1	0.0	0.0	0.0	13.0	7.0	10.0	0.0	0.0
38c324584881980f1251290f21cf8370	4.0	0.0	0.0	0.0	0.0	0.0	0.0	0.0
75b64ba1ac818f08c0e9ae42fcb8436b	0.0	8.0	0.0	0.0	0.0	0.0	0.0	0.0
dadcd396d4f5b6e2a5a9136a568a0e32	0.0	0.0	10.0	0.0	0.0	0.0	0.0	0.0
00e4b6ccb9cc6a81ff0967f14818dcb8	20.0	0.0	0.0	0.0	0.0	0.0	0.0	11.0
9c9c38c9e52ac550d9fb54a901dfec6e	15.0	0.0	0.0	0.0	0.0	0.0	0.0	0.0
adee8519e0bb1c2ebff4ebddbb604b5b	0.0	8.0	11.0	0.0	0.0	0.0	0.0	0.0
7806cffbf00e3f58b634f2c1472e1fdf	0.0	0.0	0.0	0.0	0.0	9.0	0.0	0.0
3df5052e24a76074af92f868f8b6de5c	0.0	0.0	9.0	0.0	0.0	0.0	0.0	0.0
0bd4532680417b0840097cf7f75c431b	0.0	0.0	5.0	0.0	3.0	0.0	5.0	0.0
ada5b7666c4e7b64a4ccf40fed46ab89	0.0	0.0	0.0	4.0	0.0	0.0	0.0	0.0
bc65b0514e16aea280222a58d01165ac	0.0	2.0	0.0	0.0	0.0	2.0	0.0	0.0
df87acf7f632b8c99130f0b52d3afd97	0.0	0.0	0.0	0.0	0.0	3.0	0.0	0.0
54e000f594c6406e289be1c63307ddfa	0.0	0.0	0.0	10.0	0.0	0.0	0.0	0.0
60f1c03debcf6abe5407d835b2e5e545	0.0	0.0	5.0	0.0	35.0	0.0	0.0	0.0
813b52f07772c9e122e853de429b5223	0.0	0.0	8.0	0.0	0.0	0.0	0.0	0.0
6d7a1d6b5a765954edd2664e8a0f0a6b	22.0	0.0	0.0	0.0	0.0	0.0	0.0	0.0
12fe1d0d25e07b8802e7e13b276d38c8	0.0	0.0	6.0	0.0	0.0	0.0	0.0	0.0
cef116cb037f70b605396761d919bbf0	5.0	0.0	0.0	15.0	9.0	0.0	0.0	0.0
ce37ddb5a290f9cec8103c2b68bbf246	33.0	35.0	46.0	0.0	0.0	0.0	0.0	0.0
a94fc9c5a509c2f11a3705cea70a1a3a	21.0	0.0	0.0	0.0	0.0	0.0	0.0	0.0
3d625f6bbfdea159131c13adbb4a9a73	0.0	52.0	36.0	0.0	0.0	0.0	0.0	0.0
255153d3033615b00681bf49c6ba1fa0	0.0	16.0	0.0	0.0	0.0	0.0	0.0	0.0
0bdd1466dc9ddb232cc593c6c7ecde5e	76.0	0.0	0.0	0.0	0.0	0.0	0.0	0.0
d6fe49e0d06341cd68339319bfd6d904	0.0	0.0	0.0	0.0	0.0	9.0	0.0	0.0
1afca4ca74151c1baa52bd863bbbd077	0.0	0.0	22.0	0.0	0.0	0.0	0.0	0.0
85370257f93118e6cb61af255b1c9c6d	0.0	10.0	9.0	0.0	0.0	0.0	0.0	0.0
5ea02948c08a25bf79942f29da01939c	0.0	0.0	0.0	0.0	0.0	3.0	0.0	0.0
eb5ca49f891f9e6d6473a4126114291d	0.0	0.0	0.0	5.0	5.0	5.0	0.0	0.0
0e6105f0022e72efcbe4ccd2f8efff13	0.0	0.0	5.0	23.0	6.0	6.0	0.0	0.0
9700958993e747a1c7c5476837d42e27	0.0	0.0	11.0	0.0	0.0	0.0	7.0	0.0
1dac878bef00f7ba1abf6a82caf7af3d	0.0	0.0	0.0	0.0	10.0	0.0	0.0	0.0
[truncated: 8,451 more rows]
