# Supplementary material for: Prokaryote communities along a source-to-estuary river continuum in the Brazilian Atlantic Forest
Source: PeerJ. 2024 Aug 13;12:e17900. doi: 10.7717/peerj.17900 (PMC11328836; doi:10.7717/peerj.17900)
Supplement: Supplemental Information 1 [file peerj-12-17900-s001.zip › Supplemental_Tables/Supplemental_Table_5.tsv]

# Constructed from biom file
#OTU ID	I1	I2	I3	S1	S2	S3	V1	V2
Unassigned;__;__;__;__;__;__	232.0	591.0	466.0	65.0	269.0	567.0	992.0	2800.0
d__Bacteria;p__Proteobacteria;c__Gammaproteobacteria;o__KI89A_clade;f__KI89A_clade;g__KI89A_clade;s__uncultured_deep-sea	0.0	11.0	0.0	0.0	0.0	0.0	0.0	0.0
d__Bacteria;p__Proteobacteria;c__Gammaproteobacteria;o__KI89A_clade;f__KI89A_clade;g__KI89A_clade;__	19.0	43.0	0.0	0.0	0.0	0.0	0.0	13.0
d__Bacteria;p__Acidobacteriota;c__Aminicenantia;o__Aminicenantales;f__Aminicenantales;g__Aminicenantales;__	387.0	348.0	650.0	704.0	1219.0	814.0	305.0	203.0
d__Bacteria;p__Acidobacteriota;c__Aminicenantia;o__Aminicenantales;f__Aminicenantales;g__Aminicenantales;s__uncultured_Aminicenantes	124.0	150.0	154.0	132.0	194.0	113.0	57.0	15.0
d__Bacteria;p__Dadabacteria;c__Dadabacteriia;o__Dadabacteriales;f__Dadabacteriales;g__Dadabacteriales;s__metagenome	0.0	0.0	0.0	9.0	0.0	0.0	0.0	0.0
d__Bacteria;p__Bacteroidota;c__Bacteroidia;o__Chitinophagales;f__Saprospiraceae;g__uncultured;__	29.0	86.0	6.0	4.0	0.0	4.0	4.0	46.0
d__Bacteria;p__Firmicutes;c__Clostridia;o__Peptostreptococcales-Tissierellales;f__Peptostreptococcales-Tissierellales;g__W5053;s__unidentified_marine	0.0	0.0	0.0	6.0	11.0	0.0	0.0	0.0
d__Bacteria;p__Chloroflexi;c__Anaerolineae;o__SJA-15;f__SJA-15;g__SJA-15;s__uncultured_bacterium	7.0	0.0	0.0	0.0	0.0	0.0	0.0	0.0
d__Bacteria;p__Chloroflexi;c__Anaerolineae;o__Anaerolineales;f__Anaerolineaceae;g__uncultured;__	2241.0	2441.0	1624.0	2898.0	3147.0	3101.0	554.0	646.0
d__Bacteria;p__Chloroflexi;c__Anaerolineae;o__Anaerolineales;f__Anaerolineaceae;g__uncultured;s__uncultured_Chloroflexi	693.0	504.0	308.0	193.0	220.0	147.0	43.0	87.0
d__Bacteria;p__Chloroflexi;c__Anaerolineae;o__SBR1031;f__A4b;g__A4b;s__uncultured_bacterium	132.0	44.0	29.0	20.0	31.0	9.0	0.0	15.0
d__Bacteria;__;__;__;__;__;__	1098.0	1088.0	932.0	1531.0	1523.0	1248.0	408.0	326.0
d__Bacteria;p__Chloroflexi;c__Anaerolineae;o__SBR1031;f__A4b;g__A4b;s__uncultured_marine	4.0	0.0	0.0	0.0	0.0	0.0	0.0	0.0
d__Bacteria;p__Chloroflexi;c__Anaerolineae;o__SBR1031;f__A4b;g__A4b;s__wastewater_metagenome	0.0	0.0	0.0	12.0	8.0	0.0	0.0	0.0
d__Bacteria;p__Chloroflexi;c__Dehalococcoidia;__;__;__;__	1005.0	521.0	1085.0	267.0	402.0	252.0	283.0	114.0
d__Bacteria;p__Chloroflexi;c__Dehalococcoidia;o__RBG-13-46-9;f__RBG-13-46-9;g__RBG-13-46-9;s__uncultured_bacterium	322.0	181.0	241.0	182.0	204.0	156.0	58.0	75.0
d__Bacteria;p__Chloroflexi;c__Dehalococcoidia;o__RBG-13-46-9;f__RBG-13-46-9;g__RBG-13-46-9;s__Chloroflexi_bacterium	12.0	0.0	0.0	0.0	0.0	0.0	0.0	0.0
d__Bacteria;p__Chloroflexi;c__Anaerolineae;o__MSB-5E12;f__MSB-5E12;g__MSB-5E12;s__uncultured_bacterium	0.0	8.0	0.0	0.0	0.0	0.0	0.0	0.0
d__Bacteria;p__Chloroflexi;c__Anaerolineae;o__Anaerolineales;f__Anaerolineaceae;g__ADurb.Bin120;s__uncultured_bacterium	13.0	20.0	0.0	0.0	9.0	0.0	0.0	0.0
d__Bacteria;p__Chloroflexi;c__Dehalococcoidia;o__GIF9;f__GIF9;g__GIF9;__	48.0	20.0	16.0	86.0	57.0	46.0	0.0	19.0
d__Bacteria;p__Chloroflexi;c__Dehalococcoidia;o__GIF9;f__GIF9;g__GIF9;s__uncultured_bacterium	185.0	88.0	174.0	68.0	123.0	41.0	49.0	17.0
d__Bacteria;p__Chloroflexi;c__Dehalococcoidia;o__GIF9;f__GIF9;g__GIF9;s__uncultured_Chloroflexi	34.0	17.0	20.0	7.0	0.0	0.0	0.0	6.0
d__Bacteria;p__Patescibacteria;c__Parcubacteria;o__Paceibacterales;f__Paceibacteraceae;g__Candidatus_Paceibacter;s__uncultured_bacterium	0.0	0.0	7.0	0.0	0.0	0.0	0.0	0.0
d__Bacteria;p__Chloroflexi;c__Anaerolineae;o__SBR1031;f__SBR1031;g__SBR1031;s__uncultured_microorganism	151.0	128.0	0.0	0.0	0.0	0.0	0.0	0.0
d__Bacteria;p__Dependentiae;c__Babeliae;o__Babeliales;f__Babeliales;g__Babeliales;s__uncultured_bacterium	123.0	122.0	248.0	383.0	562.0	300.0	212.0	60.0
d__Bacteria;p__Dependentiae;c__Babeliae;o__Babeliales;f__Vermiphilaceae;g__Vermiphilaceae;s__uncultured_bacterium	20.0	19.0	24.0	77.0	46.0	27.0	8.0	4.0
d__Bacteria;p__Dependentiae;c__Babeliae;o__Babeliales;f__Vermiphilaceae;g__Vermiphilaceae;__	0.0	0.0	5.0	6.0	37.0	30.0	0.0	0.0
d__Bacteria;p__Planctomycetota;c__Planctomycetes;o__Pirellulales;f__Pirellulaceae;__;__	14.0	0.0	0.0	0.0	4.0	24.0	0.0	0.0
d__Bacteria;p__Planctomycetota;c__Planctomycetes;o__Pirellulales;f__Pirellulaceae;g__Pirellula;s__uncultured_bacterium	0.0	0.0	0.0	0.0	3.0	0.0	3.0	0.0
d__Bacteria;p__Planctomycetota;c__Planctomycetes;o__Planctomycetales;f__uncultured;g__uncultured;__	0.0	0.0	0.0	0.0	13.0	0.0	0.0	0.0
d__Bacteria;p__Planctomycetota;c__Planctomycetes;o__Pirellulales;f__Pirellulaceae;g__Pir4_lineage;__	31.0	28.0	0.0	0.0	0.0	0.0	0.0	0.0
d__Bacteria;p__Planctomycetota;c__Planctomycetes;o__Pirellulales;f__Pirellulaceae;g__uncultured;s__uncultured_planctomycete	0.0	0.0	0.0	0.0	7.0	0.0	0.0	0.0
d__Bacteria;p__Planctomycetota;c__Planctomycetes;o__Pirellulales;f__Pirellulaceae;g__uncultured;__	0.0	16.0	11.0	84.0	68.0	42.0	13.0	0.0
d__Bacteria;p__Planctomycetota;c__Planctomycetes;o__Pirellulales;f__Pirellulaceae;g__uncultured;s__uncultured_bacterium	0.0	8.0	2.0	13.0	12.0	0.0	0.0	0.0
d__Bacteria;p__Planctomycetota;c__Planctomycetes;o__Pirellulales;f__Pirellulaceae;g__Pir2_lineage;s__uncultured_bacterium	0.0	0.0	0.0	0.0	7.0	0.0	0.0	0.0
d__Bacteria;p__Planctomycetota;c__Planctomycetes;o__Planctomycetales;f__Gimesiaceae;g__uncultured;s__uncultured_bacterium	0.0	0.0	0.0	0.0	0.0	0.0	0.0	3.0
d__Bacteria;p__Planctomycetota;c__Planctomycetes;o__Planctomycetales;f__uncultured;g__uncultured;s__uncultured_Planctomyces	0.0	4.0	0.0	30.0	21.0	69.0	3.0	0.0
d__Bacteria;p__Dependentiae;c__Babeliae;o__Babeliales;f__UBA12409;g__UBA12409;s__uncultured_bacterium	0.0	0.0	4.0	0.0	0.0	0.0	0.0	0.0
d__Bacteria;p__Planctomycetota;c__Planctomycetes;o__Pirellulales;f__Pirellulaceae;g__Blastopirellula;__	0.0	12.0	0.0	0.0	0.0	0.0	0.0	0.0
d__Bacteria;p__Planctomycetota;c__Planctomycetes;o__Pirellulales;f__Pirellulaceae;g__Pirellula;__	2.0	0.0	0.0	9.0	0.0	0.0	0.0	0.0
d__Bacteria;p__Planctomycetota;c__Planctomycetes;o__Pirellulales;f__Pirellulaceae;g__Blastopirellula;s__metagenome	0.0	0.0	0.0	3.0	0.0	0.0	0.0	0.0
d__Bacteria;p__Planctomycetota;c__Planctomycetes;o__Pirellulales;f__Pirellulaceae;g__Pir4_lineage;s__uncultured_Planctomycetales	0.0	9.0	0.0	0.0	0.0	0.0	0.0	0.0
d__Bacteria;p__Dependentiae;c__Babeliae;o__Babeliales;__;__;__	0.0	8.0	17.0	12.0	34.0	13.0	25.0	0.0
d__Bacteria;p__Chloroflexi;c__Dehalococcoidia;o__GIF9;f__AB-539-J10;g__SCGC-AB-539-J10;s__uncultured_bacterium	497.0	373.0	923.0	0.0	0.0	0.0	250.0	127.0
d__Bacteria;p__Verrucomicrobiota;c__Verrucomicrobiae;o__Verrucomicrobiales;f__DEV007;g__DEV007;__	0.0	0.0	2.0	7.0	0.0	0.0	0.0	0.0
d__Bacteria;p__Chloroflexi;c__Dehalococcoidia;o__GIF9;f__AB-539-J10;g__SCGC-AB-539-J10;s__uncultured_Chloroflexi	118.0	112.0	283.0	0.0	0.0	0.0	0.0	0.0
d__Bacteria;p__Dependentiae;c__Babeliae;o__Babeliales;f__Babeliales;g__Babeliales;s__uncultured_soil	0.0	0.0	0.0	0.0	7.0	0.0	0.0	0.0
d__Bacteria;p__Chloroflexi;c__Dehalococcoidia;o__GIF9;f__GIF9;g__GIF9;s__uncultured_soil	6.0	10.0	0.0	35.0	44.0	10.0	10.0	0.0
d__Bacteria;p__Planctomycetota;c__Planctomycetes;o__Pirellulales;f__Pirellulaceae;g__Pirellula;s__Pirellula_sp.	0.0	0.0	0.0	4.0	0.0	0.0	0.0	0.0
d__Bacteria;p__Planctomycetota;c__Pla4_lineage;o__Pla4_lineage;f__Pla4_lineage;g__Pla4_lineage;__	0.0	4.0	0.0	7.0	19.0	18.0	0.0	0.0
d__Bacteria;p__Myxococcota;c__Polyangia;o__PS-B29;f__PS-B29;g__PS-B29;s__uncultured_organism	20.0	47.0	0.0	0.0	0.0	0.0	0.0	0.0
d__Bacteria;p__Spirochaetota;c__Brachyspirae;o__Brachyspirales;f__Brachyspirales_Incertae_Sedis;g__Exilispira;s__uncultured_bacterium	0.0	0.0	0.0	17.0	0.0	0.0	0.0	0.0
d__Bacteria;p__Planctomycetota;c__vadinHA49;o__vadinHA49;f__vadinHA49;g__vadinHA49;__	19.0	0.0	15.0	4.0	5.0	34.0	18.0	0.0
d__Bacteria;p__Myxococcota;c__Polyangia;o__VHS-B4-70;f__VHS-B4-70;g__VHS-B4-70;s__uncultured_bacterium	0.0	6.0	0.0	0.0	0.0	0.0	0.0	0.0
d__Bacteria;p__Myxococcota;c__Polyangia;o__Haliangiales;f__Haliangiaceae;g__Haliangium;s__uncultured_Nannocystineae	0.0	0.0	0.0	46.0	19.0	30.0	0.0	0.0
d__Bacteria;p__Myxococcota;c__Polyangia;o__Haliangiales;f__Haliangiaceae;g__Haliangium;__	50.0	47.0	59.0	135.0	113.0	202.0	23.0	23.0
d__Bacteria;p__Myxococcota;c__Polyangia;o__VHS-B4-70;f__VHS-B4-70;g__VHS-B4-70;s__uncultured_organism	0.0	0.0	10.0	0.0	0.0	0.0	0.0	0.0
d__Bacteria;p__Myxococcota;c__Polyangia;o__Haliangiales;f__Haliangiaceae;g__Haliangium;s__uncultured_bacterium	0.0	0.0	0.0	7.0	25.0	6.0	0.0	0.0
d__Bacteria;p__Myxococcota;c__Polyangia;__;__;__;__	4.0	0.0	0.0	0.0	12.0	9.0	0.0	8.0
d__Bacteria;p__Myxococcota;c__Polyangia;o__Haliangiales;f__Haliangiaceae;g__Haliangium;s__uncultured_soil	13.0	11.0	6.0	10.0	6.0	44.0	0.0	0.0
d__Bacteria;p__Myxococcota;c__Polyangia;o__Nannocystales;f__Nannocystaceae;g__uncultured;s__metagenome	0.0	5.0	0.0	0.0	0.0	0.0	0.0	0.0
d__Bacteria;p__Myxococcota;c__Polyangia;o__UASB-TL25;f__UASB-TL25;g__UASB-TL25;__	3.0	0.0	40.0	0.0	33.0	29.0	0.0	0.0
d__Bacteria;p__Myxococcota;c__Polyangia;o__UASB-TL25;f__UASB-TL25;g__UASB-TL25;s__uncultured_bacterium	0.0	24.0	14.0	42.0	31.0	79.0	32.0	25.0
d__Bacteria;p__Planctomycetota;c__OM190;o__OM190;f__OM190;g__OM190;s__uncultured_Planctomycetales	4.0	12.0	0.0	0.0	0.0	0.0	0.0	0.0
d__Bacteria;p__Myxococcota;__;__;__;__;__	0.0	3.0	7.0	46.0	46.0	4.0	0.0	0.0
d__Bacteria;p__Myxococcota;c__Polyangia;o__PS-B29;f__PS-B29;g__PS-B29;s__uncultured_bacterium	0.0	15.0	11.0	0.0	0.0	0.0	0.0	15.0
d__Bacteria;p__Myxococcota;c__Polyangia;o__Polyangiales;f__Sandaracinaceae;g__uncultured;s__uncultured_bacterium	82.0	71.0	68.0	7.0	0.0	0.0	27.0	0.0
d__Bacteria;p__Myxococcota;c__Polyangia;o__Polyangiales;f__Sandaracinaceae;g__uncultured;__	31.0	48.0	46.0	28.0	34.0	35.0	5.0	11.0
d__Bacteria;p__Myxococcota;c__Polyangia;o__Polyangiales;f__Sandaracinaceae;g__uncultured;s__uncultured_marine	0.0	0.0	0.0	4.0	0.0	0.0	0.0	0.0
d__Bacteria;p__Myxococcota;c__Polyangia;o__mle1-27;f__mle1-27;g__mle1-27;s__uncultured_delta	34.0	27.0	23.0	49.0	48.0	53.0	10.0	16.0
d__Bacteria;p__Myxococcota;c__Polyangia;o__mle1-27;f__mle1-27;g__mle1-27;s__uncultured_proteobacterium	0.0	0.0	0.0	0.0	11.0	0.0	0.0	0.0
d__Bacteria;p__Myxococcota;c__Polyangia;o__mle1-27;f__mle1-27;g__mle1-27;__	8.0	10.0	0.0	15.0	17.0	7.0	0.0	0.0
d__Bacteria;p__Acidobacteriota;c__Aminicenantia;o__Aminicenantales;f__Aminicenantales;g__Aminicenantales;s__uncultured_bacterium	210.0	314.0	428.0	269.0	426.0	222.0	93.0	60.0
d__Bacteria;p__Myxococcota;c__Polyangia;o__Polyangiales;f__Polyangiaceae;g__Pajaroellobacter;__	11.0	0.0	0.0	17.0	12.0	20.0	0.0	5.0
d__Bacteria;p__Acidobacteriota;c__Aminicenantia;o__Aminicenantales;f__Aminicenantales;g__Aminicenantales;s__uncultured_prokaryote	0.0	0.0	12.0	0.0	14.0	0.0	18.0	0.0
d__Bacteria;p__Myxococcota;c__Polyangia;o__Haliangiales;f__Haliangiaceae;g__Haliangium;s__uncultured_Haliangium	0.0	12.0	0.0	34.0	24.0	26.0	15.0	20.0
d__Bacteria;p__Myxococcota;c__Polyangia;o__VHS-B4-70;f__VHS-B4-70;g__VHS-B4-70;__	0.0	20.0	6.0	0.0	0.0	0.0	0.0	0.0
d__Bacteria;p__Myxococcota;c__Polyangia;o__Haliangiales;f__Haliangiaceae;g__Haliangium;s__uncultured_Kofleria	0.0	0.0	0.0	0.0	0.0	5.0	0.0	0.0
d__Bacteria;p__Myxococcota;c__Polyangia;o__Haliangiales;f__Haliangiaceae;g__Haliangium;s__uncultured_Myxococcales	0.0	0.0	0.0	0.0	0.0	6.0	0.0	0.0
d__Bacteria;p__Myxococcota;c__Myxococcia;o__Myxococcales;f__Myxococcaceae;g__P3OB-42;s__uncultured_bacterium	14.0	31.0	0.0	42.0	37.0	27.0	0.0	15.0
d__Bacteria;p__Myxococcota;c__Polyangia;o__Polyangiales;f__Sandaracinaceae;g__uncultured;s__uncultured_delta	0.0	23.0	10.0	0.0	0.0	0.0	0.0	10.0
d__Bacteria;p__Planctomycetota;c__vadinHA49;o__vadinHA49;f__vadinHA49;g__vadinHA49;s__uncultured_bacterium	11.0	38.0	21.0	21.0	10.0	28.0	0.0	7.0
d__Bacteria;p__WOR-1;c__WOR-1;o__WOR-1;f__WOR-1;g__WOR-1;s__uncultured_bacterium	327.0	323.0	479.0	944.0	1004.0	1268.0	262.0	164.0
d__Bacteria;p__FCPU426;c__FCPU426;o__FCPU426;f__FCPU426;g__FCPU426;s__uncultured_bacterium	26.0	23.0	24.0	97.0	180.0	80.0	32.0	11.0
d__Bacteria;p__FCPU426;c__FCPU426;o__FCPU426;f__FCPU426;g__FCPU426;s__uncultured_microorganism	0.0	0.0	0.0	6.0	3.0	0.0	0.0	0.0
d__Bacteria;p__FCPU426;c__FCPU426;o__FCPU426;f__FCPU426;g__FCPU426;__	4.0	6.0	5.0	50.0	60.0	31.0	5.0	9.0
d__Bacteria;p__Chloroflexi;c__JG30-KF-CM66;o__JG30-KF-CM66;f__JG30-KF-CM66;g__JG30-KF-CM66;s__metagenome	0.0	0.0	0.0	0.0	0.0	0.0	0.0	3.0
d__Bacteria;p__Gemmatimonadota;c__MD2902-B12;o__MD2902-B12;f__MD2902-B12;g__MD2902-B12;s__uncultured_bacterium	33.0	45.0	31.0	0.0	0.0	0.0	0.0	0.0
d__Bacteria;p__Actinobacteriota;c__Acidimicrobiia;o__Actinomarinales;f__uncultured;g__uncultured;__	14.0	8.0	0.0	0.0	0.0	0.0	0.0	4.0
d__Bacteria;p__Patescibacteria;c__ABY1;o__Candidatus_Magasanikbacteria;f__Candidatus_Magasanikbacteria;g__Candidatus_Magasanikbacteria;s__uncultured_bacterium	79.0	45.0	71.0	294.0	277.0	174.0	19.0	18.0
d__Bacteria;p__Planctomycetota;c__Pla3_lineage;o__Pla3_lineage;f__Pla3_lineage;g__Pla3_lineage;s__uncultured_bacterium	98.0	51.0	77.0	85.0	104.0	177.0	17.0	12.0
d__Bacteria;p__Planctomycetota;c__OM190;o__OM190;f__OM190;g__OM190;__	0.0	16.0	10.0	12.0	21.0	19.0	15.0	11.0
d__Bacteria;p__Planctomycetota;c__Pla3_lineage;o__Pla3_lineage;f__Pla3_lineage;g__Pla3_lineage;__	69.0	82.0	92.0	132.0	120.0	280.0	14.0	0.0
d__Bacteria;p__Planctomycetota;c__Pla3_lineage;o__Pla3_lineage;f__Pla3_lineage;g__Pla3_lineage;s__uncultured_planctomycete	0.0	11.0	16.0	25.0	43.0	0.0	2.0	0.0
d__Bacteria;p__Planctomycetota;c__OM190;o__OM190;f__OM190;g__OM190;s__uncultured_bacterium	21.0	26.0	8.0	0.0	13.0	16.0	0.0	8.0
d__Bacteria;p__Latescibacterota;c__Latescibacterota;o__Latescibacterota;f__Latescibacterota;g__Latescibacterota;s__uncultured_bacterium	402.0	188.0	204.0	27.0	61.0	234.0	55.0	52.0
d__Bacteria;p__Myxococcota;c__Polyangia;o__MidBa8;f__MidBa8;g__MidBa8;s__uncultured_bacterium	32.0	11.0	14.0	14.0	0.0	11.0	0.0	0.0
d__Bacteria;p__Myxococcota;c__Polyangia;o__MidBa8;f__MidBa8;g__MidBa8;__	0.0	0.0	25.0	3.0	0.0	0.0	0.0	0.0
d__Bacteria;p__Myxococcota;c__Polyangia;o__PS-B29;f__PS-B29;g__PS-B29;s__uncultured_delta	0.0	4.0	0.0	0.0	0.0	0.0	0.0	0.0
d__Bacteria;p__Myxococcota;c__Polyangia;o__Polyangiales;f__BIrii41;g__BIrii41;s__uncultured_soil	7.0	0.0	0.0	0.0	12.0	0.0	0.0	0.0
d__Bacteria;p__Myxococcota;c__Polyangia;o__Polyangiales;f__BIrii41;g__BIrii41;s__metagenome	0.0	0.0	32.0	16.0	15.0	6.0	31.0	0.0
d__Bacteria;p__Myxococcota;c__Polyangia;o__Polyangiales;f__BIrii41;g__BIrii41;s__uncultured_bacterium	27.0	38.0	0.0	12.0	19.0	23.0	0.0	0.0
d__Bacteria;p__Myxococcota;c__Polyangia;o__Polyangiales;f__Eel-36e1D6;g__Eel-36e1D6;s__uncultured_soil	0.0	0.0	0.0	0.0	5.0	0.0	0.0	0.0
d__Bacteria;p__Latescibacterota;c__Latescibacterota;o__Latescibacterota;f__Latescibacterota;g__Latescibacterota;s__uncultured_soil	64.0	55.0	88.0	96.0	91.0	203.0	11.0	0.0
d__Bacteria;p__Latescibacterota;c__Latescibacteria;o__Latescibacterales;f__Latescibacteraceae;g__Latescibacteraceae;__	141.0	80.0	177.0	125.0	131.0	35.0	60.0	19.0
d__Bacteria;p__Latescibacterota;c__Latescibacterota;o__Latescibacterota;f__Latescibacterota;g__Latescibacterota;s__uncultured_Pelobacter	0.0	0.0	5.0	6.0	9.0	0.0	0.0	0.0
d__Bacteria;p__Sumerlaeota;c__Sumerlaeia;o__Sumerlaeales;f__Sumerlaeaceae;g__Sumerlaea;s__uncultured_organism	15.0	9.0	5.0	23.0	38.0	70.0	8.0	6.0
d__Bacteria;p__Planctomycetota;c__Phycisphaerae;o__CCM11a;f__CCM11a;g__CCM11a;s__uncultured_organism	0.0	15.0	0.0	0.0	0.0	0.0	0.0	0.0
d__Bacteria;p__Planctomycetota;c__Phycisphaerae;o__CCM11a;f__CCM11a;g__CCM11a;s__uncultured_bacterium	134.0	144.0	82.0	9.0	0.0	5.0	12.0	30.0
d__Bacteria;p__Planctomycetota;c__Pla4_lineage;o__Pla4_lineage;f__Pla4_lineage;g__Pla4_lineage;s__uncultured_soil	8.0	0.0	0.0	24.0	34.0	36.0	9.0	2.0
d__Bacteria;p__Planctomycetota;c__Planctomycetes;o__Gemmatales;f__Gemmataceae;g__uncultured;s__uncultured_bacterium	0.0	2.0	12.0	4.0	3.0	0.0	13.0	0.0
d__Bacteria;p__Planctomycetota;c__Planctomycetes;o__Gemmatales;f__Gemmataceae;g__uncultured;__	0.0	0.0	0.0	0.0	0.0	12.0	0.0	0.0
d__Bacteria;p__Planctomycetota;c__Planctomycetes;o__Gemmatales;f__Gemmataceae;g__uncultured;s__uncultured_planctomycete	0.0	4.0	0.0	3.0	0.0	0.0	0.0	0.0
d__Bacteria;p__Actinobacteriota;c__Thermoleophilia;o__Solirubrobacterales;f__Solirubrobacteraceae;g__Conexibacter;s__uncultured_Conexibacteraceae	0.0	11.0	0.0	0.0	0.0	0.0	0.0	0.0
d__Bacteria;p__Planctomycetota;c__Phycisphaerae;o__MSBL9;f__GWC2-45-44;g__GWC2-45-44;s__uncultured_soil	0.0	0.0	10.0	10.0	0.0	0.0	0.0	0.0
d__Bacteria;p__Acidobacteriota;c__Acidobacteriae;o__Elev-16S-1166;f__Elev-16S-1166;g__Elev-16S-1166;__	0.0	0.0	0.0	3.0	0.0	0.0	0.0	0.0
d__Bacteria;p__Proteobacteria;c__Alphaproteobacteria;o__Parvibaculales;f__OCS116_clade;g__OCS116_clade;__	0.0	0.0	0.0	13.0	0.0	0.0	0.0	0.0
d__Bacteria;p__Myxococcota;c__Polyangia;o__Polyangiales;f__Polyangiaceae;__;__	253.0	123.0	191.0	34.0	63.0	0.0	58.0	31.0
d__Bacteria;p__Myxococcota;c__Polyangia;o__Polyangiales;f__Phaselicystidaceae;g__Phaselicystis;__	10.0	0.0	10.0	21.0	0.0	13.0	0.0	0.0
d__Bacteria;p__Myxococcota;c__Polyangia;o__Polyangiales;f__Eel-36e1D6;g__Eel-36e1D6;s__uncultured_Polyangiaceae	0.0	0.0	0.0	0.0	5.0	23.0	0.0	0.0
d__Bacteria;p__Myxococcota;c__Polyangia;o__MidBa8;f__MidBa8;g__MidBa8;s__uncultured_delta	25.0	65.0	0.0	0.0	0.0	0.0	0.0	0.0
d__Bacteria;p__Myxococcota;c__Polyangia;o__Polyangiales;f__Phaselicystidaceae;g__Phaselicystis;s__uncultured_bacterium	17.0	19.0	9.0	41.0	59.0	53.0	7.0	0.0
d__Bacteria;p__Myxococcota;c__Polyangia;o__Polyangiales;f__BIrii41;g__BIrii41;__	22.0	0.0	27.0	0.0	0.0	0.0	0.0	0.0
d__Bacteria;p__Myxococcota;c__Polyangia;o__MidBa8;f__MidBa8;g__MidBa8;s__uncultured_Myxococcales	0.0	0.0	0.0	5.0	0.0	0.0	0.0	0.0
d__Bacteria;p__Myxococcota;c__Polyangia;o__mle1-27;f__mle1-27;g__mle1-27;s__uncultured_Polyangiaceae	0.0	0.0	11.0	0.0	0.0	9.0	0.0	0.0
d__Bacteria;p__Myxococcota;c__Polyangia;o__Polyangiales;f__Polyangiaceae;g__uncultured;s__uncultured_bacterium	0.0	0.0	0.0	36.0	8.0	7.0	14.0	0.0
d__Bacteria;p__Myxococcota;c__Polyangia;o__Polyangiales;f__Polyangiaceae;g__Sorangium;s__uncultured_bacterium	0.0	0.0	0.0	9.0	18.0	0.0	0.0	0.0
d__Bacteria;p__Myxococcota;c__Polyangia;o__Polyangiales;f__Polyangiaceae;g__Sorangium;s__metagenome	8.0	0.0	0.0	5.0	0.0	0.0	0.0	0.0
d__Bacteria;p__Myxococcota;c__Polyangia;o__Polyangiales;f__Eel-36e1D6;g__Eel-36e1D6;s__uncultured_bacterium	0.0	10.0	0.0	0.0	0.0	0.0	0.0	0.0
d__Bacteria;p__Myxococcota;c__Polyangia;o__Polyangiales;f__Polyangiaceae;g__Pajaroellobacter;s__uncultured_bacterium	20.0	0.0	0.0	20.0	6.0	37.0	10.0	0.0
d__Bacteria;p__Myxococcota;c__Polyangia;o__Polyangiales;f__Polyangiaceae;g__Pajaroellobacter;s__uncultured_Polyangiaceae	61.0	48.0	46.0	127.0	84.0	87.0	22.0	22.0
d__Bacteria;p__Myxococcota;c__Polyangia;o__Polyangiales;f__Polyangiaceae;g__Minicystis;s__uncultured_bacterium	0.0	0.0	0.0	5.0	0.0	10.0	0.0	0.0
d__Bacteria;p__Spirochaetota;c__Spirochaetia;o__Spirochaetales;f__Spirochaetaceae;g__uncultured;s__uncultured_bacterium	35.0	52.0	54.0	12.0	0.0	4.0	0.0	0.0
d__Bacteria;p__Latescibacterota;c__Latescibacterota;o__Latescibacterota;f__Latescibacterota;g__Latescibacterota;__	165.0	135.0	218.0	105.0	196.0	105.0	101.0	53.0
d__Bacteria;p__Latescibacterota;c__Latescibacterota;o__Latescibacterota;f__Latescibacterota;g__Latescibacterota;s__metagenome	0.0	0.0	20.0	7.0	7.0	0.0	25.0	0.0
d__Bacteria;p__Sumerlaeota;c__Sumerlaeia;o__Sumerlaeales;f__Sumerlaeaceae;g__Sumerlaea;s__uncultured_soil	3.0	0.0	0.0	15.0	6.0	13.0	0.0	0.0
d__Bacteria;p__Desulfobacterota;c__Desulfuromonadia;o__Sva1033;f__Sva1033;g__Sva1033;s__uncultured_Desulfuromonadaceae	72.0	219.0	26.0	0.0	0.0	0.0	0.0	78.0
d__Bacteria;p__Schekmanbacteria;c__Schekmanbacteria;o__Schekmanbacteria;f__Schekmanbacteria;g__Schekmanbacteria;s__uncultured_bacterium	15.0	9.0	6.0	0.0	0.0	0.0	0.0	0.0
d__Bacteria;p__Planctomycetota;c__Pla4_lineage;o__Pla4_lineage;f__Pla4_lineage;g__Pla4_lineage;s__uncultured_bacterium	33.0	21.0	34.0	44.0	65.0	41.0	12.0	0.0
d__Bacteria;p__Proteobacteria;c__Gammaproteobacteria;o__Burkholderiales;f__Burkholderiaceae;g__Burkholderia-Caballeronia-Paraburkholderia;__	183.0	284.0	180.0	167.0	364.0	407.0	53.0	70.0
d__Bacteria;p__Zixibacteria;c__Zixibacteria;o__Zixibacteria;f__Zixibacteria;g__Zixibacteria;s__uncultured_bacterium	677.0	714.0	714.0	1122.0	1163.0	1101.0	267.0	235.0
d__Bacteria;p__Latescibacterota;c__Latescibacterota;o__Latescibacterota;f__Latescibacterota;g__Latescibacterota;s__uncultured_Latescibacteria	141.0	101.0	225.0	202.0	193.0	157.0	65.0	0.0
d__Bacteria;p__Verrucomicrobiota;c__Kiritimatiellae;o__Kiritimatiellales;f__Kiritimatiellaceae;g__R76-B128;__	0.0	8.0	7.0	0.0	0.0	0.0	0.0	0.0
d__Bacteria;p__Latescibacterota;c__Latescibacterota;o__Latescibacterota;f__Latescibacterota;g__Latescibacterota;s__uncultured_organism	0.0	21.0	0.0	0.0	0.0	0.0	0.0	0.0
d__Bacteria;p__Verrucomicrobiota;c__Omnitrophia;o__Omnitrophales;f__Omnitrophaceae;g__Candidatus_Omnitrophus;s__uncultured_bacterium	511.0	381.0	736.0	1500.0	2104.0	1174.0	341.0	155.0
d__Bacteria;p__Planctomycetota;c__vadinHA49;o__vadinHA49;f__vadinHA49;g__vadinHA49;s__bacterium_UW	0.0	9.0	0.0	0.0	0.0	5.0	0.0	0.0
d__Bacteria;p__Planctomycetota;c__vadinHA49;o__vadinHA49;f__vadinHA49;g__vadinHA49;s__metagenome	0.0	0.0	0.0	3.0	0.0	0.0	0.0	0.0
d__Archaea;p__Nanoarchaeota;c__Nanoarchaeia;o__Woesearchaeales;f__Woesearchaeales;g__Woesearchaeales;s__uncultured_crenarchaeote	26.0	52.0	14.0	5.0	0.0	0.0	0.0	0.0
d__Archaea;p__Nanoarchaeota;c__Nanoarchaeia;o__Woesearchaeales;f__Woesearchaeales;g__Woesearchaeales;s__uncultured_euryarchaeote	36.0	26.0	35.0	66.0	60.0	9.0	0.0	4.0
d__Archaea;p__Nanoarchaeota;c__Nanoarchaeia;o__Woesearchaeales;f__SCGC_AAA011-D5;g__SCGC_AAA011-D5;s__uncultured_archaeon	19.0	22.0	14.0	0.0	4.0	0.0	0.0	0.0
d__Archaea;p__Nanoarchaeota;c__Nanoarchaeia;o__Woesearchaeales;f__Woesearchaeales;g__Woesearchaeales;__	584.0	320.0	699.0	144.0	121.0	24.0	43.0	31.0
d__Archaea;p__Aenigmarchaeota;c__Aenigmarchaeia;o__Aenigmarchaeales;f__Aenigmarchaeales;g__Aenigmarchaeales;s__uncultured_archaeon	30.0	29.0	162.0	39.0	57.0	18.0	14.0	7.0
d__Archaea;p__Aenigmarchaeota;c__Aenigmarchaeia;o__Aenigmarchaeales;f__Aenigmarchaeales;g__Aenigmarchaeales;s__uncultured_sediment	6.0	0.0	7.0	0.0	0.0	0.0	0.0	0.0
d__Archaea;p__Aenigmarchaeota;c__Aenigmarchaeia;o__Aenigmarchaeales;f__Aenigmarchaeales;g__Candidatus_Aenigmarchaeum;s__uncultured_archaeon	0.0	0.0	0.0	15.0	60.0	0.0	0.0	0.0
d__Archaea;p__Aenigmarchaeota;c__Aenigmarchaeia;o__Aenigmarchaeales;f__Aenigmarchaeales;g__Aenigmarchaeales;__	0.0	0.0	4.0	22.0	11.0	11.0	0.0	0.0
d__Archaea;p__Euryarchaeota;c__Thermococci;o__Methanofastidiosales;f__uncultured;g__uncultured;s__uncultured_archaeon	85.0	54.0	70.0	11.0	0.0	0.0	2.0	3.0
d__Bacteria;p__Planctomycetota;c__BD7-11;o__BD7-11;f__BD7-11;g__BD7-11;__	0.0	9.0	6.0	0.0	0.0	0.0	0.0	0.0
d__Archaea;p__Euryarchaeota;c__Thermococci;o__Thermococcales;f__Thermococcaceae;__;__	0.0	0.0	3.0	0.0	0.0	0.0	0.0	3.0
d__Bacteria;p__Verrucomicrobiota;c__Chlamydiae;o__Chlamydiales;__;__;__	50.0	26.0	64.0	100.0	120.0	98.0	62.0	16.0
d__Bacteria;p__Verrucomicrobiota;c__Chlamydiae;o__Chlamydiales;f__Parachlamydiaceae;__;__	5.0	4.0	0.0	13.0	42.0	26.0	0.0	4.0
d__Bacteria;p__Verrucomicrobiota;c__Chlamydiae;o__Chlamydiales;f__Chlamydiaceae;g__uncultured;s__metagenome	0.0	0.0	0.0	0.0	8.0	0.0	0.0	0.0
d__Bacteria;p__Proteobacteria;c__Gammaproteobacteria;__;__;__;__	1393.0	1011.0	282.0	99.0	61.0	70.0	26.0	127.0
d__Bacteria;p__Proteobacteria;c__Gammaproteobacteria;o__Burkholderiales;f__T34;g__T34;s__uncultured_beta	0.0	0.0	0.0	3.0	5.0	4.0	0.0	0.0
d__Bacteria;p__Verrucomicrobiota;c__Chlamydiae;o__Chlamydiales;f__Simkaniaceae;g__uncultured;s__uncultured_Chlamydia	0.0	0.0	0.0	0.0	26.0	17.0	13.0	0.0
d__Bacteria;p__Verrucomicrobiota;c__Chlamydiae;o__Chlamydiales;f__Simkaniaceae;g__uncultured;__	0.0	6.0	9.0	7.0	27.0	35.0	0.0	0.0
d__Bacteria;p__Verrucomicrobiota;c__Chlamydiae;o__Chlamydiales;f__Simkaniaceae;__;__	12.0	8.0	13.0	24.0	23.0	16.0	0.0	0.0
d__Bacteria;p__Verrucomicrobiota;c__Chlamydiae;o__Chlamydiales;f__Simkaniaceae;g__uncultured;s__uncultured_bacterium	3.0	4.0	0.0	24.0	44.0	0.0	0.0	0.0
d__Bacteria;p__Verrucomicrobiota;c__Chlamydiae;o__Chlamydiales;f__Simkaniaceae;g__uncultured;s__metagenome	46.0	19.0	26.0	79.0	38.0	26.0	0.0	0.0
d__Bacteria;p__Verrucomicrobiota;c__Chlamydiae;o__Chlamydiales;f__Simkaniaceae;g__uncultured;s__marine_sediment	0.0	0.0	11.0	0.0	6.0	0.0	0.0	0.0
d__Bacteria;p__Verrucomicrobiota;c__Chlamydiae;o__Chlamydiales;f__Simkaniaceae;g__uncultured;s__Rhabdochlamydiaceae_bacterium	0.0	0.0	0.0	7.0	0.0	0.0	0.0	0.0
d__Bacteria;p__Verrucomicrobiota;c__Chlamydiae;o__Chlamydiales;f__Chlamydiaceae;g__uncultured;s__uncultured_organism	0.0	0.0	0.0	0.0	23.0	0.0	0.0	0.0
d__Bacteria;p__Verrucomicrobiota;c__Chlamydiae;o__Chlamydiales;f__Chlamydiaceae;g__uncultured;__	0.0	0.0	0.0	8.0	0.0	0.0	0.0	0.0
d__Bacteria;p__Patescibacteria;c__Parcubacteria;o__Candidatus_Kaiserbacteria;f__Candidatus_Kaiserbacteria;g__Candidatus_Kaiserbacteria;s__uncultured_Parcubacteria	0.0	0.0	0.0	3.0	0.0	0.0	0.0	0.0
d__Bacteria;p__Desantisbacteria;c__Desantisbacteria;o__Desantisbacteria;f__Desantisbacteria;g__Desantisbacteria;__	0.0	0.0	0.0	0.0	0.0	4.0	0.0	0.0
d__Bacteria;p__Desantisbacteria;c__Desantisbacteria;o__Desantisbacteria;f__Desantisbacteria;g__Desantisbacteria;s__Candidatus_Desantisbacteria	0.0	0.0	0.0	6.0	0.0	0.0	3.0	0.0
d__Bacteria;p__Patescibacteria;c__Saccharimonadia;o__Saccharimonadales;f__Saccharimonadaceae;g__TM7x;s__uncultured_bacterium	0.0	8.0	0.0	0.0	0.0	0.0	0.0	0.0
d__Bacteria;p__Patescibacteria;c__Saccharimonadia;o__Saccharimonadales;f__Saccharimonadaceae;g__TM7x;__	0.0	0.0	0.0	0.0	0.0	0.0	0.0	6.0
d__Bacteria;p__Patescibacteria;c__Saccharimonadia;o__Saccharimonadales;f__Saccharimonadaceae;g__Candidatus_Saccharimonas;__	0.0	0.0	0.0	0.0	0.0	0.0	0.0	2.0
d__Bacteria;p__Patescibacteria;c__Saccharimonadia;o__Saccharimonadales;f__Saccharimonadales;g__Saccharimonadales;__	5.0	0.0	0.0	0.0	0.0	7.0	0.0	0.0
d__Bacteria;p__Chloroflexi;c__Dehalococcoidia;o__Dehalococcoidales;f__uncultured;g__uncultured;s__uncultured_bacterium	153.0	69.0	105.0	291.0	213.0	131.0	70.0	28.0
d__Bacteria;p__Patescibacteria;c__ABY1;o__Candidatus_Magasanikbacteria;f__Candidatus_Magasanikbacteria;g__Candidatus_Magasanikbacteria;s__uncultured_Parcubacteria	4.0	0.0	0.0	18.0	7.0	0.0	0.0	0.0
d__Bacteria;p__Chloroflexi;c__Dehalococcoidia;o__Napoli-4B-65;f__Napoli-4B-65;g__Napoli-4B-65;s__uncultured_bacterium	65.0	27.0	91.0	16.0	21.0	0.0	22.0	0.0
d__Bacteria;p__Chloroflexi;c__Dehalococcoidia;o__Dehalococcoidales;f__uncultured;g__uncultured;s__uncultured_soil	7.0	0.0	0.0	0.0	9.0	0.0	0.0	0.0
d__Bacteria;p__Patescibacteria;c__ABY1;o__Candidatus_Magasanikbacteria;f__Candidatus_Magasanikbacteria;g__Candidatus_Magasanikbacteria;__	0.0	0.0	0.0	19.0	17.0	0.0	0.0	0.0
d__Bacteria;p__Patescibacteria;c__Parcubacteria;__;__;__;__	44.0	5.0	82.0	38.0	10.0	35.0	11.0	4.0
d__Bacteria;p__Patescibacteria;c__Parcubacteria;o__Candidatus_Yanofskybacteria;f__Candidatus_Yanofskybacteria;g__Candidatus_Yanofskybacteria;s__metagenome	0.0	0.0	0.0	8.0	20.0	0.0	0.0	0.0
d__Bacteria;p__Verrucomicrobiota;c__Chlamydiae;o__Chlamydiales;f__cvE6;g__cvE6;__	24.0	62.0	67.0	143.0	225.0	128.0	45.0	19.0
d__Bacteria;p__Verrucomicrobiota;c__Chlamydiae;o__Chlamydiales;f__cvE6;g__cvE6;s__uncultured_Chlamydia	0.0	0.0	27.0	48.0	36.0	41.0	22.0	15.0
d__Bacteria;p__Verrucomicrobiota;c__Chlamydiae;o__Chlamydiales;f__cvE6;g__cvE6;s__metagenome	0.0	13.0	0.0	47.0	70.0	56.0	26.0	13.0
d__Bacteria;p__Verrucomicrobiota;c__Chlamydiae;o__Chlamydiales;f__cvE6;g__cvE6;s__uncultured_bacterium	0.0	0.0	63.0	16.0	31.0	24.0	58.0	12.0
d__Bacteria;p__Firmicutes;c__Clostridia;o__Lachnospirales;f__Lachnospiraceae;g__Sellimonas;__	0.0	16.0	13.0	10.0	9.0	26.0	9.0	2.0
d__Bacteria;p__Actinobacteriota;c__Actinobacteria;o__Frankiales;f__Sporichthyaceae;g__Longivirga;s__metagenome	0.0	0.0	0.0	0.0	7.0	8.0	0.0	0.0
d__Bacteria;p__Patescibacteria;c__WWE3;o__WWE3;f__WWE3;g__WWE3;__	0.0	2.0	2.0	0.0	0.0	0.0	0.0	0.0
d__Bacteria;p__Firmicutes;c__Clostridia;__;__;__;__	0.0	13.0	13.0	29.0	38.0	14.0	0.0	0.0
d__Bacteria;p__Bdellovibrionota;c__Bdellovibrionia;o__Bacteriovoracales;f__Bacteriovoracaceae;__;__	0.0	13.0	9.0	6.0	0.0	17.0	0.0	0.0
d__Bacteria;p__Patescibacteria;c__Saccharimonadia;o__Saccharimonadales;__;__;__	0.0	0.0	0.0	7.0	3.0	0.0	0.0	0.0
d__Bacteria;p__Actinobacteriota;c__Actinobacteria;o__Frankiales;f__Sporichthyaceae;g__hgcI_clade;__	0.0	0.0	0.0	0.0	0.0	0.0	13.0	0.0
d__Bacteria;p__TA06;c__TA06;o__TA06;f__TA06;g__TA06;s__uncultured_bacterium	147.0	77.0	146.0	126.0	100.0	47.0	45.0	18.0
d__Bacteria;p__TA06;c__TA06;o__TA06;f__TA06;g__TA06;s__uncultured_soil	21.0	13.0	20.0	31.0	0.0	20.0	0.0	0.0
d__Bacteria;p__Spirochaetota;c__Leptospirae;o__Leptospirales;f__Leptospiraceae;g__RBG-16-49-21;__	2.0	0.0	0.0	135.0	126.0	131.0	0.0	0.0
d__Archaea;p__Iainarchaeota;c__Iainarchaeia;o__Iainarchaeales;f__Iainarchaeales;g__Iainarchaeales;s__uncultured_archaeon	0.0	0.0	0.0	0.0	11.0	2.0	0.0	0.0
d__Bacteria;p__Proteobacteria;c__Alphaproteobacteria;o__SAR11_clade;f__Clade_III;g__Clade_III;s__alpha_proteobacterium	0.0	0.0	0.0	8.0	0.0	0.0	0.0	0.0
d__Bacteria;p__Proteobacteria;c__Alphaproteobacteria;o__SAR11_clade;f__Clade_II;g__Clade_II;__	0.0	0.0	0.0	32.0	0.0	0.0	0.0	0.0
d__Bacteria;p__Proteobacteria;c__Alphaproteobacteria;o__SAR11_clade;f__Clade_I;g__Clade_Ib;__	0.0	0.0	0.0	10.0	0.0	0.0	0.0	0.0
d__Bacteria;p__Proteobacteria;c__Alphaproteobacteria;o__SAR11_clade;f__Clade_I;g__Clade_Ia;__	0.0	3.0	0.0	149.0	0.0	0.0	0.0	0.0
d__Bacteria;p__Chloroflexi;c__Anaerolineae;o__SBR1031;f__SBR1031;g__SBR1031;s__uncultured_organism	1282.0	593.0	868.0	0.0	0.0	0.0	138.0	115.0
d__Bacteria;p__Proteobacteria;c__Gammaproteobacteria;o__Enterobacterales;f__Morganellaceae;g__Buchnera;s__Buchnera_aphidicola	0.0	0.0	0.0	0.0	0.0	0.0	7.0	0.0
d__Bacteria;p__Proteobacteria;c__Gammaproteobacteria;o__Enterobacterales;f__Morganellaceae;g__Buchnera;__	0.0	0.0	8.0	0.0	0.0	3.0	0.0	0.0
d__Bacteria;p__Proteobacteria;c__Gammaproteobacteria;o__Coxiellales;f__Coxiellaceae;g__Coxiella;s__uncultured_bacterium	56.0	38.0	39.0	109.0	96.0	75.0	7.0	10.0
d__Bacteria;p__Proteobacteria;c__Gammaproteobacteria;o__Aeromonadales;f__Succinivibrionaceae;g__Succinatimonas;s__uncultured_Succinivibrionaceae	0.0	0.0	0.0	0.0	3.0	2.0	0.0	0.0
d__Bacteria;p__Proteobacteria;c__Gammaproteobacteria;o__Pasteurellales;f__Pasteurellaceae;g__Haemophilus;__	0.0	41.0	27.0	0.0	20.0	32.0	0.0	35.0
d__Bacteria;p__Proteobacteria;c__Gammaproteobacteria;o__Pasteurellales;f__Pasteurellaceae;__;__	157.0	1357.0	325.0	137.0	184.0	113.0	277.0	400.0
d__Bacteria;p__Proteobacteria;c__Gammaproteobacteria;o__Pasteurellales;f__Pasteurellaceae;g__Pasteurella;s__[Pasteurella]_aerogenes	0.0	0.0	0.0	0.0	15.0	0.0	0.0	0.0
d__Bacteria;p__Proteobacteria;c__Gammaproteobacteria;o__Pasteurellales;f__Pasteurellaceae;g__Muribacter;s__Muribacter_muris	0.0	94.0	0.0	0.0	0.0	0.0	0.0	35.0
d__Bacteria;p__Desulfobacterota;c__Desulfovibrionia;o__Desulfovibrionales;f__Desulfovibrionaceae;g__Bilophila;__	0.0	14.0	12.0	0.0	0.0	17.0	5.0	9.0
d__Bacteria;p__Proteobacteria;c__Gammaproteobacteria;o__Run-SP154;f__Run-SP154;g__Run-SP154;s__uncultured_gamma	53.0	44.0	0.0	0.0	0.0	0.0	0.0	0.0
d__Bacteria;p__Proteobacteria;c__Gammaproteobacteria;o__Chromatiales;f__Chromatiaceae;__;__	0.0	0.0	0.0	0.0	0.0	0.0	0.0	9.0
d__Bacteria;p__Proteobacteria;c__Gammaproteobacteria;o__Chromatiales;f__Chromatiaceae;g__uncultured;s__uncultured_gamma	6.0	42.0	0.0	0.0	0.0	0.0	0.0	0.0
d__Bacteria;p__Proteobacteria;c__Gammaproteobacteria;o__Chromatiales;f__Chromatiaceae;g__Halochromatium;__	7.0	9.0	0.0	0.0	0.0	0.0	0.0	0.0
d__Bacteria;p__Proteobacteria;c__Gammaproteobacteria;o__TDNP-Wbc97-11-7-16;f__TDNP-Wbc97-11-7-16;g__TDNP-Wbc97-11-7-16;s__uncultured_bacterium	0.0	22.0	0.0	0.0	0.0	0.0	0.0	24.0
d__Bacteria;p__Proteobacteria;c__Gammaproteobacteria;o__Chromatiales;f__Chromatiaceae;g__uncultured;s__uncultured_bacterium	0.0	17.0	0.0	0.0	0.0	0.0	0.0	0.0
d__Bacteria;p__Desulfobacterota;c__Desulfovibrionia;o__Desulfovibrionales;f__Desulfovibrionaceae;g__Bilophila;s__uncultured_bacterium	5.0	5.0	35.0	17.0	19.0	24.0	44.0	9.0
d__Bacteria;p__Proteobacteria;c__Gammaproteobacteria;o__UBA10353_marine_group;f__UBA10353_marine_group;g__UBA10353_marine_group;s__unidentified_marine	0.0	0.0	0.0	13.0	0.0	0.0	0.0	0.0
d__Bacteria;p__Desulfobacterota;c__Desulfovibrionia;o__Desulfovibrionales;f__Desulfovibrionaceae;g__Desulfovibrio;s__Desulfovibrio_senegalensis	0.0	8.0	0.0	0.0	0.0	0.0	0.0	0.0
d__Bacteria;p__Desulfobacterota;c__Desulfovibrionia;o__Desulfovibrionales;f__Desulfovibrionaceae;g__Desulfovibrio;s__Desulfovibrio_sp.	0.0	0.0	0.0	0.0	0.0	0.0	0.0	6.0
d__Bacteria;p__Desulfobacterota;c__Desulfovibrionia;o__Desulfovibrionales;f__Desulfovibrionaceae;g__Desulfovibrio;__	0.0	0.0	0.0	22.0	0.0	44.0	0.0	0.0
d__Bacteria;p__Proteobacteria;c__Gammaproteobacteria;o__KF-JG30-C25;f__KF-JG30-C25;g__KF-JG30-C25;s__uncultured_organism	0.0	0.0	0.0	19.0	15.0	8.0	4.0	0.0
d__Bacteria;p__Desulfobacterota;c__Desulfobulbia;o__Desulfobulbales;f__Desulfurivibrionaceae;g__Desulfurivibrio;s__uncultured_bacterium	10.0	16.0	0.0	0.0	6.0	0.0	0.0	0.0
d__Bacteria;p__Planctomycetota;c__Phycisphaerae;o__Phycisphaerales;f__Phycisphaeraceae;g__uncultured;__	5.0	2.0	0.0	26.0	9.0	3.0	0.0	0.0
d__Bacteria;p__Planctomycetota;c__Phycisphaerae;o__Phycisphaerales;f__Phycisphaeraceae;g__SM1A02;s__uncultured_Planctomycetales	0.0	3.0	0.0	0.0	0.0	0.0	0.0	0.0
d__Bacteria;p__Planctomycetota;c__Phycisphaerae;o__Phycisphaerales;f__Phycisphaeraceae;g__SM1A02;__	0.0	0.0	0.0	5.0	0.0	0.0	0.0	0.0
d__Bacteria;p__Planctomycetota;c__Phycisphaerae;o__Phycisphaerales;f__Phycisphaeraceae;g__uncultured;s__uncultured_bacterium	0.0	2.0	0.0	7.0	22.0	19.0	0.0	0.0
d__Bacteria;p__Proteobacteria;c__Gammaproteobacteria;o__Enterobacterales;f__Pectobacteriaceae;g__Dickeya;__	0.0	0.0	0.0	37.0	97.0	23.0	12.0	12.0
d__Bacteria;p__Proteobacteria;c__Gammaproteobacteria;o__uncultured;f__uncultured;g__uncultured;s__metagenome	9.0	7.0	0.0	0.0	6.0	10.0	0.0	0.0
d__Bacteria;p__Proteobacteria;c__Gammaproteobacteria;o__Aeromonadales;f__Succinivibrionaceae;g__Succinivibrionaceae_UCG-001;s__uncultured_rumen	0.0	0.0	0.0	0.0	4.0	2.0	0.0	0.0
d__Bacteria;p__Proteobacteria;c__Gammaproteobacteria;o__Diplorickettsiales;f__Diplorickettsiaceae;g__uncultured;__	0.0	0.0	0.0	6.0	13.0	0.0	0.0	0.0
d__Bacteria;p__Proteobacteria;c__Gammaproteobacteria;o__uncultured;f__uncultured;g__uncultured;s__uncultured_bacterium	0.0	0.0	5.0	11.0	16.0	13.0	0.0	0.0
d__Bacteria;p__Proteobacteria;c__Gammaproteobacteria;o__Coxiellales;f__Coxiellaceae;g__Coxiella;__	6.0	8.0	0.0	37.0	4.0	13.0	0.0	0.0
d__Bacteria;p__Proteobacteria;c__Gammaproteobacteria;o__Ectothiorhodospirales;f__Ectothiorhodospiraceae;g__uncultured;s__uncultured_marine	0.0	0.0	0.0	10.0	0.0	0.0	0.0	0.0
d__Bacteria;p__Proteobacteria;c__Gammaproteobacteria;o__Thiotrichales;f__Thiotrichaceae;g__uncultured;__	71.0	66.0	0.0	0.0	0.0	0.0	0.0	0.0
d__Bacteria;p__Proteobacteria;c__Gammaproteobacteria;o__Burkholderiales;f__Burkholderiaceae;g__Lautropia;s__Lautropia_sp.	0.0	10.0	21.0	7.0	24.0	20.0	18.0	8.0
d__Bacteria;p__Proteobacteria;c__Gammaproteobacteria;o__Burkholderiales;f__A21b;g__A21b;s__uncultured_bacterium	0.0	5.0	0.0	0.0	0.0	0.0	0.0	0.0
d__Bacteria;p__Proteobacteria;c__Gammaproteobacteria;o__Burkholderiales;f__Sutterellaceae;g__uncultured;__	0.0	17.0	17.0	100.0	36.0	76.0	8.0	10.0
d__Bacteria;p__Proteobacteria;c__Gammaproteobacteria;o__Gammaproteobacteria_Incertae_Sedis;f__Unknown_Family;g__Acidibacter;s__uncultured_bacterium	0.0	20.0	0.0	42.0	16.0	16.0	0.0	10.0
d__Bacteria;p__Proteobacteria;c__Gammaproteobacteria;o__Burkholderiales;f__Neisseriaceae;g__Snodgrassella;__	0.0	0.0	0.0	0.0	0.0	0.0	8.0	0.0
d__Bacteria;p__Proteobacteria;c__Gammaproteobacteria;o__Burkholderiales;f__Neisseriaceae;g__Neisseria;__	0.0	112.0	40.0	43.0	31.0	23.0	32.0	92.0
d__Bacteria;p__Proteobacteria;c__Gammaproteobacteria;o__Burkholderiales;f__Neisseriaceae;__;__	0.0	9.0	0.0	0.0	0.0	0.0	0.0	0.0
d__Bacteria;p__Proteobacteria;c__Gammaproteobacteria;o__Burkholderiales;f__Neisseriaceae;g__Uruburuella;__	0.0	0.0	18.0	9.0	10.0	0.0	16.0	0.0
d__Bacteria;p__Proteobacteria;c__Gammaproteobacteria;o__Burkholderiales;f__Methylophilaceae;g__Methylobacillus;s__uncultured_bacterium	0.0	0.0	0.0	0.0	5.0	0.0	0.0	0.0
d__Bacteria;p__Proteobacteria;c__Gammaproteobacteria;o__Pseudomonadales;f__Moraxellaceae;g__Psychrobacter;s__Psychrobacter_pulmonis	0.0	7.0	0.0	0.0	0.0	0.0	0.0	0.0
d__Bacteria;p__Proteobacteria;c__Gammaproteobacteria;o__Gammaproteobacteria_Incertae_Sedis;f__Unknown_Family;g__uncultured;__	43.0	143.0	13.0	0.0	0.0	0.0	0.0	60.0
d__Bacteria;p__Proteobacteria;c__Gammaproteobacteria;o__Pseudomonadales;f__Moraxellaceae;g__Enhydrobacter;__	0.0	9.0	8.0	69.0	65.0	304.0	28.0	26.0
d__Bacteria;p__Proteobacteria;c__Gammaproteobacteria;o__Alteromonadales;f__Alteromonadaceae;g__Aestuariibacter;__	0.0	0.0	0.0	16.0	0.0	0.0	0.0	0.0
d__Bacteria;p__Proteobacteria;c__Gammaproteobacteria;o__Alteromonadales;f__Alteromonadaceae;__;__	0.0	0.0	12.0	292.0	9.0	9.0	19.0	0.0
d__Bacteria;p__Proteobacteria;c__Gammaproteobacteria;o__Steroidobacterales;f__Steroidobacteraceae;g__uncultured;s__uncultured_bacterium	0.0	10.0	0.0	9.0	25.0	0.0	0.0	0.0
d__Bacteria;p__Proteobacteria;c__Gammaproteobacteria;o__Enterobacterales;f__Morganellaceae;g__Proteus;__	8.0	51.0	28.0	23.0	31.0	36.0	50.0	60.0
d__Bacteria;p__Proteobacteria;c__Gammaproteobacteria;o__Alteromonadales;f__Alteromonadaceae;g__Pseudobowmanella;s__Pseudobowmanella_zhangzhouensis	5.0	0.0	0.0	0.0	0.0	0.0	0.0	0.0
d__Bacteria;p__Proteobacteria;c__Gammaproteobacteria;o__Enterobacterales;f__Enterobacteriaceae;__;__	80.0	694.0	334.0	446.0	2638.0	550.0	550.0	734.0
d__Bacteria;p__Proteobacteria;c__Gammaproteobacteria;o__Enterobacterales;__;__;__	0.0	129.0	0.0	0.0	0.0	0.0	0.0	170.0
d__Bacteria;p__Proteobacteria;c__Gammaproteobacteria;o__Alteromonadales;f__Alteromonadaceae;g__Glaciecola;__	0.0	0.0	0.0	169.0	0.0	0.0	0.0	0.0
d__Bacteria;p__Proteobacteria;c__Gammaproteobacteria;o__Enterobacterales;f__Erwiniaceae;g__Pantoea;__	0.0	16.0	0.0	67.0	26.0	101.0	0.0	27.0
d__Bacteria;p__Proteobacteria;c__Gammaproteobacteria;o__Enterobacterales;f__Morganellaceae;g__Providencia;__	0.0	34.0	0.0	7.0	0.0	18.0	0.0	61.0
d__Bacteria;p__Proteobacteria;c__Gammaproteobacteria;o__Enterobacterales;f__Morganellaceae;g__Morganella;__	0.0	17.0	14.0	0.0	11.0	0.0	12.0	0.0
d__Bacteria;p__Proteobacteria;c__Gammaproteobacteria;o__Aeromonadales;f__Aeromonadaceae;g__Aeromonas;__	56.0	102.0	371.0	231.0	279.0	160.0	552.0	139.0
d__Bacteria;p__Proteobacteria;c__Gammaproteobacteria;o__Alteromonadales;f__Alteromonadaceae;g__Alteromonas;__	39.0	0.0	0.0	0.0	0.0	0.0	0.0	0.0
d__Bacteria;p__Firmicutes;c__Clostridia;o__Christensenellales;f__Christensenellaceae;g__Christensenellaceae_R-7_group;__	75.0	83.0	230.0	61.0	73.0	183.0	144.0	51.0
d__Bacteria;p__Proteobacteria;c__Gammaproteobacteria;o__Enterobacterales;f__Yersiniaceae;g__Serratia;s__Serratia_symbiotica	0.0	84.0	36.0	36.0	38.0	31.0	69.0	138.0
d__Bacteria;p__Proteobacteria;c__Gammaproteobacteria;o__Enterobacterales;f__Enterobacteriaceae;g__Escherichia-Shigella;__	44.0	475.0	182.0	178.0	283.0	205.0	282.0	609.0
d__Bacteria;p__Proteobacteria;c__Gammaproteobacteria;o__Enterobacterales;f__Yersiniaceae;g__Serratia;__	37.0	505.0	346.0	262.0	315.0	226.0	520.0	571.0
d__Bacteria;p__Proteobacteria;c__Gammaproteobacteria;o__Coxiellales;f__Coxiellaceae;g__Coxiella;s__uncultured_marine	7.0	0.0	0.0	0.0	0.0	0.0	0.0	0.0
d__Bacteria;p__Proteobacteria;c__Gammaproteobacteria;o__CCD24;f__CCD24;g__CCD24;__	31.0	28.0	0.0	179.0	170.0	246.0	27.0	30.0
d__Bacteria;p__Proteobacteria;c__Gammaproteobacteria;o__Steroidobacterales;f__Steroidobacteraceae;g__uncultured;__	32.0	19.0	0.0	183.0	235.0	276.0	40.0	42.0
d__Bacteria;p__Proteobacteria;c__Gammaproteobacteria;o__Steroidobacterales;f__Steroidobacteraceae;g__uncultured;s__Hypsibius_dujardini	97.0	91.0	103.0	319.0	378.0	536.0	98.0	68.0
d__Bacteria;p__Proteobacteria;c__Gammaproteobacteria;o__PLTA13;f__PLTA13;g__PLTA13;s__uncultured_bacterium	15.0	15.0	0.0	0.0	0.0	0.0	0.0	0.0
d__Bacteria;p__Proteobacteria;c__Gammaproteobacteria;o__Steroidobacterales;f__Woeseiaceae;g__JTB255_marine_benthic_group;s__uncultured_bacterium	22.0	27.0	0.0	0.0	0.0	0.0	0.0	0.0
d__Bacteria;p__Proteobacteria;c__Gammaproteobacteria;o__PLTA13;f__PLTA13;g__PLTA13;__	0.0	11.0	0.0	0.0	0.0	0.0	0.0	7.0
d__Bacteria;p__Proteobacteria;c__Gammaproteobacteria;o__Cellvibrionales;f__Spongiibacteraceae;g__BD1-7_clade;__	0.0	0.0	0.0	4.0	0.0	0.0	0.0	0.0
d__Bacteria;p__Proteobacteria;c__Gammaproteobacteria;o__Pseudomonadales;f__Moraxellaceae;g__uncultured;s__uncultured_gamma	0.0	12.0	0.0	0.0	0.0	0.0	0.0	7.0
d__Bacteria;p__Proteobacteria;c__Gammaproteobacteria;o__HOC36;f__HOC36;g__HOC36;__	0.0	4.0	0.0	0.0	0.0	0.0	0.0	0.0
d__Bacteria;p__Proteobacteria;c__Gammaproteobacteria;o__Alteromonadales;f__Alteromonadaceae;g__Rheinheimera;__	14.0	0.0	0.0	0.0	0.0	0.0	0.0	0.0
d__Bacteria;p__Proteobacteria;c__Gammaproteobacteria;o__Methylococcales;f__Methylococcaceae;g__Methylogaea;s__Methylogaea_oryzae	0.0	0.0	0.0	7.0	0.0	0.0	0.0	0.0
d__Bacteria;p__Proteobacteria;c__Gammaproteobacteria;o__Ectothiorhodospirales;f__Acidihalobacteraceae;g__Acidihalobacter;s__uncultured_bacterium	71.0	125.0	25.0	0.0	0.0	0.0	0.0	34.0
d__Bacteria;p__Proteobacteria;c__Gammaproteobacteria;o__Oceanospirillales;f__Alcanivoracaceae1;g__Alcanivorax;__	14.0	0.0	0.0	27.0	0.0	5.0	0.0	0.0
d__Bacteria;p__Proteobacteria;c__Gammaproteobacteria;o__Alteromonadales;f__Idiomarinaceae;g__Aliidiomarina;__	0.0	0.0	0.0	0.0	16.0	0.0	0.0	0.0
d__Bacteria;p__Proteobacteria;c__Gammaproteobacteria;o__BD7-8;f__BD7-8;g__BD7-8;s__uncultured_bacterium	0.0	17.0	0.0	0.0	0.0	0.0	0.0	9.0
d__Bacteria;p__Desulfobacterota;c__Desulfovibrionia;o__Desulfovibrionales;f__Desulfovibrionaceae;g__uncultured;s__uncultured_Desulfovibrionaceae	0.0	6.0	0.0	0.0	0.0	0.0	0.0	0.0
d__Bacteria;p__Desulfobacterota;c__Desulfovibrionia;o__Desulfovibrionales;f__Desulfovibrionaceae;g__Desulfovibrio;s__uncultured_Desulfovibrionaceae	0.0	4.0	0.0	0.0	0.0	0.0	0.0	0.0
d__Bacteria;p__Proteobacteria;c__Gammaproteobacteria;o__Oceanospirillales;f__Alcanivoracaceae;g__Ketobacter;s__uncultured_bacterium	10.0	0.0	0.0	0.0	0.0	0.0	0.0	0.0
d__Bacteria;p__Proteobacteria;c__Gammaproteobacteria;o__Ectothiorhodospirales;f__Thioalkalispiraceae;g__Thioalkalispira-Sulfurivermis;__	215.0	27.0	1.0	20.0	3.0	5.0	0.0	0.0
d__Bacteria;p__Proteobacteria;c__Gammaproteobacteria;o__Oceanospirillales;f__Saccharospirillaceae;g__Oceaniserpentilla;s__uncultured_bacterium	0.0	0.0	0.0	8.0	0.0	0.0	0.0	0.0
d__Bacteria;p__Proteobacteria;c__Gammaproteobacteria;o__Ectothiorhodospirales;f__Thioalkalispiraceae;g__Thioalkalispira-Sulfurivermis;s__uncultured_bacterium	162.0	14.0	8.0	0.0	0.0	0.0	0.0	0.0
d__Bacteria;p__Proteobacteria;c__Gammaproteobacteria;o__Cellvibrionales;f__Cellvibrionaceae;g__Cellvibrio;s__uncultured_bacterium	0.0	0.0	0.0	6.0	0.0	0.0	0.0	0.0
d__Bacteria;p__Proteobacteria;c__Gammaproteobacteria;o__Oceanospirillales;f__Saccharospirillaceae;g__Bermanella;s__uncultured_bacterium	24.0	0.0	0.0	13.0	0.0	0.0	0.0	0.0
d__Bacteria;p__Proteobacteria;c__Gammaproteobacteria;o__Vibrionales;f__Vibrionaceae;g__Photobacterium;s__Photobacterium_damselae	0.0	6.0	0.0	16.0	10.0	15.0	20.0	8.0
d__Bacteria;p__Proteobacteria;c__Gammaproteobacteria;o__Vibrionales;f__Vibrionaceae;g__Photobacterium;__	0.0	9.0	91.0	0.0	0.0	0.0	35.0	0.0
d__Bacteria;p__Proteobacteria;c__Gammaproteobacteria;o__Vibrionales;f__Vibrionaceae;g__Vibrio;__	22.0	57.0	53.0	1961.0	39.0	37.0	12.0	36.0
d__Bacteria;p__Proteobacteria;c__Gammaproteobacteria;o__uncultured;f__uncultured;g__uncultured;__	0.0	0.0	0.0	0.0	0.0	8.0	0.0	0.0
d__Bacteria;p__Proteobacteria;c__Gammaproteobacteria;o__HOC36;f__HOC36;g__HOC36;s__uncultured_bacterium	7.0	27.0	6.0	0.0	0.0	0.0	0.0	9.0
d__Bacteria;p__Proteobacteria;c__Gammaproteobacteria;o__WD260;f__WD260;g__WD260;s__uncultured_bacterium	0.0	17.0	14.0	9.0	14.0	0.0	12.0	26.0
d__Bacteria;p__Proteobacteria;c__Gammaproteobacteria;o__Ectothiorhodospirales;f__Ectothiorhodospiraceae;g__uncultured;s__sulfur-oxidizing_bacterium	0.0	4.0	0.0	0.0	0.0	0.0	0.0	0.0
d__Bacteria;p__Proteobacteria;c__Gammaproteobacteria;o__Chromatiales;f__Chromatiaceae;g__Candidatus_Thiobios;s__uncultured_organism	33.0	12.0	0.0	0.0	0.0	0.0	0.0	0.0
d__Bacteria;p__Proteobacteria;c__Gammaproteobacteria;o__Oceanospirillales;f__Saccharospirillaceae;g__Gynuella;s__Gynuella_sunshinyii	0.0	15.0	0.0	0.0	0.0	0.0	0.0	0.0
d__Bacteria;p__Proteobacteria;c__Gammaproteobacteria;o__Oceanospirillales;f__Halomonadaceae;g__Chromohalobacter;__	0.0	0.0	30.0	8.0	15.0	20.0	30.0	0.0
d__Bacteria;p__Proteobacteria;c__Gammaproteobacteria;o__Cellvibrionales;f__Halieaceae;g__Parahaliea;s__uncultured_gamma	0.0	11.0	0.0	0.0	0.0	0.0	0.0	0.0
d__Bacteria;p__Proteobacteria;c__Gammaproteobacteria;o__Cellvibrionales;f__Cellvibrionaceae;__;__	24.0	8.0	0.0	0.0	0.0	0.0	0.0	0.0
d__Bacteria;p__Proteobacteria;c__Gammaproteobacteria;o__Cellvibrionales;f__Spongiibacteraceae;g__Spongiibacter;__	16.0	0.0	0.0	0.0	0.0	0.0	0.0	0.0
d__Bacteria;p__Proteobacteria;c__Gammaproteobacteria;o__Chromatiales;f__Chromatiaceae;g__Candidatus_Thiobios;s__uncultured_gamma	164.0	248.0	37.0	0.0	0.0	0.0	0.0	38.0
d__Bacteria;p__Proteobacteria;c__Gammaproteobacteria;o__Pseudomonadales;f__Moraxellaceae;g__uncultured;s__metagenome	0.0	0.0	0.0	0.0	0.0	6.0	0.0	0.0
d__Bacteria;p__Proteobacteria;c__Gammaproteobacteria;o__Cellvibrionales;f__Cellvibrionaceae;g__Simiduia;s__Simiduia_agarivorans	8.0	0.0	0.0	0.0	0.0	0.0	0.0	0.0
d__Bacteria;p__Proteobacteria;c__Gammaproteobacteria;o__Oceanospirillales;f__Alcanivoracaceae1;g__Alcanivorax;s__uncultured_gamma	39.0	6.0	0.0	0.0	0.0	0.0	0.0	0.0
d__Bacteria;p__Proteobacteria;c__Gammaproteobacteria;o__Nitrosococcales;f__Nitrosococcaceae;g__SZB85;s__uncultured_bacterium	9.0	27.0	0.0	0.0	0.0	0.0	0.0	8.0
d__Bacteria;p__Proteobacteria;c__Gammaproteobacteria;o__1013-28-CG33;f__1013-28-CG33;g__1013-28-CG33;s__uncultured_bacterium	0.0	0.0	12.0	0.0	0.0	0.0	0.0	0.0
d__Bacteria;p__Proteobacteria;c__Gammaproteobacteria;o__Oceanospirillales;f__Oleiphilaceae;g__Oleiphilus;s__Oleiphilus_sp.	0.0	0.0	0.0	36.0	0.0	0.0	0.0	0.0
d__Bacteria;p__Proteobacteria;c__Gammaproteobacteria;o__Oceanospirillales;f__Oleiphilaceae;g__Oleiphilus;__	236.0	33.0	38.0	247.0	0.0	7.0	0.0	0.0
d__Bacteria;p__Proteobacteria;c__Gammaproteobacteria;o__Steroidobacterales;f__Woeseiaceae;g__Woeseia;s__uncultured_gamma	0.0	16.0	0.0	0.0	0.0	0.0	0.0	0.0
d__Bacteria;p__Proteobacteria;c__Gammaproteobacteria;o__Steroidobacterales;f__Steroidobacteraceae;g__Steroidobacter;__	0.0	0.0	0.0	0.0	10.0	0.0	0.0	0.0
d__Bacteria;p__Proteobacteria;c__Gammaproteobacteria;o__Pseudomonadales;f__Pseudomonadaceae;g__Pseudomonas;s__Pseudomonas_pachastrellae	133.0	16.0	19.0	0.0	0.0	0.0	0.0	0.0
d__Bacteria;p__Proteobacteria;c__Gammaproteobacteria;o__Ectothiorhodospirales;f__Thioalkalispiraceae;g__Thiohalophilus;__	291.0	123.0	0.0	0.0	0.0	0.0	0.0	3.0
d__Bacteria;p__Proteobacteria;c__Gammaproteobacteria;o__Cellvibrionales;f__Spongiibacteraceae;g__BD1-7_clade;s__uncultured_bacterium	0.0	13.0	0.0	0.0	0.0	0.0	0.0	0.0
d__Bacteria;p__Proteobacteria;c__Gammaproteobacteria;o__Chromatiales;f__Chromatiaceae;g__Candidatus_Thiobios;__	0.0	0.0	21.0	0.0	0.0	0.0	0.0	0.0
d__Bacteria;p__Proteobacteria;c__Gammaproteobacteria;o__B2M28;f__B2M28;g__B2M28;s__uncultured_gamma	121.0	204.0	21.0	0.0	0.0	0.0	0.0	88.0
d__Bacteria;p__Proteobacteria;c__Gammaproteobacteria;o__AT-s2-59;f__AT-s2-59;g__AT-s2-59;__	48.0	74.0	24.0	0.0	0.0	0.0	11.0	33.0
d__Bacteria;p__Proteobacteria;c__Gammaproteobacteria;o__Cellvibrionales;f__Spongiibacteraceae;g__BD1-7_clade;s__uncultured_gamma	0.0	5.0	0.0	0.0	0.0	0.0	0.0	0.0
d__Bacteria;p__Proteobacteria;c__Gammaproteobacteria;o__Oceanospirillales;f__Oceanospirillaceae;g__Oceanospirillum;__	19.0	10.0	0.0	0.0	0.0	0.0	0.0	0.0
d__Bacteria;p__Firmicutes;c__Bacilli;o__Alicyclobacillales;f__Alicyclobacillaceae;g__Tumebacillus;__	0.0	12.0	7.0	0.0	0.0	0.0	0.0	0.0
d__Bacteria;p__Proteobacteria;c__Gammaproteobacteria;o__Chromatiales;__;__;__	277.0	75.0	0.0	0.0	0.0	0.0	0.0	0.0
d__Bacteria;p__Proteobacteria;c__Gammaproteobacteria;o__Steroidobacterales;f__Steroidobacteraceae;__;__	0.0	0.0	0.0	0.0	0.0	7.0	0.0	0.0
d__Bacteria;p__Proteobacteria;c__Gammaproteobacteria;o__SZB30;f__SZB30;g__SZB30;s__uncultured_bacterium	10.0	13.0	11.0	0.0	0.0	0.0	0.0	0.0
d__Bacteria;p__Proteobacteria;c__Gammaproteobacteria;o__Thiohalorhabdales;f__Thiohalorhabdaceae;g__uncultured;__	0.0	11.0	0.0	0.0	0.0	0.0	0.0	0.0
d__Bacteria;p__Proteobacteria;c__Gammaproteobacteria;o__Cellvibrionales;f__Spongiibacteraceae;__;__	13.0	4.0	0.0	0.0	0.0	0.0	0.0	0.0
d__Bacteria;p__Proteobacteria;c__Gammaproteobacteria;o__Ectothiorhodospirales;f__Ectothiorhodospiraceae;g__Thiogranum;__	0.0	19.0	0.0	0.0	0.0	0.0	0.0	0.0
d__Bacteria;p__Proteobacteria;c__Gammaproteobacteria;o__Chromatiales;f__Sedimenticolaceae;g__uncultured;__	39.0	31.0	0.0	0.0	0.0	0.0	0.0	0.0
d__Bacteria;p__Proteobacteria;c__Gammaproteobacteria;o__Cellvibrionales;f__BD2-7;g__BD2-7;s__uncultured_bacterium	35.0	57.0	18.0	0.0	0.0	0.0	0.0	27.0
d__Bacteria;p__Proteobacteria;c__Gammaproteobacteria;o__Cellvibrionales;f__Microbulbiferaceae;g__Microbulbifer;__	9.0	0.0	0.0	0.0	0.0	0.0	0.0	0.0
d__Bacteria;p__Proteobacteria;c__Gammaproteobacteria;o__Pseudomonadales;f__Moraxellaceae;__;__	0.0	0.0	0.0	0.0	0.0	8.0	0.0	0.0
d__Bacteria;p__Proteobacteria;c__Gammaproteobacteria;o__Methylococcales;f__Methylococcaceae;g__Methylococcus;s__uncultured_bacterium	0.0	6.0	0.0	18.0	18.0	32.0	0.0	0.0
d__Bacteria;p__Proteobacteria;c__Gammaproteobacteria;o__Methylococcales;f__Methylococcaceae;g__uncultured;__	0.0	0.0	0.0	12.0	0.0	0.0	0.0	0.0
d__Bacteria;p__Proteobacteria;c__Gammaproteobacteria;o__Ga0077536;f__Ga0077536;g__Ga0077536;s__uncultured_bacterium	22.0	42.0	18.0	0.0	0.0	0.0	0.0	20.0
d__Bacteria;p__Proteobacteria;c__Gammaproteobacteria;o__Oceanospirillales;f__Hahellaceae;g__Hahella;s__uncultured_gamma	41.0	39.0	12.0	0.0	0.0	0.0	0.0	0.0
d__Bacteria;p__Proteobacteria;c__Gammaproteobacteria;o__Cellvibrionales;f__BD2-7;g__BD2-7;s__uncultured_organism	28.0	53.0	0.0	0.0	0.0	0.0	0.0	16.0
d__Bacteria;p__Proteobacteria;c__Gammaproteobacteria;o__Pseudomonadales;f__Moraxellaceae;g__Perlucidibaca;__	11.0	0.0	0.0	0.0	0.0	0.0	0.0	0.0
d__Bacteria;p__Proteobacteria;c__Gammaproteobacteria;o__Oceanospirillales;f__Hahellaceae;g__Hahella;s__Hahella_ganghwensis	49.0	16.0	8.0	0.0	0.0	0.0	0.0	5.0
d__Bacteria;p__Proteobacteria;c__Gammaproteobacteria;o__Thiotrichales;f__Thiotrichaceae;g__uncultured;s__sulfur-oxidizing_bacterium	0.0	18.0	0.0	0.0	0.0	0.0	0.0	0.0
d__Bacteria;p__Proteobacteria;c__Gammaproteobacteria;o__FGL7S;f__FGL7S;g__FGL7S;s__uncultured_bacterium	183.0	38.0	26.0	0.0	0.0	0.0	0.0	0.0
d__Bacteria;p__Proteobacteria;c__Gammaproteobacteria;o__SS1-B-09-64;f__SS1-B-09-64;g__SS1-B-09-64;s__uncultured_bacterium	0.0	16.0	0.0	0.0	0.0	0.0	0.0	0.0
d__Bacteria;p__Proteobacteria;c__Gammaproteobacteria;o__Ectothiorhodospirales;f__Thioalkalispiraceae;g__Thiohalophilus;s__uncultured_gamma	481.0	434.0	380.0	0.0	0.0	0.0	91.0	126.0
d__Bacteria;p__Proteobacteria;c__Gammaproteobacteria;o__Methylococcales;f__Methylococcaceae;__;__	0.0	0.0	0.0	0.0	0.0	22.0	0.0	0.0
d__Bacteria;p__Proteobacteria;c__Gammaproteobacteria;o__Ectothiorhodospirales;f__Thioalkalispiraceae;g__Thiohalophilus;s__uncultured_bacterium	0.0	22.0	26.0	0.0	0.0	0.0	0.0	19.0
d__Bacteria;p__Proteobacteria;c__Gammaproteobacteria;o__Methylococcales;f__Methylococcaceae;g__Candidatus_Methylospira;s__uncultured_bacterium	0.0	0.0	0.0	34.0	19.0	0.0	0.0	0.0
d__Bacteria;p__Proteobacteria;c__Gammaproteobacteria;o__Oceanospirillales;f__Oleiphilaceae;g__Oleiphilus;s__uncultured_bacterium	246.0	32.0	18.0	0.0	0.0	0.0	0.0	0.0
d__Bacteria;p__Proteobacteria;c__Gammaproteobacteria;o__Cellvibrionales;f__BD2-7;g__BD2-7;__	50.0	18.0	0.0	0.0	0.0	0.0	0.0	0.0
d__Bacteria;p__Proteobacteria;c__Gammaproteobacteria;o__Chromatiales;f__Sedimenticolaceae;g__uncultured;s__uncultured_gamma	11.0	16.0	0.0	0.0	0.0	0.0	0.0	0.0
d__Bacteria;p__Proteobacteria;c__Gammaproteobacteria;o__Methylococcales;f__Methylococcaceae;g__Methylococcus;__	0.0	0.0	0.0	12.0	0.0	0.0	0.0	0.0
d__Bacteria;p__Proteobacteria;c__Gammaproteobacteria;o__Oceanospirillales;f__Pseudohongiellaceae;g__Pseudohongiella;__	39.0	33.0	0.0	71.0	0.0	0.0	0.0	17.0
d__Bacteria;p__Proteobacteria;c__Gammaproteobacteria;o__Oceanospirillales;f__Saccharospirillaceae;g__Litoribrevibacter;__	36.0	0.0	0.0	7.0	0.0	0.0	0.0	0.0
d__Bacteria;p__Proteobacteria;c__Gammaproteobacteria;o__Cellvibrionales;f__Cellvibrionaceae;g__Umboniibacter;s__Umboniibacter_roseus	0.0	0.0	0.0	43.0	0.0	0.0	0.0	0.0
d__Bacteria;p__Proteobacteria;c__Gammaproteobacteria;o__Chromatiales;f__Sedimenticolaceae;g__Sedimenticola;__	38.0	72.0	13.0	0.0	0.0	0.0	0.0	39.0
d__Bacteria;p__Proteobacteria;c__Gammaproteobacteria;o__Nitrosococcales;f__Methylophagaceae;g__Methylophaga;__	0.0	0.0	0.0	0.0	0.0	0.0	0.0	5.0
d__Bacteria;p__Proteobacteria;c__Gammaproteobacteria;o__Cellvibrionales;f__Halieaceae;__;__	178.0	294.0	12.0	18.0	0.0	0.0	0.0	61.0
d__Bacteria;p__Proteobacteria;c__Gammaproteobacteria;o__Methylococcales;f__Methylococcaceae;g__Methylocaldum;s__Methylocaldum_gracile	0.0	12.0	0.0	0.0	0.0	0.0	0.0	0.0
d__Bacteria;p__Proteobacteria;c__Gammaproteobacteria;o__Ectothiorhodospirales;f__Ectothiorhodospiraceae;g__Thiogranum;s__uncultured_gamma	239.0	281.0	86.0	0.0	0.0	0.0	0.0	120.0
d__Bacteria;p__Proteobacteria;c__Gammaproteobacteria;o__Cellvibrionales;f__Halieaceae;g__Halioglobus;__	162.0	162.0	53.0	0.0	0.0	0.0	0.0	61.0
d__Bacteria;p__Proteobacteria;c__Gammaproteobacteria;o__Oceanospirillales;f__Saccharospirillaceae;g__Thalassolituus;s__Thalassolituus_marinus	1069.0	108.0	72.0	0.0	0.0	0.0	0.0	19.0
d__Bacteria;p__Proteobacteria;c__Gammaproteobacteria;o__Oceanospirillales;f__Marinomonadaceae;g__Marinomonas;s__Marinomonas_sp.	0.0	0.0	0.0	0.0	0.0	0.0	0.0	4.0
d__Bacteria;p__Proteobacteria;c__Gammaproteobacteria;o__Ectothiorhodospirales;__;__;__	79.0	176.0	30.0	0.0	0.0	0.0	0.0	48.0
d__Bacteria;p__Proteobacteria;c__Gammaproteobacteria;o__Ectothiorhodospirales;f__Thioalkalispiraceae;g__Thioalkalispira-Sulfurivermis;s__uncultured_gamma	159.0	98.0	62.0	0.0	0.0	0.0	0.0	15.0
d__Bacteria;p__Proteobacteria;c__Gammaproteobacteria;o__Steroidobacterales;f__Woeseiaceae;g__Woeseia;__	59.0	127.0	11.0	0.0	0.0	0.0	0.0	27.0
d__Bacteria;p__Proteobacteria;c__Gammaproteobacteria;o__HOC36;f__HOC36;g__HOC36;s__marine_metagenome	0.0	0.0	0.0	18.0	0.0	0.0	0.0	0.0
d__Bacteria;p__Desulfobacterota;c__Desulfovibrionia;o__Desulfovibrionales;f__Desulfovibrionaceae;g__Desulfovibrio;s__uncultured_bacterium	0.0	9.0	13.0	6.0	4.0	47.0	6.0	10.0
d__Bacteria;p__Proteobacteria;c__Gammaproteobacteria;o__Oceanospirillales;f__Halomonadaceae;g__Halomonas;__	0.0	9.0	8.0	0.0	57.0	11.0	19.0	13.0
d__Bacteria;p__Proteobacteria;c__Gammaproteobacteria;o__Pseudomonadales;f__Pseudomonadaceae;g__Pseudomonas;__	34.0	235.0	123.0	105.0	132.0	162.0	116.0	206.0
d__Bacteria;p__Proteobacteria;c__Gammaproteobacteria;o__Cellvibrionales;f__Halieaceae;g__OM60(NOR5)_clade;__	0.0	0.0	0.0	25.0	0.0	0.0	0.0	0.0
d__Bacteria;p__Proteobacteria;c__Gammaproteobacteria;o__PLTA13;f__PLTA13;g__PLTA13;s__metagenome	0.0	0.0	0.0	0.0	0.0	5.0	0.0	0.0
d__Bacteria;p__Proteobacteria;c__Gammaproteobacteria;o__Oceanospirillales;f__Nitrincolaceae;g__Motiliproteus;s__uncultured_bacterium	15.0	0.0	0.0	0.0	0.0	0.0	0.0	0.0
d__Bacteria;p__Proteobacteria;c__Gammaproteobacteria;o__Pseudomonadales;f__Pseudomonadaceae;g__Pseudomonas;s__Pseudomonas_hussainii	45.0	0.0	0.0	0.0	0.0	0.0	0.0	0.0
d__Bacteria;p__Proteobacteria;c__Gammaproteobacteria;o__Pseudomonadales;f__Moraxellaceae;g__Moraxella;__	0.0	33.0	18.0	12.0	18.0	12.0	26.0	30.0
d__Bacteria;p__Proteobacteria;c__Gammaproteobacteria;o__Tenderiales;f__Tenderiaceae;g__Candidatus_Tenderia;s__Candidatus_Tenderia	70.0	28.0	10.0	0.0	0.0	0.0	0.0	0.0
d__Bacteria;p__Proteobacteria;c__Gammaproteobacteria;o__SAR86_clade;f__SAR86_clade;g__SAR86_clade;__	0.0	0.0	0.0	93.0	0.0	0.0	0.0	0.0
d__Bacteria;p__Proteobacteria;c__Gammaproteobacteria;o__Oceanospirillales;f__Nitrincolaceae;g__Marinobacterium;s__Marinobacterium_marisflavi	64.0	26.0	11.0	0.0	0.0	0.0	0.0	0.0
d__Bacteria;p__Proteobacteria;c__Gammaproteobacteria;o__Oceanospirillales;f__Nitrincolaceae;g__Marinobacterium;s__uncultured_bacterium	126.0	0.0	20.0	0.0	0.0	0.0	0.0	0.0
d__Bacteria;p__Proteobacteria;c__Gammaproteobacteria;o__Pseudomonadales;f__Pseudomonadaceae;g__Pseudomonas;s__Pseudomonas_balearica	0.0	9.0	0.0	0.0	0.0	0.0	0.0	0.0
d__Bacteria;p__Proteobacteria;c__Gammaproteobacteria;o__Alteromonadales;f__Marinobacteraceae;g__Marinobacter;__	0.0	23.0	0.0	0.0	0.0	0.0	0.0	0.0
d__Bacteria;p__Proteobacteria;c__Gammaproteobacteria;o__Chromatiales;f__Sedimenticolaceae;g__Candidatus_Thiodiazotropha;s__Candidatus_Thiodiazotropha	0.0	13.0	0.0	0.0	0.0	0.0	0.0	0.0
d__Bacteria;p__Proteobacteria;c__Gammaproteobacteria;o__Oceanospirillales;f__Saccharospirillaceae;g__Oleispira;__	0.0	0.0	0.0	17.0	0.0	0.0	0.0	0.0
d__Bacteria;p__Proteobacteria;c__Gammaproteobacteria;o__Chromatiales;f__Sedimenticolaceae;g__Sedimenticola;s__uncultured_bacterium	0.0	17.0	0.0	0.0	0.0	0.0	0.0	0.0
d__Bacteria;p__Proteobacteria;c__Gammaproteobacteria;o__Oceanospirillales;f__Marinomonadaceae;g__Marinomonas;__	0.0	5.0	0.0	0.0	0.0	0.0	0.0	0.0
d__Bacteria;p__Proteobacteria;c__Gammaproteobacteria;o__Pseudomonadales;f__Pseudomonadaceae;g__Pseudomonas;s__Pseudomonas_xanthomarina	0.0	10.0	0.0	0.0	0.0	0.0	0.0	0.0
d__Bacteria;p__Proteobacteria;c__Gammaproteobacteria;o__Pseudomonadales;f__Pseudomonadaceae;g__Pseudomonas;s__Pseudomonas_fluvialis	0.0	13.0	0.0	0.0	11.0	0.0	0.0	9.0
d__Bacteria;p__Proteobacteria;c__Gammaproteobacteria;o__Oceanospirillales;f__Nitrincolaceae;g__Marinobacterium;s__bacterium_WHC3-3	0.0	0.0	0.0	68.0	0.0	0.0	0.0	0.0
d__Bacteria;p__Proteobacteria;c__Gammaproteobacteria;o__Oceanospirillales;f__Saccharospirillaceae;__;__	20.0	0.0	0.0	43.0	0.0	0.0	0.0	0.0
d__Bacteria;p__Proteobacteria;c__Gammaproteobacteria;o__Oceanospirillales;f__Saccharospirillaceae;g__Oceanobacter;__	103.0	9.0	0.0	0.0	0.0	0.0	0.0	0.0
d__Bacteria;p__Proteobacteria;c__Gammaproteobacteria;o__Oceanospirillales;f__Saccharospirillaceae;g__Oleibacter;__	0.0	0.0	0.0	6.0	0.0	0.0	0.0	0.0
d__Bacteria;p__Desulfobacterota;c__Desulfovibrionia;o__Desulfovibrionales;f__Desulfovibrionaceae;g__uncultured;s__uncultured_bacterium	27.0	42.0	37.0	9.0	11.0	8.0	7.0	7.0
d__Bacteria;p__Proteobacteria;c__Gammaproteobacteria;o__Alteromonadales;f__Pseudoalteromonadaceae;g__Psychrosphaera;__	0.0	0.0	0.0	21.0	0.0	0.0	0.0	0.0
d__Bacteria;p__Proteobacteria;c__Gammaproteobacteria;o__Burkholderiales;f__Sutterellaceae;g__uncultured;s__uncultured_bacterium	0.0	0.0	0.0	0.0	26.0	54.0	19.0	22.0
d__Bacteria;p__Proteobacteria;c__Gammaproteobacteria;o__Alteromonadales;f__Pseudoalteromonadaceae;__;__	0.0	0.0	0.0	6.0	0.0	0.0	0.0	0.0
d__Bacteria;p__Proteobacteria;c__Gammaproteobacteria;o__Alteromonadales;f__Pseudoalteromonadaceae;g__Pseudoalteromonas;__	35.0	27.0	0.0	58.0	0.0	4.0	0.0	9.0
d__Bacteria;p__Proteobacteria;c__Gammaproteobacteria;o__Chromatiales;f__Sedimenticolaceae;g__Sedimenticola;s__uncultured_gamma	26.0	37.0	9.0	0.0	0.0	0.0	0.0	8.0
d__Bacteria;p__Proteobacteria;c__Gammaproteobacteria;o__Milano-WF1B-44;f__Milano-WF1B-44;g__Milano-WF1B-44;s__uncultured_gamma	17.0	44.0	0.0	0.0	0.0	0.0	0.0	7.0
d__Bacteria;p__Proteobacteria;c__Gammaproteobacteria;o__Coxiellales;f__Coxiellaceae;g__Coxiella;s__metagenome	0.0	2.0	0.0	0.0	0.0	0.0	0.0	0.0
d__Bacteria;p__Proteobacteria;c__Gammaproteobacteria;o__Oceanospirillales;f__Saccharospirillaceae;g__uncultured;__	0.0	0.0	0.0	10.0	0.0	0.0	0.0	0.0
d__Bacteria;p__Proteobacteria;c__Alphaproteobacteria;o__Rhodospirillales;f__Magnetospiraceae;g__uncultured;s__uncultured_Rhodospirillaceae	0.0	0.0	0.0	3.0	0.0	0.0	0.0	0.0
d__Bacteria;p__Proteobacteria;c__Gammaproteobacteria;o__Gammaproteobacteria_Incertae_Sedis;f__Unknown_Family;g__Acidibacter;__	50.0	39.0	36.0	240.0	233.0	232.0	32.0	43.0
d__Bacteria;p__Proteobacteria;c__Gammaproteobacteria;o__Burkholderiales;f__Neisseriaceae;g__uncultured;s__Neisseriaceae_bacterium	0.0	0.0	0.0	3.0	0.0	0.0	0.0	0.0
d__Bacteria;p__Proteobacteria;c__Gammaproteobacteria;o__Burkholderiales;f__Hydrogenophilaceae;g__uncultured;s__uncultured_Thiobacillus	5.0	0.0	0.0	0.0	0.0	0.0	0.0	0.0
d__Bacteria;p__Proteobacteria;c__Gammaproteobacteria;o__Burkholderiales;f__Hydrogenophilaceae;g__Thiobacillus;__	117.0	17.0	0.0	0.0	0.0	0.0	0.0	0.0
d__Bacteria;p__Proteobacteria;c__Gammaproteobacteria;o__Burkholderiales;f__Leeiaceae;g__Leeia;s__Leeia_oryzae	0.0	0.0	0.0	0.0	11.0	0.0	0.0	0.0
d__Bacteria;p__Proteobacteria;c__Gammaproteobacteria;o__Burkholderiales;f__Burkholderiaceae;g__Limnobacter;s__Limnobacter_litoralis	49.0	33.0	44.0	0.0	99.0	38.0	0.0	0.0
d__Bacteria;p__Proteobacteria;c__Gammaproteobacteria;o__Burkholderiales;f__Nitrosomonadaceae;__;__	0.0	16.0	0.0	0.0	0.0	0.0	0.0	0.0
d__Bacteria;p__Proteobacteria;c__Gammaproteobacteria;o__Burkholderiales;f__Rhodocyclaceae;g__Uliginosibacterium;s__uncultured_bacterium	8.0	14.0	12.0	198.0	207.0	103.0	19.0	27.0
d__Bacteria;p__Proteobacteria;c__Gammaproteobacteria;o__Burkholderiales;f__Comamonadaceae;g__Aquabacterium;s__uncultured_Burkholderiales	13.0	16.0	17.0	0.0	21.0	0.0	0.0	0.0
d__Bacteria;p__Proteobacteria;c__Gammaproteobacteria;o__Burkholderiales;f__Hydrogenophilaceae;g__uncultured;__	21.0	21.0	0.0	10.0	0.0	0.0	0.0	0.0
d__Bacteria;p__Proteobacteria;c__Gammaproteobacteria;o__Burkholderiales;f__Nitrosomonadaceae;g__mle1-7;s__uncultured_beta	0.0	0.0	0.0	0.0	11.0	14.0	0.0	0.0
d__Bacteria;p__Proteobacteria;c__Gammaproteobacteria;o__Burkholderiales;f__Chromobacteriaceae;g__Pseudogulbenkiania;s__Pseudogulbenkiania_sp.	0.0	0.0	0.0	29.0	0.0	12.0	0.0	0.0
d__Bacteria;p__Proteobacteria;c__Gammaproteobacteria;o__Burkholderiales;f__Comamonadaceae;__;__	698.0	811.0	783.0	955.0	2131.0	2076.0	188.0	151.0
d__Bacteria;p__Proteobacteria;c__Gammaproteobacteria;o__Burkholderiales;__;__;__	40.0	68.0	52.0	141.0	181.0	202.0	0.0	7.0
d__Bacteria;p__Proteobacteria;c__Gammaproteobacteria;o__Burkholderiales;f__Gallionellaceae;g__Candidatus_Nitrotoga;s__uncultured_bacterium	187.0	221.0	196.0	402.0	18.0	0.0	0.0	0.0
d__Bacteria;p__Proteobacteria;c__Gammaproteobacteria;o__Burkholderiales;f__Methylophilaceae;g__OM43_clade;__	0.0	0.0	0.0	129.0	0.0	0.0	0.0	0.0
d__Bacteria;p__Proteobacteria;c__Gammaproteobacteria;o__Burkholderiales;f__Comamonadaceae;g__Curvibacter;__	0.0	37.0	73.0	481.0	570.0	416.0	55.0	58.0
d__Bacteria;p__Proteobacteria;c__Gammaproteobacteria;o__Burkholderiales;f__Sulfuricellaceae;g__Ferritrophicum;s__uncultured_Rhodocyclaceae	0.0	0.0	0.0	5.0	15.0	0.0	0.0	0.0
d__Bacteria;p__Proteobacteria;c__Gammaproteobacteria;o__Burkholderiales;f__Rhodocyclaceae;g__Zoogloea;__	0.0	0.0	0.0	10.0	0.0	12.0	0.0	0.0
d__Bacteria;p__Proteobacteria;c__Gammaproteobacteria;o__Burkholderiales;f__Comamonadaceae;g__Ramlibacter;__	138.0	187.0	141.0	145.0	710.0	408.0	0.0	31.0
d__Bacteria;p__Proteobacteria;c__Gammaproteobacteria;o__Burkholderiales;f__Comamonadaceae;g__Hydrogenophaga;__	3.0	0.0	0.0	9.0	12.0	0.0	12.0	0.0
d__Bacteria;p__Proteobacteria;c__Gammaproteobacteria;o__Burkholderiales;f__B1-7BS;g__B1-7BS;__	0.0	0.0	0.0	0.0	14.0	14.0	0.0	0.0
d__Bacteria;p__Proteobacteria;c__Gammaproteobacteria;o__Burkholderiales;f__Chromobacteriaceae;g__Crenobacter;__	29.0	43.0	30.0	0.0	100.0	34.0	0.0	0.0
d__Bacteria;p__Proteobacteria;c__Gammaproteobacteria;o__Burkholderiales;f__Chromobacteriaceae;g__Vogesella;s__Vogesella_amnigena	18.0	32.0	16.0	0.0	36.0	20.0	0.0	0.0
d__Bacteria;p__Proteobacteria;c__Gammaproteobacteria;o__Burkholderiales;f__Burkholderiaceae;g__Polynucleobacter;__	6.0	0.0	0.0	28.0	48.0	25.0	0.0	0.0
d__Bacteria;p__Proteobacteria;c__Gammaproteobacteria;o__Burkholderiales;f__Comamonadaceae;g__Delftia;__	0.0	32.0	0.0	0.0	0.0	0.0	0.0	0.0
d__Bacteria;p__Proteobacteria;c__Gammaproteobacteria;o__Burkholderiales;f__Rhodocyclaceae;g__Sterolibacterium;s__uncultured_bacterium	18.0	28.0	11.0	0.0	44.0	8.0	0.0	0.0
d__Bacteria;p__Proteobacteria;c__Gammaproteobacteria;o__Burkholderiales;f__Nitrosomonadaceae;g__mle1-7;s__uncultured_Rhodocyclaceae	59.0	57.0	59.0	345.0	351.0	491.0	57.0	59.0
d__Bacteria;p__Proteobacteria;c__Gammaproteobacteria;o__Burkholderiales;f__A21b;g__A21b;__	0.0	0.0	12.0	5.0	0.0	21.0	6.0	0.0
d__Bacteria;p__Proteobacteria;c__Gammaproteobacteria;o__Burkholderiales;f__Methylophilaceae;g__MM2;s__uncultured_bacterium	0.0	0.0	0.0	7.0	0.0	12.0	0.0	0.0
d__Bacteria;p__Proteobacteria;c__Gammaproteobacteria;o__Burkholderiales;f__SC-I-84;g__SC-I-84;__	0.0	11.0	20.0	7.0	13.0	0.0	26.0	12.0
d__Bacteria;p__Proteobacteria;c__Gammaproteobacteria;o__Burkholderiales;f__Nitrosomonadaceae;g__IS-44;__	0.0	0.0	0.0	0.0	17.0	37.0	0.0	0.0
d__Bacteria;p__Proteobacteria;c__Gammaproteobacteria;o__Burkholderiales;f__Alcaligenaceae;g__Achromobacter;__	10.0	51.0	24.0	19.0	29.0	13.0	0.0	20.0
d__Bacteria;p__Proteobacteria;c__Gammaproteobacteria;o__Burkholderiales;f__Alcaligenaceae;g__Advenella;__	0.0	0.0	0.0	0.0	11.0	0.0	0.0	0.0
d__Bacteria;p__Proteobacteria;c__Gammaproteobacteria;o__Burkholderiales;f__Comamonadaceae;g__uncultured;__	0.0	19.0	0.0	0.0	0.0	0.0	0.0	21.0
d__Bacteria;p__Proteobacteria;c__Gammaproteobacteria;o__Burkholderiales;f__Rhodocyclaceae;__;__	30.0	15.0	0.0	191.0	311.0	103.0	0.0	0.0
d__Bacteria;p__Proteobacteria;c__Gammaproteobacteria;o__Burkholderiales;f__Oxalobacteraceae;__;__	178.0	176.0	169.0	318.0	192.0	100.0	0.0	0.0
d__Bacteria;p__Proteobacteria;c__Gammaproteobacteria;o__Burkholderiales;f__Burkholderiaceae;__;__	6.0	0.0	25.0	11.0	0.0	0.0	20.0	0.0
d__Bacteria;p__Proteobacteria;c__Gammaproteobacteria;o__Burkholderiales;f__Nitrosomonadaceae;g__IS-44;s__uncultured_beta	0.0	0.0	0.0	12.0	0.0	0.0	0.0	0.0
d__Bacteria;p__Proteobacteria;c__Gammaproteobacteria;o__Burkholderiales;f__Burkholderiaceae;g__Ralstonia;__	0.0	0.0	0.0	0.0	33.0	39.0	0.0	0.0
d__Bacteria;p__Proteobacteria;c__Gammaproteobacteria;o__Burkholderiales;f__Chromobacteriaceae;g__Aquitalea;s__Aquitalea_sp.	0.0	0.0	0.0	19.0	0.0	0.0	0.0	0.0
d__Bacteria;p__Proteobacteria;c__Gammaproteobacteria;o__Burkholderiales;f__Chromobacteriaceae;g__Paludibacterium;s__uncultured_bacterium	0.0	0.0	0.0	11.0	17.0	0.0	0.0	0.0
d__Bacteria;p__Proteobacteria;c__Gammaproteobacteria;o__Burkholderiales;f__Rhodocyclaceae;g__Propionivibrio;s__uncultured_bacterium	0.0	0.0	0.0	0.0	11.0	46.0	0.0	0.0
d__Bacteria;p__Proteobacteria;c__Gammaproteobacteria;o__Burkholderiales;f__Burkholderiaceae;g__Limnobacter;__	0.0	90.0	12.0	22.0	29.0	35.0	21.0	57.0
d__Bacteria;p__Proteobacteria;c__Gammaproteobacteria;o__Burkholderiales;f__Nitrosomonadaceae;g__Ellin6067;s__uncultured_bacterium	0.0	0.0	0.0	18.0	0.0	0.0	0.0	0.0
d__Bacteria;p__Proteobacteria;c__Gammaproteobacteria;o__Burkholderiales;f__Oxalobacteraceae;g__Herbaspirillum;__	0.0	0.0	0.0	67.0	108.0	31.0	0.0	17.0
d__Bacteria;p__Proteobacteria;c__Gammaproteobacteria;o__Burkholderiales;f__Chromobacteriaceae;g__Aquitalea;s__Aquitalea_magnusonii	225.0	252.0	222.0	621.0	1902.0	891.0	123.0	110.0
d__Bacteria;p__Proteobacteria;c__Gammaproteobacteria;o__Burkholderiales;f__Chromobacteriaceae;g__Aquitalea;__	0.0	3.0	0.0	0.0	0.0	0.0	0.0	0.0
d__Bacteria;p__Proteobacteria;c__Gammaproteobacteria;o__Burkholderiales;f__Gallionellaceae;__;__	0.0	0.0	0.0	12.0	51.0	0.0	0.0	0.0
d__Bacteria;p__Proteobacteria;c__Gammaproteobacteria;o__Burkholderiales;f__Nitrosomonadaceae;g__GOUTA6;s__uncultured_beta	0.0	0.0	0.0	15.0	7.0	0.0	0.0	0.0
d__Bacteria;p__Proteobacteria;c__Gammaproteobacteria;o__Burkholderiales;f__Rhodocyclaceae;g__Azospira;__	0.0	0.0	0.0	0.0	20.0	0.0	0.0	7.0
d__Bacteria;p__Proteobacteria;c__Gammaproteobacteria;o__Burkholderiales;f__Rhodocyclaceae;g__Azospira;s__Azospira_sp.	4.0	11.0	9.0	0.0	0.0	0.0	0.0	0.0
d__Bacteria;p__Proteobacteria;c__Gammaproteobacteria;o__Burkholderiales;f__Gallionellaceae;g__Candidatus_Nitrotoga;__	0.0	35.0	47.0	74.0	21.0	0.0	0.0	0.0
d__Bacteria;p__Proteobacteria;c__Gammaproteobacteria;o__Burkholderiales;f__Rhodocyclaceae;g__uncultured;s__uncultured_bacterium	45.0	49.0	50.0	225.0	390.0	625.0	44.0	48.0
d__Bacteria;p__Proteobacteria;c__Gammaproteobacteria;o__Burkholderiales;f__Methylophilaceae;g__MM1;s__uncultured_bacterium	10.0	14.0	19.0	44.0	63.0	49.0	0.0	0.0
d__Bacteria;p__Proteobacteria;c__Gammaproteobacteria;o__Burkholderiales;f__Methylophilaceae;g__Methylophilaceae;s__uncultured_bacterium	24.0	30.0	23.0	22.0	48.0	52.0	12.0	5.0
d__Bacteria;p__Proteobacteria;c__Gammaproteobacteria;o__Burkholderiales;f__Burkholderiaceae;g__Cupriavidus;__	0.0	15.0	0.0	0.0	33.0	0.0	0.0	0.0
d__Bacteria;p__Proteobacteria;c__Gammaproteobacteria;o__Burkholderiales;f__Methylophilaceae;__;__	0.0	0.0	0.0	0.0	11.0	0.0	0.0	0.0
d__Bacteria;p__Proteobacteria;c__Gammaproteobacteria;o__Burkholderiales;f__Methylophilaceae;g__Methylophilus;__	0.0	0.0	0.0	0.0	15.0	0.0	0.0	0.0
d__Bacteria;p__Proteobacteria;c__Gammaproteobacteria;o__Alteromonadales;f__Shewanellaceae;g__Shewanella;__	0.0	19.0	0.0	0.0	0.0	0.0	0.0	25.0
d__Bacteria;p__Proteobacteria;c__Gammaproteobacteria;o__Burkholderiales;f__Oxalobacteraceae;g__Undibacterium;__	0.0	0.0	0.0	18.0	77.0	54.0	18.0	0.0
d__Bacteria;p__Proteobacteria;c__Gammaproteobacteria;o__Burkholderiales;f__Chromobacteriaceae;g__Paludibacterium;__	0.0	9.0	0.0	0.0	13.0	0.0	0.0	0.0
d__Bacteria;p__Proteobacteria;c__Gammaproteobacteria;o__Burkholderiales;f__Gallionellaceae;g__Sideroxydans;__	0.0	30.0	21.0	77.0	15.0	45.0	0.0	24.0
d__Bacteria;p__Proteobacteria;c__Gammaproteobacteria;o__Burkholderiales;f__Comamonadaceae;g__Comamonas;__	0.0	168.0	0.0	41.0	0.0	33.0	15.0	140.0
d__Bacteria;p__Proteobacteria;c__Gammaproteobacteria;o__Burkholderiales;f__Rhodocyclaceae;g__Thauera;__	0.0	0.0	0.0	0.0	0.0	0.0	0.0	17.0
d__Bacteria;p__Proteobacteria;c__Gammaproteobacteria;o__Burkholderiales;f__Burkholderiaceae;g__Lautropia;s__uncultured_Burkholderiales	0.0	0.0	0.0	0.0	12.0	0.0	0.0	0.0
d__Bacteria;p__Proteobacteria;c__Gammaproteobacteria;o__Burkholderiales;f__Oxalobacteraceae;g__Duganella;__	0.0	45.0	5.0	77.0	108.0	183.0	18.0	51.0
d__Bacteria;p__Proteobacteria;c__Gammaproteobacteria;o__Burkholderiales;f__Aquaspirillaceae;g__Rivicola;__	0.0	0.0	0.0	0.0	14.0	0.0	0.0	0.0
d__Bacteria;p__Proteobacteria;c__Gammaproteobacteria;o__Burkholderiales;f__Nitrosomonadaceae;g__Ellin6067;__	0.0	14.0	29.0	27.0	42.0	47.0	22.0	22.0
d__Bacteria;p__Proteobacteria;c__Gammaproteobacteria;o__Burkholderiales;f__Rhodocyclaceae;g__Propionivibrio;__	0.0	0.0	0.0	37.0	0.0	0.0	0.0	0.0
d__Bacteria;p__Proteobacteria;c__Gammaproteobacteria;o__Burkholderiales;f__Oxalobacteraceae;g__Massilia;__	0.0	33.0	39.0	34.0	30.0	41.0	36.0	30.0
d__Bacteria;p__Proteobacteria;c__Gammaproteobacteria;o__Burkholderiales;f__Rhodocyclaceae;g__Dechlorobacter;s__uncultured_bacterium	0.0	7.0	0.0	14.0	16.0	0.0	9.0	0.0
d__Bacteria;p__Proteobacteria;c__Gammaproteobacteria;o__Burkholderiales;f__Chitinimonadaceae;g__Chitinimonas;s__uncultured_bacterium	0.0	10.0	5.0	0.0	70.0	20.0	0.0	0.0
d__Bacteria;p__Proteobacteria;c__Gammaproteobacteria;o__Burkholderiales;f__Chitinimonadaceae;g__Chitinimonas;s__Chitinimonas_sp.	0.0	0.0	0.0	15.0	12.0	19.0	0.0	0.0
d__Bacteria;p__Proteobacteria;c__Gammaproteobacteria;o__Burkholderiales;f__Chitinibacteraceae;g__Formivibrio;s__metagenome	0.0	0.0	0.0	0.0	16.0	0.0	0.0	0.0
d__Bacteria;p__Proteobacteria;c__Gammaproteobacteria;o__Burkholderiales;f__Rhodocyclaceae;g__Sterolibacterium;s__metagenome	0.0	0.0	0.0	0.0	8.0	0.0	0.0	0.0
d__Bacteria;p__Proteobacteria;c__Gammaproteobacteria;o__Burkholderiales;f__uncultured;g__uncultured;s__uncultured_bacterium	0.0	0.0	0.0	0.0	11.0	0.0	0.0	0.0
d__Bacteria;p__Proteobacteria;c__Gammaproteobacteria;o__Gammaproteobacteria_Incertae_Sedis;f__Unknown_Family;g__Acidibacter;s__uncultured_gamma	0.0	0.0	0.0	18.0	0.0	20.0	0.0	0.0
d__Bacteria;p__Proteobacteria;c__Gammaproteobacteria;o__JG36-TzT-191;f__JG36-TzT-191;g__JG36-TzT-191;s__uncultured_bacterium	0.0	6.0	0.0	20.0	35.0	45.0	9.0	0.0
d__Bacteria;p__Proteobacteria;c__Gammaproteobacteria;o__Thiotrichales;f__Thiotrichaceae;g__uncultured;s__uncultured_gamma	46.0	12.0	0.0	0.0	0.0	0.0	0.0	0.0
d__Bacteria;p__Proteobacteria;c__Gammaproteobacteria;o__Thiotrichales;f__Thiotrichaceae;g__uncultured;s__marine_metagenome	12.0	9.0	0.0	0.0	0.0	0.0	0.0	0.0
d__Bacteria;p__Proteobacteria;c__Gammaproteobacteria;o__Thiotrichales;f__Thiotrichaceae;g__uncultured;s__gamma_proteobacterium	56.0	0.0	0.0	0.0	0.0	0.0	0.0	0.0
d__Bacteria;p__Proteobacteria;c__Gammaproteobacteria;o__Methylococcales;f__Methylomonadaceae;__;__	0.0	0.0	12.0	3.0	0.0	0.0	0.0	0.0
d__Bacteria;p__Proteobacteria;c__Gammaproteobacteria;o__Methylococcales;f__Methylomonadaceae;g__Methylomonas;__	15.0	35.0	0.0	34.0	39.0	75.0	7.0	24.0
d__Bacteria;p__Proteobacteria;c__Gammaproteobacteria;o__Burkholderiales;f__Nitrosomonadaceae;g__GOUTA6;s__uncultured_bacterium	0.0	0.0	0.0	17.0	0.0	45.0	0.0	6.0
d__Bacteria;p__Proteobacteria;c__Gammaproteobacteria;o__Xanthomonadales;f__Rhodanobacteraceae;g__Luteibacter;__	0.0	13.0	0.0	0.0	0.0	7.0	0.0	14.0
d__Bacteria;p__Proteobacteria;c__Gammaproteobacteria;o__Xanthomonadales;f__Rhodanobacteraceae;g__Dyella;s__uncultured_Dyella	0.0	10.0	0.0	0.0	0.0	0.0	0.0	0.0
d__Bacteria;p__Proteobacteria;c__Gammaproteobacteria;o__Thiotrichales;f__Thiotrichaceae;g__uncultured;s__uncultured_sediment	52.0	188.0	42.0	0.0	0.0	0.0	0.0	50.0
d__Bacteria;p__Proteobacteria;c__Gammaproteobacteria;o__Thiomicrospirales;f__Thioglobaceae;g__SUP05_cluster;__	0.0	0.0	0.0	22.0	0.0	0.0	0.0	0.0
d__Bacteria;p__Proteobacteria;c__Gammaproteobacteria;o__Burkholderiales;f__Nitrosomonadaceae;g__GOUTA6;__	0.0	0.0	0.0	0.0	13.0	0.0	0.0	0.0
d__Bacteria;p__Proteobacteria;c__Gammaproteobacteria;o__Alteromonadales;f__Colwelliaceae;g__Thalassotalea;__	0.0	0.0	0.0	13.0	0.0	0.0	0.0	0.0
d__Bacteria;p__Proteobacteria;c__Gammaproteobacteria;o__Xanthomonadales;f__Rhodanobacteraceae;g__Dyella;__	0.0	14.0	0.0	0.0	0.0	0.0	0.0	0.0
d__Bacteria;p__Proteobacteria;c__Gammaproteobacteria;o__Competibacterales;f__Competibacteraceae;g__Candidatus_Competibacter;s__uncultured_gamma	0.0	11.0	0.0	0.0	0.0	0.0	0.0	0.0
d__Bacteria;p__Proteobacteria;c__Gammaproteobacteria;o__Acidiferrobacterales;f__Acidiferrobacteraceae;g__Sulfurifustis;s__uncultured_bacterium	0.0	0.0	0.0	0.0	10.0	0.0	0.0	0.0
d__Bacteria;p__Proteobacteria;c__Gammaproteobacteria;o__R7C24;f__R7C24;g__R7C24;__	0.0	0.0	0.0	0.0	10.0	0.0	0.0	0.0
d__Bacteria;p__Proteobacteria;c__Gammaproteobacteria;o__Burkholderiales;f__Alcaligenaceae;g__Alcaligenes;__	25.0	538.0	190.0	198.0	208.0	190.0	220.0	481.0
d__Bacteria;p__Proteobacteria;c__Gammaproteobacteria;o__Acidiferrobacterales;f__Acidiferrobacteraceae;g__Sulfurifustis;__	8.0	0.0	5.0	9.0	13.0	29.0	0.0	0.0
d__Bacteria;p__Proteobacteria;c__Gammaproteobacteria;o__EPR3968-O8a-Bc78;f__EPR3968-O8a-Bc78;g__EPR3968-O8a-Bc78;s__uncultured_gamma	0.0	15.0	0.0	0.0	0.0	0.0	0.0	0.0
d__Bacteria;p__Desulfobacterota;c__Desulfobulbia;o__Desulfobulbales;f__Desulfurivibrionaceae;g__Desulfurivibrio;s__uncultured_delta	0.0	18.0	0.0	0.0	0.0	0.0	0.0	0.0
d__Bacteria;p__Proteobacteria;c__Gammaproteobacteria;o__Ectothiorhodospirales;f__Thioalkalispiraceae;g__uncultured;s__uncultured_bacterium	8.0	0.0	0.0	8.0	6.0	7.0	0.0	0.0
d__Bacteria;p__Proteobacteria;c__Gammaproteobacteria;o__Diplorickettsiales;f__Diplorickettsiaceae;g__uncultured;s__metagenome	5.0	0.0	0.0	9.0	0.0	0.0	0.0	0.0
d__Bacteria;p__Proteobacteria;c__Gammaproteobacteria;o__EC3;f__EC3;g__EC3;s__uncultured_bacterium	0.0	7.0	0.0	0.0	0.0	0.0	0.0	0.0
d__Bacteria;p__Proteobacteria;c__Gammaproteobacteria;o__Cardiobacteriales;f__Wohlfahrtiimonadaceae;g__Ignatzschineria;s__Ignatzschineria_sp.	0.0	13.0	0.0	0.0	0.0	0.0	0.0	0.0
d__Bacteria;p__Proteobacteria;c__Gammaproteobacteria;o__Diplorickettsiales;f__Diplorickettsiaceae;g__uncultured;s__uncultured_bacterium	6.0	0.0	11.0	17.0	26.0	13.0	14.0	0.0
d__Bacteria;p__Proteobacteria;c__Alphaproteobacteria;o__Rickettsiales;f__Rickettsiaceae;g__uncultured;s__uncultured_Alphaproteobacteria	0.0	2.0	0.0	0.0	0.0	0.0	0.0	0.0
d__Bacteria;p__Proteobacteria;c__Gammaproteobacteria;o__Burkholderiales;f__Alcaligenaceae;g__Paenalcaligenes;__	0.0	17.0	0.0	0.0	0.0	0.0	0.0	10.0
d__Bacteria;p__Proteobacteria;c__Gammaproteobacteria;o__Burkholderiales;f__Nitrosomonadaceae;g__MND1;__	8.0	0.0	19.0	30.0	16.0	51.0	14.0	0.0
d__Bacteria;p__Proteobacteria;c__Gammaproteobacteria;o__Burkholderiales;f__Sutterellaceae;g__Sutterella;s__gut_metagenome	9.0	13.0	47.0	17.0	18.0	47.0	38.0	11.0
d__Bacteria;p__Proteobacteria;c__Gammaproteobacteria;o__Burkholderiales;f__Alcaligenaceae;g__Oligella;s__uncultured_bacterium	0.0	6.0	0.0	0.0	0.0	0.0	0.0	0.0
d__Bacteria;p__Proteobacteria;c__Gammaproteobacteria;o__Burkholderiales;f__Nitrosomonadaceae;g__Nitrosomonas;s__unidentified	0.0	0.0	0.0	0.0	0.0	0.0	0.0	6.0
d__Bacteria;p__Proteobacteria;c__Gammaproteobacteria;o__Burkholderiales;f__Nitrosomonadaceae;g__Nitrosomonas;__	0.0	0.0	0.0	0.0	0.0	8.0	0.0	0.0
d__Bacteria;p__Proteobacteria;c__Gammaproteobacteria;o__Burkholderiales;f__Sutterellaceae;g__Parasutterella;s__uncultured_organism	29.0	57.0	157.0	48.0	98.0	150.0	114.0	28.0
d__Bacteria;p__Proteobacteria;c__Gammaproteobacteria;o__Xanthomonadales;f__Rhodanobacteraceae;g__Rhodanobacter;__	20.0	64.0	21.0	26.0	11.0	31.0	0.0	65.0
d__Bacteria;p__Proteobacteria;c__Gammaproteobacteria;o__Legionellales;f__Legionellaceae;g__Legionella;s__uncultured_bacterium	0.0	0.0	10.0	0.0	0.0	0.0	13.0	0.0
d__Bacteria;p__Proteobacteria;c__Gammaproteobacteria;o__Thiomicrospirales;f__Thioglobaceae;__;__	0.0	0.0	0.0	10.0	0.0	0.0	0.0	0.0
d__Bacteria;p__Proteobacteria;c__Gammaproteobacteria;o__Legionellales;f__Legionellaceae;g__Legionella;s__uncultured_organism	0.0	6.0	0.0	0.0	0.0	0.0	0.0	0.0
d__Bacteria;p__Proteobacteria;c__Gammaproteobacteria;o__Burkholderiales;f__Sutterellaceae;g__Parasutterella;s__uncultured_bacterium	0.0	16.0	19.0	13.0	9.0	12.0	21.0	10.0
d__Bacteria;p__Proteobacteria;c__Gammaproteobacteria;o__Gammaproteobacteria_Incertae_Sedis;f__Unknown_Family;g__Unknown_Family;s__uncultured_bacterium	0.0	0.0	0.0	0.0	16.0	0.0	0.0	0.0
d__Bacteria;p__Proteobacteria;c__Gammaproteobacteria;o__Burkholderiales;f__Nitrosomonadaceae;g__MND1;s__uncultured_Burkholderiales	0.0	14.0	0.0	0.0	0.0	12.0	0.0	0.0
d__Bacteria;p__Firmicutes;c__Clostridia;o__Oscillospirales;f__[Eubacterium]_coprostanoligenes_group;g__[Eubacterium]_coprostanoligenes_group;__	0.0	39.0	10.0	9.0	9.0	14.0	9.0	19.0
d__Bacteria;p__Bacteroidota;c__Bacteroidia;o__Cytophagales;f__Microscillaceae;g__uncultured;__	0.0	0.0	0.0	0.0	5.0	0.0	10.0	0.0
d__Bacteria;p__Proteobacteria;c__Gammaproteobacteria;o__Burkholderiales;f__Neisseriaceae;g__uncultured;s__uncultured_bacterium	5.0	10.0	10.0	23.0	96.0	32.0	12.0	12.0
d__Bacteria;p__Proteobacteria;c__Gammaproteobacteria;o__CHAB-XI-27;f__CHAB-XI-27;g__CHAB-XI-27;s__uncultured_bacterium	0.0	0.0	0.0	0.0	0.0	2.0	0.0	0.0
d__Bacteria;p__Proteobacteria;c__Gammaproteobacteria;o__Diplorickettsiales;f__Diplorickettsiaceae;g__Aquicella;__	0.0	0.0	0.0	8.0	6.0	0.0	5.0	0.0
d__Bacteria;p__Proteobacteria;c__Gammaproteobacteria;o__Diplorickettsiales;f__Diplorickettsiaceae;g__Aquicella;s__uncultured_bacterium	14.0	13.0	0.0	10.0	20.0	17.0	0.0	4.0
d__Bacteria;p__Proteobacteria;c__Gammaproteobacteria;o__Beggiatoales;f__Beggiatoaceae;g__uncultured;__	27.0	28.0	33.0	7.0	19.0	60.0	0.0	0.0
d__Bacteria;p__Proteobacteria;c__Gammaproteobacteria;o__Coxiellales;f__Coxiellaceae;g__Coxiella;s__uncultured_Coxiellaceae	21.0	11.0	32.0	200.0	93.0	68.0	60.0	31.0
d__Bacteria;p__Proteobacteria;c__Gammaproteobacteria;o__Coxiellales;f__Coxiellaceae;g__Coxiella;s__Gammaproteobacteria_bacterium	0.0	0.0	0.0	8.0	0.0	0.0	0.0	0.0
d__Bacteria;p__Proteobacteria;c__Gammaproteobacteria;o__Coxiellales;f__Coxiellaceae;g__Coxiella;s__Coxiella_sp.	0.0	17.0	13.0	0.0	0.0	0.0	0.0	0.0
d__Bacteria;p__Planctomycetota;c__Phycisphaerae;o__Phycisphaerales;f__Phycisphaeraceae;g__uncultured;s__metagenome	0.0	0.0	0.0	0.0	0.0	5.0	3.0	0.0
d__Bacteria;p__Proteobacteria;c__Gammaproteobacteria;o__Coxiellales;f__Coxiellaceae;g__Coxiella;s__uncultured_organism	0.0	0.0	6.0	33.0	63.0	20.0	7.0	8.0
d__Bacteria;p__Sumerlaeota;c__Sumerlaeia;o__uncultured;f__uncultured;g__uncultured;s__uncultured_organism	8.0	9.0	13.0	6.0	0.0	0.0	0.0	0.0
d__Bacteria;p__Proteobacteria;c__Gammaproteobacteria;o__Diplorickettsiales;f__Diplorickettsiaceae;g__uncultured;s__uncultured_gamma	9.0	0.0	8.0	0.0	0.0	0.0	0.0	0.0
d__Bacteria;p__Proteobacteria;c__Gammaproteobacteria;o__Pseudomonadales;f__Moraxellaceae;g__Acinetobacter;__	40.0	302.0	91.0	126.0	189.0	313.0	91.0	181.0
d__Bacteria;p__Firmicutes;c__Clostridia;o__Clostridiales;f__Clostridiaceae;g__Clostridium_sensu_stricto_1;s__Clostridium_butyricum	0.0	48.0	0.0	0.0	24.0	0.0	0.0	34.0
d__Bacteria;p__Proteobacteria;c__Gammaproteobacteria;o__Pseudomonadales;f__Moraxellaceae;g__Acinetobacter;s__Acinetobacter_towneri	11.0	0.0	0.0	0.0	0.0	0.0	0.0	0.0
d__Bacteria;p__Proteobacteria;c__Gammaproteobacteria;o__Burkholderiales;f__Hydrogenophilaceae;g__Hydrogenophilus;s__uncultured_bacterium	0.0	0.0	0.0	0.0	0.0	11.0	0.0	0.0
d__Bacteria;p__Proteobacteria;c__Gammaproteobacteria;o__Burkholderiales;f__Hydrogenophilaceae;g__Hydrogenophilus;__	0.0	0.0	14.0	0.0	0.0	0.0	9.0	0.0
d__Bacteria;p__Proteobacteria;c__Gammaproteobacteria;o__Pseudomonadales;f__Moraxellaceae;g__Acinetobacter;s__Acinetobacter_baumannii	0.0	51.0	0.0	48.0	35.0	0.0	15.0	42.0
d__Bacteria;p__Proteobacteria;c__Gammaproteobacteria;o__Salinisphaerales;f__Solimonadaceae;g__Nevskia;s__uncultured_bacterium	0.0	16.0	0.0	0.0	14.0	7.0	3.0	0.0
d__Bacteria;p__Proteobacteria;c__Gammaproteobacteria;o__Acidiferrobacterales;f__Acidiferrobacteraceae;g__uncultured;__	8.0	23.0	0.0	0.0	0.0	0.0	0.0	10.0
d__Bacteria;p__Proteobacteria;c__Gammaproteobacteria;o__Salinisphaerales;f__Solimonadaceae;g__Nevskia;s__uncultured_Nevskia	0.0	0.0	0.0	0.0	0.0	0.0	0.0	5.0
d__Bacteria;p__Proteobacteria;c__Alphaproteobacteria;o__Rhizobiales;f__Beijerinckiaceae;g__Methylobacterium-Methylorubrum;__	28.0	316.0	1822.0	808.0	935.0	834.0	4635.0	661.0
d__Bacteria;p__Proteobacteria;c__Gammaproteobacteria;o__Salinisphaerales;f__Solimonadaceae;g__Nevskia;__	0.0	0.0	0.0	0.0	0.0	29.0	0.0	0.0
d__Bacteria;p__Proteobacteria;c__Gammaproteobacteria;o__Salinisphaerales;f__Solimonadaceae;g__Alkanibacter;__	4.0	0.0	0.0	0.0	6.0	0.0	0.0	0.0
d__Bacteria;p__Desulfobacterota;c__Desulfobacteria;o__Desulfobacterales;f__Desulfosarcinaceae;g__LCP-80;s__uncultured_bacterium	179.0	126.0	141.0	0.0	0.0	0.0	38.0	44.0
d__Bacteria;p__Verrucomicrobiota;c__Lentisphaeria;o__P.palmC41;f__P.palmC41;g__P.palmC41;s__uncultured_bacterium	2.0	0.0	0.0	0.0	0.0	0.0	0.0	0.0
d__Bacteria;p__WS2;c__WS2;o__WS2;f__WS2;g__WS2;s__uncultured_organism	0.0	0.0	0.0	8.0	0.0	0.0	0.0	0.0
d__Bacteria;p__Deinococcota;c__Deinococci;o__Deinococcales;f__Deinococcaceae;g__Deinococcus;s__Deinococcus_geothermalis	0.0	0.0	0.0	0.0	0.0	0.0	0.0	1.0
d__Bacteria;p__Patescibacteria;c__Gracilibacteria;o__JGI_0000069-P22;f__JGI_0000069-P22;g__JGI_0000069-P22;s__uncultured_bacterium	22.0	2.0	0.0	0.0	0.0	0.0	0.0	0.0
d__Bacteria;p__Patescibacteria;__;__;__;__;__	8.0	6.0	12.0	0.0	0.0	0.0	4.0	2.0
d__Bacteria;p__Patescibacteria;c__Kazania;o__Kazania;f__Kazania;g__Kazania;s__uncultured_organism	0.0	3.0	0.0	0.0	0.0	0.0	0.0	0.0
d__Bacteria;p__Firmicutes;c__Clostridia;o__Christensenellales;f__Christensenellaceae;g__Christensenellaceae_R-7_group;s__uncultured_Caloramator	0.0	0.0	0.0	0.0	0.0	0.0	0.0	4.0
d__Bacteria;p__Thermotogota;c__Thermotogae;o__Thermotogales;f__Fervidobacteriaceae;g__Fervidobacterium;s__uncultured_Fervidobacterium	2.0	0.0	0.0	0.0	0.0	0.0	0.0	0.0
d__Bacteria;p__uncultured;c__uncultured;o__uncultured;f__uncultured;g__uncultured;s__uncultured_bacterium	0.0	0.0	0.0	6.0	0.0	4.0	0.0	0.0
d__Bacteria;p__Chloroflexi;c__AD3;o__AD3;f__AD3;g__AD3;__	0.0	0.0	7.0	23.0	6.0	0.0	7.0	0.0
d__Bacteria;p__Patescibacteria;c__Parcubacteria;o__Candidatus_Nomurabacteria;f__Candidatus_Nomurabacteria;g__Candidatus_Nomurabacteria;s__marine_metagenome	0.0	0.0	0.0	0.0	0.0	0.0	0.0	2.0
d__Bacteria;p__Patescibacteria;c__Microgenomatia;o__Candidatus_Woykebacteria;f__Candidatus_Woykebacteria;g__Candidatus_Woykebacteria;__	0.0	0.0	0.0	0.0	12.0	2.0	0.0	2.0
d__Bacteria;p__Chloroflexi;c__AD3;o__AD3;f__AD3;g__AD3;s__uncultured_Chloroflexi	0.0	0.0	12.0	6.0	9.0	0.0	10.0	0.0
d__Bacteria;p__Firmicutes;c__Clostridia;o__Lachnospirales;f__Lachnospiraceae;__;__	16.0	59.0	234.0	84.0	106.0	172.0	245.0	72.0
d__Bacteria;p__Chloroflexi;c__Dehalococcoidia;o__SPG12-343-353-B75;f__SPG12-343-353-B75;g__SPG12-343-353-B75;s__uncultured_bacterium	61.0	51.0	102.0	0.0	18.0	0.0	0.0	0.0
d__Bacteria;p__Patescibacteria;c__Parcubacteria;o__Candidatus_Staskawiczbacteria;f__Candidatus_Staskawiczbacteria;g__Candidatus_Staskawiczbacteria;s__uncultured_bacterium	0.0	0.0	0.0	12.0	20.0	0.0	0.0	0.0
d__Bacteria;p__Elusimicrobiota;c__Lineage_IIa;o__Lineage_IIa;f__Lineage_IIa;g__Lineage_IIa;s__uncultured_soil	5.0	0.0	0.0	15.0	26.0	10.0	0.0	0.0
d__Bacteria;p__Elusimicrobiota;c__Lineage_IIa;o__Lineage_IIa;f__Lineage_IIa;g__Lineage_IIa;s__uncultured_bacterium	0.0	13.0	0.0	40.0	73.0	7.0	0.0	5.0
d__Bacteria;p__Elusimicrobiota;c__Lineage_IIc;o__Lineage_IIc;f__Lineage_IIc;g__Lineage_IIc;__	10.0	0.0	0.0	11.0	5.0	17.0	0.0	0.0
d__Bacteria;p__Elusimicrobiota;c__Elusimicrobia;o__Lineage_IV;f__Lineage_IV;g__Lineage_IV;s__uncultured_bacterium	9.0	16.0	14.0	19.0	31.0	33.0	8.0	0.0
d__Bacteria;p__Chloroflexi;c__Anaerolineae;o__SBR1031;f__SBR1031;g__SBR1031;s__uncultured_Chloroflexi	0.0	3.0	0.0	0.0	0.0	0.0	0.0	0.0
d__Bacteria;p__Planctomycetota;c__Pla4_lineage;o__Pla4_lineage;f__Pla4_lineage;g__Pla4_lineage;s__uncultured_Planctomycetales	20.0	0.0	0.0	0.0	0.0	0.0	0.0	0.0
d__Bacteria;p__Campilobacterota;c__Campylobacteria;o__Campylobacterales;f__Helicobacteraceae;g__Helicobacter;s__Helicobacter_bilis	10.0	12.0	5.0	0.0	0.0	0.0	0.0	0.0
d__Bacteria;p__Campilobacterota;c__Campylobacteria;o__Campylobacterales;f__Helicobacteraceae;g__Helicobacter;__	0.0	14.0	0.0	13.0	18.0	13.0	5.0	12.0
d__Bacteria;p__Campilobacterota;c__Campylobacteria;o__Campylobacterales;f__Arcobacteraceae;g__uncultured;__	49.0	26.0	0.0	0.0	0.0	0.0	0.0	0.0
d__Bacteria;p__Campilobacterota;c__Campylobacteria;o__Campylobacterales;f__Arcobacteraceae;g__Malaciobacter;s__uncultured_bacterium	27.0	0.0	0.0	0.0	0.0	0.0	0.0	0.0
d__Bacteria;p__Campilobacterota;c__Campylobacteria;o__Campylobacterales;f__Arcobacteraceae;g__Arcobacteraceae;s__uncultured_Arcobacter	8.0	0.0	0.0	0.0	0.0	0.0	0.0	0.0
d__Bacteria;p__Campilobacterota;c__Campylobacteria;o__Campylobacterales;f__Arcobacteraceae;g__Arcobacteraceae;__	0.0	0.0	0.0	12.0	0.0	7.0	0.0	0.0
d__Bacteria;p__Campilobacterota;c__Campylobacteria;o__Campylobacterales;f__Arcobacteraceae;g__Pseudarcobacter;s__uncultured_bacterium	0.0	0.0	0.0	0.0	0.0	0.0	4.0	0.0
d__Bacteria;p__Campilobacterota;c__Campylobacteria;o__Campylobacterales;f__Arcobacteraceae;__;__	8.0	0.0	0.0	0.0	0.0	0.0	0.0	0.0
d__Bacteria;p__Acidobacteriota;c__Thermoanaerobaculia;o__Thermoanaerobaculales;f__Thermoanaerobaculaceae;g__Subgroup_23;s__uncultured_prokaryote	4.0	0.0	0.0	0.0	0.0	0.0	0.0	0.0
d__Bacteria;p__Campilobacterota;c__Campylobacteria;o__Campylobacterales;f__Sulfurovaceae;g__Sulfurovum;__	127.0	232.0	23.0	0.0	0.0	0.0	0.0	47.0
d__Bacteria;p__Campilobacterota;c__Campylobacteria;o__Campylobacterales;f__Sulfurovaceae;g__Sulfurovum;s__uncultured_Sulfurovum	74.0	79.0	40.0	0.0	0.0	0.0	0.0	27.0
d__Bacteria;p__Desulfobacterota;c__Desulfobacteria;o__Desulfobacterales;f__Desulfosarcinaceae;g__Sva0081_sediment_group;__	1232.0	1658.0	925.0	22.0	0.0	11.0	182.0	328.0
d__Bacteria;p__Campilobacterota;c__Campylobacteria;o__Campylobacterales;f__Campylobacteraceae;g__Campylobacter;__	0.0	3.0	8.0	0.0	4.0	7.0	14.0	0.0
d__Bacteria;p__Campilobacterota;c__Campylobacteria;o__Campylobacterales;f__Sulfurimonadaceae;g__Sulfurimonas;__	86.0	42.0	0.0	0.0	0.0	0.0	0.0	0.0
d__Bacteria;p__Campilobacterota;c__Campylobacteria;o__Campylobacterales;f__uncultured;g__uncultured;__	0.0	0.0	0.0	10.0	0.0	0.0	0.0	0.0
d__Bacteria;p__Desulfobacterota;c__Desulfobacteria;o__Desulfobacterales;f__Desulfosarcinaceae;g__SEEP-SRB1;__	1130.0	1038.0	769.0	0.0	0.0	0.0	171.0	132.0
d__Bacteria;p__Campilobacterota;c__Campylobacteria;o__Campylobacterales;f__Sulfurimonadaceae;g__Sulfurimonas;s__uncultured_bacterium	824.0	84.0	64.0	0.0	0.0	0.0	0.0	6.0
d__Bacteria;p__Campilobacterota;c__Campylobacteria;o__Campylobacterales;f__Sulfurimonadaceae;g__Sulfurimonas;s__uncultured_prokaryote	48.0	0.0	11.0	0.0	0.0	0.0	0.0	0.0
d__Bacteria;p__Campilobacterota;c__Campylobacteria;o__Campylobacterales;f__uncultured;g__uncultured;s__uncultured_bacterium	4.0	0.0	0.0	0.0	0.0	16.0	0.0	0.0
d__Bacteria;p__Campilobacterota;c__Campylobacteria;o__Campylobacterales;f__Sulfurimonadaceae;g__Sulfuricurvum;__	7.0	0.0	0.0	0.0	0.0	4.0	0.0	0.0
d__Bacteria;p__Planctomycetota;__;__;__;__;__	83.0	90.0	111.0	44.0	23.0	55.0	9.0	6.0
d__Bacteria;p__Verrucomicrobiota;c__Omnitrophia;o__Omnitrophales;__;__;__	5.0	6.0	18.0	15.0	18.0	12.0	0.0	0.0
d__Bacteria;p__Desulfobacterota;c__Desulfobacteria;o__Desulfobacterales;f__Desulfosarcinaceae;g__Desulfatitalea;s__uncultured_bacterium	47.0	34.0	0.0	0.0	0.0	0.0	0.0	0.0
d__Bacteria;p__Desulfobacterota;c__Desulfobacteria;o__Desulfobacterales;f__Desulfosarcinaceae;g__Desulfatitalea;s__uncultured_delta	0.0	0.0	34.0	0.0	0.0	0.0	15.0	0.0
d__Bacteria;p__Desulfobacterota;c__Desulfobacteria;o__Desulfobacterales;f__Desulfosarcinaceae;g__Desulfatitalea;__	0.0	20.0	0.0	0.0	0.0	0.0	0.0	0.0
d__Bacteria;p__Elusimicrobiota;c__Lineage_IIb;o__Lineage_IIb;f__Lineage_IIb;g__Lineage_IIb;s__uncultured_organism	0.0	0.0	12.0	9.0	0.0	0.0	0.0	0.0
d__Bacteria;p__Elusimicrobiota;c__Lineage_IIb;o__Lineage_IIb;f__Lineage_IIb;g__Lineage_IIb;s__uncultured_bacterium	7.0	8.0	6.0	61.0	42.0	41.0	9.0	7.0
d__Bacteria;p__Elusimicrobiota;c__Lineage_IIc;o__Lineage_IIc;f__Lineage_IIc;g__Lineage_IIc;s__uncultured_prokaryote	0.0	0.0	0.0	0.0	0.0	0.0	0.0	5.0
d__Bacteria;p__Elusimicrobiota;c__Lineage_IIb;o__Lineage_IIb;f__Lineage_IIb;g__Lineage_IIb;__	0.0	0.0	0.0	6.0	0.0	0.0	0.0	3.0
d__Bacteria;p__Elusimicrobiota;c__Lineage_IIc;o__Lineage_IIc;f__Lineage_IIc;g__Lineage_IIc;s__Elusimicrobia_bacterium	14.0	0.0	8.0	0.0	0.0	0.0	0.0	0.0
d__Bacteria;p__Elusimicrobiota;c__Lineage_IIc;o__Lineage_IIc;f__Lineage_IIc;g__Lineage_IIc;s__uncultured_bacterium	15.0	0.0	4.0	74.0	30.0	82.0	12.0	6.0
d__Bacteria;p__Elusimicrobiota;c__Lineage_IIc;o__Lineage_IIc;f__Lineage_IIc;g__Lineage_IIc;s__uncultured_Termite	0.0	0.0	0.0	0.0	10.0	16.0	0.0	0.0
d__Bacteria;p__Elusimicrobiota;c__Endomicrobia;o__Endomicrobiales;f__Endomicrobiaceae;g__Endomicrobium;s__uncultured_bacterium	16.0	7.0	10.0	70.0	76.0	64.0	11.0	3.0
d__Bacteria;p__Elusimicrobiota;__;__;__;__;__	0.0	0.0	0.0	3.0	0.0	0.0	0.0	0.0
d__Bacteria;p__Elusimicrobiota;c__Elusimicrobia;o__MD2894-B20;f__MD2894-B20;g__MD2894-B20;s__uncultured_bacterium	8.0	18.0	11.0	0.0	0.0	0.0	7.0	4.0
d__Bacteria;p__Elusimicrobiota;c__Endomicrobia;o__Endomicrobiales;f__Endomicrobiaceae;g__Endomicrobium;__	0.0	6.0	0.0	0.0	0.0	0.0	0.0	0.0
d__Bacteria;p__Elusimicrobiota;c__Elusimicrobia;o__MVP-88;f__MVP-88;g__MVP-88;s__uncultured_bacterium	0.0	0.0	6.0	11.0	10.0	23.0	0.0	4.0
d__Bacteria;p__Desulfobacterota;c__Desulfobacteria;o__Desulfobacterales;f__Desulfosarcinaceae;g__uncultured;s__uncultured_delta	0.0	33.0	0.0	0.0	0.0	0.0	0.0	0.0
d__Bacteria;p__Desulfobacterota;c__Desulfobacteria;o__Desulfobacterales;f__Desulfosarcinaceae;g__Sva0081_sediment_group;s__uncultured_delta	71.0	232.0	35.0	0.0	0.0	0.0	0.0	65.0
d__Bacteria;p__Patescibacteria;c__Gracilibacteria;o__Candidatus_Peribacteria;f__Candidatus_Peribacteria;g__Candidatus_Peribacteria;s__uncultured_bacterium	0.0	0.0	0.0	0.0	4.0	0.0	0.0	0.0
d__Bacteria;p__Proteobacteria;c__Gammaproteobacteria;o__Xanthomonadales;f__Rhodanobacteraceae;g__Dokdonella;s__uncultured_bacterium	0.0	4.0	0.0	0.0	0.0	0.0	0.0	0.0
d__Bacteria;p__Proteobacteria;c__Gammaproteobacteria;o__Xanthomonadales;f__Xanthomonadaceae;g__Stenotrophomonas;__	16.0	195.0	78.0	45.0	88.0	64.0	64.0	133.0
d__Bacteria;p__Proteobacteria;c__Gammaproteobacteria;o__Xanthomonadales;f__Xanthomonadaceae;g__Arenimonas;__	0.0	16.0	0.0	0.0	31.0	5.0	0.0	0.0
d__Bacteria;p__Proteobacteria;c__Gammaproteobacteria;o__Xanthomonadales;f__Xanthomonadaceae;g__Xanthomonas;__	0.0	0.0	0.0	0.0	0.0	9.0	0.0	0.0
d__Bacteria;p__Proteobacteria;c__Gammaproteobacteria;o__Xanthomonadales;f__Xanthomonadaceae;g__Stenotrophomonas;s__uncultured_organism	0.0	0.0	0.0	11.0	0.0	18.0	0.0	0.0
d__Bacteria;p__Proteobacteria;c__Gammaproteobacteria;o__Xanthomonadales;f__Xanthomonadaceae;__;__	0.0	0.0	0.0	0.0	0.0	22.0	0.0	0.0
d__Bacteria;p__Proteobacteria;c__Gammaproteobacteria;o__Xanthomonadales;f__Xanthomonadaceae;g__Luteimonas;__	0.0	0.0	0.0	0.0	0.0	6.0	0.0	0.0
d__Bacteria;p__Proteobacteria;c__Gammaproteobacteria;o__Xanthomonadales;f__Xanthomonadaceae;g__Thermomonas;s__uncultured_bacterium	0.0	9.0	15.0	23.0	31.0	11.0	23.0	15.0
d__Bacteria;p__Proteobacteria;c__Alphaproteobacteria;o__Sphingomonadales;f__Sphingomonadaceae;__;__	16.0	24.0	0.0	8.0	0.0	0.0	0.0	0.0
d__Bacteria;p__Desulfobacterota;c__Desulfobacteria;o__Desulfobacterales;f__Desulfosarcinaceae;__;__	689.0	1146.0	492.0	8.0	0.0	12.0	104.0	298.0
d__Bacteria;p__Desulfobacterota;c__Desulfobacteria;o__Desulfobacterales;f__Desulfosarcinaceae;g__SEEP-SRB1;s__uncultured_delta	40.0	56.0	13.0	0.0	0.0	0.0	0.0	0.0
d__Bacteria;p__Campilobacterota;c__Campylobacteria;o__Campylobacterales;f__Sulfurospirillaceae;g__Sulfurospirillum;s__uncultured_Epsilonproteobacteria	0.0	0.0	0.0	0.0	0.0	0.0	0.0	4.0
d__Bacteria;p__Proteobacteria;c__Gammaproteobacteria;o__Xanthomonadales;f__Xanthomonadaceae;g__uncultured;s__Luteimonas_sp.	0.0	9.0	0.0	0.0	0.0	0.0	0.0	0.0
d__Bacteria;p__Spirochaetota;c__Brevinematia;o__Brevinematales;f__Brevinemataceae;g__Brevinema;s__uncultured_bacterium	5.0	9.0	0.0	131.0	61.0	67.0	0.0	0.0
d__Bacteria;p__Proteobacteria;c__Alphaproteobacteria;o__Rickettsiales;f__Fokiniaceae;g__MD3-55;s__uncultured_bacterium	0.0	2.0	0.0	0.0	0.0	0.0	0.0	0.0
d__Bacteria;p__Proteobacteria;c__Alphaproteobacteria;o__Rickettsiales;f__Rickettsiales;g__Candidatus_Jidaibacter;__	0.0	0.0	0.0	0.0	0.0	4.0	2.0	0.0
d__Bacteria;p__Desulfobacterota;c__Desulfobacteria;o__Desulfobacterales;f__Desulfosarcinaceae;g__uncultured;__	200.0	473.0	86.0	80.0	45.0	31.0	0.0	82.0
d__Bacteria;p__Acidobacteriota;c__Subgroup_22;o__Subgroup_22;f__Subgroup_22;g__Subgroup_22;__	10.0	62.0	65.0	66.0	30.0	22.0	6.0	6.0
d__Bacteria;p__Verrucomicrobiota;c__Omnitrophia;o__Omnitrophales;f__koll11;g__koll11;__	0.0	14.0	0.0	0.0	0.0	0.0	0.0	0.0
d__Bacteria;p__Verrucomicrobiota;c__Omnitrophia;o__Omnitrophales;f__Omnitrophales;g__Omnitrophales;s__uncultured_bacterium	9.0	0.0	3.0	28.0	13.0	0.0	4.0	4.0
d__Bacteria;p__Elusimicrobiota;c__Lineage_IIa;o__Lineage_IIa;f__Lineage_IIa;g__Lineage_IIa;__	0.0	0.0	0.0	0.0	8.0	0.0	0.0	0.0
d__Bacteria;p__Verrucomicrobiota;c__Verrucomicrobiae;o__Opitutales;f__Puniceicoccaceae;g__Lentimonas;s__uncultured_bacterium	6.0	0.0	0.0	0.0	0.0	0.0	0.0	0.0
d__Bacteria;p__Verrucomicrobiota;c__Omnitrophia;o__Omnitrophales;f__Omnitrophaceae;g__Candidatus_Omnitrophus;s__uncultured_Verrucomicrobia	0.0	0.0	0.0	6.0	0.0	0.0	0.0	0.0
d__Bacteria;p__Elusimicrobiota;c__Elusimicrobia;o__Lineage_IV;f__Lineage_IV;g__Lineage_IV;s__uncultured_Thermoanaerobacteraceae	0.0	0.0	0.0	7.0	16.0	3.0	0.0	0.0
d__Bacteria;p__Acidobacteriota;c__Aminicenantia;o__Aminicenantales;f__Aminicenantales;g__Aminicenantales;s__uncultured_microorganism	0.0	0.0	0.0	11.0	11.0	5.0	6.0	0.0
d__Bacteria;p__Verrucomicrobiota;c__Verrucomicrobiae;o__Opitutales;f__Puniceicoccaceae;g__Verruc-01;s__Puniceicoccales_bacterium	4.0	0.0	0.0	0.0	0.0	0.0	0.0	0.0
d__Bacteria;p__Verrucomicrobiota;c__Verrucomicrobiae;o__Opitutales;f__Puniceicoccaceae;g__Verruc-01;s__uncultured_Verrucomicrobiae	0.0	23.0	0.0	3.0	0.0	0.0	0.0	8.0
d__Bacteria;p__Bacteroidota;c__Kryptonia;o__Kryptoniales;f__BSV26;g__BSV26;s__uncultured_bacterium	898.0	1075.0	1201.0	4727.0	3897.0	3346.0	510.0	379.0
d__Bacteria;p__Verrucomicrobiota;c__Omnitrophia;o__Omnitrophales;f__Omnitrophaceae;g__Candidatus_Omnitrophus;s__Candidatus_Omnitrophica	0.0	0.0	0.0	0.0	0.0	4.0	0.0	0.0
d__Bacteria;p__Verrucomicrobiota;c__Omnitrophia;o__Omnitrophales;f__Omnitrophales;g__Omnitrophales;s__uncultured_Omnitrophica	0.0	0.0	12.0	0.0	0.0	0.0	0.0	0.0
d__Bacteria;p__Verrucomicrobiota;c__Omnitrophia;o__Omnitrophales;f__Omnitrophales;g__Omnitrophales;s__Candidatus_Omnitrophica	0.0	0.0	0.0	2.0	0.0	0.0	0.0	0.0
d__Bacteria;p__Planctomycetota;c__Phycisphaerae;o__Tepidisphaerales;f__CPla-3_termite_group;g__CPla-3_termite_group;s__metagenome	0.0	0.0	0.0	0.0	11.0	0.0	0.0	4.0
d__Bacteria;p__Planctomycetota;c__Phycisphaerae;o__Tepidisphaerales;f__WD2101_soil_group;g__WD2101_soil_group;s__uncultured_bacterium	0.0	7.0	0.0	14.0	9.0	27.0	4.0	0.0
d__Bacteria;p__Planctomycetota;c__Phycisphaerae;o__Tepidisphaerales;f__WD2101_soil_group;g__WD2101_soil_group;__	2.0	0.0	0.0	19.0	15.0	15.0	8.0	0.0
d__Bacteria;p__Verrucomicrobiota;c__Chlamydiae;o__Chlamydiales;f__Parachlamydiaceae;g__Neochlamydia;s__uncultured_bacterium	0.0	0.0	14.0	26.0	15.0	13.0	19.0	0.0
d__Bacteria;p__Verrucomicrobiota;c__Chlamydiae;o__Chlamydiales;f__Parachlamydiaceae;g__Neochlamydia;s__metagenome	0.0	0.0	0.0	15.0	27.0	8.0	0.0	0.0
d__Bacteria;p__Verrucomicrobiota;c__Chlamydiae;o__Chlamydiales;f__Parachlamydiaceae;g__Neochlamydia;__	6.0	0.0	0.0	6.0	0.0	0.0	0.0	0.0
d__Bacteria;p__Bacteroidota;c__Bacteroidia;o__Bacteroidales;f__Rikenellaceae;g__Rikenellaceae_RC9_gut_group;s__uncultured_Bacteroidales	0.0	0.0	0.0	0.0	5.0	0.0	10.0	0.0
d__Bacteria;p__Chloroflexi;c__AD3;o__AD3;f__AD3;g__AD3;s__uncultured_bacterium	0.0	0.0	0.0	0.0	25.0	0.0	0.0	0.0
d__Bacteria;p__Chloroflexi;c__AD3;o__AD3;f__AD3;g__AD3;s__uncultured_Thermoflavimicrobium	0.0	20.0	0.0	0.0	0.0	0.0	0.0	5.0
d__Bacteria;p__Patescibacteria;c__Parcubacteria;o__Candidatus_Nealsonbacteria;f__Candidatus_Nealsonbacteria;g__Candidatus_Nealsonbacteria;s__uncultured_bacterium	3.0	0.0	0.0	0.0	0.0	0.0	0.0	0.0
d__Bacteria;p__Bacteroidota;c__Bacteroidia;o__Bacteroidales;f__Rikenellaceae;g__M2PB4-61_termite_group;s__uncultured_Bacteroidales	0.0	0.0	0.0	2.0	0.0	0.0	0.0	0.0
d__Bacteria;p__Firmicutes;c__Bacilli;o__Lactobacillales;f__Lactobacillaceae;g__Lactobacillus;__	182.0	2075.0	645.0	476.0	720.0	826.0	663.0	1063.0
d__Bacteria;p__Chloroflexi;c__Anaerolineae;o__Anaerolineales;f__Anaerolineaceae;g__uncultured;s__uncultured_Anaerolineaceae	0.0	36.0	8.0	23.0	19.0	8.0	9.0	0.0
d__Bacteria;p__Chloroflexi;c__Anaerolineae;o__Anaerolineales;f__Anaerolineaceae;g__uncultured;s__uncultured_Bellilinea	99.0	90.0	135.0	445.0	784.0	394.0	58.0	52.0
d__Bacteria;p__Chloroflexi;c__Anaerolineae;o__Anaerolineales;f__Anaerolineaceae;g__uncultured;s__uncultured_marine	169.0	140.0	115.0	0.0	0.0	0.0	14.0	38.0
d__Bacteria;p__Chloroflexi;c__Anaerolineae;__;__;__;__	26.0	39.0	21.0	64.0	116.0	24.0	16.0	11.0
d__Bacteria;p__Chloroflexi;c__Anaerolineae;o__Anaerolineales;f__Anaerolineaceae;g__RBG-16-58-14;s__uncultured_bacterium	194.0	102.0	93.0	138.0	160.0	196.0	73.0	50.0
d__Bacteria;p__Chloroflexi;c__Anaerolineae;o__Anaerolineales;f__Anaerolineaceae;g__uncultured;s__uncultured_hydrocarbon	99.0	110.0	72.0	0.0	0.0	0.0	0.0	23.0
d__Bacteria;p__Chloroflexi;c__Anaerolineae;o__Anaerolineales;f__Anaerolineaceae;__;__	491.0	477.0	439.0	1605.0	1629.0	1292.0	305.0	204.0
d__Bacteria;p__Chloroflexi;c__Anaerolineae;o__Anaerolineales;f__Anaerolineaceae;g__RBG-16-58-14;s__uncultured_Chloroflexi	238.0	184.0	229.0	1172.0	885.0	783.0	190.0	122.0
d__Bacteria;p__Chloroflexi;c__Anaerolineae;o__Anaerolineales;f__Anaerolineaceae;g__RBG-16-58-14;__	42.0	46.0	42.0	241.0	224.0	69.0	0.0	0.0
d__Bacteria;p__Patescibacteria;c__ABY1;o__Candidatus_Uhrbacteria;f__Candidatus_Uhrbacteria;g__Candidatus_Uhrbacteria;s__uncultured_bacterium	0.0	4.0	0.0	0.0	0.0	0.0	0.0	0.0
d__Bacteria;p__Firmicutes;c__Bacilli;o__RF39;f__RF39;g__RF39;s__uncultured_bacterium	0.0	4.0	5.0	0.0	0.0	0.0	6.0	6.0
d__Bacteria;p__Firmicutes;c__Clostridia;o__Peptostreptococcales-Tissierellales;f__Peptostreptococcaceae;g__Filifactor;s__Filifactor_alocis	0.0	0.0	0.0	0.0	0.0	9.0	0.0	0.0
d__Bacteria;p__Cyanobacteria;c__Cyanobacteriia;o__Chloroplast;f__Chloroplast;g__Chloroplast;__	117.0	345.0	38.0	229.0	72.0	68.0	48.0	188.0
d__Bacteria;p__WPS-2;c__WPS-2;o__WPS-2;f__WPS-2;g__WPS-2;s__bacterium_ADurb.Bin236	0.0	0.0	4.0	0.0	0.0	0.0	0.0	0.0
d__Bacteria;p__Patescibacteria;c__Saccharimonadia;o__Saccharimonadales;f__Saccharimonadales;g__Saccharimonadales;s__uncultured_soil	2.0	0.0	0.0	0.0	0.0	0.0	0.0	0.0
d__Bacteria;p__WS2;c__WS2;o__WS2;f__WS2;g__WS2;__	0.0	8.0	0.0	4.0	0.0	0.0	0.0	0.0
d__Bacteria;p__WS2;c__WS2;o__WS2;f__WS2;g__WS2;s__uncultured_Firmicutes	0.0	0.0	0.0	0.0	3.0	3.0	0.0	0.0
d__Bacteria;p__Deinococcota;c__Deinococci;o__Deinococcales;f__Trueperaceae;g__Truepera;s__uncultured_bacterium	0.0	6.0	0.0	0.0	0.0	0.0	0.0	0.0
d__Bacteria;p__Chloroflexi;c__Dehalococcoidia;o__FS117-23B-02;f__FS117-23B-02;g__FS117-23B-02;s__uncultured_prokaryote	15.0	0.0	17.0	0.0	0.0	0.0	0.0	10.0
d__Bacteria;p__Firmicutes;c__Clostridia;o__Peptostreptococcales-Tissierellales;__;__;__	0.0	9.0	6.0	0.0	0.0	0.0	0.0	0.0
d__Bacteria;p__Firmicutes;c__Clostridia;o__Peptostreptococcales-Tissierellales;f__Fusibacteraceae;g__Fusibacter;s__uncultured_bacterium	12.0	10.0	0.0	0.0	0.0	0.0	0.0	0.0
d__Bacteria;p__Firmicutes;__;__;__;__;__	6.0	27.0	21.0	32.0	4.0	3.0	3.0	0.0
d__Bacteria;p__Patescibacteria;c__Parcubacteria;o__Candidatus_Azambacteria;f__Candidatus_Azambacteria;g__Candidatus_Azambacteria;s__uncultured_bacterium	0.0	0.0	0.0	5.0	0.0	0.0	0.0	0.0
d__Bacteria;p__Patescibacteria;c__Parcubacteria;o__Candidatus_Azambacteria;f__Candidatus_Azambacteria;g__Candidatus_Azambacteria;__	0.0	0.0	0.0	0.0	5.0	0.0	0.0	0.0
d__Bacteria;p__Bacteroidota;c__Bacteroidia;o__Chitinophagales;f__Saprospiraceae;g__Lewinella;s__uncultured_marine	0.0	5.0	0.0	0.0	0.0	0.0	0.0	0.0
d__Bacteria;p__Bacteroidota;c__Bacteroidia;o__Chitinophagales;f__Saprospiraceae;g__uncultured;s__uncultured_Sphingobacteriales	16.0	33.0	0.0	0.0	0.0	0.0	0.0	0.0
d__Bacteria;p__Bacteroidota;c__Bacteroidia;o__Chitinophagales;f__Saprospiraceae;g__uncultured;s__uncultured_bacterium	7.0	52.0	0.0	0.0	0.0	0.0	0.0	0.0
d__Bacteria;p__Bacteroidota;c__Bacteroidia;o__Chitinophagales;f__Saprospiraceae;__;__	15.0	30.0	0.0	0.0	0.0	0.0	0.0	14.0
d__Bacteria;p__Bacteroidota;c__Bacteroidia;o__Chitinophagales;f__Saprospiraceae;g__Phaeodactylibacter;__	0.0	2.0	0.0	0.0	0.0	0.0	0.0	0.0
d__Bacteria;p__Bacteroidota;c__Bacteroidia;o__Chitinophagales;f__Saprospiraceae;g__Phaeodactylibacter;s__uncultured_Bacteroidetes	0.0	21.0	0.0	0.0	0.0	0.0	0.0	0.0
d__Bacteria;p__Bacteroidota;c__Bacteroidia;o__Chitinophagales;f__Saprospiraceae;g__Phaeodactylibacter;s__uncultured_bacterium	17.0	15.0	0.0	0.0	0.0	0.0	0.0	5.0
d__Bacteria;p__Bacteroidota;c__Bacteroidia;o__Chitinophagales;f__Saprospiraceae;g__Lewinella;__	0.0	25.0	0.0	0.0	0.0	0.0	0.0	15.0
d__Bacteria;p__Bacteroidota;c__Bacteroidia;o__Chitinophagales;f__Saprospiraceae;g__uncultured;s__uncultured_Devosia	0.0	0.0	0.0	7.0	32.0	6.0	0.0	7.0
d__Bacteria;p__Bacteroidota;c__Bacteroidia;o__Chitinophagales;f__Saprospiraceae;g__Lewinella;s__Cladosiphon_okamuranus	6.0	0.0	0.0	0.0	0.0	0.0	0.0	0.0
d__Bacteria;p__Bacteroidota;c__Bacteroidia;o__Chitinophagales;f__Saprospiraceae;g__Portibacter;__	0.0	6.0	0.0	0.0	0.0	0.0	0.0	0.0
d__Bacteria;p__Firmicutes;c__Bacilli;o__Erysipelotrichales;f__Erysipelatoclostridiaceae;g__Coprobacillus;s__Coprobacillus_cateniformis	0.0	4.0	0.0	0.0	0.0	0.0	0.0	0.0
d__Bacteria;p__Firmicutes;c__Bacilli;o__Erysipelotrichales;f__Erysipelatoclostridiaceae;g__Erysipelatoclostridium;s__Massiliomicrobiota_timonensis	0.0	6.0	0.0	0.0	0.0	0.0	0.0	0.0
d__Bacteria;p__Firmicutes;c__Bacilli;o__Erysipelotrichales;f__Erysipelatoclostridiaceae;g__Erysipelatoclostridium;s__unidentified	0.0	4.0	0.0	0.0	0.0	0.0	0.0	0.0
d__Bacteria;p__Firmicutes;c__Bacilli;o__Erysipelotrichales;f__Erysipelatoclostridiaceae;g__Erysipelotrichaceae_UCG-002;s__uncultured_bacterium	0.0	0.0	0.0	0.0	4.0	13.0	0.0	0.0
d__Bacteria;p__Cyanobacteria;c__Cyanobacteriia;o__Cyanobacteriales;f__Cyanobacteriaceae;g__Cyanobacterium_CLg1;__	10.0	16.0	0.0	0.0	0.0	0.0	0.0	0.0
d__Bacteria;p__Cyanobacteria;c__Cyanobacteriia;o__Cyanobacteriales;f__Cyanobacteriaceae;g__uncultured;s__uncultured_bacterium	0.0	11.0	0.0	0.0	0.0	0.0	0.0	0.0
d__Bacteria;p__Actinobacteriota;c__Thermoleophilia;o__Solirubrobacterales;f__Solirubrobacteraceae;g__uncultured;s__Colobanthus_quitensis	0.0	3.0	0.0	0.0	0.0	0.0	0.0	0.0
d__Bacteria;p__Patescibacteria;c__Parcubacteria;o__Parcubacteria;f__Parcubacteria;g__Parcubacteria;s__uncultured_bacterium	14.0	0.0	4.0	32.0	14.0	0.0	0.0	3.0
d__Bacteria;p__Patescibacteria;c__Parcubacteria;o__Parcubacteria;f__Parcubacteria;g__Parcubacteria;__	0.0	0.0	0.0	22.0	0.0	0.0	0.0	0.0
d__Bacteria;p__Patescibacteria;c__Gracilibacteria;o__Candidatus_Peregrinibacteria;f__Candidatus_Peregrinibacteria;g__Candidatus_Peregrinibacteria;s__uncultured_bacterium	0.0	0.0	0.0	6.0	3.0	0.0	0.0	0.0
d__Bacteria;p__Patescibacteria;c__ABY1;o__Candidatus_Kerfeldbacteria;f__Candidatus_Kerfeldbacteria;g__Candidatus_Kerfeldbacteria;s__uncultured_bacterium	5.0	3.0	0.0	22.0	27.0	6.0	0.0	0.0
d__Bacteria;p__Patescibacteria;c__Parcubacteria;o__Candidatus_Campbellbacteria;f__Candidatus_Campbellbacteria;g__Candidatus_Campbellbacteria;s__Candidatus_Campbellbacteria	0.0	2.0	0.0	0.0	0.0	0.0	0.0	0.0
d__Bacteria;p__Patescibacteria;c__Gracilibacteria;o__Gracilibacteria;f__Gracilibacteria;g__Gracilibacteria;s__uncultured_Microgenomates	0.0	0.0	0.0	0.0	0.0	6.0	0.0	0.0
d__Bacteria;p__Firmicutes;c__Bacilli;o__Erysipelotrichales;f__Erysipelotrichaceae;g__[Clostridium]_innocuum_group;__	0.0	16.0	0.0	8.0	19.0	21.0	0.0	6.0
d__Bacteria;p__Patescibacteria;c__Parcubacteria;o__Parcubacteria;f__Parcubacteria;g__Parcubacteria;s__uncultured_Parcubacteria	0.0	0.0	0.0	3.0	0.0	0.0	0.0	0.0
d__Bacteria;p__Patescibacteria;c__Parcubacteria;o__Candidatus_Zambryskibacteria;f__Candidatus_Zambryskibacteria;g__Candidatus_Zambryskibacteria;s__Parcubacteria_group	0.0	0.0	0.0	9.0	14.0	0.0	0.0	0.0
d__Bacteria;p__Bacteroidota;c__Bacteroidia;o__Flavobacteriales;f__Crocinitomicaceae;g__Brumimicrobium;s__uncultured_Bacteroidetes	0.0	0.0	3.0	0.0	0.0	0.0	0.0	0.0
d__Bacteria;p__Bacteroidota;c__Bacteroidia;o__Flavobacteriales;f__Crocinitomicaceae;g__Fluviicola;__	16.0	0.0	0.0	10.0	0.0	0.0	0.0	0.0
d__Bacteria;p__Bacteroidota;c__Bacteroidia;o__Flavobacteriales;f__Flavobacteriaceae;__;__	0.0	40.0	0.0	53.0	0.0	5.0	0.0	0.0
d__Bacteria;p__Bacteroidota;c__Bacteroidia;o__Flavobacteriales;f__Flavobacteriaceae;g__Robiginitalea;s__uncultured_bacterium	38.0	82.0	19.0	0.0	0.0	0.0	0.0	28.0
d__Bacteria;p__Bacteroidota;c__Bacteroidia;o__Flavobacteriales;f__Flavobacteriaceae;g__Robiginitalea;s__bacterium_AMSU	10.0	0.0	0.0	0.0	0.0	0.0	0.0	0.0
d__Bacteria;p__Bacteroidota;c__Bacteroidia;o__Flavobacteriales;f__Flavobacteriaceae;g__NS4_marine_group;__	0.0	0.0	0.0	9.0	0.0	0.0	0.0	0.0
d__Bacteria;p__Bacteroidota;c__Bacteroidia;o__Flavobacteriales;f__Flavobacteriaceae;g__Flavobacteriaceae;s__Robertkochia_marina	17.0	56.0	0.0	0.0	0.0	0.0	0.0	12.0
d__Bacteria;p__Bacteroidota;c__Bacteroidia;o__Flavobacteriales;f__Flavobacteriaceae;g__Flavobacterium;__	0.0	0.0	0.0	0.0	4.0	5.0	0.0	0.0
d__Bacteria;p__Bacteroidota;c__Bacteroidia;o__Flavobacteriales;f__Flavobacteriaceae;g__Aequorivita;__	0.0	0.0	0.0	0.0	0.0	3.0	0.0	0.0
d__Bacteria;p__Bacteroidota;c__Bacteroidia;o__Flavobacteriales;f__Flavobacteriaceae;g__Actibacter;__	11.0	34.0	6.0	0.0	0.0	0.0	0.0	14.0
d__Bacteria;p__Bacteroidota;c__Bacteroidia;o__Flavobacteriales;f__Flavobacteriaceae;g__Ulvibacter;s__uncultured_marine	0.0	0.0	4.0	0.0	0.0	0.0	0.0	0.0
d__Bacteria;p__Bacteroidota;c__Bacteroidia;o__Flavobacteriales;f__Flavobacteriaceae;g__uncultured;__	0.0	0.0	0.0	6.0	0.0	0.0	0.0	0.0
d__Bacteria;p__Bacteroidota;c__Bacteroidia;o__Flavobacteriales;f__Flavobacteriaceae;g__Salinimicrobium;__	0.0	0.0	0.0	0.0	0.0	2.0	0.0	0.0
d__Bacteria;p__Bacteroidota;c__Bacteroidia;o__Flavobacteriales;f__Flavobacteriaceae;g__Gramella;__	0.0	7.0	0.0	0.0	0.0	0.0	0.0	0.0
d__Bacteria;p__Bacteroidota;c__Bacteroidia;o__Flavobacteriales;f__Flavobacteriaceae;g__NS5_marine_group;__	0.0	6.0	0.0	83.0	0.0	0.0	0.0	0.0
d__Bacteria;p__Bacteroidota;c__Bacteroidia;o__Flavobacteriales;f__Flavobacteriaceae;g__uncultured;s__Flavobacteriaceae_bacterium	0.0	0.0	0.0	0.0	0.0	0.0	5.0	0.0
d__Bacteria;p__Bacteroidota;c__Bacteroidia;o__Flavobacteriales;f__Flavobacteriaceae;g__Hoppeia;s__uncultured_bacterium	0.0	13.0	0.0	0.0	0.0	0.0	0.0	12.0
d__Bacteria;p__Bacteroidota;c__Bacteroidia;o__Flavobacteriales;f__Flavobacteriaceae;g__Aquibacter;s__uncultured_bacterium	0.0	0.0	0.0	11.0	0.0	0.0	0.0	0.0
d__Bacteria;p__Bacteroidota;c__Bacteroidia;o__Flavobacteriales;f__Flavobacteriaceae;g__Flavobacterium;s__Flavobacterium_anhuiense	0.0	0.0	0.0	0.0	9.0	4.0	3.0	0.0
d__Bacteria;p__Firmicutes;c__Clostridia;o__Clostridia_vadinBB60_group;f__Clostridia_vadinBB60_group;g__Clostridia_vadinBB60_group;s__uncultured_bacterium	0.0	6.0	0.0	10.0	36.0	0.0	0.0	15.0
d__Bacteria;p__Firmicutes;c__Clostridia;o__Clostridiales;f__uncultured;g__uncultured;s__uncultured_bacterium	0.0	0.0	0.0	0.0	0.0	10.0	0.0	0.0
d__Bacteria;p__Firmicutes;c__Clostridia;o__Clostridia_vadinBB60_group;f__Clostridia_vadinBB60_group;g__Clostridia_vadinBB60_group;s__unidentified	0.0	6.0	0.0	0.0	0.0	0.0	0.0	0.0
d__Bacteria;p__Firmicutes;c__Clostridia;o__Clostridia_vadinBB60_group;f__Clostridia_vadinBB60_group;g__Clostridia_vadinBB60_group;s__gut_metagenome	0.0	3.0	0.0	0.0	0.0	0.0	0.0	0.0
d__Bacteria;p__Cyanobacteria;c__Cyanobacteriia;o__Cyanobacteriales;f__Nostocaceae;__;__	0.0	0.0	0.0	7.0	0.0	6.0	0.0	0.0
d__Bacteria;p__Cyanobacteria;c__Cyanobacteriia;o__Cyanobacteriales;f__Nostocaceae;g__Nostoc_PCC-7107;s__Nostoc_sp.	0.0	0.0	0.0	0.0	6.0	0.0	0.0	0.0
d__Bacteria;p__Cyanobacteria;c__Cyanobacteriia;o__Chloroplast;f__Chloroplast;g__Chloroplast;s__Staurastrum_punctulatum	0.0	0.0	0.0	10.0	0.0	0.0	0.0	0.0
d__Bacteria;p__Firmicutes;c__Bacilli;o__Erysipelotrichales;f__Erysipelotrichaceae;g__Ileibacterium;s__Ileibacterium_valens	25.0	47.0	34.0	4.0	22.0	10.0	0.0	15.0
d__Bacteria;p__Firmicutes;c__Bacilli;o__Erysipelotrichales;f__Erysipelotrichaceae;g__Dubosiella;s__Dubosiella_newyorkensis	0.0	16.0	3.0	0.0	0.0	5.0	0.0	5.0
d__Bacteria;p__Firmicutes;c__Bacilli;o__Erysipelotrichales;f__Erysipelotrichaceae;g__Allobaculum;s__uncultured_bacterium	8.0	53.0	23.0	23.0	16.0	25.0	21.0	36.0
d__Bacteria;p__Firmicutes;c__Bacilli;o__Erysipelotrichales;f__Erysipelotrichaceae;g__Faecalibaculum;s__uncultured_bacterium	60.0	340.0	132.0	55.0	141.0	141.0	115.0	216.0
d__Bacteria;p__Firmicutes;c__Bacilli;o__Erysipelotrichales;f__Erysipelotrichaceae;g__uncultured;s__uncultured_Allobaculum	0.0	10.0	16.0	0.0	12.0	0.0	12.0	7.0
d__Bacteria;p__Firmicutes;c__Bacilli;o__Erysipelotrichales;f__Erysipelotrichaceae;g__Dubosiella;s__uncultured_bacterium	0.0	142.0	57.0	41.0	47.0	63.0	83.0	127.0
d__Bacteria;p__Firmicutes;c__Bacilli;o__Erysipelotrichales;f__Erysipelotrichaceae;g__Holdemanella;s__uncultured_bacterium	0.0	23.0	6.0	8.0	0.0	10.0	8.0	26.0
d__Bacteria;p__Patescibacteria;c__Parcubacteria;o__Candidatus_Vogelbacteria;f__Candidatus_Vogelbacteria;g__Candidatus_Vogelbacteria;__	0.0	2.0	0.0	3.0	3.0	2.0	0.0	0.0
d__Bacteria;p__Patescibacteria;c__Parcubacteria;o__Candidatus_Yanofskybacteria;f__Candidatus_Yanofskybacteria;g__Candidatus_Yanofskybacteria;s__Candidatus_Yanofskybacteria	0.0	0.0	0.0	7.0	30.0	0.0	0.0	0.0
d__Bacteria;p__Chloroflexi;c__Anaerolineae;o__SBR1031;f__A4b;g__A4b;s__uncultured_organism	184.0	106.0	103.0	0.0	0.0	0.0	18.0	25.0
d__Bacteria;p__Patescibacteria;c__CPR2;o__CPR2;f__CPR2;g__CPR2;s__uncultured_bacterium	0.0	0.0	0.0	8.0	9.0	0.0	0.0	0.0
d__Bacteria;p__Patescibacteria;c__Saccharimonadia;o__Saccharimonadales;f__LWQ8;g__LWQ8;s__uncultured_bacterium	0.0	0.0	12.0	0.0	4.0	3.0	10.0	0.0
d__Bacteria;p__Patescibacteria;c__Saccharimonadia;o__Saccharimonadales;f__WWH38;g__WWH38;s__uncultured_bacterium	0.0	0.0	0.0	3.0	0.0	0.0	0.0	0.0
d__Bacteria;p__Patescibacteria;c__Saccharimonadia;o__Saccharimonadales;f__LWQ8;g__LWQ8;__	0.0	0.0	0.0	0.0	0.0	0.0	0.0	5.0
d__Bacteria;p__Patescibacteria;c__Saccharimonadia;o__Saccharimonadales;f__Saccharimonadales;g__Saccharimonadales;s__uncultured_bacterium	0.0	3.0	0.0	6.0	0.0	0.0	0.0	0.0
d__Bacteria;p__Patescibacteria;c__Saccharimonadia;o__Saccharimonadales;f__Saccharimonadales;g__Saccharimonadales;s__uncultured_organism	0.0	6.0	0.0	0.0	0.0	0.0	0.0	0.0
d__Bacteria;p__Chloroflexi;__;__;__;__;__	37.0	17.0	24.0	118.0	101.0	22.0	12.0	0.0
d__Bacteria;p__Chloroflexi;c__Anaerolineae;o__Ardenticatenales;f__uncultured;g__uncultured;s__uncultured_bacterium	24.0	54.0	17.0	0.0	0.0	0.0	0.0	0.0
d__Bacteria;p__Chloroflexi;c__Dehalococcoidia;o__FW22;f__FW22;g__FW22;s__uncultured_bacterium	240.0	172.0	290.0	78.0	45.0	53.0	77.0	37.0
d__Bacteria;p__Chloroflexi;c__Dehalococcoidia;o__FW22;f__FW22;g__FW22;s__uncultured_Chloroflexi	208.0	171.0	258.0	15.0	15.0	10.0	59.0	36.0
d__Bacteria;p__Chloroflexi;c__Anaerolineae;o__SBR1031;f__A4b;g__A4b;__	27.0	17.0	11.0	0.0	0.0	0.0	0.0	0.0
d__Bacteria;p__Patescibacteria;c__Parcubacteria;o__GWB1-42-6;f__GWB1-42-6;g__GWB1-42-6;s__uncultured_bacterium	6.0	2.0	0.0	16.0	5.0	3.0	0.0	0.0
d__Bacteria;p__Chloroflexi;c__Anaerolineae;o__RBG-13-54-9;f__RBG-13-54-9;g__RBG-13-54-9;s__uncultured_bacterium	255.0	227.0	236.0	844.0	732.0	2000.0	218.0	96.0
d__Bacteria;p__Chloroflexi;c__Dehalococcoidia;o__MSBL5;f__MSBL5;g__MSBL5;s__uncultured_bacterium	580.0	504.0	694.0	1260.0	1043.0	271.0	243.0	145.0
d__Bacteria;p__Chloroflexi;c__Dehalococcoidia;o__MSBL5;f__MSBL5;g__MSBL5;__	35.0	22.0	10.0	23.0	46.0	0.0	0.0	0.0
d__Bacteria;p__Acetothermia;c__Acetothermiia;o__Acetothermiia;f__Acetothermiia;g__Acetothermiia;s__uncultured_organism	0.0	0.0	6.0	0.0	0.0	0.0	0.0	0.0
d__Bacteria;p__Acetothermia;c__Acetothermiia;o__Acetothermiia;f__Acetothermiia;g__Acetothermiia;s__uncultured_bacterium	5.0	7.0	0.0	15.0	15.0	10.0	0.0	0.0
d__Bacteria;p__Chloroflexi;c__Dehalococcoidia;o__FS117-23B-02;f__FS117-23B-02;g__FS117-23B-02;s__uncultured_bacterium	37.0	36.0	46.0	91.0	49.0	20.0	12.0	0.0
d__Bacteria;p__Chloroflexi;c__Dehalococcoidia;o__FS117-23B-02;f__FS117-23B-02;g__FS117-23B-02;s__uncultured_Chloroflexi	0.0	57.0	36.0	0.0	0.0	0.0	0.0	0.0
d__Bacteria;p__Chloroflexi;c__Dehalococcoidia;o__FS117-23B-02;f__FS117-23B-02;g__FS117-23B-02;__	76.0	0.0	0.0	0.0	0.0	0.0	0.0	0.0
d__Bacteria;p__Patescibacteria;c__Parcubacteria;o__GWB1-42-6;f__GWB1-42-6;g__GWB1-42-6;s__uncultured_Parcubacteria	0.0	0.0	5.0	28.0	11.0	11.0	0.0	0.0
d__Bacteria;p__Firmicutes;c__Clostridia;o__Peptostreptococcales-Tissierellales;f__Peptostreptococcaceae;g__Tepidibacter;s__Tepidibacter_mesophilus	0.0	0.0	11.0	0.0	0.0	0.0	7.0	0.0
d__Bacteria;p__Patescibacteria;c__Parcubacteria;o__Parcubacteria;f__Parcubacteria;g__Parcubacteria;s__Parcubacteria_group	0.0	0.0	0.0	0.0	10.0	0.0	0.0	0.0
d__Bacteria;p__Firmicutes;c__Clostridia;o__Peptostreptococcales-Tissierellales;f__Peptostreptococcaceae;g__Romboutsia;__	25.0	120.0	51.0	99.0	103.0	40.0	57.0	37.0
d__Bacteria;p__Firmicutes;c__Clostridia;o__Peptostreptococcales-Tissierellales;f__Peptostreptococcaceae;g__Paraclostridium;__	25.0	11.0	39.0	18.0	17.0	0.0	21.0	0.0
d__Bacteria;p__Firmicutes;c__Clostridia;o__Peptostreptococcales-Tissierellales;f__Peptostreptococcaceae;__;__	0.0	0.0	0.0	0.0	0.0	22.0	0.0	0.0
d__Bacteria;p__Chloroflexi;c__Anaerolineae;o__SBR1031;f__SBR1031;g__SBR1031;__	1122.0	774.0	541.0	25.0	27.0	49.0	98.0	151.0
d__Bacteria;p__Firmicutes;c__Clostridia;o__Oscillospirales;f__UCG-010;g__UCG-010;s__uncultured_bacterium	0.0	0.0	10.0	3.0	4.0	8.0	7.0	0.0
d__Bacteria;p__Chloroflexi;c__Dehalococcoidia;o__Dehalococcoidales;f__Dehalococcoidaceae;g__Dehalogenimonas;__	0.0	3.0	0.0	30.0	8.0	11.0	14.0	4.0
d__Bacteria;p__Firmicutes;c__Clostridia;o__Oscillospirales;f__Ruminococcaceae;g__Faecalibacterium;__	312.0	462.0	1505.0	470.0	557.0	1450.0	2164.0	325.0
d__Bacteria;p__Firmicutes;c__Clostridia;o__Lachnospirales;f__Lachnospiraceae;g__Lachnospiraceae_NK4A136_group;s__Clostridiales_bacterium	0.0	0.0	0.0	0.0	4.0	8.0	9.0	0.0
d__Bacteria;p__Firmicutes;c__Clostridia;o__Lachnospirales;f__Lachnospiraceae;g__Lachnospiraceae_NK4A136_group;__	189.0	225.0	685.0	198.0	239.0	599.0	482.0	140.0
d__Bacteria;p__Firmicutes;c__Clostridia;o__Lachnospirales;f__Lachnospiraceae;g__Lachnospiraceae_NK4A136_group;s__uncultured_bacterium	0.0	41.0	0.0	16.0	19.0	51.0	0.0	27.0
d__Bacteria;p__Firmicutes;c__Clostridia;o__Lachnospirales;f__Lachnospiraceae;g__Lachnospiraceae_UCG-010;s__uncultured_organism	8.0	7.0	29.0	15.0	14.0	37.0	31.0	0.0
d__Bacteria;p__Firmicutes;c__Clostridia;o__Lachnospirales;f__Lachnospiraceae;g__Anaerosporobacter;s__Caecibacterium_sporoformans	0.0	0.0	9.0	0.0	0.0	0.0	13.0	0.0
d__Bacteria;p__Firmicutes;c__Clostridia;o__Lachnospirales;f__Lachnospiraceae;g__Lachnospiraceae_UCG-010;s__uncultured_bacterium	0.0	0.0	13.0	0.0	0.0	0.0	0.0	0.0
d__Bacteria;p__Firmicutes;c__Clostridia;o__Lachnospirales;f__Lachnospiraceae;g__Tuzzerella;s__uncultured_bacterium	0.0	16.0	0.0	0.0	4.0	0.0	9.0	11.0
d__Bacteria;p__Firmicutes;c__Clostridia;o__Clostridia;f__Hungateiclostridiaceae;__;__	0.0	17.0	0.0	154.0	163.0	120.0	22.0	14.0
d__Bacteria;p__Firmicutes;c__Clostridia;o__Clostridia;f__Hungateiclostridiaceae;g__Ruminiclostridium;__	27.0	0.0	34.0	54.0	112.0	0.0	11.0	6.0
d__Bacteria;p__Firmicutes;c__Clostridia;o__Clostridia;f__Hungateiclostridiaceae;g__Ruminiclostridium;s__uncultured_bacterium	0.0	0.0	0.0	0.0	24.0	0.0	0.0	0.0
d__Bacteria;p__Caldisericota;c__Caldisericia;o__Caldisericales;f__LF045;g__LF045;s__uncultured_bacterium	0.0	0.0	0.0	18.0	13.0	10.0	0.0	3.0
d__Bacteria;p__Firmicutes;c__Clostridia;o__Lachnospirales;f__Lachnospiraceae;g__Tuzzerella;__	0.0	0.0	0.0	0.0	0.0	12.0	0.0	0.0
d__Bacteria;p__Caldisericota;c__Caldisericia;o__Caldisericales;f__LF045;g__LF045;s__metagenome	0.0	0.0	0.0	0.0	0.0	5.0	8.0	0.0
d__Bacteria;p__Firmicutes;c__Clostridia;o__Lachnospirales;f__Lachnospiraceae;g__Blautia;__	30.0	252.0	400.0	129.0	174.0	313.0	337.0	188.0
d__Bacteria;p__Firmicutes;c__Clostridia;o__Lachnospirales;f__Defluviitaleaceae;g__Defluviitaleaceae_UCG-011;s__uncultured_bacterium	0.0	0.0	0.0	0.0	0.0	4.0	0.0	0.0
d__Bacteria;p__Firmicutes;c__Clostridia;o__Lachnospirales;f__Lachnospiraceae;g__Anaerostipes;__	8.0	0.0	11.0	0.0	0.0	0.0	9.0	13.0
d__Bacteria;p__Bacteroidota;c__Bacteroidia;o__Chitinophagales;f__Saprospiraceae;g__uncultured;s__uncultured_Sphingobacterium	0.0	0.0	0.0	5.0	0.0	0.0	0.0	0.0
d__Bacteria;p__Fusobacteriota;c__Fusobacteriia;o__Fusobacteriales;f__Leptotrichiaceae;g__Leptotrichia;__	0.0	8.0	6.0	0.0	0.0	0.0	0.0	8.0
d__Bacteria;p__Firmicutes;c__Bacilli;o__Erysipelotrichales;f__Erysipelotrichaceae;g__Turicibacter;__	23.0	94.0	59.0	82.0	130.0	157.0	84.0	84.0
d__Bacteria;p__Patescibacteria;c__Berkelbacteria;o__Berkelbacteria;f__Berkelbacteria;g__Berkelbacteria;s__uncultured_bacterium	0.0	0.0	8.0	4.0	11.0	3.0	5.0	2.0
d__Bacteria;p__Actinobacteriota;c__Actinobacteria;o__Micrococcales;f__Microbacteriaceae;__;__	0.0	48.0	0.0	0.0	0.0	17.0	0.0	0.0
d__Bacteria;p__Actinobacteriota;c__Actinobacteria;o__Micrococcales;f__Micrococcaceae;g__Yaniella;s__uncultured_bacterium	0.0	9.0	0.0	0.0	0.0	0.0	0.0	0.0
d__Bacteria;p__Actinobacteriota;c__Actinobacteria;o__Micrococcales;f__Micrococcaceae;g__Micrococcus;__	7.0	11.0	49.0	28.0	24.0	36.0	50.0	25.0
d__Bacteria;p__Actinobacteriota;c__Actinobacteria;o__Micrococcales;f__Micrococcaceae;__;__	0.0	26.0	10.0	17.0	51.0	104.0	23.0	35.0
d__Bacteria;p__Actinobacteriota;c__Actinobacteria;o__Micrococcales;f__Microbacteriaceae;g__Microbacterium;__	0.0	0.0	0.0	0.0	0.0	0.0	4.0	2.0
d__Bacteria;p__Actinobacteriota;c__Actinobacteria;o__Bifidobacteriales;f__Bifidobacteriaceae;g__Gardnerella;s__Gardnerella_vaginalis	0.0	0.0	0.0	0.0	118.0	0.0	13.0	0.0
d__Bacteria;p__Actinobacteriota;c__Actinobacteria;o__Bifidobacteriales;f__Bifidobacteriaceae;g__Gardnerella;__	0.0	0.0	0.0	0.0	316.0	0.0	0.0	0.0
d__Bacteria;p__Firmicutes;c__Bacilli;o__Erysipelotrichales;f__Erysipelatoclostridiaceae;g__Erysipelotrichaceae_UCG-003;__	15.0	14.0	40.0	7.0	16.0	32.0	25.0	23.0
d__Bacteria;p__Firmicutes;c__Bacilli;o__Erysipelotrichales;f__Erysipelatoclostridiaceae;g__Erysipelatoclostridium;__	0.0	0.0	13.0	0.0	0.0	12.0	4.0	0.0
d__Bacteria;p__Firmicutes;c__Bacilli;o__Erysipelotrichales;f__Erysipelatoclostridiaceae;g__Erysipelatoclostridium;s__[Clostridium]_spiroforme	6.0	0.0	0.0	0.0	0.0	0.0	0.0	0.0
d__Bacteria;p__Chloroflexi;c__Dehalococcoidia;o__Sh765B-AG-111;f__Sh765B-AG-111;g__Sh765B-AG-111;__	34.0	48.0	39.0	0.0	0.0	0.0	19.0	0.0
d__Bacteria;p__Patescibacteria;c__Parcubacteria;o__Candidatus_Portnoybacteria;f__Candidatus_Portnoybacteria;g__Candidatus_Portnoybacteria;s__uncultured_deep-sea	0.0	0.0	0.0	4.0	0.0	0.0	0.0	0.0
d__Bacteria;p__Firmicutes;c__Clostridia;o__Peptostreptococcales-Tissierellales;f__Anaerovoracaceae;__;__	0.0	0.0	0.0	0.0	0.0	0.0	14.0	0.0
d__Bacteria;p__Firmicutes;c__Clostridia;o__Peptostreptococcales-Tissierellales;f__Anaerovoracaceae;g__S5-A14a;__	0.0	0.0	0.0	0.0	13.0	4.0	0.0	0.0
d__Bacteria;p__Firmicutes;c__Clostridia;o__Peptostreptococcales-Tissierellales;f__Anaerovoracaceae;g__Anaerovorax;s__uncultured_bacterium	0.0	0.0	0.0	0.0	14.0	10.0	0.0	0.0
d__Bacteria;p__Cyanobacteria;c__Sericytochromatia;o__Sericytochromatia;f__Sericytochromatia;g__Sericytochromatia;s__uncultured_bacterium	0.0	0.0	0.0	7.0	36.0	15.0	0.0	0.0
d__Bacteria;p__Firmicutes;c__Bacilli;o__Bacillales;f__Bacillaceae;g__Fictibacillus;__	0.0	0.0	0.0	0.0	16.0	0.0	0.0	0.0
d__Bacteria;p__Firmicutes;c__Bacilli;o__Bacillales;f__Bacillaceae;g__Bacillus;__	793.0	874.0	780.0	1468.0	1641.0	1231.0	396.0	393.0
d__Bacteria;p__Firmicutes;c__Bacilli;o__Staphylococcales;f__Staphylococcaceae;g__Jeotgalicoccus;__	5.0	28.0	12.0	0.0	0.0	0.0	0.0	7.0
d__Bacteria;p__Firmicutes;c__Bacilli;o__Staphylococcales;f__Staphylococcaceae;g__Macrococcus;s__uncultured_bacterium	0.0	0.0	0.0	0.0	0.0	10.0	0.0	0.0
d__Bacteria;p__Proteobacteria;c__Gammaproteobacteria;o__Enterobacterales;f__Enterobacteriaceae;g__Escherichia-Shigella;s__uncultured_Pantoea	0.0	0.0	0.0	0.0	0.0	0.0	0.0	5.0
d__Bacteria;p__Firmicutes;c__Bacilli;o__Staphylococcales;f__Staphylococcaceae;g__Staphylococcus;__	44.0	259.0	287.0	239.0	435.0	202.0	325.0	228.0
d__Bacteria;p__Patescibacteria;c__Parcubacteria;o__Candidatus_Jorgensenbacteria;f__Candidatus_Jorgensenbacteria;g__Candidatus_Jorgensenbacteria;s__Candidatus_Adlerbacteria	14.0	5.0	0.0	15.0	0.0	17.0	0.0	0.0
d__Bacteria;p__Cyanobacteria;c__Cyanobacteriia;o__Cyanobacteriales;f__Coleofasciculaceae;g__Coleofasciculus_PCC-7420;s__Coleofasciculus_chthonoplastes	0.0	4.0	0.0	0.0	0.0	0.0	0.0	0.0
d__Bacteria;p__Cyanobacteria;c__Cyanobacteriia;o__Cyanobacteriales;f__Microcystaceae;__;__	0.0	11.0	0.0	0.0	0.0	0.0	0.0	0.0
d__Bacteria;p__Patescibacteria;c__Gracilibacteria;o__Gracilibacteria;f__Gracilibacteria;g__Gracilibacteria;s__uncultured_bacterium	0.0	9.0	0.0	7.0	4.0	0.0	0.0	0.0
d__Bacteria;p__Firmicutes;c__Bacilli;o__Izemoplasmatales;f__Izemoplasmataceae;g__Izimaplasma;__	8.0	0.0	0.0	0.0	0.0	0.0	0.0	0.0
d__Bacteria;p__Firmicutes;c__Clostridia;o__Peptostreptococcales-Tissierellales;f__Anaerovoracaceae;g__Mogibacterium;__	0.0	0.0	0.0	0.0	15.0	0.0	0.0	0.0
d__Bacteria;p__Firmicutes;c__Bacilli;o__Mycoplasmatales;f__Mycoplasmataceae;g__Mycoplasma;s__uncultured_bacterium	0.0	13.0	8.0	0.0	16.0	6.0	9.0	14.0
d__Bacteria;p__Firmicutes;c__Bacilli;o__Mycoplasmatales;f__Mycoplasmataceae;g__Mycoplasma;__	2.0	24.0	6.0	0.0	7.0	6.0	5.0	9.0
d__Bacteria;p__Patescibacteria;c__Gracilibacteria;o__Gracilibacteria;f__Gracilibacteria;g__Gracilibacteria;s__uncultured_sediment	6.0	0.0	0.0	0.0	0.0	0.0	0.0	0.0
d__Bacteria;p__Firmicutes;c__Clostridia;o__Oscillospirales;f__Oscillospiraceae;g__NK4A214_group;__	0.0	0.0	89.0	36.0	42.0	45.0	63.0	11.0
d__Bacteria;p__Actinobacteriota;c__Actinobacteria;o__Bifidobacteriales;f__Bifidobacteriaceae;g__Bifidobacterium;__	0.0	133.0	2.0	33.0	30.0	21.0	5.0	71.0
d__Bacteria;p__Firmicutes;c__Clostridia;o__Peptostreptococcales-Tissierellales;f__Anaerovoracaceae;g__[Eubacterium]_brachy_group;__	0.0	0.0	0.0	0.0	6.0	0.0	0.0	0.0
d__Bacteria;p__Firmicutes;c__Bacilli;o__Erysipelotrichales;f__Erysipelotrichaceae;g__Holdemania;s__uncultured_bacterium	0.0	5.0	0.0	0.0	0.0	0.0	0.0	0.0
d__Bacteria;p__Firmicutes;c__Bacilli;o__Erysipelotrichales;f__Erysipelotrichaceae;g__Solobacterium;__	0.0	0.0	0.0	3.0	0.0	10.0	0.0	0.0
d__Bacteria;p__Firmicutes;c__Bacilli;o__Erysipelotrichales;f__Erysipelotrichaceae;g__Solobacterium;s__Solobacterium_moorei	0.0	6.0	9.0	0.0	0.0	0.0	5.0	9.0
d__Bacteria;p__Patescibacteria;c__Parcubacteria;o__Candidatus_Nomurabacteria;f__Candidatus_Nomurabacteria;g__Candidatus_Nomurabacteria;s__uncultured_Parcubacteria	0.0	0.0	0.0	0.0	6.0	0.0	0.0	0.0
d__Bacteria;p__Patescibacteria;c__Parcubacteria;o__Candidatus_Nomurabacteria;f__Candidatus_Nomurabacteria;g__Candidatus_Nomurabacteria;s__uncultured_soil	0.0	0.0	0.0	8.0	0.0	2.0	0.0	0.0
d__Bacteria;p__Firmicutes;c__Bacilli;o__Erysipelotrichales;f__Erysipelotrichaceae;g__ZOR0006;s__uncultured_bacterium	0.0	0.0	0.0	0.0	0.0	6.0	0.0	0.0
d__Bacteria;p__Fusobacteriota;c__Fusobacteriia;o__Fusobacteriales;f__Leptotrichiaceae;g__Sneathia;s__Sneathia_amnii	0.0	0.0	0.0	9.0	82.0	5.0	7.0	5.0
d__Bacteria;p__Firmicutes;c__Clostridia;o__Clostridia_UCG-014;f__Clostridia_UCG-014;g__Clostridia_UCG-014;s__unidentified	0.0	20.0	46.0	25.0	42.0	89.0	56.0	0.0
d__Bacteria;p__Firmicutes;c__Clostridia;o__Clostridia_UCG-014;f__Clostridia_UCG-014;g__Clostridia_UCG-014;__	22.0	38.0	56.0	32.0	51.0	74.0	37.0	40.0
d__Bacteria;p__Firmicutes;c__Clostridia;o__Clostridia_UCG-014;f__Clostridia_UCG-014;g__Clostridia_UCG-014;s__uncultured_bacterium	0.0	0.0	0.0	0.0	8.0	0.0	0.0	9.0
d__Bacteria;p__Bacteroidota;c__Bacteroidia;o__Flavobacteriales;f__Flavobacteriaceae;g__NS3a_marine_group;__	0.0	0.0	0.0	45.0	0.0	0.0	0.0	0.0
d__Bacteria;p__Bacteroidota;c__Bacteroidia;o__Bacteroidales;f__Porphyromonadaceae;g__Porphyromonas;s__unidentified	0.0	11.0	0.0	7.0	0.0	4.0	0.0	14.0
d__Bacteria;p__Bacteroidota;c__Bacteroidia;o__Bacteroidales;f__Porphyromonadaceae;g__Porphyromonas;s__Porphyromonas_asaccharolytica	0.0	0.0	0.0	0.0	21.0	6.0	0.0	0.0
d__Bacteria;p__Bacteroidota;c__Bacteroidia;o__Flavobacteriales;f__Flavobacteriaceae;g__Myroides;s__Myroides_odoratimimus	0.0	0.0	3.0	8.0	0.0	0.0	6.0	8.0
d__Bacteria;p__Bacteroidota;c__Bacteroidia;o__Flavobacteriales;f__Flavobacteriaceae;g__Myroides;__	0.0	0.0	0.0	0.0	0.0	0.0	0.0	6.0
d__Bacteria;p__Chloroflexi;c__Anaerolineae;o__SBR1031;f__SBR1031;g__SBR1031;s__uncultured_bacterium	449.0	444.0	250.0	9.0	38.0	102.0	23.0	139.0
d__Bacteria;p__Chloroflexi;c__Anaerolineae;o__SBR1031;f__SBR1031;g__SBR1031;s__anaerobic_digester	64.0	65.0	22.0	0.0	0.0	0.0	0.0	22.0
d__Bacteria;p__Chloroflexi;c__Anaerolineae;o__SBR1031;__;__;__	118.0	95.0	111.0	161.0	337.0	302.0	30.0	0.0
d__Bacteria;p__Bacteroidota;c__Bacteroidia;o__Bacteroidales;f__Muribaculaceae;g__Muribaculaceae;s__uncultured_bacterium	15.0	688.0	418.0	203.0	182.0	437.0	467.0	553.0
d__Archaea;p__Crenarchaeota;c__Bathyarchaeia;o__Bathyarchaeia;f__Bathyarchaeia;g__Bathyarchaeia;__	2722.0	1104.0	1389.0	966.0	1077.0	651.0	116.0	173.0
d__Bacteria;p__Bacteroidota;c__Bacteroidia;o__Bacteroidales;__;__;__	104.0	97.0	76.0	76.0	54.0	13.0	23.0	22.0
d__Bacteria;p__Chloroflexi;c__Dehalococcoidia;o__Dehalococcoidales;f__uncultured;g__uncultured;__	0.0	0.0	0.0	0.0	31.0	7.0	0.0	0.0
d__Bacteria;p__Chloroflexi;c__Anaerolineae;o__RBG-13-54-9;f__RBG-13-54-9;g__RBG-13-54-9;__	153.0	203.0	238.0	359.0	468.0	174.0	28.0	47.0
d__Bacteria;p__Chloroflexi;c__Anaerolineae;o__RBG-13-54-9;f__RBG-13-54-9;g__RBG-13-54-9;s__uncultured_Caldilineae	46.0	38.0	49.0	171.0	208.0	56.0	10.0	0.0
d__Bacteria;p__Chloroflexi;c__Anaerolineae;o__RBG-13-54-9;f__RBG-13-54-9;g__RBG-13-54-9;s__uncultured_Caldilineaceae	0.0	0.0	0.0	10.0	0.0	9.0	0.0	0.0
d__Bacteria;p__Chloroflexi;c__Anaerolineae;o__RBG-13-54-9;f__RBG-13-54-9;g__RBG-13-54-9;s__uncultured_Chloroflexi	25.0	19.0	32.0	50.0	81.0	30.0	37.0	0.0
d__Bacteria;p__Chloroflexi;c__Anaerolineae;o__RBG-13-54-9;f__RBG-13-54-9;g__RBG-13-54-9;s__uncultured_prokaryote	0.0	0.0	27.0	11.0	0.0	16.0	52.0	0.0
d__Bacteria;p__Chloroflexi;c__Anaerolineae;o__RBG-13-54-9;f__RBG-13-54-9;g__RBG-13-54-9;s__uncultured_Anaerolineaceae	9.0	0.0	0.0	0.0	0.0	16.0	0.0	0.0
d__Bacteria;p__Chloroflexi;c__Anaerolineae;o__uncultured;f__uncultured;g__uncultured;s__uncultured_bacterium	124.0	120.0	95.0	0.0	0.0	0.0	0.0	13.0
d__Bacteria;p__Chloroflexi;c__Anaerolineae;o__uncultured;f__uncultured;g__uncultured;__	398.0	345.0	255.0	0.0	4.0	0.0	44.0	11.0
d__Bacteria;p__Chloroflexi;c__Anaerolineae;o__Anaerolineales;f__Anaerolineaceae;g__uncultured;s__uncultured_prokaryote	13.0	43.0	23.0	116.0	33.0	17.0	21.0	28.0
d__Bacteria;p__Chloroflexi;c__Anaerolineae;o__Anaerolineales;f__Anaerolineaceae;g__uncultured;s__uncultured_soil	61.0	93.0	47.0	166.0	348.0	154.0	45.0	46.0
d__Bacteria;p__Chloroflexi;c__Anaerolineae;o__Anaerolineales;f__Anaerolineaceae;g__uncultured;s__uncultured_bacterium	39.0	136.0	45.0	78.0	93.0	0.0	7.0	39.0
d__Bacteria;p__Chloroflexi;c__Anaerolineae;o__Anaerolineales;f__Anaerolineaceae;g__UTCFX1;__	19.0	20.0	22.0	53.0	45.0	62.0	0.0	0.0
d__Bacteria;p__Chloroflexi;c__Anaerolineae;o__Anaerolineales;f__Anaerolineaceae;g__UTCFX1;s__uncultured_Chloroflexi	0.0	0.0	0.0	0.0	28.0	0.0	0.0	0.0
d__Bacteria;p__Chloroflexi;c__Anaerolineae;o__Anaerolineales;f__Anaerolineaceae;g__Leptolinea;s__uncultured_soil	22.0	26.0	54.0	132.0	155.0	174.0	32.0	0.0
d__Bacteria;p__Chloroflexi;c__Dehalococcoidia;o__GIF3;f__GIF3;g__GIF3;s__uncultured_bacterium	6751.0	3068.0	5273.0	534.0	445.0	322.0	974.0	518.0
d__Bacteria;p__Firmicutes;c__Clostridia;o__Lachnospirales;f__Lachnospiraceae;g__Roseburia;s__Eubacterium_plexicaudatum	0.0	10.0	0.0	0.0	0.0	0.0	0.0	0.0
d__Bacteria;p__Chloroflexi;c__Anaerolineae;o__MSB-5B2;f__MSB-5B2;g__MSB-5B2;s__uncultured_bacterium	17.0	30.0	27.0	0.0	0.0	0.0	0.0	13.0
d__Bacteria;p__Chloroflexi;c__Dehalococcoidia;o__Dehalococcoidia;f__Dehalococcoidia;g__Dehalococcoidia;s__uncultured_bacterium	132.0	108.0	355.0	59.0	78.0	34.0	83.0	10.0
d__Bacteria;p__Bacteroidota;c__Bacteroidia;o__Bacteroidales;f__SB-5;g__SB-5;s__metagenome	0.0	0.0	9.0	34.0	33.0	70.0	13.0	5.0
d__Bacteria;p__Bacteroidota;c__Bacteroidia;o__Chitinophagales;f__uncultured;g__uncultured;s__uncultured_Bacteroidetes	7.0	17.0	0.0	0.0	0.0	0.0	0.0	0.0
d__Bacteria;p__Bacteroidota;c__Bacteroidia;o__Chitinophagales;f__Chitinophagaceae;g__uncultured;__	0.0	0.0	13.0	0.0	0.0	0.0	10.0	0.0
d__Bacteria;p__Bacteroidota;c__Bacteroidia;o__Chitinophagales;f__Saprospiraceae;g__Lewinella;s__uncultured_Bacteroidetes	6.0	0.0	0.0	0.0	0.0	0.0	0.0	0.0
d__Bacteria;p__Proteobacteria;c__Alphaproteobacteria;o__Sphingomonadales;f__Sphingomonadaceae;g__Sphingopyxis;__	0.0	0.0	0.0	0.0	0.0	0.0	0.0	3.0
d__Bacteria;p__Bacteroidota;c__Bacteroidia;o__Chitinophagales;f__Chitinophagaceae;__;__	10.0	0.0	9.0	0.0	0.0	0.0	9.0	0.0
d__Bacteria;p__Bacteroidota;c__Bacteroidia;o__Chitinophagales;f__Chitinophagaceae;g__Heliimonas;s__uncultured_bacterium	0.0	0.0	0.0	0.0	0.0	10.0	0.0	0.0
d__Bacteria;p__Bacteroidota;c__Bacteroidia;o__Chitinophagales;f__Chitinophagaceae;g__Heliimonas;s__Heliimonas_saccharivorans	0.0	0.0	0.0	0.0	6.0	0.0	0.0	0.0
d__Bacteria;p__Bacteroidota;c__Bacteroidia;o__Chitinophagales;f__Chitinophagaceae;g__uncultured;s__uncultured_Ferruginibacter	0.0	0.0	11.0	0.0	0.0	0.0	8.0	0.0
d__Bacteria;p__Bacteroidota;c__Bacteroidia;o__Chitinophagales;f__Chitinophagaceae;g__Puia;s__metagenome	0.0	8.0	15.0	0.0	0.0	0.0	5.0	0.0
d__Bacteria;p__Bacteroidota;c__Bacteroidia;o__Chitinophagales;f__Chitinophagaceae;g__Cnuella;__	0.0	0.0	0.0	0.0	0.0	0.0	0.0	4.0
d__Bacteria;p__Bacteroidota;c__Bacteroidia;o__Chitinophagales;__;__;__	0.0	0.0	0.0	0.0	0.0	5.0	0.0	0.0
d__Bacteria;p__Bacteroidota;c__Bacteroidia;o__Chitinophagales;f__Chitinophagaceae;g__Puia;s__uncultured_bacterium	0.0	15.0	0.0	0.0	0.0	0.0	0.0	14.0
d__Bacteria;p__Bacteroidota;c__Bacteroidia;o__Chitinophagales;f__Chitinophagaceae;g__Ferruginibacter;__	0.0	0.0	0.0	0.0	8.0	8.0	0.0	0.0
d__Bacteria;p__Bacteroidota;c__Bacteroidia;o__Chitinophagales;f__Chitinophagaceae;g__Terrimonas;__	0.0	0.0	11.0	0.0	0.0	0.0	12.0	0.0
d__Bacteria;p__Bacteroidota;c__Bacteroidia;o__Chitinophagales;f__Chitinophagaceae;g__Segetibacter;__	0.0	0.0	0.0	0.0	7.0	0.0	0.0	0.0
d__Bacteria;p__Bacteroidota;c__Bacteroidia;o__Chitinophagales;f__uncultured;g__uncultured;s__uncultured_bacterium	7.0	7.0	0.0	21.0	0.0	0.0	0.0	0.0
d__Bacteria;p__Bacteroidota;c__Bacteroidia;o__Chitinophagales;f__37-13;g__37-13;s__uncultured_Bacteroidetes	0.0	0.0	0.0	3.0	3.0	5.0	0.0	0.0
d__Bacteria;p__Bacteroidota;c__Bacteroidia;o__Chitinophagales;f__Chitinophagaceae;g__Edaphobaculum;__	0.0	0.0	0.0	7.0	16.0	0.0	0.0	0.0
d__Bacteria;p__Bacteroidota;c__Bacteroidia;o__Bacteroidales;f__Bacteroidetes_BD2-2;g__Bacteroidetes_BD2-2;__	84.0	95.0	43.0	5.0	5.0	6.0	21.0	20.0
d__Bacteria;p__Actinobacteriota;c__Coriobacteriia;o__OPB41;f__OPB41;g__OPB41;__	0.0	0.0	35.0	46.0	15.0	33.0	26.0	0.0
d__Bacteria;p__Actinobacteriota;c__Coriobacteriia;o__OPB41;f__OPB41;g__OPB41;s__uncultured_Coriobacteriaceae	35.0	0.0	53.0	36.0	77.0	56.0	38.0	16.0
d__Bacteria;p__Chloroflexi;c__Anaerolineae;o__RBG-13-54-9;f__RBG-13-54-9;g__RBG-13-54-9;s__uncultured_eubacterium	0.0	0.0	0.0	4.0	9.0	0.0	0.0	0.0
d__Bacteria;p__Chloroflexi;c__Anaerolineae;o__RBG-13-54-9;f__RBG-13-54-9;g__RBG-13-54-9;s__metagenome	0.0	0.0	0.0	0.0	20.0	0.0	0.0	0.0
d__Bacteria;p__Chloroflexi;c__Dehalococcoidia;o__Sh765B-TzT-20;f__Sh765B-TzT-20;g__Sh765B-TzT-20;s__uncultured_bacterium	0.0	0.0	0.0	24.0	10.0	15.0	0.0	0.0
d__Bacteria;p__Chloroflexi;c__Dehalococcoidia;o__JdFR-54;f__JdFR-54;g__JdFR-54;__	0.0	0.0	0.0	0.0	6.0	0.0	0.0	0.0
d__Bacteria;p__Chloroflexi;c__Anaerolineae;o__Anaerolineales;f__Anaerolineaceae;g__uncultured;s__uncultured_organism	58.0	83.0	26.0	0.0	0.0	0.0	0.0	4.0
d__Bacteria;p__Actinobacteriota;c__Coriobacteriia;o__Coriobacteriales;f__Atopobiaceae;g__Coriobacteriaceae_UCG-002;s__uncultured_bacterium	0.0	37.0	0.0	0.0	9.0	5.0	6.0	16.0
d__Bacteria;p__Actinobacteriota;c__Coriobacteriia;o__Coriobacteriales;f__Coriobacteriaceae;g__Collinsella;__	0.0	0.0	0.0	0.0	2.0	0.0	0.0	2.0
d__Bacteria;p__Actinobacteriota;c__Coriobacteriia;o__Coriobacteriales;f__Eggerthellaceae;g__Enterorhabdus;s__Adlercreutzia_mucosicola	0.0	0.0	10.0	0.0	8.0	0.0	14.0	0.0
d__Bacteria;p__Actinobacteriota;c__Coriobacteriia;o__Coriobacteriales;f__Eggerthellaceae;g__Enterorhabdus;s__Adlercreutzia_muris	0.0	29.0	0.0	0.0	0.0	0.0	0.0	18.0
d__Bacteria;p__Actinobacteriota;c__Coriobacteriia;o__OPB41;f__OPB41;g__OPB41;s__uncultured_actinobacterium	0.0	14.0	0.0	0.0	0.0	0.0	0.0	0.0
d__Bacteria;p__Actinobacteriota;c__Coriobacteriia;o__Coriobacteriales;f__Atopobiaceae;g__Atopobium;__	0.0	0.0	0.0	49.0	425.0	63.0	25.0	20.0
d__Bacteria;p__Patescibacteria;c__Parcubacteria;o__Candidatus_Jorgensenbacteria;f__Candidatus_Jorgensenbacteria;g__Candidatus_Jorgensenbacteria;__	0.0	0.0	0.0	7.0	0.0	5.0	0.0	0.0
d__Bacteria;p__Patescibacteria;c__ABY1;__;__;__;__	0.0	0.0	2.0	7.0	3.0	0.0	2.0	3.0
d__Bacteria;p__Patescibacteria;c__Microgenomatia;o__Candidatus_Levybacteria;f__Candidatus_Levybacteria;g__Candidatus_Levybacteria;s__uncultured_bacterium	0.0	0.0	2.0	0.0	4.0	0.0	4.0	0.0
d__Bacteria;p__Bacteroidota;c__Bacteroidia;o__Flavobacteriales;f__Cryomorphaceae;g__Owenweeksia;s__uncultured_organism	0.0	5.0	0.0	0.0	0.0	0.0	0.0	0.0
d__Bacteria;p__Bacteroidota;c__Bacteroidia;o__Flavobacteriales;f__Cryomorphaceae;g__uncultured;s__uncultured_Flavobacteriia	12.0	8.0	7.0	21.0	0.0	0.0	0.0	0.0
d__Bacteria;p__Bacteroidota;c__Bacteroidia;o__Sphingobacteriales;f__Lentimicrobiaceae;g__Lentimicrobiaceae;__	54.0	97.0	56.0	159.0	46.0	97.0	5.0	27.0
d__Bacteria;p__Bacteroidota;c__Bacteroidia;o__Sphingobacteriales;f__Lentimicrobiaceae;g__Lentimicrobiaceae;s__uncultured_Bacteroidetes	0.0	13.0	0.0	0.0	0.0	0.0	0.0	0.0
d__Bacteria;p__Bacteroidota;c__Bacteroidia;o__Sphingobacteriales;f__Lentimicrobiaceae;g__Lentimicrobiaceae;s__uncultured_bacterium	0.0	20.0	0.0	230.0	98.0	29.0	0.0	0.0
d__Bacteria;p__Bacteroidota;c__Bacteroidia;o__Sphingobacteriales;f__Lentimicrobiaceae;g__Lentimicrobiaceae;s__uncultured_Cytophagales	0.0	25.0	0.0	0.0	0.0	0.0	0.0	21.0
d__Bacteria;p__Bacteroidota;c__Bacteroidia;o__Sphingobacteriales;f__KD1-131;g__KD1-131;s__uncultured_bacterium	0.0	0.0	0.0	33.0	14.0	9.0	0.0	0.0
d__Bacteria;p__Bacteroidota;c__Bacteroidia;o__Sphingobacteriales;f__Lentimicrobiaceae;g__Lentimicrobiaceae;s__metagenome	0.0	0.0	0.0	13.0	5.0	10.0	0.0	0.0
d__Bacteria;p__Bacteroidota;c__Bacteroidia;o__Bacteroidales;f__Prolixibacteraceae;g__uncultured;s__uncultured_bacterium	0.0	4.0	0.0	34.0	26.0	12.0	9.0	3.0
d__Bacteria;p__Bacteroidota;c__Bacteroidia;o__Bacteroidales;f__Prolixibacteraceae;g__Draconibacterium;s__uncultured_bacterium	32.0	29.0	0.0	0.0	0.0	0.0	0.0	0.0
d__Bacteria;p__Bacteroidota;c__Bacteroidia;o__Bacteroidales;f__Prolixibacteraceae;__;__	17.0	41.0	0.0	0.0	0.0	0.0	0.0	15.0
d__Bacteria;p__Bacteroidota;c__Bacteroidia;o__Bacteroidales;f__Prolixibacteraceae;g__Draconibacterium;__	0.0	25.0	0.0	0.0	0.0	0.0	0.0	0.0
d__Bacteria;p__Bacteroidota;c__Bacteroidia;o__Bacteroidales;f__Bacteroidetes_BD2-2;g__Bacteroidetes_BD2-2;s__uncultured_Bacteroidetes	33.0	69.0	63.0	0.0	0.0	0.0	26.0	24.0
d__Bacteria;p__Bacteroidota;c__Bacteroidia;o__Bacteroidales;f__SB-5;g__SB-5;__	297.0	279.0	480.0	158.0	181.0	134.0	176.0	127.0
d__Bacteria;p__Planctomycetota;c__Phycisphaerae;o__MSBL9;f__SG8-4;g__SG8-4;__	437.0	212.0	446.0	53.0	70.0	61.0	132.0	8.0
d__Bacteria;p__Bacteroidota;c__Bacteroidia;o__Bacteroidales;f__SB-5;g__SB-5;s__uncultured_Bacteroidetes	0.0	0.0	0.0	11.0	0.0	0.0	0.0	0.0
d__Bacteria;p__Bacteroidota;c__Bacteroidia;o__Bacteroidales;f__SB-5;g__SB-5;s__uncultured_organism	0.0	9.0	0.0	0.0	0.0	0.0	0.0	0.0
d__Bacteria;p__Bacteroidota;c__Bacteroidia;o__Bacteroidales;f__Bacteroidetes_vadinHA17;g__Bacteroidetes_vadinHA17;s__uncultured_bacterium	258.0	303.0	415.0	1174.0	810.0	432.0	115.0	98.0
d__Bacteria;p__Bacteroidota;c__Bacteroidia;o__Bacteroidales;f__Bacteroidetes_vadinHA17;g__Bacteroidetes_vadinHA17;__	970.0	1445.0	1888.0	5950.0	6007.0	4872.0	802.0	446.0
d__Bacteria;p__Bacteroidota;c__Bacteroidia;o__Bacteroidales;f__Marinilabiliaceae;g__uncultured;__	10.0	17.0	0.0	0.0	0.0	0.0	0.0	0.0
d__Bacteria;p__Bacteroidota;c__Bacteroidia;__;__;__;__	0.0	0.0	0.0	15.0	8.0	3.0	0.0	0.0
d__Bacteria;p__Bacteroidota;c__Bacteroidia;o__Bacteroidales;f__Marinilabiliaceae;g__Carboxylicivirga;__	0.0	8.0	0.0	0.0	0.0	0.0	0.0	0.0
d__Bacteria;p__Bacteroidota;c__Bacteroidia;o__Sphingobacteriales;f__env.OPS_17;g__env.OPS_17;__	8.0	15.0	16.0	100.0	60.0	42.0	15.0	6.0
d__Bacteria;p__Bacteroidota;c__Bacteroidia;o__Bacteroidales;f__Prolixibacteraceae;g__Roseimarinus;s__uncultured_bacterium	0.0	0.0	0.0	4.0	0.0	4.0	0.0	0.0
d__Bacteria;p__Bacteroidota;c__Bacteroidia;o__Bacteroidales;f__Williamwhitmaniaceae;g__uncultured;s__uncultured_Rikenellaceae	0.0	0.0	0.0	0.0	0.0	2.0	0.0	0.0
d__Bacteria;p__Bacteroidota;c__Bacteroidia;o__Flavobacteriales;f__NS7_marine_group;g__NS7_marine_group;s__uncultured_bacterium	10.0	0.0	0.0	0.0	0.0	0.0	0.0	0.0
d__Bacteria;p__Bacteroidota;c__Bacteroidia;o__Bacteroidales;f__Paludibacteraceae;g__uncultured;s__uncultured_bacterium	0.0	0.0	3.0	0.0	0.0	0.0	0.0	0.0
d__Bacteria;p__Bacteroidota;c__Bacteroidia;o__Bacteroidales;f__Bacteroidetes_BD2-2;g__Bacteroidetes_BD2-2;s__uncultured_Bacteroidetes/Chlorobi	43.0	26.0	80.0	0.0	0.0	0.0	21.0	0.0
d__Bacteria;p__Bacteroidota;c__Bacteroidia;o__Bacteroidales;f__Rikenellaceae;g__Rikenellaceae_RC9_gut_group;s__uncultured_bacterium	0.0	10.0	0.0	0.0	26.0	4.0	11.0	10.0
d__Bacteria;p__Bacteroidota;c__Bacteroidia;o__Bacteroidales;f__Prolixibacteraceae;g__WCHB1-32;__	0.0	0.0	0.0	0.0	9.0	0.0	0.0	0.0
d__Bacteria;p__Bacteroidota;c__Bacteroidia;o__Bacteroidales;f__Bacteroidetes_BD2-2;g__Bacteroidetes_BD2-2;s__uncultured_bacterium	38.0	35.0	44.0	3.0	0.0	0.0	0.0	0.0
d__Bacteria;p__Patescibacteria;c__ABY1;o__Candidatus_Kerfeldbacteria;f__Candidatus_Kerfeldbacteria;g__Candidatus_Kerfeldbacteria;__	0.0	0.0	0.0	4.0	0.0	0.0	0.0	0.0
d__Bacteria;p__Bacteroidota;c__Bacteroidia;o__Cytophagales;f__Amoebophilaceae;g__Candidatus_Amoebophilus;__	0.0	0.0	0.0	0.0	0.0	6.0	0.0	2.0
d__Bacteria;p__Firmicutes;c__Bacilli;o__Mycoplasmatales;f__Mycoplasmataceae;g__Ureaplasma;s__Ureaplasma_urealyticum	0.0	0.0	0.0	3.0	3.0	0.0	0.0	0.0
d__Bacteria;p__Chloroflexi;c__Dehalococcoidia;o__FW22;f__FW22;g__FW22;__	0.0	0.0	0.0	0.0	0.0	19.0	15.0	12.0
d__Bacteria;p__Chloroflexi;c__Dehalococcoidia;o__SAR202_clade;f__SAR202_clade;g__SAR202_clade;s__uncultured_bacterium	37.0	15.0	28.0	31.0	36.0	25.0	0.0	16.0
d__Bacteria;p__Chloroflexi;c__Dehalococcoidia;o__SAR202_clade;f__SAR202_clade;g__SAR202_clade;__	35.0	21.0	13.0	0.0	0.0	0.0	0.0	0.0
d__Bacteria;p__Chloroflexi;c__SHA-26;o__SHA-26;f__SHA-26;g__SHA-26;s__uncultured_soil	0.0	0.0	0.0	0.0	0.0	0.0	7.0	0.0
d__Bacteria;p__Chloroflexi;c__SHA-26;o__SHA-26;f__SHA-26;g__SHA-26;s__uncultured_Anaerolineaceae	0.0	0.0	0.0	9.0	11.0	0.0	0.0	0.0
d__Bacteria;p__Chloroflexi;c__Anaerolineae;o__Thermoflexales;f__Thermoflexaceae;g__Thermoflexus;__	0.0	0.0	0.0	0.0	0.0	0.0	0.0	11.0
d__Bacteria;p__Chloroflexi;c__Dehalococcoidia;o__Dehalococcoidales;f__uncultured;g__uncultured;s__uncultured_Chloroflexi	0.0	11.0	0.0	26.0	24.0	19.0	10.0	0.0
d__Bacteria;p__Chloroflexi;c__Dehalococcoidia;o__661239;f__661239;g__661239;s__uncultured_bacterium	151.0	98.0	183.0	31.0	55.0	27.0	56.0	9.0
d__Bacteria;p__Chloroflexi;c__Dehalococcoidia;o__GIF3;f__GIF3;g__GIF3;s__Dehalococcoidia_bacterium	0.0	0.0	18.0	0.0	0.0	0.0	0.0	0.0
d__Bacteria;p__Chloroflexi;c__Dehalococcoidia;o__vadinBA26;f__vadinBA26;g__vadinBA26;s__uncultured_bacterium	350.0	117.0	292.0	96.0	73.0	14.0	50.0	69.0
d__Bacteria;p__Chloroflexi;c__Dehalococcoidia;o__Sh765B-AG-111;f__Sh765B-AG-111;g__Sh765B-AG-111;s__uncultured_Dehalococcoides	0.0	0.0	0.0	0.0	13.0	0.0	0.0	0.0
d__Bacteria;p__Chloroflexi;c__Dehalococcoidia;o__Sh765B-AG-111;f__Sh765B-AG-111;g__Sh765B-AG-111;s__uncultured_bacterium	132.0	32.0	195.0	0.0	0.0	0.0	0.0	0.0
d__Bacteria;p__Chloroflexi;c__Dehalococcoidia;o__ER-E4-17;f__ER-E4-17;g__ER-E4-17;s__uncultured_bacterium	87.0	86.0	164.0	39.0	75.0	51.0	69.0	12.0
d__Bacteria;p__Patescibacteria;c__Microgenomatia;o__Microgenomatia;f__Microgenomatia;g__Microgenomatia;s__uncultured_Microgenomates	2.0	0.0	0.0	0.0	0.0	0.0	0.0	2.0
d__Bacteria;p__Patescibacteria;c__Microgenomatia;o__Candidatus_Beckwithbacteria;f__Candidatus_Beckwithbacteria;g__Candidatus_Beckwithbacteria;s__uncultured_bacterium	0.0	0.0	0.0	0.0	0.0	2.0	0.0	0.0
d__Bacteria;p__Patescibacteria;c__Parcubacteria;o__Candidatus_Nealsonbacteria;f__Candidatus_Nealsonbacteria;g__Candidatus_Nealsonbacteria;s__uncultured_Microgenomates	0.0	0.0	0.0	8.0	0.0	0.0	0.0	0.0
d__Bacteria;p__Chloroflexi;c__Anaerolineae;o__SJA-15;f__SJA-15;g__SJA-15;__	0.0	0.0	7.0	9.0	0.0	13.0	3.0	0.0
d__Bacteria;p__Chloroflexi;c__Anaerolineae;o__uncultured;f__uncultured;g__uncultured;s__uncultured_Chloroflexi	139.0	143.0	61.0	0.0	0.0	0.0	40.0	63.0
d__Bacteria;p__Chloroflexi;c__Anaerolineae;o__1-20;f__1-20;g__1-20;s__uncultured_bacterium	0.0	0.0	0.0	0.0	0.0	0.0	0.0	4.0
d__Bacteria;p__Chloroflexi;c__Anaerolineae;o__Anaerolineales;f__Anaerolineaceae;g__Leptolinea;__	163.0	102.0	68.0	455.0	463.0	466.0	109.0	48.0
d__Bacteria;p__Chloroflexi;c__Anaerolineae;o__Ardenticatenales;f__uncultured;g__uncultured;s__uncultured_organism	68.0	129.0	84.0	56.0	35.0	30.0	0.0	0.0
d__Bacteria;p__Chloroflexi;c__Anaerolineae;o__Ardenticatenales;f__uncultured;g__uncultured;__	41.0	13.0	21.0	0.0	6.0	8.0	0.0	23.0
d__Bacteria;p__Chloroflexi;c__Anaerolineae;o__ADurb.Bin180;f__ADurb.Bin180;g__ADurb.Bin180;s__uncultured_bacterium	99.0	87.0	125.0	21.0	31.0	9.0	34.0	30.0
d__Bacteria;p__Chloroflexi;c__Anaerolineae;o__Anaerolineales;f__Anaerolineaceae;g__Ornatilinea;__	10.0	0.0	0.0	14.0	21.0	0.0	0.0	0.0
d__Bacteria;p__Chloroflexi;c__Anaerolineae;o__Anaerolineales;f__Anaerolineaceae;g__Anaerolinea;__	18.0	15.0	22.0	62.0	90.0	138.0	28.0	19.0
d__Bacteria;p__Chloroflexi;c__Anaerolineae;o__Anaerolineales;f__Anaerolineaceae;g__Leptolinea;s__uncultured_Chloroflexi	13.0	17.0	24.0	35.0	19.0	48.0	17.0	0.0
d__Bacteria;p__Chloroflexi;c__Anaerolineae;o__Thermoflexales;f__Thermoflexaceae;g__Thermoflexus;s__uncultured_bacterium	73.0	35.0	18.0	0.0	0.0	0.0	17.0	0.0
d__Bacteria;p__Chloroflexi;c__Anaerolineae;o__Anaerolineales;f__Anaerolineaceae;g__Levilinea;s__uncultured_bacterium	32.0	48.0	39.0	88.0	43.0	126.0	24.0	18.0
d__Bacteria;p__Chloroflexi;c__Anaerolineae;o__Anaerolineales;f__Anaerolineaceae;g__uncultured;s__uncultured_deep-sea	59.0	52.0	40.0	0.0	0.0	0.0	34.0	0.0
d__Bacteria;p__Chloroflexi;c__Anaerolineae;o__Ardenticatenales;f__uncultured;g__uncultured;s__uncultured_Ardenticatenia	0.0	54.0	0.0	0.0	0.0	0.0	0.0	0.0
d__Bacteria;p__Chloroflexi;c__Anaerolineae;o__Anaerolineales;f__Anaerolineaceae;g__Thermomarinilinea;s__uncultured_bacterium	10.0	41.0	0.0	0.0	0.0	0.0	0.0	18.0
d__Bacteria;p__Chloroflexi;c__Anaerolineae;o__Anaerolineales;f__Anaerolineaceae;g__uncultured;s__metagenome	0.0	0.0	0.0	0.0	17.0	8.0	0.0	0.0
d__Bacteria;p__Chloroflexi;c__Anaerolineae;o__Anaerolineales;f__Anaerolineaceae;g__Leptolinea;s__uncultured_bacterium	43.0	30.0	34.0	46.0	105.0	60.0	0.0	0.0
d__Bacteria;p__Chloroflexi;c__Dehalococcoidia;o__GIF3;f__GIF3;g__GIF3;__	72.0	14.0	94.0	18.0	0.0	0.0	27.0	12.0
d__Bacteria;p__Chloroflexi;c__Dehalococcoidia;o__GIF9;f__AB-539-J10;g__AB-539-J10;s__uncultured_bacterium	0.0	0.0	5.0	0.0	0.0	0.0	0.0	0.0
d__Bacteria;p__Chloroflexi;c__Dehalococcoidia;o__t0.6.f;f__t0.6.f;g__t0.6.f;s__uncultured_bacterium	19.0	27.0	0.0	0.0	0.0	0.0	2.0	0.0
d__Bacteria;p__Chloroflexi;c__Dehalococcoidia;o__Napoli-4B-65;f__Napoli-4B-65;g__Napoli-4B-65;s__uncultured_Chloroflexi	0.0	0.0	36.0	0.0	0.0	0.0	0.0	4.0
d__Bacteria;p__Chloroflexi;c__Dehalococcoidia;o__Napoli-4B-65;f__Napoli-4B-65;g__Napoli-4B-65;__	55.0	35.0	55.0	0.0	0.0	0.0	0.0	0.0
d__Bacteria;p__Chloroflexi;c__Dehalococcoidia;o__661239;f__661239;g__661239;__	6.0	0.0	0.0	0.0	0.0	0.0	0.0	0.0
d__Bacteria;p__Chloroflexi;c__Dehalococcoidia;o__661239;f__661239;g__661239;s__Chloroflexi_bacterium	282.0	192.0	315.0	0.0	0.0	0.0	35.0	25.0
d__Bacteria;p__Chloroflexi;c__Anaerolineae;o__SBR1031;f__SBR1031;g__SBR1031;s__uncultured_Gemmatimonadetes	0.0	0.0	0.0	9.0	7.0	5.0	0.0	0.0
d__Bacteria;p__Chloroflexi;c__Anaerolineae;o__SBR1031;f__SBR1031;g__SBR1031;s__uncultured_soil	0.0	16.0	8.0	51.0	26.0	130.0	0.0	0.0
d__Bacteria;p__Chloroflexi;c__Anaerolineae;o__Anaerolineales;f__Anaerolineaceae;g__uncultured;s__denitrifying_bacterium	28.0	25.0	24.0	52.0	19.0	0.0	16.0	0.0
d__Bacteria;p__Firmicutes;c__Clostridia;o__Clostridiales;f__Clostridiaceae;g__Clostridium_sensu_stricto_1;s__Clostridium_perfringens	0.0	0.0	0.0	8.0	9.0	11.0	0.0	9.0
d__Bacteria;p__Chloroflexi;c__Anaerolineae;o__RBG-13-54-9;f__RBG-13-54-9;g__RBG-13-54-9;s__uncultured_organism	0.0	6.0	0.0	0.0	0.0	0.0	0.0	0.0
d__Bacteria;p__Patescibacteria;c__Parcubacteria;o__Candidatus_Yanofskybacteria;f__Candidatus_Yanofskybacteria;g__Candidatus_Yanofskybacteria;s__uncultured_deep-sea	4.0	8.0	0.0	0.0	0.0	0.0	0.0	0.0
d__Bacteria;p__Firmicutes;c__Clostridia;o__Clostridia;f__Hungateiclostridiaceae;g__Fastidiosipila;s__Clostridiales_bacterium	0.0	0.0	0.0	181.0	643.0	155.0	136.0	96.0
d__Bacteria;p__Patescibacteria;c__ABY1;o__Candidatus_Magasanikbacteria;f__Candidatus_Magasanikbacteria;g__Candidatus_Magasanikbacteria;s__Candidatus_Magasanikbacteria	9.0	8.0	3.0	23.0	28.0	0.0	0.0	0.0
d__Bacteria;p__Firmicutes;c__Clostridia;o__Peptostreptococcales-Tissierellales;f__Peptostreptococcaceae;g__Intestinibacter;__	0.0	33.0	10.0	0.0	0.0	0.0	13.0	12.0
d__Bacteria;p__Firmicutes;c__Clostridia;o__Peptostreptococcales-Tissierellales;f__Peptostreptococcaceae;g__Peptostreptococcus;__	0.0	3.0	0.0	0.0	0.0	0.0	0.0	0.0
d__Bacteria;p__Firmicutes;c__Clostridia;o__Peptostreptococcales-Tissierellales;f__Peptostreptococcaceae;g__Terrisporobacter;__	0.0	30.0	12.0	24.0	13.0	17.0	15.0	13.0
d__Bacteria;p__Patescibacteria;c__Microgenomatia;o__Candidatus_Chisholmbacteria;f__Candidatus_Chisholmbacteria;g__Candidatus_Chisholmbacteria;__	0.0	0.0	7.0	0.0	0.0	0.0	0.0	0.0
d__Bacteria;p__Chloroflexi;c__Dehalococcoidia;o__vadinBA26;f__vadinBA26;g__vadinBA26;s__uncultured_Caldilineaceae	0.0	7.0	0.0	12.0	0.0	15.0	0.0	0.0
d__Bacteria;p__Chloroflexi;c__Anaerolineae;o__Thermoflexales;f__Thermoflexaceae;g__Thermoflexus;s__uncultured_Chloroflexi	24.0	26.0	25.0	0.0	0.0	0.0	0.0	0.0
d__Bacteria;p__Chloroflexi;c__Anaerolineae;o__Anaerolineales;f__Anaerolineaceae;g__Anaerolinea;s__uncultured_bacterium	125.0	148.0	139.0	322.0	358.0	488.0	74.0	39.0
d__Bacteria;p__Chloroflexi;c__Anaerolineae;o__Anaerolineales;f__Anaerolineaceae;g__Anaerolinea;s__uncultured_Chloroflexi	8.0	0.0	9.0	0.0	11.0	28.0	0.0	0.0
d__Bacteria;p__Chloroflexi;c__Anaerolineae;o__uncultured;f__uncultured;g__uncultured;s__metagenome	0.0	0.0	0.0	12.0	15.0	3.0	0.0	4.0
d__Bacteria;p__Chloroflexi;c__Anaerolineae;o__SBR1031;f__SBR1031;g__SBR1031;s__anaerobic_bacterium	18.0	14.0	0.0	8.0	0.0	0.0	13.0	13.0
d__Bacteria;p__Chloroflexi;c__Anaerolineae;o__Anaerolineales;f__Anaerolineaceae;g__Anaerolinea;s__metagenome	0.0	0.0	0.0	33.0	24.0	17.0	0.0	0.0
d__Bacteria;p__Chloroflexi;c__Anaerolineae;o__Anaerolineales;f__Anaerolineaceae;g__Longilinea;s__uncultured_Chloroflexi	0.0	0.0	0.0	21.0	7.0	21.0	0.0	0.0
d__Bacteria;p__Chloroflexi;c__Anaerolineae;o__Anaerolineales;f__Anaerolineaceae;g__Ornatilinea;s__uncultured_bacterium	14.0	13.0	14.0	18.0	65.0	9.0	10.0	4.0
d__Bacteria;p__Actinobacteriota;c__Coriobacteriia;o__Coriobacteriales;f__Atopobiaceae;g__Olsenella;__	0.0	0.0	0.0	0.0	0.0	0.0	0.0	5.0
d__Bacteria;p__Firmicutes;c__Clostridia;o__Lachnospirales;f__Lachnospiraceae;g__Lachnoclostridium;__	13.0	62.0	82.0	36.0	50.0	73.0	105.0	8.0
d__Bacteria;p__Firmicutes;c__Clostridia;o__Lachnospirales;f__Lachnospiraceae;g__uncultured;s__unidentified	0.0	6.0	0.0	0.0	0.0	0.0	0.0	0.0
d__Bacteria;p__Firmicutes;c__Clostridia;o__Lachnospirales;f__Lachnospiraceae;g__Stomatobaculum;s__uncultured_bacterium	0.0	0.0	22.0	0.0	0.0	16.0	7.0	9.0
d__Bacteria;p__Firmicutes;c__Clostridia;o__Lachnospirales;f__Lachnospiraceae;g__Roseburia;__	41.0	74.0	226.0	83.0	89.0	218.0	153.0	54.0
d__Bacteria;p__Firmicutes;c__Clostridia;o__Lachnospirales;f__Lachnospiraceae;g__Lachnospiraceae_UCG-001;__	44.0	51.0	202.0	54.0	57.0	164.0	130.0	33.0
d__Bacteria;p__Firmicutes;c__Clostridia;o__Oscillospirales;f__Ruminococcaceae;g__Faecalibacterium;s__uncultured_bacterium	0.0	0.0	6.0	0.0	0.0	0.0	7.0	0.0
d__Bacteria;p__Firmicutes;c__Clostridia;o__Lachnospirales;f__Lachnospiraceae;g__Dorea;__	13.0	20.0	31.0	23.0	30.0	28.0	27.0	0.0
d__Bacteria;p__Firmicutes;c__Clostridia;o__Lachnospirales;f__Lachnospiraceae;g__Agathobacter;__	61.0	124.0	318.0	97.0	132.0	246.0	256.0	72.0
d__Bacteria;p__Firmicutes;c__Clostridia;o__Lachnospirales;f__Lachnospiraceae;g__[Ruminococcus]_gauvreauii_group;__	0.0	0.0	10.0	12.0	0.0	0.0	14.0	0.0
d__Bacteria;p__Firmicutes;c__Clostridia;o__Lachnospirales;f__Lachnospiraceae;g__Lachnospiraceae_UCG-006;s__uncultured_bacterium	0.0	0.0	0.0	0.0	0.0	5.0	0.0	0.0
d__Bacteria;p__Firmicutes;c__Clostridia;o__Lachnospirales;f__Lachnospiraceae;g__[Ruminococcus]_torques_group;__	0.0	19.0	48.0	16.0	23.0	37.0	43.0	29.0
d__Bacteria;p__Firmicutes;c__Clostridia;o__Lachnospirales;f__Lachnospiraceae;g__[Ruminococcus]_torques_group;s__uncultured_Clostridiales	16.0	18.0	30.0	0.0	45.0	26.0	33.0	0.0
d__Bacteria;p__Firmicutes;c__Clostridia;o__Lachnospirales;f__Lachnospiraceae;g__Fusicatenibacter;__	3.0	0.0	0.0	0.0	0.0	0.0	0.0	0.0
d__Bacteria;p__Firmicutes;c__Clostridia;o__Lachnospirales;f__Lachnospiraceae;g__Fusicatenibacter;s__uncultured_organism	25.0	44.0	110.0	51.0	46.0	101.0	74.0	40.0
d__Bacteria;p__Firmicutes;c__Clostridia;o__Lachnospirales;f__Lachnospiraceae;g__Anaerosporobacter;s__uncultured_organism	0.0	0.0	17.0	0.0	0.0	0.0	20.0	0.0
d__Bacteria;p__Firmicutes;c__Clostridia;o__Lachnospirales;f__Lachnospiraceae;g__uncultured;__	17.0	3.0	43.0	0.0	0.0	30.0	0.0	0.0
d__Bacteria;p__Firmicutes;c__Clostridia;o__Lachnospirales;f__Lachnospiraceae;g__Butyrivibrio;s__Butyrivibrio_crossotus	0.0	0.0	14.0	0.0	0.0	8.0	15.0	0.0
d__Bacteria;p__Firmicutes;c__Clostridia;o__Lachnospirales;f__Lachnospiraceae;g__Butyrivibrio;__	102.0	102.0	436.0	127.0	140.0	343.0	335.0	41.0
d__Bacteria;p__Firmicutes;c__Clostridia;o__Lachnospirales;f__Lachnospiraceae;g__[Ruminococcus]_gnavus_group;__	0.0	16.0	33.0	12.0	11.0	15.0	39.0	16.0
d__Bacteria;p__Firmicutes;c__Clostridia;o__Lachnospirales;f__Lachnospiraceae;g__Lachnospiraceae_UCG-004;__	0.0	15.0	52.0	10.0	28.0	34.0	64.0	12.0
d__Bacteria;p__Firmicutes;c__Clostridia;o__Lachnospirales;f__Lachnospiraceae;g__uncultured;s__human_gut	0.0	0.0	0.0	6.0	0.0	0.0	21.0	0.0
d__Bacteria;p__Firmicutes;c__Clostridia;o__Lachnospirales;f__Lachnospiraceae;g__Blautia;s__metagenome	0.0	0.0	0.0	24.0	0.0	40.0	0.0	0.0
d__Bacteria;p__Firmicutes;c__Clostridia;o__Lachnospirales;f__Lachnospiraceae;g__Blautia;s__Ruminococcus_sp.	0.0	0.0	7.0	0.0	0.0	10.0	10.0	0.0
d__Bacteria;p__Firmicutes;c__Clostridia;o__Lachnospirales;f__Lachnospiraceae;g__Dorea;s__uncultured_Dorea	0.0	0.0	0.0	0.0	0.0	0.0	0.0	7.0
d__Bacteria;p__Firmicutes;c__Clostridia;o__Lachnospirales;f__Lachnospiraceae;g__Blautia;s__Lachnospiraceae_bacterium	0.0	14.0	12.0	0.0	10.0	0.0	13.0	11.0
d__Bacteria;p__Firmicutes;c__Clostridia;o__Lachnospirales;f__Lachnospiraceae;g__[Eubacterium]_fissicatena_group;s__uncultured_bacterium	0.0	17.0	0.0	0.0	0.0	8.0	0.0	0.0
d__Bacteria;p__Firmicutes;c__Clostridia;o__Oscillospirales;f__Ruminococcaceae;g__Ruminococcus;s__uncultured_bacterium	0.0	2.0	0.0	0.0	0.0	0.0	0.0	0.0
d__Bacteria;p__Firmicutes;c__Clostridia;o__Lachnospirales;f__Lachnospiraceae;g__Lachnospira;__	68.0	79.0	257.0	57.0	79.0	204.0	206.0	42.0
d__Bacteria;p__Firmicutes;c__Clostridia;o__Lachnospirales;f__Lachnospiraceae;g__Anaerocolumna;s__uncultured_bacterium	0.0	0.0	0.0	0.0	10.0	0.0	0.0	0.0
d__Bacteria;p__Firmicutes;c__Clostridia;o__Lachnospirales;f__Lachnospiraceae;g__[Eubacterium]_fissicatena_group;__	0.0	0.0	8.0	0.0	0.0	0.0	9.0	0.0
d__Bacteria;p__Firmicutes;c__Clostridia;o__Lachnospirales;f__Lachnospiraceae;g__Tyzzerella;__	0.0	3.0	0.0	0.0	18.0	11.0	0.0	0.0
d__Bacteria;p__Firmicutes;c__Clostridia;o__Lachnospirales;f__Lachnospiraceae;g__Hungatella;__	0.0	25.0	30.0	0.0	16.0	18.0	22.0	0.0
d__Bacteria;p__Proteobacteria;c__Gammaproteobacteria;o__Burkholderiales;f__Sutterellaceae;g__Parasutterella;__	0.0	0.0	11.0	3.0	3.0	5.0	14.0	0.0
d__Bacteria;p__Firmicutes;c__Clostridia;o__Lachnospirales;f__Lachnospiraceae;g__A2;s__uncultured_bacterium	0.0	0.0	0.0	0.0	0.0	0.0	0.0	3.0
d__Bacteria;p__Firmicutes;c__Clostridia;o__Lachnospirales;f__Lachnospiraceae;g__[Eubacterium]_ventriosum_group;s__uncultured_Lachnospiraceae	5.0	0.0	25.0	0.0	14.0	13.0	25.0	0.0
d__Bacteria;p__Firmicutes;c__Clostridia;o__Lachnospirales;f__Lachnospiraceae;g__Frisingicoccus;s__uncultured_bacterium	0.0	0.0	0.0	0.0	0.0	12.0	0.0	0.0
d__Bacteria;p__Firmicutes;c__Clostridia;o__Lachnospirales;f__Lachnospiraceae;g__A2;__	0.0	0.0	0.0	0.0	0.0	9.0	0.0	0.0
d__Bacteria;p__Firmicutes;c__Clostridia;o__Lachnospirales;f__Lachnospiraceae;g__Coprococcus;s__metagenome	0.0	6.0	0.0	0.0	0.0	0.0	0.0	0.0
d__Bacteria;p__Firmicutes;c__Clostridia;o__Lachnospirales;f__Lachnospiraceae;g__Shuttleworthia;s__uncultured_bacterium	5.0	0.0	16.0	449.0	3697.0	433.0	348.0	194.0
d__Bacteria;p__Firmicutes;c__Clostridia;o__Lachnospirales;f__Lachnospiraceae;g__GCA-900066575;__	0.0	0.0	22.0	8.0	0.0	13.0	11.0	0.0
d__Bacteria;p__Firmicutes;c__Clostridia;o__Lachnospirales;f__Lachnospiraceae;g__Lachnospiraceae_ND3007_group;s__metagenome	6.0	6.0	35.0	6.0	9.0	36.0	31.0	6.0
d__Bacteria;p__Firmicutes;c__Clostridia;o__Lachnospirales;f__Lachnospiraceae;g__[Eubacterium]_xylanophilum_group;s__uncultured_bacterium	0.0	0.0	10.0	7.0	0.0	16.0	0.0	0.0
d__Bacteria;p__Firmicutes;c__Clostridia;o__Lachnospirales;f__Lachnospiraceae;g__uncultured;s__Clostridium_sp.	0.0	9.0	0.0	0.0	0.0	0.0	0.0	0.0
d__Bacteria;p__Firmicutes;c__Clostridia;o__Lachnospirales;f__Lachnospiraceae;g__CHKCI001;s__uncultured_bacterium	0.0	0.0	36.0	13.0	11.0	14.0	46.0	11.0
d__Bacteria;p__Firmicutes;c__Clostridia;o__Lachnospirales;f__Lachnospiraceae;g__Herbinix;s__uncultured_Clostridium	0.0	0.0	0.0	0.0	13.0	0.0	0.0	0.0
d__Bacteria;p__Firmicutes;c__Clostridia;o__Lachnospirales;f__Lachnospiraceae;g__[Eubacterium]_eligens_group;__	0.0	10.0	0.0	0.0	5.0	10.0	0.0	0.0
d__Bacteria;p__Firmicutes;c__Clostridia;o__Oscillospirales;f__Butyricicoccaceae;g__UCG-009;s__uncultured_bacterium	0.0	6.0	4.0	0.0	0.0	0.0	8.0	0.0
d__Bacteria;p__Firmicutes;c__Clostridia;o__Oscillospirales;f__Butyricicoccaceae;g__Butyricicoccus;s__uncultured_bacterium	0.0	20.0	56.0	11.0	15.0	23.0	41.0	9.0
d__Bacteria;p__Firmicutes;c__Clostridia;o__Oscillospirales;f__Butyricicoccaceae;g__Butyricicoccus;__	7.0	0.0	0.0	0.0	0.0	0.0	0.0	0.0
d__Bacteria;p__Firmicutes;c__Clostridia;o__Oscillospirales;f__Oscillospiraceae;g__NK4A214_group;s__metagenome	5.0	6.0	28.0	0.0	0.0	15.0	0.0	0.0
d__Bacteria;p__Firmicutes;c__Clostridia;o__Oscillospirales;f__Oscillospiraceae;g__NK4A214_group;s__unidentified	0.0	0.0	0.0	5.0	0.0	9.0	0.0	11.0
d__Bacteria;p__Firmicutes;c__Clostridia;o__Oscillospirales;f__Oscillospiraceae;g__NK4A214_group;s__uncultured_rumen	0.0	0.0	0.0	11.0	0.0	15.0	21.0	0.0
d__Bacteria;p__Firmicutes;c__Clostridia;o__Clostridia;f__Hungateiclostridiaceae;g__Mageibacillus;s__Mageeibacillus_indolicus	0.0	0.0	0.0	46.0	217.0	52.0	27.0	23.0
d__Bacteria;p__Firmicutes;c__Clostridia;o__Clostridia;f__Hungateiclostridiaceae;g__uncultured;s__uncultured_soil	0.0	0.0	5.0	13.0	0.0	6.0	0.0	0.0
d__Bacteria;p__Firmicutes;c__Clostridia;o__Oscillospirales;f__Oscillospiraceae;g__Colidextribacter;__	0.0	27.0	48.0	15.0	12.0	50.0	33.0	28.0
d__Bacteria;p__Firmicutes;c__Clostridia;o__Oscillospirales;f__Oscillospiraceae;__;__	0.0	42.0	20.0	30.0	11.0	13.0	16.0	14.0
d__Bacteria;p__Firmicutes;c__Clostridia;o__Clostridia;f__Hungateiclostridiaceae;g__Saccharofermentans;__	0.0	7.0	0.0	0.0	0.0	0.0	0.0	0.0
d__Bacteria;p__Firmicutes;c__Clostridia;o__Lachnospirales;f__Lachnospiraceae;g__Tyzzerella;s__unidentified	0.0	6.0	17.0	0.0	11.0	12.0	15.0	11.0
d__Bacteria;p__Firmicutes;c__Clostridia;o__Lachnospirales;f__Lachnospiraceae;g__Cellulosilyticum;s__uncultured_bacterium	0.0	0.0	4.0	0.0	12.0	8.0	0.0	0.0
d__Bacteria;p__Firmicutes;c__Clostridia;o__Lachnospirales;f__Lachnospiraceae;g__[Eubacterium]_xylanophilum_group;s__uncultured_organism	29.0	38.0	70.0	17.0	27.0	68.0	45.0	12.0
d__Bacteria;p__Firmicutes;c__Clostridia;o__Lachnospirales;f__Lachnospiraceae;g__[Eubacterium]_hallii_group;__	16.0	37.0	31.0	9.0	10.0	43.0	14.0	14.0
d__Bacteria;p__Firmicutes;c__Clostridia;o__Lachnospirales;f__Lachnospiraceae;g__[Eubacterium]_ruminantium_group;s__uncultured_bacterium	0.0	4.0	0.0	0.0	0.0	0.0	0.0	0.0
d__Bacteria;p__Firmicutes;c__Clostridia;o__Lachnospirales;f__Lachnospiraceae;g__[Eubacterium]_ruminantium_group;__	0.0	0.0	19.0	0.0	5.0	12.0	8.0	0.0
d__Bacteria;p__Firmicutes;c__Clostridia;o__Lachnospirales;f__Lachnospiraceae;g__Coprococcus;s__unidentified	14.0	20.0	41.0	20.0	14.0	52.0	45.0	0.0
d__Bacteria;p__Bacteroidota;c__Bacteroidia;o__Bacteroidetes_VC2.1_Bac22;f__Bacteroidetes_VC2.1_Bac22;g__Bacteroidetes_VC2.1_Bac22;s__uncultured_bacterium	7.0	23.0	0.0	0.0	0.0	0.0	0.0	7.0
d__Bacteria;p__Bacteroidota;c__Bacteroidia;o__Sphingobacteriales;f__CWT_CU03-E12;g__CWT_CU03-E12;s__bacterium_enrichment	6.0	0.0	0.0	25.0	7.0	18.0	0.0	0.0
d__Bacteria;p__Bacteroidota;c__Bacteroidia;o__Sphingobacteriales;f__CWT_CU03-E12;g__CWT_CU03-E12;s__uncultured_Bacteroidetes	52.0	62.0	90.0	198.0	209.0	188.0	29.0	11.0
d__Bacteria;p__Bacteroidota;c__Bacteroidia;o__Chitinophagales;f__Chitinophagaceae;g__Taibaiella;s__uncultured_Bacteroidetes	0.0	0.0	9.0	0.0	0.0	0.0	8.0	0.0
d__Bacteria;p__Bacteroidota;c__Bacteroidia;o__Chitinophagales;f__Chitinophagaceae;g__Sediminibacterium;__	0.0	0.0	14.0	0.0	0.0	0.0	15.0	0.0
d__Bacteria;p__Bacteroidota;c__Bacteroidia;o__Chitinophagales;f__Chitinophagaceae;g__Edaphobaculum;s__metagenome	0.0	0.0	0.0	11.0	0.0	0.0	0.0	0.0
d__Bacteria;p__Bacteroidota;c__Bacteroidia;o__Bacteroidales;f__Bacteroidetes_BD2-2;g__Bacteroidetes_BD2-2;s__uncultured_Bacteroidales	8.0	38.0	0.0	0.0	0.0	0.0	0.0	15.0
d__Bacteria;p__Bacteroidota;c__Bacteroidia;o__Bacteroidales;f__Bacteroidetes_BD2-2;g__Bacteroidetes_BD2-2;s__uncultured_prokaryote	4.0	0.0	0.0	18.0	6.0	0.0	0.0	0.0
d__Bacteria;p__Margulisbacteria;c__Margulisbacteria;o__Margulisbacteria;f__Margulisbacteria;g__Margulisbacteria;s__uncultured_bacterium	0.0	0.0	0.0	5.0	0.0	0.0	2.0	0.0
d__Bacteria;p__Firmicutes;c__Bacilli;o__Lactobacillales;f__Lactobacillaceae;g__Lactobacillus;s__Lactobacillus_fermentum	0.0	5.0	0.0	0.0	0.0	0.0	0.0	0.0
d__Bacteria;p__Patescibacteria;c__Parcubacteria;o__Candidatus_Wolfebacteria;f__Candidatus_Wolfebacteria;g__Candidatus_Wolfebacteria;s__Candidatus_Wolfebacteria	2.0	0.0	0.0	9.0	4.0	0.0	0.0	0.0
d__Bacteria;p__Patescibacteria;c__Parcubacteria;o__Candidatus_Liptonbacteria;f__Candidatus_Liptonbacteria;g__Candidatus_Liptonbacteria;s__Parcubacteria_group	0.0	0.0	0.0	21.0	5.0	0.0	0.0	0.0
d__Bacteria;p__Actinobacteriota;c__Acidimicrobiia;o__Microtrichales;f__Ilumatobacteraceae;__;__	9.0	0.0	0.0	0.0	0.0	0.0	0.0	0.0
d__Bacteria;p__Actinobacteriota;c__Acidimicrobiia;o__Microtrichales;f__Ilumatobacteraceae;g__Ilumatobacter;__	0.0	14.0	0.0	0.0	0.0	0.0	0.0	7.0
d__Bacteria;p__Patescibacteria;c__Parcubacteria;o__Candidatus_Moranbacteria;f__Candidatus_Moranbacteria;g__Candidatus_Moranbacteria;__	0.0	0.0	0.0	3.0	0.0	0.0	0.0	0.0
d__Bacteria;p__Chloroflexi;c__Dehalococcoidia;o__3051bac4-16;f__3051bac4-16;g__3051bac4-16;s__uncultured_bacterium	4.0	0.0	0.0	0.0	0.0	0.0	0.0	0.0
d__Bacteria;p__Chloroflexi;c__Dehalococcoidia;o__Dehalococcoidia;f__Dehalococcoidia;g__Dehalococcoidia;s__uncultured_Chloroflexi	9.0	0.0	0.0	0.0	0.0	0.0	0.0	0.0
d__Bacteria;p__Chloroflexi;c__Dehalococcoidia;o__Dehalococcoidales;f__Dehalococcoidales_Incertae_Sedis;g__Dehalobium;s__uncultured_bacterium	0.0	9.0	0.0	0.0	0.0	0.0	0.0	0.0
d__Bacteria;p__Chloroflexi;c__Dehalococcoidia;o__Dehalococcoidales;__;__;__	0.0	0.0	0.0	0.0	11.0	0.0	0.0	0.0
d__Bacteria;p__Patescibacteria;c__Parcubacteria;o__Candidatus_Yanofskybacteria;f__Candidatus_Yanofskybacteria;g__Candidatus_Yanofskybacteria;s__uncultured_bacterium	0.0	0.0	0.0	3.0	0.0	0.0	0.0	0.0
d__Bacteria;p__Patescibacteria;c__ABY1;o__Candidatus_Buchananbacteria;f__Candidatus_Buchananbacteria;g__Candidatus_Buchananbacteria;s__Candidatus_Buchananbacteria	0.0	0.0	0.0	2.0	0.0	0.0	0.0	0.0
d__Bacteria;p__Patescibacteria;c__ABY1;o__Candidatus_Kerfeldbacteria;f__Candidatus_Kerfeldbacteria;g__Candidatus_Kerfeldbacteria;s__Parcubacteria_group	0.0	0.0	0.0	4.0	0.0	0.0	0.0	0.0
d__Bacteria;p__Patescibacteria;c__Parcubacteria;o__Paceibacterales;f__Paceibacteraceae;g__Candidatus_Paceibacter;s__marine_metagenome	0.0	0.0	0.0	0.0	7.0	0.0	0.0	0.0
d__Bacteria;p__Patescibacteria;c__Microgenomatia;o__Candidatus_Amesbacteria;f__Candidatus_Amesbacteria;g__Candidatus_Amesbacteria;s__Candidatus_Amesbacteria	0.0	0.0	0.0	11.0	0.0	2.0	0.0	0.0
d__Bacteria;p__Patescibacteria;c__Microgenomatia;o__Candidatus_Amesbacteria;f__Candidatus_Amesbacteria;g__Candidatus_Amesbacteria;__	0.0	0.0	0.0	0.0	10.0	0.0	0.0	0.0
d__Bacteria;p__Patescibacteria;c__Microgenomatia;o__Candidatus_Woesebacteria;f__Candidatus_Woesebacteria;g__Candidatus_Woesebacteria;s__uncultured_bacterium	12.0	9.0	14.0	4.0	0.0	0.0	5.0	0.0
d__Bacteria;p__Firmicutes;c__Bacilli;o__Lactobacillales;f__Enterococcaceae;g__Tetragenococcus;__	0.0	5.0	0.0	0.0	0.0	0.0	0.0	0.0
d__Bacteria;p__Firmicutes;c__Bacilli;o__Lactobacillales;f__Leuconostocaceae;g__Weissella;__	0.0	65.0	34.0	22.0	18.0	22.0	57.0	43.0
d__Bacteria;p__Firmicutes;c__Bacilli;o__Lactobacillales;f__Leuconostocaceae;g__Leuconostoc;__	0.0	0.0	10.0	4.0	12.0	5.0	12.0	0.0
d__Bacteria;p__Firmicutes;c__Bacilli;o__Lactobacillales;f__Lactobacillaceae;g__Lactobacillus;s__Lactobacillus_pontis	0.0	0.0	0.0	0.0	0.0	9.0	0.0	0.0
d__Bacteria;p__Firmicutes;c__Bacilli;o__Lactobacillales;f__Streptococcaceae;g__Streptococcus;__	14.0	425.0	171.0	164.0	190.0	185.0	151.0	452.0
d__Bacteria;p__Firmicutes;c__Bacilli;o__Lactobacillales;f__Lactobacillaceae;g__Lactobacillus;s__Lactobacillus_mucosae	0.0	0.0	14.0	0.0	0.0	0.0	10.0	0.0
d__Bacteria;p__Chloroflexi;c__Anaerolineae;o__Caldilineales;f__Caldilineaceae;g__uncultured;__	0.0	0.0	0.0	0.0	4.0	0.0	0.0	0.0
d__Bacteria;p__Patescibacteria;c__Parcubacteria;o__Candidatus_Colwellbacteria;f__Candidatus_Colwellbacteria;g__Candidatus_Colwellbacteria;s__uncultured_bacterium	0.0	0.0	0.0	56.0	112.0	57.0	4.0	2.0
d__Bacteria;p__Actinobacteriota;c__Coriobacteriia;o__OPB41;f__OPB41;g__OPB41;s__uncultured_bacterium	0.0	2.0	0.0	0.0	0.0	0.0	0.0	0.0
d__Bacteria;p__Patescibacteria;c__Parcubacteria;o__Candidatus_Moranbacteria;f__Candidatus_Moranbacteria;g__Candidatus_Moranbacteria;s__Candidatus_Moranbacteria	0.0	0.0	0.0	4.0	3.0	0.0	0.0	0.0
d__Bacteria;p__Fusobacteriota;c__Fusobacteriia;o__Fusobacteriales;f__Fusobacteriaceae;g__Cetobacterium;s__uncultured_bacterium	0.0	6.0	11.0	10.0	21.0	0.0	15.0	10.0
d__Bacteria;p__Fusobacteriota;c__Fusobacteriia;o__Fusobacteriales;f__Fusobacteriaceae;g__Fusobacterium;__	0.0	0.0	10.0	19.0	9.0	0.0	0.0	0.0
d__Bacteria;p__Fusobacteriota;c__Fusobacteriia;o__Fusobacteriales;f__Fusobacteriaceae;g__Fusobacterium;s__Fusobacterium_mortiferum	0.0	0.0	0.0	0.0	0.0	17.0	0.0	9.0
d__Bacteria;p__Chloroflexi;c__Anaerolineae;o__Anaerolineales;f__Anaerolineaceae;g__Pelolinea;s__uncultured_Chloroflexi	13.0	15.0	18.0	69.0	118.0	34.0	16.0	14.0
d__Bacteria;p__Patescibacteria;c__Parcubacteria;o__Candidatus_Nealsonbacteria;f__Candidatus_Nealsonbacteria;g__Candidatus_Nealsonbacteria;s__Candidatus_Nealsonbacteria	0.0	0.0	0.0	2.0	0.0	0.0	0.0	0.0
d__Bacteria;p__Patescibacteria;c__ABY1;o__Candidatus_Falkowbacteria;f__Candidatus_Falkowbacteria;g__Candidatus_Falkowbacteria;s__uncultured_soil	0.0	0.0	0.0	5.0	0.0	0.0	0.0	0.0
d__Bacteria;p__Firmicutes;c__Bacilli;o__RF39;f__RF39;g__RF39;__	3.0	10.0	15.0	9.0	4.0	17.0	9.0	8.0
d__Bacteria;p__Actinobacteriota;c__Coriobacteriia;o__FS118-23B-02;f__FS118-23B-02;g__FS118-23B-02;s__marine_sediment	0.0	0.0	0.0	0.0	0.0	5.0	3.0	0.0
d__Bacteria;p__Patescibacteria;c__ABY1;o__Candidatus_Kerfeldbacteria;f__Candidatus_Kerfeldbacteria;g__Candidatus_Kerfeldbacteria;s__uncultured_organism	0.0	0.0	0.0	0.0	0.0	0.0	2.0	0.0
d__Bacteria;p__Chloroflexi;c__Anaerolineae;o__Anaerolineales;f__Anaerolineaceae;g__Pelolinea;s__uncultured_bacterium	0.0	0.0	0.0	8.0	12.0	8.0	0.0	0.0
d__Bacteria;p__Patescibacteria;c__ABY1;o__Candidatus_Falkowbacteria;f__Candidatus_Falkowbacteria;g__Candidatus_Falkowbacteria;s__uncultured_bacterium	0.0	0.0	8.0	2.0	0.0	0.0	0.0	0.0
d__Bacteria;p__Firmicutes;c__Bacilli;o__RF39;f__RF39;g__RF39;s__Firmicutes_bacterium	0.0	0.0	0.0	0.0	0.0	12.0	0.0	0.0
d__Bacteria;p__Patescibacteria;c__Parcubacteria;o__CG1-02-42-13;f__CG1-02-42-13;g__CG1-02-42-13;s__uncultured_bacterium	0.0	0.0	0.0	0.0	7.0	0.0	0.0	0.0
d__Bacteria;p__Patescibacteria;c__Microgenomatia;o__Candidatus_Woesebacteria;f__Candidatus_Woesebacteria;g__Candidatus_Woesebacteria;s__uncultured_eubacterium	0.0	0.0	0.0	12.0	0.0	3.0	0.0	0.0
d__Bacteria;p__Patescibacteria;c__Microgenomatia;o__Candidatus_Woesebacteria;f__Candidatus_Woesebacteria;g__Candidatus_Woesebacteria;s__uncultured_Microgenomates	0.0	0.0	0.0	0.0	7.0	0.0	0.0	0.0
d__Bacteria;p__Patescibacteria;c__Microgenomatia;o__Candidatus_Woesebacteria;f__Candidatus_Woesebacteria;g__Candidatus_Woesebacteria;s__Candidatus_Woesebacteria	0.0	0.0	0.0	5.0	3.0	0.0	0.0	0.0
d__Bacteria;p__Patescibacteria;c__Microgenomatia;o__Candidatus_Woesebacteria;f__Candidatus_Woesebacteria;g__Candidatus_Woesebacteria;__	0.0	3.0	0.0	0.0	0.0	0.0	0.0	0.0
d__Bacteria;p__Firmicutes;c__Bacilli;o__Lactobacillales;f__Aerococcaceae;g__Facklamia;__	0.0	0.0	0.0	17.0	13.0	20.0	8.0	0.0
d__Bacteria;p__Patescibacteria;c__Parcubacteria;o__Candidatus_Wolfebacteria;f__Candidatus_Wolfebacteria;g__Candidatus_Wolfebacteria;s__uncultured_bacterium	0.0	0.0	2.0	0.0	0.0	0.0	0.0	0.0
d__Bacteria;p__Patescibacteria;c__Parcubacteria;o__Candidatus_Yanofskybacteria;f__Candidatus_Yanofskybacteria;g__Candidatus_Yanofskybacteria;s__Candidatus_Jorgensenbacteria	0.0	0.0	0.0	4.0	0.0	0.0	0.0	0.0
d__Bacteria;p__Chloroflexi;c__Dehalococcoidia;o__MSBL5;f__MSBL5;g__MSBL5;s__uncultured_Chloroflexi	0.0	0.0	0.0	14.0	0.0	0.0	0.0	0.0
d__Bacteria;p__Chloroflexi;c__Dehalococcoidia;o__MSBL5;f__MSBL5;g__MSBL5;s__uncultured_organism	0.0	18.0	0.0	0.0	0.0	0.0	0.0	0.0
d__Bacteria;p__Actinobacteriota;c__Actinobacteria;o__Bifidobacteriales;f__Bifidobacteriaceae;g__Bifidobacterium;s__Bifidobacterium_bifidum	0.0	0.0	8.0	0.0	0.0	0.0	12.0	0.0
d__Bacteria;p__Patescibacteria;c__ABY1;o__Candidatus_Magasanikbacteria;f__Candidatus_Magasanikbacteria;g__Candidatus_Magasanikbacteria;s__Candidatus_Falkowbacteria	0.0	0.0	0.0	4.0	0.0	6.0	0.0	0.0
d__Bacteria;p__Patescibacteria;c__Parcubacteria;o__Candidatus_Yanofskybacteria;f__Candidatus_Yanofskybacteria;g__Candidatus_Yanofskybacteria;__	0.0	0.0	13.0	76.0	7.0	0.0	12.0	0.0
d__Bacteria;p__Patescibacteria;c__ABY1;o__Candidatus_Falkowbacteria;f__Candidatus_Falkowbacteria;g__Candidatus_Falkowbacteria;__	0.0	7.0	0.0	12.0	28.0	0.0	0.0	0.0
d__Bacteria;p__Patescibacteria;c__ABY1;o__Candidatus_Falkowbacteria;f__Candidatus_Falkowbacteria;g__Candidatus_Falkowbacteria;s__Parcubacteria_group	0.0	0.0	0.0	5.0	0.0	0.0	0.0	0.0
d__Bacteria;p__Patescibacteria;c__Parcubacteria;o__Candidatus_Colwellbacteria;f__Candidatus_Colwellbacteria;g__Candidatus_Colwellbacteria;s__Candidatus_Colwellbacteria	0.0	0.0	0.0	0.0	6.0	0.0	0.0	0.0
d__Bacteria;p__Patescibacteria;c__Microgenomatia;o__Candidatus_Amesbacteria;f__Candidatus_Amesbacteria;g__Candidatus_Amesbacteria;s__Microgenomates_bacterium	0.0	0.0	0.0	7.0	0.0	0.0	0.0	0.0
d__Bacteria;p__Patescibacteria;c__Microgenomatia;o__Microgenomatia;f__Microgenomatia;g__Microgenomatia;s__uncultured_bacterium	0.0	0.0	3.0	0.0	0.0	0.0	0.0	0.0
d__Bacteria;p__Chloroflexi;c__Dehalococcoidia;o__GIF3;f__GIF3;g__GIF3;s__uncultured_eubacterium	0.0	0.0	0.0	0.0	5.0	0.0	0.0	0.0
d__Bacteria;p__Bacteroidota;c__Bacteroidia;o__Bacteroidales;f__Bacteroidaceae;g__Bacteroides;__	108.0	249.0	1354.0	277.0	287.0	1166.0	1338.0	159.0
d__Bacteria;p__Firmicutes;c__Clostridia;o__Oscillospirales;f__Oscillospiraceae;g__uncultured;s__unidentified	0.0	16.0	0.0	0.0	0.0	0.0	0.0	18.0
d__Bacteria;p__Firmicutes;c__Clostridia;o__Oscillospirales;f__Oscillospiraceae;g__uncultured;s__Clostridium_sp.	0.0	0.0	21.0	0.0	22.0	26.0	26.0	0.0
d__Bacteria;p__Firmicutes;c__Clostridia;o__Clostridia_UCG-014;f__Clostridia_UCG-014;g__Clostridia_UCG-014;s__gut_metagenome	28.0	30.0	71.0	40.0	27.0	61.0	57.0	15.0
d__Bacteria;p__Firmicutes;c__Clostridia;o__Clostridia_UCG-014;f__Clostridia_UCG-014;g__Clostridia_UCG-014;s__uncultured_Clostridiales	15.0	17.0	58.0	19.0	17.0	50.0	43.0	16.0
d__Bacteria;p__Firmicutes;c__Bacilli;o__RF39;f__RF39;g__RF39;s__human_gut	0.0	7.0	0.0	0.0	0.0	0.0	0.0	0.0
d__Bacteria;p__Firmicutes;c__Clostridia;o__Clostridia_UCG-014;f__Clostridia_UCG-014;g__Clostridia_UCG-014;s__Clostridiales_bacterium	0.0	5.0	0.0	0.0	0.0	0.0	0.0	0.0
d__Bacteria;p__Chloroflexi;c__Ktedonobacteria;o__MVP-21;f__MVP-21;g__MVP-21;s__uncultured_organism	3.0	0.0	0.0	0.0	0.0	0.0	0.0	0.0
d__Bacteria;p__Spirochaetota;c__Brevinematia;o__Brevinematales;f__Brevinemataceae;g__Brevinema;__	44.0	47.0	42.0	199.0	83.0	40.0	35.0	21.0
d__Bacteria;p__Bacteroidota;c__Bacteroidia;o__Bacteroidales;f__Bacteroidaceae;g__Bacteroides;s__Bacteroides_plebeius	118.0	365.0	2808.0	374.0	380.0	2679.0	4691.0	214.0
d__Bacteria;p__Bacteroidota;c__Bacteroidia;o__Bacteroidales;f__Bacteroidaceae;g__Bacteroides;s__uncultured_Bacteroides	0.0	0.0	8.0	0.0	0.0	0.0	8.0	0.0
d__Bacteria;p__Bacteroidota;c__Bacteroidia;o__Bacteroidales;f__Bacteroidaceae;g__Bacteroides;s__Bacteroides_salanitronis	0.0	0.0	15.0	0.0	0.0	8.0	8.0	0.0
d__Bacteria;p__Bacteroidota;c__Bacteroidia;o__Bacteroidales;f__Bacteroidaceae;g__Bacteroides;s__Bacteroides_vulgatus	48.0	144.0	620.0	93.0	113.0	534.0	599.0	95.0
d__Bacteria;p__Bacteroidota;c__Bacteroidia;o__Bacteroidales;f__Bacteroidaceae;g__Bacteroides;s__uncultured_bacterium	0.0	0.0	1.0	0.0	12.0	0.0	19.0	0.0
d__Bacteria;p__Bacteroidota;c__Bacteroidia;o__Bacteroidales;f__Prevotellaceae;g__Prevotellaceae_Ga6A1_group;s__uncultured_bacterium	0.0	0.0	0.0	0.0	0.0	5.0	0.0	0.0
d__Bacteria;p__Bacteroidota;c__Bacteroidia;o__Bacteroidales;f__Prevotellaceae;g__Prevotellaceae_UCG-004;s__uncultured_bacterium	0.0	0.0	11.0	0.0	5.0	0.0	6.0	0.0
d__Bacteria;p__Bacteroidota;c__Bacteroidia;o__Bacteroidales;f__Prevotellaceae;g__Paraprevotella;s__uncultured_bacterium	0.0	8.0	32.0	6.0	0.0	27.0	25.0	3.0
d__Bacteria;p__Bacteroidota;c__Bacteroidia;o__Bacteroidales;f__Prevotellaceae;g__Paraprevotella;__	0.0	0.0	18.0	0.0	4.0	7.0	9.0	0.0
d__Bacteria;p__Bacteroidota;c__Bacteroidia;o__Bacteroidales;f__Bacteroidaceae;g__Bacteroides;s__Bacteroides_clarus	0.0	0.0	11.0	0.0	0.0	11.0	7.0	0.0
d__Bacteria;p__Bacteroidota;c__Bacteroidia;o__Bacteroidales;f__Bacteroidaceae;g__Bacteroides;s__Bacteroides_eggerthii	0.0	0.0	18.0	0.0	7.0	8.0	16.0	0.0
d__Bacteria;p__Bacteroidota;c__Bacteroidia;o__Bacteroidales;f__Bacteroidaceae;g__Bacteroides;s__Bacteroides_acidifaciens	0.0	32.0	0.0	13.0	23.0	19.0	0.0	32.0
d__Bacteria;p__Bacteroidota;c__Bacteroidia;o__Bacteroidales;f__Bacteroidaceae;g__Bacteroides;s__Bacteroides_stercoris	24.0	41.0	273.0	53.0	61.0	223.0	224.0	30.0
d__Bacteria;p__Bacteroidota;c__Bacteroidia;o__Bacteroidales;f__Bacteroidaceae;g__Bacteroides;s__Bacteroides_salyersiae	0.0	0.0	6.0	0.0	0.0	10.0	0.0	0.0
d__Bacteria;p__Bacteroidota;c__Bacteroidia;o__Bacteroidales;f__Bacteroidaceae;g__Bacteroides;s__Bacteroides_fragilis	17.0	38.0	146.0	37.0	41.0	164.0	131.0	0.0
d__Bacteria;p__Bacteroidota;c__Bacteroidia;o__Sphingobacteriales;f__uncultured;g__uncultured;s__uncultured_bacterium	0.0	0.0	0.0	17.0	18.0	14.0	0.0	0.0
d__Bacteria;p__Bacteroidota;c__Bacteroidia;o__Bacteroidales;f__Marinifilaceae;g__Butyricimonas;s__uncultured_organism	0.0	11.0	0.0	0.0	0.0	0.0	0.0	0.0
d__Bacteria;p__Bacteroidota;c__Bacteroidia;o__Bacteroidales;f__Marinifilaceae;g__Butyricimonas;s__Butyricimonas_sp.	0.0	0.0	0.0	0.0	0.0	16.0	0.0	0.0
d__Bacteria;p__Bacteroidota;c__Bacteroidia;o__Bacteroidales;f__Marinifilaceae;g__Butyricimonas;s__uncultured_bacterium	0.0	0.0	0.0	0.0	0.0	0.0	0.0	5.0
d__Bacteria;p__Bacteroidota;c__Bacteroidia;o__Bacteroidales;f__Bacteroidetes_BD2-2;g__Bacteroidetes_BD2-2;s__uncultured_Cytophagales	0.0	42.0	29.0	0.0	0.0	0.0	0.0	17.0
d__Bacteria;p__Bacteroidota;c__Bacteroidia;o__Flavobacteriales;f__Weeksellaceae;g__Moheibacter;s__uncultured_bacterium	0.0	5.0	0.0	0.0	0.0	0.0	0.0	0.0
d__Bacteria;p__Bacteroidota;c__Bacteroidia;o__Flavobacteriales;f__Weeksellaceae;g__Elizabethkingia;__	0.0	0.0	0.0	0.0	0.0	12.0	0.0	0.0
d__Bacteria;p__Bacteroidota;c__Bacteroidia;o__Flavobacteriales;f__Weeksellaceae;g__Cloacibacterium;__	0.0	15.0	12.0	4.0	10.0	13.0	8.0	10.0
d__Bacteria;p__Bacteroidota;c__Bacteroidia;o__Flavobacteriales;f__Cryomorphaceae;__;__	13.0	3.0	0.0	0.0	0.0	0.0	0.0	0.0
d__Bacteria;p__Bacteroidota;c__Bacteroidia;o__Flavobacteriales;f__NS9_marine_group;g__NS9_marine_group;s__uncultured_bacterium	0.0	0.0	0.0	12.0	0.0	0.0	0.0	0.0
d__Bacteria;p__Bacteroidota;c__Bacteroidia;o__Flavobacteriales;f__NS9_marine_group;g__NS9_marine_group;s__uncultured_Flavobacterium	0.0	0.0	0.0	4.0	0.0	3.0	0.0	0.0
d__Bacteria;p__Bacteroidota;c__Bacteroidia;o__Flavobacteriales;f__Cryomorphaceae;g__Vicingus;s__uncultured_Cryomorphaceae	0.0	0.0	0.0	7.0	0.0	0.0	0.0	0.0
d__Bacteria;p__Bacteroidota;c__Bacteroidia;o__Flavobacteriales;f__Weeksellaceae;g__Cruoricaptor;s__Cruoricaptor_ignavus	0.0	0.0	0.0	5.0	2.0	0.0	2.0	0.0
d__Bacteria;p__Bacteroidota;c__Bacteroidia;o__Flavobacteriales;f__NS9_marine_group;g__NS9_marine_group;s__uncultured_Bacteroidetes	0.0	0.0	0.0	0.0	8.0	12.0	3.0	0.0
d__Bacteria;p__Bacteroidota;c__Bacteroidia;o__Bacteroidales;f__Muribaculaceae;g__Muribaculaceae;__	0.0	151.0	10.0	55.0	48.0	176.0	29.0	111.0
d__Bacteria;p__Bacteroidota;c__Bacteroidia;o__Bacteroidales;f__Dysgonomonadaceae;g__Proteiniphilum;__	0.0	0.0	14.0	0.0	0.0	0.0	8.0	0.0
d__Bacteria;p__Bacteroidota;c__Bacteroidia;o__Bacteroidales;f__Muribaculaceae;g__Muribaculaceae;s__uncultured_Bacteroidales	21.0	184.0	85.0	70.0	93.0	103.0	96.0	104.0
d__Bacteria;p__Bacteroidota;c__Bacteroidia;o__Bacteroidetes_VC2.1_Bac22;f__Bacteroidetes_VC2.1_Bac22;g__Bacteroidetes_VC2.1_Bac22;s__uncultured_Bacteroidetes	18.0	91.0	10.0	0.0	0.0	0.0	0.0	18.0
d__Bacteria;p__Bacteroidota;c__Bacteroidia;o__Bacteroidales;f__GZKB124;g__GZKB124;s__uncultured_bacterium	0.0	2.0	0.0	0.0	0.0	4.0	0.0	3.0
d__Bacteria;p__Bacteroidota;c__Bacteroidia;o__Bacteroidales;f__Dysgonomonadaceae;__;__	0.0	0.0	0.0	0.0	0.0	0.0	0.0	3.0
d__Bacteria;p__Bacteroidota;c__Bacteroidia;o__Bacteroidales;f__Dysgonomonadaceae;g__Petrimonas;s__uncultured_bacterium	0.0	0.0	0.0	5.0	0.0	0.0	0.0	0.0
d__Bacteria;p__Bacteroidota;c__Bacteroidia;o__Bacteroidales;f__Prolixibacteraceae;g__uncultured;s__uncultured_Bacteroidetes	0.0	49.0	0.0	0.0	0.0	0.0	0.0	16.0
d__Bacteria;p__Bacteroidota;c__Bacteroidia;o__Bacteroidales;f__Muribaculaceae;g__Muribaculaceae;s__unidentified	0.0	11.0	0.0	0.0	0.0	0.0	0.0	7.0
d__Bacteria;p__Bacteroidota;c__Bacteroidia;o__Sphingobacteriales;f__ST-12K33;g__ST-12K33;s__uncultured_bacterium	0.0	0.0	0.0	4.0	0.0	0.0	0.0	0.0
d__Bacteria;p__Bacteroidota;c__Bacteroidia;o__Bacteroidales;f__Prolixibacteraceae;g__BSV13;__	7.0	18.0	0.0	78.0	7.0	6.0	0.0	9.0
d__Bacteria;p__Bacteroidota;c__Bacteroidia;o__Bacteroidales;f__Prolixibacteraceae;g__BSV13;s__uncultured_bacterium	0.0	0.0	11.0	25.0	37.0	0.0	0.0	0.0
d__Bacteria;p__Bacteroidota;c__Bacteroidia;o__Bacteroidales;f__Dysgonomonadaceae;g__Dysgonomonas;__	0.0	0.0	0.0	8.0	0.0	0.0	0.0	0.0
d__Bacteria;p__Bacteroidota;c__Bacteroidia;o__Bacteroidales;f__Muribaculaceae;g__Muribaculaceae;s__uncultured_Porphyromonadaceae	0.0	7.0	0.0	0.0	0.0	0.0	0.0	3.0
d__Bacteria;p__Bacteroidota;c__Bacteroidia;o__Bacteroidales;f__Muribaculaceae;g__Muribaculum;s__uncultured_bacterium	0.0	15.0	15.0	17.0	0.0	24.0	21.0	15.0
d__Bacteria;p__Bacteroidota;c__Bacteroidia;o__Bacteroidales;f__Barnesiellaceae;g__Coprobacter;__	0.0	0.0	8.0	0.0	4.0	9.0	6.0	0.0
d__Bacteria;p__Bacteroidota;c__Bacteroidia;o__Bacteroidales;f__Paludibacteraceae;g__Paludibacter;s__uncultured_bacterium	0.0	0.0	0.0	67.0	12.0	26.0	6.0	8.0
d__Bacteria;p__Bacteroidota;c__Bacteroidia;o__Bacteroidales;f__SB-5;g__SB-5;s__uncultured_soil	0.0	0.0	0.0	10.0	0.0	0.0	0.0	0.0
d__Bacteria;p__Bacteroidota;c__Bacteroidia;o__Bacteroidales;f__SB-5;g__SB-5;s__uncultured_bacterium	94.0	19.0	78.0	62.0	39.0	34.0	0.0	39.0
d__Bacteria;p__Bacteroidota;c__Bacteroidia;o__Bacteroidales;f__Paludibacteraceae;g__uncultured;s__uncultured_soil	9.0	9.0	33.0	99.0	75.0	57.0	30.0	0.0
d__Bacteria;p__Bacteroidota;c__Bacteroidia;o__Bacteroidales;f__Marinilabiliaceae;g__Marinilabiliaceae;s__uncultured_bacterium	0.0	0.0	0.0	0.0	0.0	0.0	0.0	6.0
d__Bacteria;p__Bacteroidota;c__Bacteroidia;o__Sphingobacteriales;f__AKYH767;g__AKYH767;s__metagenome	0.0	0.0	7.0	13.0	14.0	0.0	0.0	0.0
d__Bacteria;p__Bacteroidota;c__Bacteroidia;o__Bacteroidales;f__F082;g__F082;s__uncultured_bacterium	0.0	0.0	17.0	4.0	0.0	6.0	16.0	0.0
d__Bacteria;p__Bacteroidota;c__Bacteroidia;o__Bacteroidales;f__Muribaculaceae;g__Muribaculaceae;s__uncultured_organism	0.0	21.0	0.0	7.0	8.0	0.0	0.0	17.0
d__Bacteria;p__Bacteroidota;c__Bacteroidia;o__Sphingobacteriales;f__AKYH767;g__AKYH767;s__uncultured_bacterium	0.0	0.0	0.0	0.0	0.0	8.0	0.0	0.0
d__Bacteria;p__Bacteroidota;c__Bacteroidia;o__Bacteroidales;f__Bacteroidetes_vadinHA17;g__Bacteroidetes_vadinHA17;s__uncultured_prokaryote	9.0	14.0	0.0	0.0	0.0	10.0	0.0	0.0
d__Bacteria;p__Bacteroidota;c__Bacteroidia;o__Sphingobacteriales;f__LiUU-11-161;g__LiUU-11-161;s__metagenome	0.0	0.0	0.0	0.0	10.0	0.0	0.0	0.0
d__Bacteria;p__Bacteroidota;c__Bacteroidia;o__Bacteroidales;f__Paludibacteraceae;g__Paludibacter;__	0.0	0.0	0.0	0.0	5.0	0.0	0.0	0.0
d__Bacteria;p__Bacteroidota;c__Bacteroidia;o__Bacteroidales;f__Bacteroidetes_vadinHA17;g__Bacteroidetes_vadinHA17;s__metagenome	0.0	0.0	0.0	33.0	28.0	20.0	0.0	0.0
d__Bacteria;p__Bacteroidota;c__Bacteroidia;o__Bacteroidales;f__Rikenellaceae;g__Alistipes;s__uncultured_bacterium	0.0	64.0	26.0	31.0	25.0	51.0	27.0	30.0
d__Bacteria;p__Bacteroidota;c__Bacteroidia;o__Bacteroidales;f__Barnesiellaceae;g__Barnesiella;__	6.0	18.0	70.0	24.0	23.0	72.0	53.0	9.0
d__Bacteria;p__Bacteroidota;c__Bacteroidia;o__Sphingobacteriales;f__Sphingobacteriaceae;g__Sphingobacterium;__	0.0	13.0	0.0	0.0	0.0	0.0	0.0	6.0
d__Bacteria;p__Bacteroidota;c__Bacteroidia;o__Bacteroidales;f__Rikenellaceae;g__Alistipes;s__Alistipes_inops	3.0	24.0	13.0	13.0	22.0	10.0	17.0	14.0
d__Bacteria;p__Bacteroidota;c__Bacteroidia;o__Bacteroidales;f__Barnesiellaceae;g__Barnesiella;s__Barnesiella_viscericola	0.0	0.0	5.0	0.0	0.0	0.0	5.0	0.0
d__Bacteria;p__Bacteroidota;c__Bacteroidia;o__Bacteroidales;f__Marinifilaceae;g__Odoribacter;s__unidentified	0.0	16.0	5.0	0.0	0.0	0.0	2.0	8.0
d__Bacteria;p__Bacteroidota;c__Bacteroidia;o__Bacteroidales;f__Porphyromonadaceae;g__Porphyromonas;__	0.0	14.0	12.0	10.0	18.0	17.0	10.0	13.0
d__Bacteria;p__Bacteroidota;c__Bacteroidia;o__Bacteroidales;f__Rikenellaceae;g__DMER64;__	0.0	12.0	0.0	0.0	0.0	0.0	0.0	7.0
d__Bacteria;p__Bacteroidota;c__Bacteroidia;o__Bacteroidales;f__Tannerellaceae;g__Parabacteroides;s__Parabacteroides_distasonis	0.0	0.0	0.0	0.0	0.0	55.0	0.0	0.0
d__Bacteria;p__Bacteroidota;c__Bacteroidia;o__Bacteroidales;f__Tannerellaceae;g__Parabacteroides;__	8.0	20.0	29.0	0.0	0.0	0.0	18.0	0.0
d__Bacteria;p__Bacteroidota;c__Bacteroidia;o__Sphingobacteriales;f__Sphingobacteriaceae;__;__	0.0	0.0	0.0	0.0	0.0	0.0	0.0	4.0
d__Bacteria;p__Bacteroidota;c__Bacteroidia;o__Sphingobacteriales;f__Sphingobacteriaceae;g__Pedobacter;__	0.0	0.0	0.0	0.0	14.0	0.0	0.0	0.0
d__Bacteria;p__Bacteroidota;c__Bacteroidia;o__Sphingobacteriales;f__Sphingobacteriaceae;g__Sphingobacterium;s__uncultured_bacterium	0.0	0.0	0.0	9.0	0.0	0.0	0.0	0.0
d__Bacteria;p__Bacteroidota;c__Bacteroidia;o__Sphingobacteriales;f__Sphingobacteriaceae;g__Mucilaginibacter;__	0.0	42.0	11.0	6.0	13.0	11.0	8.0	0.0
d__Bacteria;p__Bacteroidota;c__Bacteroidia;o__Bacteroidales;f__Paludibacteraceae;g__uncultured;s__uncultured_Paludibacter	0.0	0.0	7.0	0.0	0.0	0.0	0.0	0.0
d__Bacteria;p__Bacteroidota;c__Bacteroidia;o__Sphingobacteriales;f__S15A-MN91;g__S15A-MN91;__	0.0	0.0	0.0	6.0	0.0	0.0	0.0	0.0
d__Bacteria;p__Bacteroidota;c__Bacteroidia;o__Bacteroidales;f__Paludibacteraceae;g__Microbacter;s__uncultured_bacterium	0.0	0.0	0.0	12.0	0.0	0.0	0.0	0.0
d__Bacteria;p__Bacteroidota;c__Bacteroidia;o__Bacteroidales;f__Dysgonomonadaceae;g__uncultured;s__metagenome	0.0	0.0	0.0	0.0	0.0	0.0	0.0	7.0
d__Bacteria;p__Bacteroidota;c__Bacteroidia;o__Bacteroidales;f__Rikenellaceae;g__Rikenellaceae_RC9_gut_group;__	0.0	0.0	11.0	0.0	0.0	0.0	0.0	0.0
d__Bacteria;p__Bacteroidota;c__Bacteroidia;o__Bacteroidales;f__Barnesiellaceae;g__uncultured;s__uncultured_bacterium	0.0	0.0	0.0	13.0	0.0	0.0	0.0	0.0
d__Bacteria;p__Bacteroidota;c__Bacteroidia;o__Bacteroidales;f__Porphyromonadaceae;g__Porphyromonas;s__uncultured_bacterium	0.0	29.0	0.0	0.0	0.0	0.0	0.0	0.0
d__Bacteria;p__Bacteroidota;c__Bacteroidia;o__Bacteroidales;f__Marinifilaceae;g__Odoribacter;__	0.0	0.0	0.0	0.0	0.0	16.0	0.0	0.0
d__Bacteria;p__Bacteroidota;c__Bacteroidia;o__Bacteroidales;f__Rikenellaceae;g__Alistipes;__	7.0	63.0	40.0	13.0	60.0	52.0	17.0	12.0
d__Bacteria;p__Bacteroidota;c__Bacteroidia;o__Bacteroidales;f__Rikenellaceae;g__Alistipes;s__uncultured_Alistipes	12.0	19.0	190.0	45.0	61.0	113.0	137.0	27.0
d__Bacteria;p__Bacteroidota;c__Bacteroidia;o__Bacteroidales;f__Marinifilaceae;g__Odoribacter;s__uncultured_bacterium	0.0	11.0	0.0	3.0	0.0	0.0	0.0	14.0
d__Bacteria;p__Bacteroidota;c__Bacteroidia;o__Bacteroidales;f__Rikenellaceae;g__Rikenellaceae_RC9_gut_group;s__unidentified	0.0	13.0	14.0	5.0	5.0	0.0	10.0	12.0
d__Bacteria;p__Bacteroidota;c__Bacteroidia;o__Bacteroidales;f__Tannerellaceae;g__Tannerella;s__Tannerella_forsythia	0.0	0.0	0.0	0.0	0.0	14.0	0.0	3.0
d__Bacteria;p__Bacteroidota;c__Bacteroidia;o__Sphingobacteriales;f__ST-12K33;g__ST-12K33;s__metagenome	0.0	4.0	0.0	0.0	0.0	0.0	0.0	4.0
d__Bacteria;p__Bacteroidota;c__Bacteroidia;o__Bacteroidales;f__Tannerellaceae;g__Parabacteroides;s__Parabacteroides_merdae	17.0	59.0	143.0	30.0	44.0	95.0	74.0	35.0
d__Bacteria;p__Bacteroidota;c__Bacteroidia;o__Bacteroidales;f__Tannerellaceae;__;__	0.0	11.0	27.0	14.0	9.0	11.0	23.0	0.0
d__Bacteria;p__Bacteroidota;c__Bacteroidia;o__Bacteroidales;f__Tannerellaceae;g__Macellibacteroides;__	0.0	14.0	0.0	0.0	0.0	0.0	0.0	8.0
d__Bacteria;p__Bacteroidota;c__Bacteroidia;o__Bacteroidales;f__Tannerellaceae;g__Parabacteroides;s__Parabacteroides_faecis	0.0	0.0	25.0	0.0	0.0	22.0	26.0	0.0
d__Bacteria;p__Bacteroidota;c__Bacteroidia;o__Bacteroidales;f__Porphyromonadaceae;g__Porphyromonas;s__Porphyromonas_gingivalis	0.0	0.0	4.0	9.0	10.0	0.0	0.0	3.0
d__Bacteria;p__Patescibacteria;c__Microgenomatia;o__Microgenomatia;f__Microgenomatia;g__Microgenomatia;__	0.0	0.0	3.0	0.0	0.0	0.0	0.0	0.0
d__Bacteria;p__Patescibacteria;c__Microgenomatia;o__Microgenomatia;f__Microgenomatia;g__Microgenomatia;s__uncultured_sediment	0.0	2.0	0.0	0.0	0.0	0.0	0.0	0.0
d__Bacteria;p__Planctomycetota;c__Phycisphaerae;o__MSBL9;f__4572-13;g__4572-13;s__uncultured_organism	0.0	21.0	16.0	0.0	0.0	0.0	0.0	0.0
d__Bacteria;p__Planctomycetota;c__Phycisphaerae;o__MSBL9;f__4572-13;g__4572-13;s__uncultured_bacterium	0.0	8.0	33.0	4.0	0.0	0.0	0.0	0.0
d__Bacteria;p__Planctomycetota;c__Phycisphaerae;o__MSBL9;f__4572-13;g__4572-13;__	11.0	16.0	0.0	0.0	0.0	0.0	0.0	0.0
d__Bacteria;p__Planctomycetota;c__Phycisphaerae;o__MSBL9;f__KCLunmb-38-53;g__KCLunmb-38-53;s__uncultured_bacterium	74.0	24.0	95.0	9.0	14.0	0.0	0.0	25.0
d__Bacteria;p__Planctomycetota;c__Phycisphaerae;o__MSBL9;f__4572-13;g__4572-13;s__uncultured_planctomycete	7.0	0.0	0.0	0.0	0.0	0.0	0.0	0.0
d__Bacteria;p__Schekmanbacteria;c__Schekmanbacteria;o__Schekmanbacteria;f__Schekmanbacteria;g__Schekmanbacteria;__	77.0	43.0	19.0	47.0	54.0	37.0	7.0	11.0
d__Bacteria;p__Dependentiae;c__Babeliae;o__Babeliales;f__Babeliales;g__Babeliales;__	28.0	24.0	39.0	56.0	65.0	56.0	31.0	14.0
d__Bacteria;p__SAR324_clade(Marine_group_B);c__SAR324_clade(Marine_group_B);o__SAR324_clade(Marine_group_B);f__SAR324_clade(Marine_group_B);g__SAR324_clade(Marine_group_B);s__uncultured_bacterium	0.0	0.0	0.0	11.0	15.0	10.0	0.0	4.0
d__Bacteria;p__Desulfobacterota;c__Desulfobacteria;o__Desulfobacterales;f__Desulfosarcinaceae;g__Sva0081_sediment_group;s__uncultured_bacterium	0.0	107.0	45.0	0.0	0.0	0.0	0.0	41.0
d__Bacteria;p__Dependentiae;c__Babeliae;o__Babeliales;f__UBA12411;g__UBA12411;s__candidate_division	0.0	0.0	0.0	0.0	0.0	3.0	0.0	0.0
d__Bacteria;p__Bdellovibrionota;c__Oligoflexia;o__0319-6G20;f__0319-6G20;g__0319-6G20;__	41.0	35.0	37.0	17.0	123.0	95.0	2.0	0.0
d__Bacteria;p__Proteobacteria;c__Alphaproteobacteria;o__Rhodospirillales;f__uncultured;g__uncultured;s__uncultured_soil	0.0	0.0	0.0	0.0	0.0	3.0	0.0	0.0
d__Bacteria;p__Campilobacterota;c__Campylobacteria;o__Campylobacterales;f__Sulfurimonadaceae;g__Sulfurimonas;s__uncultured_Helicobacteraceae	37.0	12.0	0.0	0.0	0.0	0.0	0.0	0.0
d__Bacteria;p__Proteobacteria;__;__;__;__;__	0.0	0.0	13.0	0.0	0.0	3.0	0.0	8.0
d__Bacteria;p__Dependentiae;c__Babeliae;o__Babeliales;f__Vermiphilaceae;g__Vermiphilaceae;s__uncultured_Verrucomicrobia	6.0	12.0	0.0	30.0	30.0	17.0	9.0	5.0
d__Bacteria;p__Campilobacterota;c__Campylobacteria;o__Campylobacterales;f__Sulfurimonadaceae;g__Sulfurimonas;s__bacterium_enrichment	44.0	32.0	11.0	0.0	0.0	0.0	0.0	13.0
d__Bacteria;p__Campilobacterota;c__Campylobacteria;o__Campylobacterales;__;__;__	21.0	5.0	0.0	0.0	0.0	0.0	0.0	0.0
d__Bacteria;p__Campilobacterota;c__Campylobacteria;o__Campylobacterales;f__Rs-M59_termite_group;g__Rs-M59_termite_group;s__uncultured_Epsilonproteobacteria	0.0	0.0	0.0	0.0	0.0	0.0	0.0	8.0
d__Bacteria;p__Spirochaetota;c__Spirochaetia;o__Spirochaetales;f__Spirochaetaceae;g__uncultured;__	22.0	33.0	33.0	53.0	60.0	41.0	12.0	0.0
d__Bacteria;p__Desulfobacterota;c__Desulfobacteria;o__Desulfobacterales;f__Desulfosarcinaceae;g__Desulfosarcina;__	71.0	181.0	27.0	0.0	0.0	0.0	0.0	76.0
d__Bacteria;p__Desulfobacterota;c__Desulfobacteria;o__Desulfobacterales;f__Desulfosarcinaceae;g__Desulfosarcina;s__uncultured_delta	32.0	51.0	0.0	0.0	0.0	0.0	0.0	0.0
d__Bacteria;p__Desulfobacterota;c__Desulfobacteria;o__Desulfobacterales;f__Desulfosarcinaceae;g__LCP-80;__	214.0	79.0	45.0	0.0	0.0	0.0	0.0	0.0
d__Bacteria;p__Desulfobacterota;c__Desulfobaccia;o__Desulfobaccales;f__Desulfobaccaceae;g__Desulfobacca;s__uncultured_delta	92.0	52.0	77.0	10.0	0.0	4.0	18.0	30.0
d__Bacteria;p__NB1-j;c__NB1-j;o__NB1-j;f__NB1-j;g__NB1-j;__	27.0	55.0	27.0	0.0	0.0	0.0	0.0	0.0
d__Bacteria;p__Acidobacteriota;c__Thermoanaerobaculia;o__Thermoanaerobaculales;f__Thermoanaerobaculaceae;g__Subgroup_10;__	11.0	32.0	0.0	0.0	0.0	0.0	0.0	0.0
d__Bacteria;p__Desulfobacterota;c__Desulfobacteria;o__Desulfobacterales;f__Desulfosarcinaceae;g__Incertae_Sedis;__	0.0	51.0	0.0	0.0	0.0	0.0	0.0	23.0
d__Bacteria;p__Dependentiae;c__Babeliae;o__Babeliales;f__Vermiphilaceae;g__Vermiphilaceae;s__uncultured_delta	0.0	4.0	0.0	7.0	23.0	0.0	0.0	0.0
d__Bacteria;p__FW113;c__FW113;o__FW113;f__FW113;g__FW113;s__uncultured_organism	0.0	7.0	0.0	0.0	0.0	0.0	0.0	0.0
d__Bacteria;p__Elusimicrobiota;c__Elusimicrobia;o__Lineage_IV;f__Lineage_IV;g__Lineage_IV;s__uncultured_Termite	0.0	2.0	0.0	0.0	0.0	0.0	0.0	0.0
d__Bacteria;p__Elusimicrobiota;c__Rs-M47;o__Rs-M47;f__Rs-M47;g__Rs-M47;s__uncultured_bacterium	0.0	6.0	0.0	5.0	17.0	5.0	0.0	2.0
d__Bacteria;p__Elusimicrobiota;c__Rs-M47;o__Rs-M47;f__Rs-M47;g__Rs-M47;s__uncultured_organism	0.0	0.0	0.0	8.0	0.0	0.0	0.0	0.0
d__Bacteria;p__Chloroflexi;c__Anaerolineae;o__Anaerolineales;f__Anaerolineaceae;g__UTCFX1;s__uncultured_soil	0.0	2.0	0.0	0.0	0.0	0.0	0.0	0.0
d__Bacteria;p__Dependentiae;c__Babeliae;o__Babeliales;f__Babeliales;g__Babeliales;s__uncultured_Candidatus	0.0	0.0	0.0	0.0	10.0	0.0	0.0	0.0
d__Bacteria;p__Proteobacteria;c__Gammaproteobacteria;o__Cardiobacteriales;f__Cardiobacteriaceae;g__Cardiobacterium;__	0.0	5.0	0.0	0.0	0.0	0.0	0.0	8.0
d__Bacteria;p__Proteobacteria;c__Alphaproteobacteria;o__Sphingomonadales;f__Sphingomonadaceae;g__Sphingomonas;__	6.0	68.0	42.0	89.0	183.0	50.0	50.0	41.0
d__Bacteria;p__Acidobacteriota;c__Thermoanaerobaculia;o__Thermoanaerobaculales;f__Thermoanaerobaculaceae;g__Thermoanaerobaculum;s__uncultured_prokaryote	2.0	9.0	0.0	0.0	0.0	0.0	0.0	6.0
d__Bacteria;p__Proteobacteria;c__Gammaproteobacteria;o__Thiomicrospirales;f__Thiomicrospiraceae;g__Thiomicrorhabdus;s__hydrothermal_vent	0.0	0.0	2.0	0.0	0.0	0.0	0.0	0.0
d__Bacteria;p__Proteobacteria;c__Gammaproteobacteria;o__Thiomicrospirales;f__Thiomicrospiraceae;g__Thiomicrorhabdus;__	1195.0	101.0	118.0	0.0	0.0	0.0	6.0	0.0
d__Bacteria;p__Proteobacteria;c__Gammaproteobacteria;o__Thiomicrospirales;f__Thiomicrospiraceae;g__uncultured;s__uncultured_gamma	810.0	39.0	80.0	0.0	0.0	0.0	8.0	0.0
d__Bacteria;p__Proteobacteria;c__Alphaproteobacteria;o__Rhodobacterales;f__Rhodobacteraceae;__;__	257.0	300.0	58.0	252.0	6.0	40.0	0.0	51.0
d__Bacteria;p__Desulfobacterota;c__Syntrophobacteria;o__Syntrophobacterales;f__Syntrophobacteraceae;g__Syntrophobacter;__	101.0	53.0	96.0	111.0	189.0	117.0	49.0	25.0
d__Bacteria;p__Desulfobacterota;c__Syntrophobacteria;o__Syntrophobacterales;f__Syntrophobacteraceae;g__Syntrophobacter;s__uncultured_bacterium	11.0	0.0	9.0	88.0	85.0	87.0	14.0	13.0
d__Bacteria;p__Desulfobacterota;c__Syntrophobacteria;o__Syntrophobacterales;f__Syntrophobacteraceae;g__Syntrophobacter;s__uncultured_prokaryote	0.0	21.0	0.0	51.0	29.0	27.0	0.0	0.0
d__Bacteria;p__Desulfobacterota;c__Syntrophobacteria;o__Syntrophobacterales;f__Syntrophobacteraceae;g__uncultured;s__uncultured_bacterium	13.0	20.0	10.0	0.0	0.0	0.0	0.0	8.0
d__Bacteria;p__Desulfobacterota;c__Syntrophobacteria;o__Syntrophobacterales;f__Syntrophobacteraceae;g__Syntrophobacter;s__uncultured_soil	77.0	53.0	45.0	142.0	92.0	78.0	0.0	0.0
d__Bacteria;p__Bdellovibrionota;c__Oligoflexia;o__0319-6G20;f__0319-6G20;g__0319-6G20;s__uncultured_organism	0.0	3.0	0.0	0.0	4.0	0.0	0.0	2.0
d__Bacteria;p__Acidobacteriota;c__AT-s3-28;o__AT-s3-28;f__AT-s3-28;g__AT-s3-28;s__uncultured_bacterium	0.0	28.0	25.0	5.0	0.0	0.0	0.0	0.0
d__Bacteria;p__Desulfobacterota;c__Desulfobacteria;o__Desulfobacterales;f__Desulfosarcinaceae;g__SEEP-SRB1;s__uncultured_bacterium	125.0	104.0	143.0	0.0	0.0	0.0	0.0	13.0
d__Bacteria;p__Acidobacteriota;c__Thermoanaerobaculia;o__Thermoanaerobaculales;f__Thermoanaerobaculaceae;g__Subgroup_10;s__uncultured_Acidobacteriaceae	0.0	11.0	0.0	0.0	0.0	0.0	0.0	0.0
d__Bacteria;p__Acidobacteriota;c__Holophagae;o__Acanthopleuribacterales;f__Acanthopleuribacteraceae;g__Acanthopleuribacter;s__uncultured_bacterium	10.0	13.0	0.0	0.0	0.0	0.0	0.0	0.0
d__Bacteria;p__Desulfobacterota;__;__;__;__;__	17.0	11.0	19.0	11.0	0.0	0.0	0.0	0.0
d__Bacteria;p__Desulfobacterota;c__uncultured;o__uncultured;f__uncultured;g__uncultured;s__uncultured_Syntrophaceae	26.0	22.0	0.0	0.0	0.0	0.0	0.0	0.0
d__Bacteria;p__Schekmanbacteria;c__Schekmanbacteria;o__Schekmanbacteria;f__Schekmanbacteria;g__Schekmanbacteria;s__uncultured_delta	400.0	317.0	416.0	0.0	0.0	0.0	113.0	71.0
d__Bacteria;p__Dependentiae;c__Babeliae;o__Babeliales;f__UBA12411;g__UBA12411;s__uncultured_Candidatus	0.0	0.0	0.0	0.0	3.0	0.0	0.0	0.0
d__Bacteria;p__Sva0485;c__Sva0485;o__Sva0485;f__Sva0485;g__Sva0485;__	1719.0	1433.0	1650.0	4251.0	5164.0	4200.0	920.0	752.0
d__Bacteria;p__Acidobacteriota;c__AT-s3-28;o__AT-s3-28;f__AT-s3-28;g__AT-s3-28;s__uncultured_Acidobacteriaceae	0.0	0.0	13.0	0.0	0.0	0.0	0.0	0.0
d__Bacteria;p__Dependentiae;c__Babeliae;o__Babeliales;f__UBA12409;g__UBA12409;s__uncultured_Candidatus	0.0	0.0	0.0	0.0	3.0	0.0	0.0	0.0
d__Bacteria;p__Bacteroidota;c__Bacteroidia;o__Sphingobacteriales;f__Lentimicrobiaceae;g__Lentimicrobium;s__anaerobic_digester	0.0	2.0	0.0	0.0	0.0	0.0	0.0	0.0
d__Bacteria;p__Actinobacteriota;c__Actinobacteria;__;__;__;__	0.0	0.0	3.0	0.0	0.0	0.0	0.0	12.0
d__Bacteria;p__Desulfobacterota;c__Desulfobacteria;o__Desulfobacterales;f__Desulfococcaceae;g__Desulfococcus;__	15.0	0.0	0.0	0.0	0.0	0.0	0.0	0.0
d__Bacteria;p__WPS-2;c__WPS-2;o__WPS-2;f__WPS-2;g__WPS-2;s__uncultured_bacterium	0.0	7.0	0.0	23.0	46.0	26.0	5.0	8.0
d__Bacteria;p__Acidobacteriota;c__Holophagae;o__Subgroup_7;f__Subgroup_7;g__Subgroup_7;s__uncultured_Acidobacteria	8.0	0.0	0.0	0.0	0.0	0.0	0.0	0.0
d__Bacteria;p__Desulfobacterota;c__Desulfobacteria;o__Desulfobacterales;f__Desulfobacteraceae;g__Desulfobacter;s__uncultured_bacterium	9.0	0.0	0.0	0.0	0.0	0.0	0.0	0.0
d__Bacteria;p__Desulfobacterota;c__Desulfobacteria;o__Desulfobacterales;__;__;__	0.0	101.0	10.0	0.0	0.0	0.0	0.0	0.0
d__Bacteria;p__Acidobacteriota;c__Holophagae;o__Subgroup_7;f__Subgroup_7;g__Subgroup_7;__	0.0	20.0	0.0	15.0	0.0	8.0	0.0	23.0
d__Bacteria;p__Desulfobacterota;c__Desulfobacteria;o__Desulfobacterales;f__Desulfosarcinaceae;g__uncultured;s__uncultured_bacterium	0.0	0.0	17.0	0.0	0.0	0.0	0.0	0.0
d__Bacteria;p__Desulfobacterota;c__Desulfobacteria;o__Desulfobacterales;f__Desulfobacterales;g__Desulfatiferula;s__uncultured_delta	11.0	15.0	0.0	0.0	0.0	0.0	0.0	0.0
d__Bacteria;p__Acidobacteriota;c__Thermoanaerobaculia;o__Thermoanaerobaculales;f__Thermoanaerobaculaceae;g__Subgroup_10;s__uncultured_soil	0.0	7.0	0.0	0.0	0.0	0.0	0.0	8.0
d__Bacteria;p__Acidobacteriota;c__Holophagae;o__Subgroup_7;f__Subgroup_7;g__Subgroup_7;s__uncultured_Desulfuromonadales	0.0	0.0	0.0	0.0	6.0	11.0	0.0	0.0
d__Bacteria;p__Acidobacteriota;c__Holophagae;o__Subgroup_7;f__Subgroup_7;g__Subgroup_7;s__uncultured_soil	0.0	0.0	27.0	16.0	10.0	7.0	36.0	6.0
d__Bacteria;p__Acidobacteriota;c__Holophagae;o__Holophagales;f__Holophagaceae;__;__	0.0	0.0	19.0	35.0	16.0	70.0	24.0	12.0
d__Bacteria;p__Acidobacteriota;c__Holophagae;o__Holophagales;f__Holophagaceae;g__uncultured;__	0.0	0.0	0.0	21.0	0.0	0.0	0.0	0.0
d__Bacteria;p__Desulfobacterota;c__Desulfobaccia;o__Desulfobaccales;f__Desulfobaccaceae;g__Desulfobacca;__	0.0	0.0	10.0	13.0	0.0	53.0	17.0	0.0
d__Bacteria;p__Desulfobacterota;c__Desulfobacteria;o__Desulfatiglandales;f__Desulfatiglandaceae;g__Desulfatiglans;__	2659.0	1932.0	2523.0	686.0	723.0	479.0	401.0	417.0
d__Bacteria;p__Proteobacteria;c__Alphaproteobacteria;o__Puniceispirillales;f__SAR116_clade;g__SAR116_clade;s__alpha_proteobacterium	0.0	0.0	0.0	6.0	0.0	0.0	0.0	0.0
d__Bacteria;p__Dependentiae;c__Babeliae;o__Babeliales;f__Babeliaceae;g__Babeliaceae;s__uncultured_bacterium	0.0	0.0	0.0	3.0	0.0	4.0	0.0	0.0
d__Bacteria;p__Dependentiae;c__Babeliae;o__Babeliales;f__Babeliales;g__Babeliales;s__candidate_division	0.0	0.0	21.0	28.0	0.0	26.0	10.0	11.0
d__Bacteria;p__Dependentiae;c__Babeliae;o__Babeliales;f__UBA12411;g__UBA12411;s__uncultured_bacterium	0.0	4.0	0.0	0.0	0.0	0.0	0.0	0.0
d__Bacteria;p__Latescibacterota;c__Latescibacteria;o__Latescibacterales;f__Latescibacteraceae;g__Latescibacteraceae;s__uncultured_bacterium	103.0	89.0	118.0	39.0	73.0	23.0	18.0	24.0
d__Bacteria;p__Verrucomicrobiota;c__Lentisphaeria;o__Oligosphaerales;f__Lenti-02;g__Lenti-02;__	0.0	0.0	0.0	0.0	2.0	0.0	0.0	0.0
d__Bacteria;p__Verrucomicrobiota;c__Verrucomicrobiae;o__Opitutales;f__Opitutaceae;g__Opitutus;__	0.0	0.0	0.0	19.0	5.0	0.0	0.0	0.0
d__Bacteria;p__Verrucomicrobiota;c__Verrucomicrobiae;o__Opitutales;f__Opitutaceae;__;__	0.0	0.0	0.0	0.0	42.0	6.0	0.0	0.0
d__Bacteria;p__Verrucomicrobiota;c__Verrucomicrobiae;o__Opitutales;f__Opitutaceae;g__Lacunisphaera;s__Verrucomicrobia_bacterium	0.0	0.0	0.0	0.0	13.0	0.0	0.0	0.0
d__Bacteria;p__Verrucomicrobiota;c__Verrucomicrobiae;o__Opitutales;f__Opitutaceae;g__Lacunisphaera;s__Oleiharenicola_alkalitolerans	10.0	0.0	9.0	0.0	0.0	0.0	0.0	0.0
d__Bacteria;p__Verrucomicrobiota;c__Verrucomicrobiae;o__Opitutales;f__Opitutaceae;g__Cephaloticoccus;s__uncultured_bacterium	0.0	0.0	0.0	0.0	14.0	0.0	0.0	0.0
d__Bacteria;p__Verrucomicrobiota;c__Verrucomicrobiae;o__Opitutales;f__Opitutaceae;g__Lacunisphaera;s__uncultured_Opitutus	0.0	0.0	0.0	0.0	0.0	0.0	22.0	0.0
d__Bacteria;p__Verrucomicrobiota;c__Verrucomicrobiae;o__Opitutales;f__Opitutaceae;g__Lacunisphaera;s__mine_drainage	0.0	0.0	0.0	7.0	0.0	0.0	0.0	0.0
d__Bacteria;p__Verrucomicrobiota;c__Verrucomicrobiae;o__Opitutales;f__Opitutaceae;g__Lacunisphaera;__	22.0	22.0	25.0	99.0	74.0	39.0	13.0	0.0
d__Bacteria;p__Sumerlaeota;c__Sumerlaeia;o__Sumerlaeales;f__Sumerlaeaceae;g__Sumerlaea;s__uncultured_bacterium	15.0	8.0	16.0	31.0	12.0	24.0	0.0	0.0
d__Bacteria;p__Desulfobacterota;c__Desulfobacteria;o__Desulfatiglandales;f__Desulfatiglandaceae;g__Desulfatiglans;s__uncultured_bacterium	926.0	559.0	1218.0	0.0	0.0	0.0	346.0	118.0
d__Bacteria;p__Desulfobacterota;c__Desulfobaccia;o__Desulfobaccales;f__Desulfobaccaceae;g__Desulfobacca;s__uncultured_bacterium	0.0	12.0	13.0	61.0	63.0	34.0	0.0	12.0
d__Bacteria;p__Chloroflexi;c__Dehalococcoidia;o__FW22;f__FW22;g__FW22;s__uncultured_organism	5.0	0.0	0.0	0.0	0.0	0.0	0.0	0.0
d__Bacteria;p__Acidobacteriota;c__Thermoanaerobaculia;o__Thermoanaerobaculales;f__Thermoanaerobaculaceae;g__Subgroup_23;s__uncultured_bacterium	11.0	81.0	0.0	0.0	0.0	0.0	0.0	20.0
d__Bacteria;p__Acidobacteriota;c__Thermoanaerobaculia;o__Thermoanaerobaculales;f__Thermoanaerobaculaceae;g__Subgroup_23;__	90.0	173.0	94.0	0.0	0.0	0.0	27.0	79.0
d__Bacteria;p__Desulfobacterota;c__Desulfobacteria;o__Desulfobacterales;f__Desulfosarcinaceae;g__Incertae_Sedis;s__uncultured_soil	0.0	0.0	0.0	10.0	0.0	0.0	0.0	0.0
d__Bacteria;p__Firmicutes;c__Clostridia;o__Eubacteriales;__;__;__	0.0	3.0	0.0	0.0	0.0	0.0	0.0	0.0
d__Bacteria;p__Verrucomicrobiota;c__Lentisphaeria;o__Oligosphaerales;f__Lenti-02;g__Lenti-02;s__uncultured_Lentisphaerae	0.0	0.0	0.0	5.0	0.0	0.0	0.0	0.0
d__Bacteria;p__Latescibacterota;c__Latescibacteria;o__Latescibacterales;f__Latescibacteraceae;g__Latescibacteraceae;s__uncultured_Latescibacteria	0.0	0.0	0.0	0.0	8.0	0.0	0.0	0.0
d__Bacteria;p__Nitrospirota;c__Nitrospiria;o__Nitrospirales;f__Nitrospiraceae;g__Nitrospira;__	12.0	15.0	28.0	10.0	9.0	124.0	9.0	6.0
d__Bacteria;p__SAR324_clade(Marine_group_B);c__SAR324_clade(Marine_group_B);o__SAR324_clade(Marine_group_B);f__SAR324_clade(Marine_group_B);g__SAR324_clade(Marine_group_B);s__uncultured_prokaryote	0.0	0.0	0.0	0.0	4.0	0.0	0.0	0.0
d__Bacteria;p__Sumerlaeota;c__Sumerlaeia;o__Sumerlaeales;f__Sumerlaeaceae;g__Sumerlaea;s__metagenome	0.0	2.0	0.0	0.0	0.0	0.0	0.0	0.0
d__Bacteria;p__Desulfobacterota;c__Syntrophobacteria;o__Syntrophobacterales;f__uncultured;g__uncultured;s__Deltaproteobacteria_bacterium	105.0	65.0	96.0	212.0	172.0	144.0	46.0	27.0
d__Bacteria;p__Dependentiae;c__Babeliae;o__Babeliales;f__Vermiphilaceae;g__Vermiphilaceae;s__candidate_division	0.0	0.0	0.0	8.0	4.0	0.0	0.0	0.0
d__Bacteria;p__Verrucomicrobiota;c__Lentisphaeria;o__SS1-B-02-17;f__SS1-B-02-17;g__SS1-B-02-17;s__uncultured_organism	0.0	7.0	0.0	0.0	0.0	0.0	0.0	0.0
d__Bacteria;p__Planctomycetota;c__Phycisphaerae;o__MSBL9;f__SG8-4;g__SG8-4;s__uncultured_bacterium	380.0	305.0	741.0	134.0	152.0	106.0	83.0	55.0
d__Bacteria;p__Planctomycetota;c__Phycisphaerae;o__MSBL9;f__MSBL9;g__MSBL9;s__uncultured_bacterium	0.0	0.0	0.0	10.0	0.0	5.0	0.0	0.0
d__Bacteria;p__TA06;c__TA06;o__TA06;f__TA06;g__TA06;s__uncultured_sediment	0.0	0.0	5.0	0.0	0.0	0.0	0.0	0.0
d__Bacteria;p__Chloroflexi;c__TK10;o__TK10;f__TK10;g__TK10;__	0.0	8.0	0.0	0.0	0.0	0.0	0.0	3.0
d__Bacteria;p__Planctomycetota;c__Phycisphaerae;o__Phycisphaerales;f__Phycisphaeraceae;g__uncultured;s__uncultured_organism	0.0	3.0	0.0	0.0	0.0	0.0	0.0	0.0
d__Bacteria;p__Firmicutes;c__Negativicutes;o__Acidaminococcales;f__Acidaminococcaceae;g__uncultured;s__uncultured_low	7.0	7.0	0.0	41.0	39.0	54.0	0.0	0.0
d__Bacteria;p__Planctomycetota;c__Pla4_lineage;o__Pla4_lineage;f__Pla4_lineage;g__Pla4_lineage;s__uncultured_planctomycete	4.0	15.0	0.0	0.0	0.0	0.0	0.0	10.0
d__Bacteria;p__MBNT15;c__MBNT15;o__MBNT15;f__MBNT15;g__MBNT15;s__uncultured_organism	38.0	6.0	23.0	0.0	0.0	0.0	11.0	0.0
d__Bacteria;p__Bdellovibrionota;c__Bdellovibrionia;o__Bdellovibrionales;f__Bdellovibrionaceae;g__OM27_clade;s__metagenome	0.0	4.0	0.0	0.0	0.0	0.0	0.0	0.0
d__Bacteria;p__Proteobacteria;c__Alphaproteobacteria;o__Rhizobiales;f__Xanthobacteraceae;g__uncultured;__	41.0	42.0	60.0	243.0	198.0	166.0	57.0	0.0
d__Bacteria;p__Proteobacteria;c__Alphaproteobacteria;o__Rhizobiales;f__Rhizobiaceae;g__Mesorhizobium;__	0.0	11.0	0.0	0.0	15.0	9.0	0.0	0.0
d__Bacteria;p__Proteobacteria;c__Alphaproteobacteria;o__Rhizobiales;f__Xanthobacteraceae;g__uncultured;s__uncultured_Bradyrhizobiaceae	15.0	0.0	20.0	23.0	31.0	31.0	0.0	0.0
d__Bacteria;p__Proteobacteria;c__Alphaproteobacteria;o__Rhizobiales;f__Xanthobacteraceae;g__Rhodoplanes;__	0.0	0.0	0.0	0.0	19.0	13.0	0.0	0.0
d__Bacteria;p__Proteobacteria;c__Alphaproteobacteria;o__Rhizobiales;f__Beijerinckiaceae;g__FukuN57;__	0.0	0.0	0.0	5.0	9.0	0.0	0.0	0.0
d__Bacteria;p__Proteobacteria;c__Alphaproteobacteria;o__Rhizobiales;f__Xanthobacteraceae;__;__	141.0	190.0	156.0	248.0	370.0	417.0	50.0	72.0
d__Bacteria;p__Desulfobacterota;c__Desulfomonilia;o__Desulfomonilales;f__Desulfomonilaceae;g__Desulfomonile;__	0.0	0.0	0.0	22.0	35.0	0.0	0.0	0.0
d__Bacteria;p__Bdellovibrionota;c__Bdellovibrionia;o__Bdellovibrionales;f__Bdellovibrionaceae;g__OM27_clade;s__uncultured_microorganism	0.0	0.0	0.0	0.0	0.0	0.0	0.0	4.0
d__Bacteria;p__Acidobacteriota;c__Subgroup_22;o__Subgroup_22;f__Subgroup_22;g__Subgroup_22;s__uncultured_bacterium	21.0	6.0	14.0	0.0	0.0	20.0	0.0	20.0
d__Bacteria;p__Proteobacteria;c__Alphaproteobacteria;o__Rhizobiales;f__Beijerinckiaceae;__;__	0.0	0.0	0.0	5.0	14.0	8.0	0.0	0.0
d__Bacteria;p__Proteobacteria;c__Alphaproteobacteria;o__Rhizobiales;f__Beijerinckiaceae;g__Methylobacterium-Methylorubrum;s__Methylobacterium_goesingense	0.0	0.0	5.0	7.0	0.0	0.0	25.0	0.0
d__Bacteria;p__Proteobacteria;c__Alphaproteobacteria;o__Acetobacterales;f__Acetobacteraceae;g__Craurococcus-Caldovatus;s__uncultured_bacterium	0.0	0.0	0.0	0.0	0.0	0.0	0.0	2.0
d__Bacteria;p__MBNT15;c__MBNT15;o__MBNT15;f__MBNT15;g__MBNT15;s__uncultured_prokaryote	0.0	0.0	0.0	11.0	18.0	9.0	0.0	0.0
d__Bacteria;p__Proteobacteria;c__Alphaproteobacteria;o__Rhizobiales;f__Xanthobacteraceae;g__Bradyrhizobium;__	0.0	48.0	0.0	66.0	69.0	78.0	0.0	0.0
d__Bacteria;p__Planctomycetota;c__Phycisphaerae;__;__;__;__	3.0	0.0	0.0	0.0	5.0	2.0	8.0	0.0
d__Bacteria;p__Planctomycetota;c__Phycisphaerae;o__mle1-8;f__mle1-8;g__mle1-8;s__uncultured_organism	0.0	7.0	0.0	0.0	0.0	0.0	0.0	0.0
d__Bacteria;p__Planctomycetota;c__Phycisphaerae;o__mle1-8;f__mle1-8;g__mle1-8;s__uncultured_planctomycete	0.0	0.0	0.0	0.0	5.0	0.0	0.0	0.0
d__Bacteria;p__Myxococcota;c__bacteriap25;o__bacteriap25;f__bacteriap25;g__bacteriap25;s__uncultured_bacterium	8.0	10.0	11.0	24.0	18.0	48.0	16.0	6.0
d__Bacteria;p__Bdellovibrionota;c__Bdellovibrionia;o__Bdellovibrionales;f__Bdellovibrionaceae;g__Bdellovibrio;s__metagenome	0.0	0.0	0.0	2.0	0.0	0.0	0.0	0.0
d__Bacteria;p__Myxococcota;c__bacteriap25;o__bacteriap25;f__bacteriap25;g__bacteriap25;s__uncultured_Syntrophobacterales	0.0	0.0	0.0	0.0	4.0	9.0	0.0	0.0
d__Bacteria;p__Proteobacteria;c__Alphaproteobacteria;o__Acetobacterales;f__Acetobacteraceae;g__uncultured;s__metagenome	17.0	13.0	10.0	14.0	8.0	18.0	0.0	5.0
d__Bacteria;p__Proteobacteria;c__Alphaproteobacteria;o__Acetobacterales;f__Acetobacteraceae;__;__	58.0	55.0	38.0	23.0	68.0	172.0	0.0	6.0
d__Bacteria;p__Proteobacteria;c__Alphaproteobacteria;o__Acetobacterales;f__Acetobacteraceae;g__uncultured;__	0.0	0.0	0.0	13.0	34.0	15.0	0.0	0.0
d__Bacteria;p__Proteobacteria;c__Alphaproteobacteria;o__Acetobacterales;f__Acetobacteraceae;g__Endobacter;s__uncultured_bacterium	0.0	0.0	0.0	0.0	0.0	4.0	0.0	5.0
d__Bacteria;p__Proteobacteria;c__Alphaproteobacteria;o__Acetobacterales;f__Acetobacteraceae;g__uncultured;s__uncultured_bacterium	0.0	0.0	0.0	0.0	0.0	19.0	0.0	0.0
d__Bacteria;p__Proteobacteria;c__Alphaproteobacteria;o__Acetobacterales;f__Acetobacteraceae;g__Rhodovastum;s__uncultured_bacterium	7.0	0.0	0.0	7.0	15.0	4.0	0.0	0.0
d__Bacteria;p__Proteobacteria;c__Alphaproteobacteria;o__Acetobacterales;f__Acetobacteraceae;g__Acidisoma;s__uncultured_bacterium	0.0	0.0	0.0	0.0	0.0	12.0	0.0	0.0
d__Bacteria;p__Proteobacteria;c__Alphaproteobacteria;o__Defluviicoccales;f__uncultured;g__uncultured;s__uncultured_marine	0.0	0.0	0.0	4.0	0.0	0.0	0.0	0.0
d__Archaea;p__Crenarchaeota;c__Bathyarchaeia;o__Bathyarchaeia;f__Bathyarchaeia;g__Bathyarchaeia;s__miscellaneous_Crenarchaeota	36.0	60.0	50.0	0.0	0.0	0.0	0.0	0.0
d__Bacteria;p__Proteobacteria;c__Alphaproteobacteria;o__Rhizobiales;f__Xanthobacteraceae;g__Pseudolabrys;__	0.0	0.0	0.0	15.0	41.0	34.0	0.0	0.0
d__Bacteria;p__Proteobacteria;c__Alphaproteobacteria;o__Rhizobiales;f__Xanthobacteraceae;g__Pseudolabrys;s__uncultured_Pseudolabrys	38.0	34.0	30.0	17.0	54.0	52.0	0.0	0.0
d__Bacteria;p__Proteobacteria;c__Alphaproteobacteria;o__Reyranellales;f__Reyranellaceae;g__Reyranella;s__metagenome	0.0	0.0	14.0	0.0	0.0	0.0	11.0	0.0
d__Bacteria;p__Desulfobacterota;c__Desulfomonilia;o__Desulfomonilales;f__Desulfomonilaceae;g__Desulfomonile;s__uncultured_bacterium	53.0	33.0	34.0	77.0	64.0	45.0	23.0	0.0
d__Bacteria;p__Proteobacteria;c__Alphaproteobacteria;o__Caulobacterales;f__Caulobacteraceae;g__Brevundimonas;__	14.0	163.0	72.0	43.0	34.0	52.0	68.0	105.0
d__Bacteria;p__Proteobacteria;c__Alphaproteobacteria;o__Caulobacterales;f__Caulobacteraceae;g__Caulobacter;s__Caulobacter_sp.	0.0	0.0	6.0	0.0	0.0	0.0	11.0	0.0
d__Bacteria;p__Proteobacteria;c__Alphaproteobacteria;o__Caulobacterales;f__Caulobacteraceae;g__Caulobacter;__	0.0	5.0	0.0	13.0	8.0	0.0	0.0	0.0
d__Bacteria;p__Proteobacteria;c__Alphaproteobacteria;o__Caulobacterales;f__Caulobacteraceae;g__uncultured;__	0.0	0.0	23.0	31.0	41.0	0.0	0.0	7.0
d__Bacteria;p__Proteobacteria;c__Alphaproteobacteria;o__Caulobacterales;f__Caulobacteraceae;g__Asticcacaulis;s__Asticcacaulis_solisilvae	0.0	0.0	0.0	7.0	0.0	0.0	0.0	0.0
d__Bacteria;p__Acidobacteriota;c__Aminicenantia;o__Aminicenantales;f__Aminicenantales;g__Aminicenantales;s__metagenome	8.0	8.0	8.0	0.0	0.0	0.0	0.0	0.0
d__Bacteria;p__Proteobacteria;c__Alphaproteobacteria;o__Caulobacterales;f__Caulobacteraceae;g__Phenylobacterium;__	60.0	51.0	58.0	118.0	132.0	176.0	15.0	0.0
d__Bacteria;p__Proteobacteria;c__Alphaproteobacteria;o__Caulobacterales;f__Caulobacteraceae;__;__	65.0	50.0	91.0	129.0	154.0	150.0	28.0	15.0
d__Bacteria;p__Proteobacteria;c__Alphaproteobacteria;o__Caulobacterales;f__Caulobacteraceae;g__Phenylobacterium;s__uncultured_bacterium	0.0	0.0	0.0	11.0	0.0	0.0	0.0	0.0
d__Bacteria;p__Proteobacteria;c__Alphaproteobacteria;o__Caulobacterales;f__Caulobacteraceae;g__uncultured;s__uncultured_soil	0.0	0.0	0.0	0.0	13.0	0.0	0.0	0.0
d__Bacteria;p__Proteobacteria;c__Alphaproteobacteria;o__Caulobacterales;f__Caulobacteraceae;g__Brevundimonas;s__Brevundimonas_diminuta	0.0	0.0	0.0	9.0	15.0	14.0	0.0	0.0
d__Bacteria;p__Proteobacteria;c__Alphaproteobacteria;o__Caulobacterales;f__Caulobacteraceae;g__Brevundimonas;s__Brevundimonas_terrae	0.0	19.0	0.0	0.0	0.0	0.0	0.0	13.0
d__Bacteria;p__Proteobacteria;c__Alphaproteobacteria;o__Caulobacterales;f__Caulobacteraceae;g__uncultured;s__uncultured_Alphaproteobacteria	0.0	0.0	0.0	9.0	14.0	0.0	0.0	0.0
d__Bacteria;p__Proteobacteria;c__Alphaproteobacteria;o__Caulobacterales;f__Caulobacteraceae;g__uncultured;s__uncultured_Caulobacteraceae	20.0	19.0	0.0	74.0	110.0	76.0	15.0	0.0
d__Bacteria;p__Proteobacteria;c__Alphaproteobacteria;o__Caulobacterales;f__Caulobacteraceae;g__Phenylobacterium;s__unidentified	0.0	13.0	0.0	46.0	50.0	165.0	24.0	11.0
d__Bacteria;p__Proteobacteria;c__Alphaproteobacteria;o__Acetobacterales;f__Acetobacteraceae;g__Roseomonas;__	0.0	0.0	6.0	0.0	0.0	0.0	14.0	0.0
d__Bacteria;p__Methylomirabilota;c__Methylomirabilia;o__Rokubacteriales;f__Rokubacteriales;g__Rokubacteriales;s__uncultured_bacterium	0.0	8.0	0.0	0.0	0.0	0.0	0.0	0.0
d__Bacteria;p__Proteobacteria;c__Alphaproteobacteria;o__Caulobacterales;f__Caulobacteraceae;g__PMMR1;__	11.0	6.0	7.0	0.0	0.0	0.0	0.0	0.0
d__Bacteria;p__Proteobacteria;c__Alphaproteobacteria;o__Caulobacterales;f__Caulobacteraceae;g__uncultured;s__uncultured_Caulobacter	61.0	83.0	71.0	157.0	186.0	400.0	50.0	46.0
d__Bacteria;p__Acidobacteriota;c__Subgroup_22;o__Subgroup_22;f__Subgroup_22;g__Subgroup_22;s__uncultured_Acidobacteria	20.0	52.0	0.0	0.0	0.0	0.0	0.0	0.0
d__Bacteria;p__Acidobacteriota;c__Acidobacteriae;o__Subgroup_2;f__Subgroup_2;g__Subgroup_2;s__uncultured_forest	0.0	0.0	16.0	10.0	0.0	169.0	0.0	0.0
d__Bacteria;p__Acidobacteriota;c__Aminicenantia;o__Aminicenantales;f__Aminicenantales;g__Aminicenantales;s__uncultured_soil	11.0	0.0	8.0	35.0	44.0	49.0	13.0	0.0
d__Bacteria;p__Acidobacteriota;c__Acidobacteriae;o__Subgroup_2;f__Subgroup_2;g__Subgroup_2;s__uncultured_soil	0.0	66.0	59.0	205.0	147.0	191.0	0.0	0.0
d__Bacteria;p__Acidobacteriota;c__Acidobacteriae;o__Subgroup_2;f__Subgroup_2;g__Subgroup_2;s__uncultured_Acidobacterium	0.0	0.0	0.0	0.0	0.0	0.0	0.0	2.0
d__Bacteria;p__Acidobacteriota;c__Acidobacteriae;o__Subgroup_2;f__Subgroup_2;g__Subgroup_2;s__uncultured_bacterium	0.0	0.0	0.0	0.0	9.0	12.0	0.0	0.0
d__Bacteria;p__Acidobacteriota;c__Acidobacteriae;o__Subgroup_2;f__Subgroup_2;g__Subgroup_2;s__uncultured_Holophaga	0.0	0.0	0.0	34.0	78.0	144.0	0.0	0.0
d__Bacteria;p__Acidobacteriota;c__Acidobacteriae;o__Subgroup_2;f__Subgroup_2;g__Subgroup_2;__	183.0	145.0	187.0	647.0	720.0	1155.0	94.0	55.0
d__Bacteria;p__Acidobacteriota;c__Acidobacteriae;o__Subgroup_2;f__Subgroup_2;g__Subgroup_2;s__uncultured_Acidobacteria	30.0	42.0	19.0	97.0	71.0	305.0	20.0	0.0
d__Bacteria;p__SAR324_clade(Marine_group_B);c__SAR324_clade(Marine_group_B);o__SAR324_clade(Marine_group_B);f__SAR324_clade(Marine_group_B);g__SAR324_clade(Marine_group_B);__	3.0	28.0	0.0	9.0	16.0	0.0	0.0	0.0
d__Bacteria;p__Bdellovibrionota;c__Oligoflexia;o__0319-6G20;f__0319-6G20;g__0319-6G20;s__uncultured_bacterium	11.0	13.0	0.0	0.0	32.0	9.0	0.0	0.0
d__Bacteria;p__Acidobacteriota;c__Subgroup_22;o__Subgroup_22;f__Subgroup_22;g__Subgroup_22;s__uncultured_Acidobacteriales	0.0	6.0	18.0	0.0	0.0	0.0	0.0	5.0
d__Bacteria;p__Bdellovibrionota;c__Oligoflexia;o__0319-6G20;f__0319-6G20;g__0319-6G20;s__uncultured_Myxococcales	0.0	0.0	0.0	26.0	0.0	0.0	0.0	0.0
d__Bacteria;p__Bdellovibrionota;c__Oligoflexia;o__0319-6G20;f__0319-6G20;g__0319-6G20;s__uncultured_Syntrophobacteraceae	78.0	79.0	74.0	35.0	47.0	68.0	0.0	0.0
d__Bacteria;p__DTB120;c__DTB120;o__DTB120;f__DTB120;g__DTB120;__	169.0	135.0	173.0	0.0	0.0	0.0	0.0	0.0
d__Bacteria;p__DTB120;c__DTB120;o__DTB120;f__DTB120;g__DTB120;s__uncultured_delta	171.0	157.0	148.0	70.0	147.0	17.0	10.0	9.0
d__Bacteria;p__Verrucomicrobiota;c__Omnitrophia;o__Omnitrophales;f__Omnitrophaceae;g__Candidatus_Omnitrophus;s__uncultured_Firmicutes	0.0	3.0	0.0	0.0	0.0	0.0	0.0	3.0
d__Bacteria;p__Verrucomicrobiota;c__Verrucomicrobiae;o__S-BQ2-57_soil_group;f__S-BQ2-57_soil_group;g__S-BQ2-57_soil_group;s__uncultured_bacterium	50.0	60.0	58.0	171.0	173.0	73.0	22.0	18.0
d__Bacteria;p__Verrucomicrobiota;c__Omnitrophia;o__Omnitrophales;f__Omnitrophaceae;g__Candidatus_Omnitrophus;__	38.0	51.0	53.0	52.0	72.0	22.0	20.0	13.0
d__Bacteria;p__Planctomycetota;c__Phycisphaerae;o__MSBL9;f__SG8-4;g__SG8-4;s__uncultured_organism	0.0	0.0	0.0	14.0	9.0	0.0	0.0	0.0
d__Bacteria;p__TA06;c__TA06;o__TA06;f__TA06;g__TA06;__	5.0	0.0	11.0	12.0	19.0	0.0	0.0	0.0
d__Bacteria;p__Armatimonadota;c__Chthonomonadetes;o__Chthonomonadales;f__Chthonomonadaceae;g__Chthonomonas;s__uncultured_bacterium	0.0	3.0	3.0	0.0	2.0	0.0	0.0	0.0
d__Bacteria;p__Armatimonadota;c__Armatimonadia;o__Armatimonadales;f__Armatimonadales;g__Armatimonadales;__	0.0	0.0	0.0	0.0	0.0	5.0	0.0	0.0
d__Bacteria;p__Armatimonadota;c__Chthonomonadetes;o__Chthonomonadales;f__Chthonomonadales;g__Chthonomonadales;s__uncultured_Lutispora	0.0	0.0	0.0	21.0	18.0	25.0	0.0	0.0
d__Bacteria;p__Armatimonadota;c__Chthonomonadetes;o__Chthonomonadales;f__Chthonomonadales;g__Chthonomonadales;s__uncultured_bacterium	0.0	0.0	11.0	0.0	4.0	5.0	4.0	9.0
d__Bacteria;p__Armatimonadota;c__uncultured;o__uncultured;f__uncultured;g__uncultured;__	0.0	26.0	79.0	65.0	147.0	55.0	8.0	0.0
d__Bacteria;p__Armatimonadota;c__uncultured;o__uncultured;f__uncultured;g__uncultured;s__uncultured_bacterium	31.0	16.0	48.0	137.0	284.0	113.0	67.0	22.0
d__Bacteria;p__Armatimonadota;__;__;__;__;__	0.0	0.0	0.0	0.0	18.0	0.0	0.0	0.0
d__Bacteria;p__Armatimonadota;c__uncultured;o__uncultured;f__uncultured;g__uncultured;s__uncultured_Armatimonadetes	0.0	12.0	19.0	20.0	0.0	0.0	0.0	0.0
d__Bacteria;p__Armatimonadota;c__uncultured;o__uncultured;f__uncultured;g__uncultured;s__uncultured_soil	22.0	39.0	38.0	20.0	37.0	25.0	14.0	7.0
d__Bacteria;p__Actinobacteriota;c__Thermoleophilia;o__Gaiellales;f__uncultured;g__uncultured;s__uncultured_prokaryote	2.0	4.0	0.0	16.0	0.0	0.0	0.0	0.0
d__Bacteria;p__Marinimicrobia_(SAR406_clade);c__Marinimicrobia_(SAR406_clade);o__Marinimicrobia_(SAR406_clade);f__Marinimicrobia_(SAR406_clade);g__Marinimicrobia_(SAR406_clade);s__uncultured_marine	0.0	0.0	0.0	3.0	0.0	0.0	0.0	0.0
d__Bacteria;p__LCP-89;c__LCP-89;o__LCP-89;f__LCP-89;g__LCP-89;s__uncultured_Deferribacteres	9.0	4.0	6.0	0.0	0.0	0.0	4.0	0.0
d__Bacteria;p__WS2;c__WS2;o__WS2;f__WS2;g__WS2;s__uncultured_microorganism	19.0	24.0	35.0	9.0	7.0	6.0	0.0	0.0
d__Bacteria;p__TA06;c__TA06;o__TA06;f__TA06;g__TA06;s__uncultured_organism	21.0	31.0	122.0	0.0	0.0	0.0	33.0	7.0
d__Bacteria;p__Firmicutes;c__Bacilli;o__Alicyclobacillales;f__Alicyclobacillaceae;g__Alicyclobacillus;__	141.0	165.0	153.0	0.0	0.0	5.0	0.0	0.0
d__Bacteria;p__Patescibacteria;c__Microgenomatia;o__Candidatus_Chisholmbacteria;f__Candidatus_Chisholmbacteria;g__Candidatus_Chisholmbacteria;s__uncultured_bacterium	0.0	0.0	3.0	0.0	0.0	0.0	0.0	0.0
d__Bacteria;p__Gemmatimonadota;c__Gemmatimonadetes;o__Gemmatimonadales;f__Gemmatimonadaceae;g__uncultured;s__uncultured_actinobacterium	0.0	103.0	21.0	0.0	0.0	0.0	0.0	10.0
d__Bacteria;p__Firmicutes;c__Bacilli;o__Alicyclobacillales;f__Alicyclobacillaceae;g__Alicyclobacillus;s__uncultured_Alicyclobacillaceae	0.0	0.0	0.0	0.0	24.0	0.0	0.0	0.0
d__Bacteria;p__Firmicutes;c__Bacilli;o__Alicyclobacillales;f__Alicyclobacillaceae;g__Alicyclobacillus;s__Alicyclobacillus_pomorum	0.0	0.0	13.0	29.0	25.0	0.0	0.0	0.0
d__Bacteria;p__Calditrichota;c__Calditrichia;o__Calditrichales;f__Calditrichaceae;g__SM23-31;s__bacterium_SM23_31	0.0	3.0	0.0	0.0	0.0	0.0	0.0	0.0
d__Bacteria;p__Gemmatimonadota;c__Gemmatimonadetes;o__Gemmatimonadales;f__Gemmatimonadaceae;g__uncultured;__	23.0	30.0	29.0	12.0	0.0	0.0	13.0	28.0
d__Bacteria;p__Gemmatimonadota;c__Gemmatimonadetes;o__Gemmatimonadales;f__Gemmatimonadaceae;g__Gemmatimonas;__	5.0	5.0	10.0	0.0	0.0	3.0	0.0	2.0
d__Bacteria;p__Gemmatimonadota;c__Gemmatimonadetes;o__Gemmatimonadales;f__Gemmatimonadaceae;g__uncultured;s__uncultured_prokaryote	3.0	0.0	0.0	0.0	0.0	0.0	0.0	0.0
d__Bacteria;p__Gemmatimonadota;c__Gemmatimonadetes;o__Gemmatimonadales;f__Gemmatimonadaceae;g__uncultured;s__uncultured_bacterium	0.0	0.0	26.0	0.0	12.0	15.0	12.0	0.0
d__Bacteria;p__Gemmatimonadota;c__Gemmatimonadetes;o__Gemmatimonadales;f__Gemmatimonadaceae;g__Roseisolibacter;s__uncultured_forest	0.0	0.0	0.0	3.0	0.0	0.0	0.0	0.0
d__Bacteria;p__Calditrichota;c__Calditrichia;o__Calditrichales;f__Calditrichaceae;g__Calorithrix;s__uncultured_bacterium	120.0	176.0	91.0	0.0	0.0	0.0	40.0	59.0
d__Bacteria;p__Armatimonadota;c__DG-56;o__DG-56;f__DG-56;g__DG-56;s__uncultured_Actinomycetales	0.0	13.0	0.0	0.0	0.0	0.0	0.0	0.0
d__Bacteria;p__MBNT15;c__MBNT15;o__MBNT15;f__MBNT15;g__MBNT15;s__uncultured_delta	81.0	56.0	14.0	10.0	0.0	13.0	0.0	15.0
d__Bacteria;p__Firmicutes;c__Desulfitobacteriia;o__Desulfitobacteriales;f__uncultured;g__uncultured;s__uncultured_Firmicutes	0.0	4.0	0.0	0.0	0.0	0.0	0.0	0.0
d__Bacteria;p__Gemmatimonadota;c__Gemmatimonadetes;o__Gemmatimonadales;f__Gemmatimonadaceae;g__uncultured;s__denitrifying_bacterium	0.0	10.0	0.0	0.0	0.0	0.0	0.0	0.0
d__Bacteria;p__Gemmatimonadota;c__Gemmatimonadetes;o__Gemmatimonadales;f__Gemmatimonadaceae;g__uncultured;s__uncultured_Gemmatimonadales	0.0	4.0	0.0	0.0	0.0	0.0	0.0	0.0
d__Bacteria;p__Calditrichota;c__Calditrichia;o__Calditrichales;f__Calditrichaceae;__;__	0.0	60.0	5.0	0.0	0.0	0.0	0.0	3.0
d__Bacteria;p__Calditrichota;c__Calditrichia;o__Calditrichales;f__Calditrichaceae;g__Calorithrix;s__uncultured_Deferribacteres	54.0	67.0	45.0	0.0	0.0	0.0	0.0	14.0
d__Bacteria;p__Calditrichota;c__Calditrichia;o__Calditrichales;f__Calditrichaceae;g__Calorithrix;__	76.0	66.0	76.0	0.0	0.0	0.0	6.0	0.0
d__Bacteria;p__Calditrichota;c__Calditrichia;o__Calditrichales;f__Calditrichaceae;g__Calorithrix;s__unidentified_bacterium	8.0	10.0	0.0	0.0	0.0	0.0	0.0	0.0
d__Bacteria;p__Calditrichota;c__Calditrichia;o__Calditrichales;f__Calditrichaceae;g__Caldithrix;s__uncultured_bacterium	16.0	96.0	12.0	0.0	0.0	0.0	0.0	34.0
d__Bacteria;p__Gemmatimonadota;c__BD2-11_terrestrial_group;o__BD2-11_terrestrial_group;f__BD2-11_terrestrial_group;g__BD2-11_terrestrial_group;s__unidentified_bacterium	22.0	37.0	10.0	0.0	0.0	0.0	0.0	21.0
d__Bacteria;p__Patescibacteria;c__Parcubacteria;o__UBA9983;f__UBA9983;g__UBA9983;s__uncultured_bacterium	0.0	0.0	0.0	48.0	15.0	16.0	0.0	0.0
d__Bacteria;p__Bacteroidota;c__Kapabacteria;o__Kapabacteriales;f__Kapabacteriales;g__Kapabacteriales;__	5.0	8.0	0.0	38.0	21.0	8.0	0.0	10.0
d__Bacteria;p__CK-2C2-2;c__CK-2C2-2;o__CK-2C2-2;f__CK-2C2-2;g__CK-2C2-2;s__uncultured_bacterium	61.0	52.0	70.0	0.0	0.0	0.0	17.0	13.0
d__Bacteria;p__Firmicutes;c__Clostridia;o__Peptostreptococcales-Tissierellales;f__Peptostreptococcales-Tissierellales;g__Peptoniphilus;__	0.0	0.0	0.0	12.0	51.0	13.0	6.0	9.0
d__Bacteria;p__Firmicutes;c__Clostridia;o__Peptostreptococcales-Tissierellales;f__Peptostreptococcales-Tissierellales;g__Peptoniphilus;s__Peptoniphilus_lacrimalis	0.0	0.0	0.0	24.0	73.0	12.0	7.0	10.0
d__Bacteria;p__Bacteroidota;c__Kryptonia;o__Kryptoniales;f__BSV26;g__BSV26;__	744.0	760.0	887.0	4161.0	3635.0	3349.0	551.0	316.0
d__Bacteria;p__Bacteroidota;c__Kryptonia;o__Kryptoniales;f__BSV26;g__BSV26;s__Ignavibacteria_bacterium	0.0	0.0	0.0	23.0	0.0	0.0	0.0	0.0
d__Bacteria;p__Bacteroidota;c__Kryptonia;o__Kryptoniales;f__BSV26;g__BSV26;s__denitrifying_bacterium	0.0	0.0	0.0	56.0	0.0	17.0	0.0	0.0
d__Bacteria;p__Bacteroidota;c__SJA-28;o__SJA-28;f__SJA-28;g__SJA-28;s__bioreactor_sludge	9.0	6.0	0.0	56.0	27.0	11.0	5.0	0.0
d__Bacteria;p__Bacteroidota;__;__;__;__;__	0.0	0.0	0.0	15.0	0.0	0.0	0.0	0.0
d__Bacteria;p__Edwardsbacteria;c__Edwardsbacteria;o__Edwardsbacteria;f__Edwardsbacteria;g__Edwardsbacteria;s__Candidatus_Edwardsbacteria	0.0	0.0	8.0	3.0	5.0	0.0	5.0	0.0
d__Bacteria;p__Calditrichota;c__Calditrichia;o__Calditrichales;f__Calditrichaceae;g__Calorithrix;s__bacterium_enrichment	14.0	0.0	0.0	0.0	0.0	0.0	0.0	0.0
d__Bacteria;p__Bacteroidota;c__Kapabacteria;o__Kapabacteriales;f__Kapabacteriales;g__Kapabacteriales;s__uncultured_Chlorobi	0.0	12.0	22.0	53.0	50.0	43.0	11.0	0.0
d__Bacteria;p__Bacteroidota;c__Rhodothermia;o__Rhodothermales;f__Rhodothermaceae;g__uncultured;__	0.0	0.0	0.0	2.0	0.0	0.0	0.0	0.0
d__Bacteria;p__Bacteroidota;c__Rhodothermia;o__Rhodothermales;f__Rhodothermaceae;g__uncultured;s__uncultured_marine	0.0	0.0	0.0	5.0	0.0	0.0	0.0	0.0
d__Bacteria;p__Bacteroidota;c__Rhodothermia;o__Rhodothermales;f__Rhodothermaceae;g__uncultured;s__uncultured_Bacteroidetes	0.0	18.0	0.0	0.0	0.0	0.0	0.0	0.0
d__Bacteria;p__Bacteroidota;c__Rhodothermia;o__Rhodothermales;f__Rhodothermaceae;g__uncultured;s__uncultured_bacterium	0.0	3.0	0.0	0.0	0.0	0.0	0.0	0.0
d__Bacteria;p__WS2;c__WS2;o__WS2;f__WS2;g__WS2;s__uncultured_bacterium	10.0	0.0	10.0	0.0	9.0	0.0	0.0	0.0
d__Bacteria;p__Actinobacteriota;c__RBG-16-55-12;o__RBG-16-55-12;f__RBG-16-55-12;g__RBG-16-55-12;s__uncultured_bacterium	4.0	16.0	0.0	4.0	22.0	0.0	13.0	0.0
d__Bacteria;p__Actinobacteriota;__;__;__;__;__	0.0	0.0	0.0	15.0	12.0	39.0	0.0	0.0
d__Bacteria;p__LCP-89;c__LCP-89;o__LCP-89;f__LCP-89;g__LCP-89;s__uncultured_bacterium	458.0	291.0	572.0	342.0	239.0	142.0	194.0	49.0
d__Bacteria;p__Actinobacteriota;c__Thermoleophilia;o__Solirubrobacterales;f__67-14;g__67-14;s__uncultured_actinobacterium	0.0	0.0	0.0	0.0	0.0	0.0	0.0	8.0
d__Bacteria;p__Actinobacteriota;c__WCHB1-81;o__WCHB1-81;f__WCHB1-81;g__WCHB1-81;s__uncultured_organism	0.0	0.0	30.0	0.0	0.0	0.0	12.0	0.0
d__Bacteria;p__Actinobacteriota;c__WCHB1-81;o__WCHB1-81;f__WCHB1-81;g__WCHB1-81;__	16.0	16.0	0.0	0.0	0.0	0.0	0.0	13.0
d__Bacteria;p__Actinobacteriota;c__Thermoleophilia;o__Gaiellales;f__uncultured;g__uncultured;s__uncultured_actinobacterium	226.0	95.0	233.0	48.0	70.0	65.0	85.0	44.0
d__Bacteria;p__Actinobacteriota;c__Thermoleophilia;o__Gaiellales;f__uncultured;g__uncultured;__	25.0	98.0	90.0	52.0	58.0	64.0	34.0	7.0
d__Bacteria;p__Actinobacteriota;c__Thermoleophilia;o__Solirubrobacterales;f__Solirubrobacteraceae;__;__	0.0	0.0	19.0	0.0	7.0	0.0	16.0	0.0
d__Bacteria;p__Actinobacteriota;c__Thermoleophilia;o__Gaiellales;f__uncultured;g__uncultured;s__bacterium_Ellin6515	0.0	5.0	0.0	0.0	0.0	0.0	0.0	0.0
d__Bacteria;p__Actinobacteriota;c__Actinobacteria;o__0319-7L14;f__0319-7L14;g__0319-7L14;__	0.0	6.0	0.0	0.0	0.0	0.0	0.0	0.0
d__Bacteria;p__Actinobacteriota;c__Acidimicrobiia;o__Actinomarinales;f__uncultured;g__uncultured;s__uncultured_bacterium	0.0	14.0	0.0	0.0	0.0	0.0	0.0	0.0
d__Bacteria;p__Cyanobacteria;c__Vampirivibrionia;o__Gastranaerophilales;f__Gastranaerophilales;g__Gastranaerophilales;s__Candidatus_Melainabacteria	0.0	0.0	0.0	0.0	0.0	8.0	0.0	0.0
d__Bacteria;p__Firmicutes;c__Bacilli;o__Bacillales;f__Planococcaceae;g__Chryseomicrobium;__	0.0	0.0	0.0	0.0	20.0	0.0	0.0	0.0
d__Bacteria;p__Actinobacteriota;c__Thermoleophilia;o__Solirubrobacterales;f__67-14;g__67-14;__	0.0	0.0	21.0	10.0	15.0	4.0	11.0	0.0
d__Bacteria;p__Actinobacteriota;c__Thermoleophilia;o__Solirubrobacterales;f__67-14;g__67-14;s__metagenome	0.0	0.0	12.0	8.0	0.0	0.0	12.0	0.0
d__Bacteria;p__Actinobacteriota;c__Thermoleophilia;o__Gaiellales;f__uncultured;g__uncultured;s__uncultured_bacterium	0.0	0.0	16.0	0.0	9.0	0.0	0.0	0.0
d__Bacteria;p__WOR-1;c__WOR-1;o__WOR-1;f__WOR-1;g__WOR-1;__	11.0	3.0	0.0	6.0	44.0	0.0	0.0	0.0
d__Bacteria;p__Actinobacteriota;c__Thermoleophilia;o__Gaiellales;f__uncultured;g__uncultured;s__metagenome	0.0	0.0	0.0	39.0	0.0	46.0	0.0	0.0
d__Bacteria;p__Fermentibacterota;c__Fermentibacteria;o__Fermentibacterales;f__Fermentibacteraceae;g__Fermentibacteraceae;s__Candidatus_Aegiribacteria	0.0	7.0	0.0	0.0	0.0	0.0	0.0	4.0
d__Bacteria;p__Firmicutes;c__Desulfotomaculia;o__Desulfotomaculales;f__Desulfotomaculales;g__Desulfohalotomaculum;__	28.0	0.0	0.0	0.0	0.0	0.0	0.0	0.0
d__Bacteria;p__Firmicutes;c__Desulfotomaculia;o__Desulfotomaculales;f__Desulfotomaculales;g__Desulfohalotomaculum;s__Desulfohalotomaculum_peckii	35.0	12.0	22.0	0.0	0.0	0.0	0.0	0.0
d__Bacteria;p__Calditrichota;c__Calditrichia;o__Calditrichales;f__Calditrichaceae;g__Calditrichaceae;s__uncultured_organism	58.0	51.0	74.0	19.0	0.0	11.0	11.0	8.0
d__Bacteria;p__LCP-89;c__LCP-89;o__LCP-89;f__LCP-89;g__LCP-89;__	91.0	101.0	140.0	19.0	7.0	0.0	38.0	19.0
d__Bacteria;p__WOR-1;c__WOR-1;o__WOR-1;f__WOR-1;g__WOR-1;s__candidate_division	0.0	0.0	7.0	0.0	0.0	0.0	6.0	0.0
d__Bacteria;p__Actinobacteriota;c__Actinobacteria;o__Propionibacteriales;f__Nocardioidaceae;g__Nocardioides;__	0.0	0.0	30.0	13.0	0.0	37.0	0.0	0.0
d__Bacteria;p__Firmicutes;c__Clostridia;o__Peptostreptococcales-Tissierellales;f__Peptostreptococcales-Tissierellales;g__Anaerococcus;__	0.0	0.0	0.0	11.0	34.0	7.0	0.0	0.0
d__Bacteria;p__Marinimicrobia_(SAR406_clade);c__Marinimicrobia_(SAR406_clade);o__Marinimicrobia_(SAR406_clade);f__Marinimicrobia_(SAR406_clade);g__Marinimicrobia_(SAR406_clade);s__uncultured_bacterium	0.0	39.0	43.0	0.0	0.0	0.0	14.0	17.0
d__Bacteria;p__Firmicutes;c__Clostridia;o__Peptostreptococcales-Tissierellales;f__Peptostreptococcales-Tissierellales;g__W5053;s__uncultured_bacterium	0.0	7.0	0.0	0.0	0.0	0.0	0.0	0.0
d__Bacteria;p__Bacteroidota;c__Ignavibacteria;o__Ignavibacteriales;f__Ignavibacteriales;g__Ignavibacteriales;s__uncultured_Chlorobi	0.0	2.0	0.0	0.0	0.0	0.0	0.0	0.0
d__Bacteria;p__Bacteroidota;c__Rhodothermia;o__Balneolales;f__Balneolaceae;g__uncultured;__	0.0	0.0	0.0	3.0	20.0	0.0	0.0	0.0
d__Bacteria;p__Firmicutes;c__Clostridia;o__Oscillospirales;f__Ruminococcaceae;g__Ruminococcus;s__metagenome	22.0	15.0	82.0	28.0	22.0	73.0	57.0	10.0
d__Bacteria;p__Firmicutes;c__Bacilli;o__Paenibacillales;f__Paenibacillaceae;g__Paenibacillus;__	15.0	11.0	23.0	101.0	117.0	74.0	13.0	0.0
d__Bacteria;p__Firmicutes;c__Bacilli;o__Bacillales;f__Sporolactobacillaceae;g__uncultured;s__unidentified	0.0	0.0	0.0	0.0	0.0	0.0	15.0	8.0
d__Bacteria;p__Firmicutes;c__Negativicutes;o__Veillonellales-Selenomonadales;f__Sporomusaceae;__;__	0.0	6.0	0.0	4.0	0.0	0.0	0.0	3.0
d__Bacteria;p__Firmicutes;c__Clostridia;o__Christensenellales;f__Christensenellaceae;g__Christensenellaceae_R-7_group;s__uncultured_prokaryote	0.0	0.0	0.0	0.0	0.0	6.0	0.0	0.0
d__Bacteria;p__Cloacimonadota;c__Cloacimonadia;o__Cloacimonadales;f__MSBL8;g__MSBL8;s__uncultured_bacterium	0.0	9.0	0.0	0.0	0.0	0.0	0.0	0.0
d__Bacteria;p__Cloacimonadota;c__Cloacimonadia;o__Cloacimonadales;f__Cloacimonadales;g__Cloacimonadales;s__uncultured_soil	0.0	0.0	0.0	0.0	9.0	0.0	0.0	0.0
d__Bacteria;p__Cloacimonadota;c__Cloacimonadia;o__Cloacimonadales;f__PBS-18;g__PBS-18;s__uncultured_bacterium	0.0	0.0	0.0	97.0	6.0	7.0	3.0	0.0
d__Bacteria;p__Cloacimonadota;c__Cloacimonadia;o__Cloacimonadales;__;__;__	0.0	0.0	0.0	16.0	0.0	10.0	0.0	0.0
d__Bacteria;p__GN01;c__GN01;o__GN01;f__GN01;g__GN01;s__uncultured_bacterium	49.0	54.0	62.0	122.0	169.0	128.0	43.0	27.0
d__Bacteria;p__Firmicutes;c__Clostridia;o__Clostridiales;f__Clostridiaceae;g__Clostridium_sensu_stricto_9;__	0.0	0.0	0.0	39.0	63.0	0.0	0.0	0.0
d__Bacteria;p__WS1;c__WS1;o__WS1;f__WS1;g__WS1;s__uncultured_bacterium	0.0	12.0	3.0	9.0	0.0	5.0	0.0	0.0
d__Bacteria;p__Firmicutes;c__Thermoanaerobacteria;o__Thermoanaerobacterales;f__Family_III;g__Thermoanaerobacterium;__	0.0	8.0	0.0	0.0	0.0	0.0	0.0	5.0
d__Bacteria;p__Firmicutes;c__Syntrophomonadia;o__Syntrophomonadales;f__Syntrophomonadaceae;__;__	27.0	10.0	39.0	10.0	0.0	0.0	7.0	0.0
d__Bacteria;p__Firmicutes;c__Syntrophomonadia;o__Syntrophomonadales;f__Syntrophomonadaceae;g__Syntrophomonas;s__uncultured_Pelospora	0.0	0.0	0.0	0.0	0.0	0.0	0.0	14.0
d__Bacteria;p__Armatimonadota;c__Fimbriimonadia;o__Fimbriimonadales;__;__;__	0.0	0.0	0.0	5.0	0.0	10.0	0.0	0.0
d__Bacteria;p__Firmicutes;c__Clostridia;o__Thermincolales;f__Thermincolaceae;g__Thermincola;s__uncultured_bacterium	0.0	0.0	0.0	4.0	6.0	0.0	0.0	0.0
d__Bacteria;p__Firmicutes;c__Syntrophomonadia;o__Syntrophomonadales;f__Syntrophomonadaceae;g__uncultured;s__uncultured_Syntrophomonadaceae	3.0	0.0	0.0	0.0	0.0	3.0	0.0	0.0
d__Bacteria;p__Actinobacteriota;c__RBG-16-55-12;o__RBG-16-55-12;f__RBG-16-55-12;g__RBG-16-55-12;s__uncultured_actinomycete	51.0	28.0	36.0	0.0	0.0	0.0	16.0	0.0
d__Bacteria;p__Actinobacteriota;c__RBG-16-55-12;o__RBG-16-55-12;f__RBG-16-55-12;g__RBG-16-55-12;__	0.0	5.0	0.0	0.0	0.0	0.0	0.0	9.0
d__Bacteria;p__Actinobacteriota;c__Actinobacteria;o__Corynebacteriales;f__Corynebacteriaceae;g__Lawsonella;s__uncultured_bacterium	0.0	5.0	0.0	0.0	0.0	0.0	0.0	0.0
d__Bacteria;p__Actinobacteriota;c__Actinobacteria;o__Corynebacteriales;f__Dietziaceae;g__Dietzia;__	0.0	0.0	0.0	15.0	174.0	16.0	10.0	12.0
d__Bacteria;p__Actinobacteriota;c__Actinobacteria;o__Corynebacteriales;f__Nocardiaceae;g__Rhodococcus;__	15.0	10.0	0.0	0.0	0.0	10.0	0.0	9.0
d__Bacteria;p__Actinobacteriota;c__Actinobacteria;o__Corynebacteriales;f__Mycobacteriaceae;g__Mycobacterium;__	0.0	10.0	15.0	14.0	0.0	42.0	0.0	5.0
d__Bacteria;p__Actinobacteriota;c__Actinobacteria;o__Corynebacteriales;f__Corynebacteriaceae;g__Corynebacterium;__	0.0	61.0	63.0	907.0	907.0	846.0	590.0	438.0
d__Bacteria;p__Actinobacteriota;c__Actinobacteria;o__Corynebacteriales;f__Corynebacteriaceae;g__Corynebacterium;s__Corynebacterium_glutamicum	0.0	17.0	0.0	0.0	0.0	0.0	0.0	0.0
d__Bacteria;p__Actinobacteriota;c__Actinobacteria;o__Corynebacteriales;f__Corynebacteriaceae;g__Corynebacterium;s__Corynebacterium_glaucum	5.0	12.0	13.0	1165.0	1225.0	1161.0	642.0	510.0
d__Bacteria;p__Actinobacteriota;c__Actinobacteria;o__Corynebacteriales;f__Corynebacteriaceae;g__Corynebacterium;s__Corynebacterium_genitalium	13.0	16.0	0.0	623.0	620.0	612.0	385.0	308.0
d__Bacteria;p__Firmicutes;c__BRH-c20a;o__BRH-c20a;f__BRH-c20a;g__BRH-c20a;s__uncultured_bacterium	0.0	0.0	0.0	0.0	6.0	0.0	0.0	0.0
d__Bacteria;p__Acidobacteriota;c__Blastocatellia;o__11-24;f__11-24;g__11-24;s__uncultured_bacterium	5.0	0.0	0.0	0.0	0.0	5.0	0.0	0.0
d__Bacteria;p__Firmicutes;c__Clostridia;o__Clostridiales;f__Clostridiaceae;g__Clostridium_sensu_stricto_19;__	0.0	0.0	0.0	6.0	0.0	0.0	0.0	0.0
d__Bacteria;p__Firmicutes;c__Clostridia;o__Clostridiales;f__Caloramatoraceae;g__Fonticella;s__uncultured_Clostridiaceae	0.0	0.0	0.0	9.0	0.0	0.0	0.0	0.0
d__Bacteria;p__Firmicutes;c__Clostridia;o__Clostridiales;f__Caloramatoraceae;g__Fonticella;__	0.0	5.0	0.0	0.0	4.0	0.0	0.0	0.0
d__Bacteria;p__Firmicutes;c__Clostridia;o__Clostridiales;f__Clostridiaceae;g__Proteiniclasticum;__	0.0	0.0	12.0	0.0	0.0	0.0	0.0	0.0
d__Bacteria;p__Firmicutes;c__Clostridia;o__Clostridiales;f__Clostridiaceae;g__Clostridium_sensu_stricto_12;__	0.0	0.0	43.0	63.0	50.0	50.0	26.0	0.0
d__Bacteria;p__Firmicutes;c__Clostridia;o__Clostridiales;f__Caloramatoraceae;g__Fonticella;s__uncultured_bacterium	53.0	41.0	56.0	306.0	479.0	204.0	115.0	95.0
d__Bacteria;p__Synergistota;c__Synergistia;o__Synergistales;f__Synergistaceae;g__uncultured;s__uncultured_Synergistaceae	0.0	0.0	0.0	0.0	0.0	0.0	0.0	5.0
d__Bacteria;p__Synergistota;c__Synergistia;o__Synergistales;f__Synergistaceae;g__Fretibacterium;__	0.0	0.0	0.0	3.0	0.0	14.0	0.0	0.0
d__Bacteria;p__Calditrichota;c__Calditrichia;o__Calditrichales;f__Calditrichaceae;g__SM23-31;s__uncultured_organism	0.0	5.0	3.0	0.0	0.0	0.0	0.0	0.0
d__Bacteria;p__Firmicutes;c__Clostridia;o__Clostridia;f__Gracilibacteraceae;g__Lutispora;__	0.0	0.0	0.0	0.0	10.0	0.0	0.0	0.0
d__Bacteria;p__Calditrichota;c__Calditrichia;o__Calditrichales;f__Calditrichaceae;g__Calditrichaceae;s__uncultured_Deferribacteres	160.0	69.0	210.0	0.0	0.0	0.0	15.0	0.0
d__Bacteria;p__Armatimonadota;c__DG-56;o__DG-56;f__DG-56;g__DG-56;s__uncultured_bacterium	59.0	63.0	64.0	72.0	94.0	153.0	4.0	0.0
d__Bacteria;p__Calditrichota;c__Calditrichia;o__Calditrichales;f__Calditrichaceae;g__SM23-31;s__uncultured_bacterium	33.0	29.0	13.0	0.0	32.0	9.0	0.0	6.0
d__Bacteria;p__WS1;c__WS1;o__WS1;f__WS1;g__WS1;s__uncultured_actinobacterium	0.0	0.0	3.0	0.0	0.0	0.0	0.0	0.0
d__Bacteria;p__Calditrichota;c__Calditrichia;o__Calditrichales;f__Calditrichaceae;g__Calditrichaceae;s__uncultured_bacterium	641.0	779.0	591.0	0.0	0.0	0.0	108.0	241.0
d__Bacteria;p__Firmicutes;c__Limnochordia;o__Limnochordia;f__Limnochordia;g__Hydrogenispora;__	0.0	0.0	0.0	37.0	34.0	0.0	0.0	0.0
d__Bacteria;p__Firmicutes;c__Limnochordia;o__Limnochordia;f__Limnochordia;g__Hydrogenispora;s__uncultured_bacterium	47.0	0.0	21.0	66.0	105.0	25.0	15.0	0.0
d__Bacteria;p__Calditrichota;c__Calditrichia;o__Calditrichales;f__Calditrichaceae;g__Caldithrix;s__uncultured_delta	25.0	51.0	23.0	0.0	0.0	0.0	0.0	11.0
d__Bacteria;p__Calditrichota;c__Calditrichia;o__Calditrichales;f__Calditrichaceae;g__Calditrichaceae;s__uncultured_sediment	23.0	25.0	23.0	0.0	0.0	0.0	7.0	7.0
d__Bacteria;p__Firmicutes;c__Limnochordia;o__Limnochordia;f__Limnochordia;g__Hydrogenispora;s__uncultured_Firmicutes	0.0	0.0	0.0	38.0	75.0	0.0	10.0	17.0
d__Bacteria;p__Firmicutes;c__Clostridia;o__Peptococcales;f__Peptococcaceae;g__uncultured;__	0.0	0.0	0.0	0.0	7.0	0.0	0.0	0.0
d__Bacteria;p__Calditrichota;c__Calditrichia;o__Calditrichales;f__Calditrichaceae;g__Calditrichaceae;__	225.0	241.0	217.0	0.0	0.0	0.0	34.0	11.0
d__Bacteria;p__Calditrichota;c__Calditrichia;o__Calditrichales;f__Calditrichaceae;g__Calditrichaceae;s__uncultured_prokaryote	0.0	0.0	0.0	19.0	0.0	0.0	0.0	0.0
d__Bacteria;p__Firmicutes;c__Clostridia;o__Peptococcales;f__Peptococcaceae;g__uncultured;s__uncultured_bacterium	0.0	0.0	0.0	0.0	7.0	5.0	0.0	0.0
d__Bacteria;p__Calditrichota;c__Calditrichia;o__Calditrichales;f__Calditrichaceae;g__Caldithrix;s__uncultured_Deferribacteres	172.0	163.0	183.0	0.0	0.0	0.0	45.0	50.0
d__Bacteria;p__Firmicutes;c__Clostridia;o__Clostridiales;f__Oxobacteraceae;g__Oxobacter;s__uncultured_bacterium	0.0	0.0	5.0	14.0	33.0	0.0	0.0	13.0
d__Bacteria;p__Firmicutes;c__Clostridia;o__Caldicoprobacterales;f__Caldicoprobacteraceae;g__Caldicoprobacter;s__uncultured_bacterium	0.0	0.0	0.0	0.0	7.0	0.0	0.0	0.0
d__Bacteria;p__Firmicutes;c__Clostridia;o__Christensenellales;f__Christensenellaceae;g__uncultured;s__uncultured_bacterium	6.0	0.0	0.0	5.0	30.0	0.0	0.0	0.0
d__Bacteria;p__Firmicutes;c__Clostridia;o__Christensenellales;f__Christensenellaceae;g__Christensenellaceae_R-7_group;s__human_gut	0.0	0.0	0.0	0.0	0.0	9.0	0.0	0.0
d__Bacteria;p__Calditrichota;c__Calditrichia;o__Calditrichales;f__Calditrichaceae;g__SM23-31;s__uncultured_Deferribacteres	3.0	0.0	0.0	0.0	0.0	0.0	0.0	0.0
d__Bacteria;p__Firmicutes;c__Clostridia;o__Peptostreptococcales-Tissierellales;f__Peptostreptococcales-Tissierellales;g__Peptoniphilus;s__Peptoniphilus_urinimassiliensis	0.0	0.0	0.0	0.0	0.0	0.0	0.0	3.0
d__Bacteria;p__Proteobacteria;c__Alphaproteobacteria;o__uncultured;f__uncultured;g__uncultured;__	7.0	0.0	0.0	6.0	16.0	47.0	0.0	0.0
d__Bacteria;p__Firmicutes;c__Clostridia;o__Oscillospirales;f__Ruminococcaceae;g__Subdoligranulum;s__uncultured_bacterium	0.0	0.0	15.0	8.0	0.0	16.0	11.0	7.0
d__Bacteria;p__Firmicutes;c__Clostridia;o__Oscillospirales;f__Ruminococcaceae;g__Subdoligranulum;__	36.0	48.0	217.0	77.0	94.0	196.0	288.0	59.0
d__Bacteria;p__Firmicutes;c__Clostridia;o__Oscillospirales;f__Ruminococcaceae;g__UBA1819;s__uncultured_organism	0.0	17.0	24.0	12.0	20.0	0.0	21.0	9.0
d__Bacteria;p__Firmicutes;c__Clostridia;o__Oscillospirales;f__[Eubacterium]_coprostanoligenes_group;g__[Eubacterium]_coprostanoligenes_group;s__gut_metagenome	5.0	14.0	13.0	0.0	0.0	23.0	6.0	0.0
d__Bacteria;p__Firmicutes;c__Clostridia;o__Oscillospirales;f__Ruminococcaceae;g__Faecalibacterium;s__metagenome	0.0	0.0	0.0	0.0	0.0	0.0	19.0	0.0
d__Bacteria;p__Firmicutes;c__Clostridia;o__Oscillospirales;f__Ruminococcaceae;g__Fournierella;__	0.0	0.0	0.0	0.0	9.0	0.0	0.0	0.0
d__Bacteria;p__Firmicutes;c__Clostridia;o__Oscillospirales;f__Ruminococcaceae;g__UBA1819;s__Ruthenibacterium_lactatiformans	0.0	0.0	0.0	0.0	0.0	5.0	0.0	0.0
d__Bacteria;p__Firmicutes;c__Clostridia;o__Oscillospirales;f__Ruminococcaceae;g__uncultured;__	0.0	0.0	10.0	0.0	0.0	13.0	6.0	0.0
d__Bacteria;p__Firmicutes;c__Clostridia;o__Oscillospirales;f__Ruminococcaceae;__;__	4.0	0.0	0.0	7.0	23.0	12.0	0.0	0.0
d__Bacteria;p__Firmicutes;c__Clostridia;o__Oscillospirales;f__Ruminococcaceae;g__Angelakisella;s__uncultured_bacterium	0.0	0.0	0.0	0.0	0.0	4.0	0.0	0.0
d__Bacteria;p__Firmicutes;c__Clostridia;o__Oscillospirales;f__Ruminococcaceae;g__Ruminococcus;__	0.0	18.0	0.0	0.0	0.0	0.0	0.0	3.0
d__Bacteria;p__Firmicutes;c__Clostridia;o__Oscillospirales;f__Ruminococcaceae;g__uncultured;s__uncultured_Clostridiales	0.0	0.0	0.0	6.0	0.0	0.0	0.0	0.0
d__Bacteria;p__Firmicutes;c__Clostridia;o__Oscillospirales;f__Ruminococcaceae;g__uncultured;s__[Clostridium]_leptum	0.0	0.0	0.0	0.0	0.0	0.0	0.0	7.0
d__Bacteria;p__Firmicutes;c__Clostridia;o__Oscillospirales;f__Ruminococcaceae;g__Ruminococcus;s__Ruminococcus_bicirculans	0.0	0.0	9.0	11.0	17.0	16.0	6.0	0.0
d__Bacteria;p__Firmicutes;c__Clostridia;o__Oscillospirales;f__Ruminococcaceae;g__Anaerotruncus;s__uncultured_organism	0.0	7.0	0.0	0.0	8.0	0.0	0.0	9.0
d__Bacteria;p__Firmicutes;c__Clostridia;o__Oscillospirales;__;__;__	0.0	7.0	0.0	7.0	8.0	0.0	0.0	0.0
d__Bacteria;p__Firmicutes;c__Clostridia;o__Oscillospirales;f__Ruminococcaceae;g__uncultured;s__uncultured_bacterium	0.0	8.0	0.0	0.0	7.0	0.0	0.0	0.0
d__Bacteria;p__Firmicutes;c__Clostridia;o__Oscillospirales;f__Ruminococcaceae;g__Anaerotruncus;s__uncultured_bacterium	0.0	5.0	0.0	0.0	0.0	0.0	0.0	0.0
d__Bacteria;p__Firmicutes;c__Clostridia;o__Oscillospirales;f__Ruminococcaceae;g__Negativibacillus;s__uncultured_organism	0.0	0.0	8.0	0.0	0.0	0.0	8.0	0.0
d__Bacteria;p__Firmicutes;c__Clostridia;o__Oscillospirales;f__Ruminococcaceae;g__[Eubacterium]_siraeum_group;s__uncultured_bacterium	0.0	6.0	15.0	9.0	17.0	17.0	24.0	0.0
d__Bacteria;p__Firmicutes;c__Clostridia;o__Oscillospirales;f__Ruminococcaceae;g__[Eubacterium]_siraeum_group;__	0.0	0.0	15.0	0.0	0.0	0.0	12.0	0.0
d__Bacteria;p__Firmicutes;c__Clostridia;o__Oscillospirales;f__Ruminococcaceae;g__Ruminococcus;s__unidentified	0.0	0.0	0.0	4.0	14.0	0.0	0.0	7.0
d__Bacteria;p__Firmicutes;c__Clostridia;o__uncultured;f__uncultured;g__uncultured;s__uncultured_bacterium	0.0	0.0	0.0	17.0	12.0	0.0	0.0	0.0
d__Bacteria;p__Firmicutes;c__Clostridia;o__Clostridia;f__Hungateiclostridiaceae;g__uncultured;__	17.0	16.0	18.0	62.0	134.0	23.0	0.0	0.0
d__Bacteria;p__Firmicutes;c__Clostridia;o__Oscillospirales;f__Oscillospiraceae;g__UCG-005;s__uncultured_Ruminococcaceae	0.0	14.0	19.0	0.0	18.0	0.0	16.0	11.0
d__Bacteria;p__Firmicutes;c__Clostridia;o__Oscillospirales;f__Oscillospiraceae;g__UCG-005;s__uncultured_prokaryote	0.0	0.0	0.0	0.0	0.0	12.0	0.0	0.0
d__Bacteria;p__Firmicutes;c__Clostridia;o__Clostridia;f__Hungateiclostridiaceae;g__Anaerobacterium;s__uncultured_bacterium	0.0	0.0	0.0	18.0	47.0	0.0	31.0	0.0
d__Bacteria;p__Firmicutes;c__Clostridia;o__Clostridia;f__Hungateiclostridiaceae;g__Ruminiclostridium;s__Clostridium_sp.	0.0	0.0	0.0	20.0	28.0	0.0	0.0	0.0
d__Bacteria;p__Firmicutes;c__Clostridia;o__Clostridia;f__Hungateiclostridiaceae;g__Hungateiclostridium;__	0.0	0.0	0.0	0.0	0.0	7.0	0.0	0.0
d__Bacteria;p__Firmicutes;c__Clostridia;o__Clostridia;f__Hungateiclostridiaceae;g__uncultured;s__uncultured_bacterium	7.0	13.0	0.0	0.0	25.0	5.0	0.0	0.0
d__Bacteria;p__Bacteroidota;c__Kryptonia;o__Kryptoniales;f__BSV26;g__BSV26;s__uncultured_Chlorobi	302.0	176.0	304.0	831.0	585.0	969.0	158.0	54.0
d__Bacteria;p__Bacteroidota;c__Kryptonia;o__Kryptoniales;f__BSV26;g__BSV26;s__uncultured_soil	0.0	0.0	12.0	61.0	27.0	42.0	0.0	0.0
d__Bacteria;p__Bacteroidota;c__Kapabacteria;o__Kapabacteriales;f__Kapabacteriales;g__Kapabacteriales;s__uncultured_prokaryote	8.0	3.0	0.0	0.0	0.0	0.0	0.0	0.0
d__Bacteria;p__Firmicutes;c__Clostridia;o__Oscillospirales;f__[Eubacterium]_coprostanoligenes_group;g__[Eubacterium]_coprostanoligenes_group;s__uncultured_bacterium	0.0	0.0	0.0	0.0	0.0	5.0	0.0	0.0
d__Bacteria;p__Firmicutes;c__Clostridia;o__uncultured;f__uncultured;g__uncultured;s__uncultured_Clostridiales	0.0	0.0	0.0	7.0	0.0	0.0	0.0	0.0
d__Bacteria;p__Caldisericota;c__Caldisericia;o__Caldisericales;f__WCHB1-02;g__WCHB1-02;s__uncultured_eubacterium	0.0	0.0	0.0	9.0	5.0	0.0	0.0	0.0
d__Bacteria;p__Firmicutes;c__Negativicutes;o__Acidaminococcales;f__Acidaminococcaceae;g__Phascolarctobacterium;__	21.0	51.0	216.0	57.0	54.0	129.0	230.0	29.0
d__Bacteria;p__Firmicutes;c__Negativicutes;o__Acidaminococcales;f__Acidaminococcaceae;g__Phascolarctobacterium;s__uncultured_Veillonellaceae	13.0	8.0	26.0	0.0	0.0	16.0	16.0	0.0
d__Bacteria;p__Chloroflexi;c__Ktedonobacteria;o__C0119;f__C0119;g__C0119;s__uncultured_Chloroflexi	0.0	0.0	0.0	0.0	5.0	13.0	5.0	0.0
d__Bacteria;p__Firmicutes;c__Negativicutes;o__Veillonellales-Selenomonadales;f__Sporomusaceae;g__uncultured;s__uncultured_bacterium	12.0	13.0	0.0	88.0	73.0	13.0	18.0	0.0
d__Bacteria;p__Firmicutes;c__Negativicutes;o__Veillonellales-Selenomonadales;f__Veillonellaceae;g__Negativicoccus;s__uncultured_bacterium	0.0	0.0	0.0	8.0	19.0	7.0	0.0	0.0
d__Bacteria;p__Actinobacteriota;c__WCHB1-81;o__WCHB1-81;f__WCHB1-81;g__WCHB1-81;s__uncultured_bacterium	21.0	0.0	22.0	32.0	46.0	12.0	9.0	0.0
d__Bacteria;p__Actinobacteriota;c__Thermoleophilia;o__Solirubrobacterales;f__Solirubrobacteraceae;g__uncultured;__	11.0	0.0	0.0	0.0	0.0	0.0	0.0	0.0
d__Bacteria;p__Actinobacteriota;c__Actinobacteria;o__Frankiales;f__Acidothermaceae;g__Acidothermus;s__uncultured_bacterium	0.0	10.0	0.0	0.0	0.0	0.0	0.0	0.0
d__Bacteria;p__Actinobacteriota;c__Actinobacteria;o__Streptomycetales;f__Streptomycetaceae;g__Streptomyces;__	0.0	15.0	0.0	0.0	0.0	0.0	0.0	9.0
d__Bacteria;p__Actinobacteriota;c__Actinobacteria;o__Streptomycetales;f__Streptomycetaceae;__;__	0.0	34.0	0.0	17.0	14.0	0.0	0.0	38.0
d__Bacteria;p__Actinobacteriota;c__Actinobacteria;o__Micrococcales;f__Microbacteriaceae;g__Leucobacter;__	0.0	0.0	32.0	14.0	12.0	9.0	33.0	5.0
d__Bacteria;p__Actinobacteriota;c__Actinobacteria;o__Propionibacteriales;f__Propionibacteriaceae;g__uncultured;s__Gram-positive_bacterium	0.0	4.0	0.0	0.0	0.0	0.0	0.0	0.0
d__Bacteria;p__Actinobacteriota;c__Actinobacteria;o__Frankiales;__;__;__	0.0	0.0	0.0	0.0	0.0	7.0	12.0	0.0
d__Bacteria;p__Actinobacteriota;c__Actinobacteria;o__Frankiales;f__Geodermatophilaceae;g__Blastococcus;__	0.0	6.0	8.0	9.0	0.0	0.0	13.0	8.0
d__Bacteria;p__Actinobacteriota;c__Actinobacteria;o__Streptosporangiales;f__Thermomonosporaceae;g__Actinoallomurus;__	0.0	0.0	0.0	0.0	0.0	9.0	0.0	0.0
d__Bacteria;p__Actinobacteriota;c__Actinobacteria;o__Micrococcales;f__Cellulomonadaceae;g__Cellulomonas;__	0.0	0.0	7.0	0.0	0.0	0.0	11.0	0.0
d__Bacteria;p__Actinobacteriota;c__Actinobacteria;o__Micrococcales;f__Promicromonosporaceae;g__Promicromonospora;__	0.0	0.0	0.0	0.0	9.0	0.0	0.0	0.0
d__Bacteria;p__Actinobacteriota;c__Actinobacteria;o__Frankiales;f__Acidothermaceae;g__Acidothermus;__	9.0	0.0	14.0	17.0	31.0	11.0	16.0	7.0
d__Bacteria;p__Caldatribacteriota;c__JS1;o__JS1;f__JS1;g__JS1;__	8.0	17.0	15.0	0.0	0.0	0.0	4.0	0.0
d__Bacteria;p__Actinobacteriota;c__Actinobacteria;o__Pseudonocardiales;f__Pseudonocardiaceae;g__Pseudonocardia;__	10.0	15.0	11.0	0.0	0.0	0.0	0.0	0.0
d__Bacteria;p__Actinobacteriota;c__Actinobacteria;o__Frankiales;f__Sporichthyaceae;g__Sporichthya;s__uncultured_bacterium	0.0	0.0	8.0	0.0	0.0	0.0	12.0	0.0
d__Bacteria;p__Actinobacteriota;c__Actinobacteria;o__Micrococcales;f__Bogoriellaceae;g__Georgenia;s__uncultured_bacterium	0.0	14.0	0.0	0.0	0.0	0.0	0.0	16.0
d__Bacteria;p__Actinobacteriota;c__Actinobacteria;o__Micrococcales;f__Microbacteriaceae;g__Agromyces;__	0.0	0.0	6.0	0.0	0.0	0.0	6.0	0.0
d__Bacteria;p__Actinobacteriota;c__Actinobacteria;o__Micrococcales;f__Micrococcaceae;g__Kocuria;__	17.0	30.0	49.0	0.0	14.0	0.0	28.0	0.0
d__Bacteria;p__Actinobacteriota;c__Actinobacteria;o__Micrococcales;f__Micrococcaceae;g__Kocuria;s__Kocuria_marina	0.0	0.0	0.0	14.0	0.0	0.0	0.0	0.0
d__Bacteria;p__Actinobacteriota;c__Actinobacteria;o__Streptosporangiales;f__Thermomonosporaceae;g__Actinomadura;__	0.0	0.0	8.0	5.0	3.0	0.0	10.0	2.0
d__Bacteria;p__Actinobacteriota;c__Actinobacteria;o__Pseudonocardiales;f__Pseudonocardiaceae;__;__	0.0	0.0	0.0	14.0	0.0	0.0	0.0	0.0
d__Bacteria;p__Actinobacteriota;c__Actinobacteria;o__Frankiales;f__Sporichthyaceae;g__hgcI_clade;s__uncultured_bacterium	0.0	0.0	0.0	6.0	20.0	0.0	0.0	0.0
d__Bacteria;p__Actinobacteriota;c__Actinobacteria;o__Frankiales;f__Sporichthyaceae;g__hgcI_clade;s__Candidatus_Planktophila	0.0	0.0	0.0	0.0	8.0	0.0	0.0	0.0
d__Bacteria;p__Actinobacteriota;c__Actinobacteria;o__Micrococcales;f__Intrasporangiaceae;g__Phycicoccus;s__Phycicoccus_sp.	0.0	0.0	0.0	0.0	14.0	0.0	0.0	0.0
d__Bacteria;p__Actinobacteriota;c__Actinobacteria;o__Propionibacteriales;f__Propionibacteriaceae;g__Propionicimonas;__	0.0	0.0	0.0	0.0	0.0	0.0	5.0	0.0
d__Bacteria;p__Actinobacteriota;c__Actinobacteria;o__Micrococcales;f__Intrasporangiaceae;__;__	0.0	7.0	0.0	4.0	13.0	13.0	20.0	18.0
d__Bacteria;p__Actinobacteriota;c__Actinobacteria;o__Micrococcales;f__Micrococcaceae;g__Rothia;__	0.0	38.0	0.0	6.0	0.0	15.0	0.0	22.0
d__Bacteria;p__Actinobacteriota;c__Actinobacteria;o__Micrococcales;f__Intrasporangiaceae;g__Oryzihumus;__	0.0	0.0	0.0	0.0	0.0	11.0	0.0	0.0
d__Bacteria;p__Actinobacteriota;c__Actinobacteria;o__Micrococcales;f__Intrasporangiaceae;g__Oryzihumus;s__uncultured_bacterium	20.0	0.0	11.0	19.0	12.0	21.0	0.0	0.0
d__Bacteria;p__Actinobacteriota;c__Actinobacteria;o__Micrococcales;f__Dermabacteraceae;g__Helcobacillus;s__uncultured_bacterium	0.0	0.0	0.0	10.0	16.0	13.0	12.0	7.0
d__Bacteria;p__Firmicutes;c__Clostridia;o__Peptostreptococcales-Tissierellales;f__Peptostreptococcales-Tissierellales;g__Fenollaria;s__uncultured_bacterium	0.0	0.0	0.0	5.0	17.0	0.0	3.0	0.0
d__Bacteria;p__Cyanobacteria;c__Vampirivibrionia;o__Gastranaerophilales;f__Gastranaerophilales;g__Gastranaerophilales;s__uncultured_organism	0.0	0.0	0.0	16.0	0.0	0.0	0.0	0.0
d__Bacteria;p__Cyanobacteria;c__Vampirivibrionia;o__Gastranaerophilales;f__Gastranaerophilales;g__Gastranaerophilales;__	0.0	0.0	0.0	7.0	0.0	0.0	0.0	0.0
d__Bacteria;p__Cyanobacteria;c__Vampirivibrionia;o__Vampirovibrionales;f__Vampirovibrionaceae;g__Vampirovibrionaceae;s__uncultured_bacterium	0.0	0.0	0.0	0.0	5.0	0.0	0.0	0.0
d__Bacteria;p__Cyanobacteria;c__Sericytochromatia;o__Sericytochromatia;f__Sericytochromatia;g__Sericytochromatia;__	0.0	0.0	7.0	0.0	6.0	0.0	0.0	0.0
d__Bacteria;p__Firmicutes;c__Negativicutes;o__Veillonellales-Selenomonadales;f__Veillonellaceae;g__Veillonella;__	7.0	29.0	19.0	12.0	25.0	28.0	25.0	11.0
d__Bacteria;p__Firmicutes;c__Bacilli;o__Paenibacillales;f__Paenibacillaceae;g__Paenibacillus;s__Paenibacillus_alvei	0.0	0.0	0.0	0.0	6.0	0.0	0.0	0.0
d__Bacteria;p__Firmicutes;c__Bacilli;o__Exiguobacterales;f__Exiguobacteraceae;g__Exiguobacterium;__	0.0	0.0	0.0	0.0	11.0	0.0	0.0	0.0
d__Bacteria;p__Firmicutes;c__Bacilli;o__Bacillales;f__Planococcaceae;g__Domibacillus;__	16.0	12.0	10.0	36.0	75.0	29.0	0.0	0.0
d__Bacteria;p__Firmicutes;c__Bacilli;o__Thermoactinomycetales;f__Thermoactinomycetaceae;g__Risungbinella;s__uncultured_bacterium	0.0	0.0	0.0	0.0	0.0	6.0	0.0	0.0
d__Bacteria;p__Firmicutes;c__Negativicutes;o__Veillonellales-Selenomonadales;f__Veillonellaceae;g__Dialister;s__Veillonellaceae_bacterium	0.0	0.0	0.0	126.0	519.0	104.0	67.0	48.0
d__Bacteria;p__Firmicutes;c__Bacilli;o__Paenibacillales;f__Paenibacillaceae;g__Ammoniphilus;s__uncultured_bacterium	0.0	0.0	0.0	0.0	0.0	16.0	0.0	0.0
d__Bacteria;p__Firmicutes;c__Negativicutes;o__Veillonellales-Selenomonadales;f__Veillonellaceae;g__Dialister;__	0.0	0.0	9.0	0.0	0.0	0.0	0.0	0.0
d__Bacteria;p__Firmicutes;c__Bacilli;o__Paenibacillales;f__Paenibacillaceae;g__Paenibacillus;s__Paenibacillus_curdlanolyticus	0.0	0.0	0.0	0.0	22.0	0.0	0.0	0.0
d__Bacteria;p__Firmicutes;c__Negativicutes;o__Veillonellales-Selenomonadales;f__Sporomusaceae;g__uncultured;__	0.0	0.0	0.0	7.0	6.0	10.0	0.0	0.0
d__Bacteria;p__Firmicutes;c__Negativicutes;o__Veillonellales-Selenomonadales;f__Sporomusaceae;g__Pelosinus;__	0.0	0.0	0.0	14.0	32.0	0.0	14.0	0.0
d__Bacteria;p__Firmicutes;c__Negativicutes;o__Veillonellales-Selenomonadales;f__Sporomusaceae;g__Anaerospora;s__uncultured_bacterium	0.0	0.0	0.0	0.0	8.0	0.0	0.0	0.0
d__Bacteria;p__Firmicutes;c__Bacilli;o__Paenibacillales;f__Paenibacillaceae;g__Paenibacillus;s__Paenibacillus_doosanensis	0.0	0.0	0.0	13.0	21.0	0.0	0.0	0.0
d__Bacteria;p__Firmicutes;c__Negativicutes;o__Veillonellales-Selenomonadales;f__Veillonellaceae;g__Dialister;s__Dialister_micraerophilus	0.0	0.0	0.0	41.0	176.0	31.0	21.0	29.0
d__Bacteria;p__Firmicutes;c__Bacilli;o__Bacillales;__;__;__	159.0	127.0	210.0	525.0	579.0	289.0	202.0	92.0
d__Bacteria;p__Firmicutes;c__Bacilli;o__Bacillales;f__Planococcaceae;__;__	53.0	44.0	41.0	130.0	22.0	63.0	32.0	0.0
d__Bacteria;p__Firmicutes;c__Bacilli;o__Bacillales;f__Bacillaceae;g__Bacillus;s__uncultured_organism	59.0	71.0	35.0	63.0	58.0	31.0	0.0	0.0
d__Bacteria;p__Firmicutes;c__Bacilli;o__Bacillales;f__Planococcaceae;g__Lysinibacillus;__	77.0	75.0	61.0	238.0	208.0	195.0	38.0	35.0
d__Bacteria;p__Firmicutes;c__Bacilli;o__Bacillales;f__Planococcaceae;g__Lysinibacillus;s__uncultured_prokaryote	0.0	9.0	0.0	0.0	0.0	0.0	0.0	0.0
d__Bacteria;p__Firmicutes;c__Bacilli;o__Paenibacillales;f__Paenibacillaceae;g__Fontibacillus;s__Fontibacillus_aquaticus	0.0	0.0	0.0	0.0	0.0	21.0	0.0	0.0
d__Bacteria;p__Firmicutes;c__Negativicutes;o__Veillonellales-Selenomonadales;f__Veillonellaceae;g__Veillonellaceae;s__uncultured_bacterium	0.0	0.0	0.0	24.0	87.0	19.0	25.0	0.0
d__Bacteria;p__Firmicutes;c__Bacilli;o__Paenibacillales;f__Paenibacillaceae;g__uncultured;s__bacterium_enrichment	0.0	0.0	0.0	0.0	13.0	0.0	0.0	0.0
d__Bacteria;p__Firmicutes;c__Bacilli;o__Paenibacillales;f__Paenibacillaceae;g__Paenibacillus;s__Paenibacillus_alginolyticus	0.0	0.0	0.0	0.0	20.0	0.0	0.0	0.0
d__Bacteria;p__Firmicutes;c__Bacilli;o__Paenibacillales;f__Paenibacillaceae;g__Paenibacillus;s__Paenibacillus_xylanilyticus	0.0	0.0	0.0	27.0	50.0	27.0	12.0	11.0
d__Bacteria;p__Firmicutes;c__Bacilli;o__Paenibacillales;f__Paenibacillaceae;g__Paenibacillus;s__uncultured_bacterium	0.0	0.0	0.0	8.0	0.0	0.0	0.0	0.0
d__Bacteria;p__Firmicutes;c__Bacilli;o__Paenibacillales;f__Paenibacillaceae;g__Cohnella;__	0.0	0.0	0.0	0.0	42.0	0.0	0.0	0.0
d__Bacteria;p__Firmicutes;c__Bacilli;__;__;__;__	0.0	0.0	0.0	0.0	0.0	0.0	0.0	7.0
d__Bacteria;p__Firmicutes;c__Bacilli;o__Bacillales;f__Planococcaceae;g__Solibacillus;__	34.0	27.0	54.0	83.0	62.0	66.0	0.0	0.0
d__Bacteria;p__Firmicutes;c__Bacilli;o__Staphylococcales;f__Gemellaceae;g__Gemella;__	0.0	21.0	24.0	0.0	11.0	0.0	14.0	10.0
d__Bacteria;p__Firmicutes;c__Bacilli;o__Staphylococcales;f__Gemellaceae;g__Gemella;s__Gemella_asaccharolytica	0.0	0.0	0.0	0.0	32.0	0.0	0.0	0.0
d__Bacteria;p__Firmicutes;c__Bacilli;o__Bacillales;f__Bacillaceae;g__Oceanobacillus;__	0.0	0.0	0.0	18.0	74.0	16.0	17.0	13.0
d__Bacteria;p__WPS-2;c__WPS-2;o__WPS-2;f__WPS-2;g__WPS-2;s__uncultured_cyanobacterium	0.0	0.0	0.0	0.0	0.0	4.0	0.0	0.0
d__Bacteria;p__Cyanobacteria;c__Sericytochromatia;o__Sericytochromatia;f__Sericytochromatia;g__Sericytochromatia;s__Cyanobacteria/Melainabacteria_group	31.0	31.0	32.0	0.0	69.0	19.0	0.0	0.0
d__Bacteria;p__Firmicutes;c__Clostridia;o__Clostridiales;f__Caloramatoraceae;g__uncultured;s__Clostridium_sp.	0.0	0.0	0.0	4.0	0.0	16.0	0.0	0.0
d__Bacteria;p__Firmicutes;c__Negativicutes;o__Veillonellales-Selenomonadales;f__Selenomonadaceae;g__Megamonas;__	47.0	75.0	253.0	68.0	104.0	241.0	259.0	52.0
d__Bacteria;p__Firmicutes;c__Negativicutes;o__Veillonellales-Selenomonadales;f__Selenomonadaceae;g__Mitsuokella;__	0.0	7.0	0.0	0.0	0.0	0.0	0.0	0.0
d__Bacteria;p__Firmicutes;c__Bacilli;o__Lactobacillales;f__Carnobacteriaceae;g__Atopostipes;s__uncultured_bacterium	0.0	13.0	19.0	0.0	0.0	6.0	16.0	14.0
d__Bacteria;p__Firmicutes;c__Negativicutes;o__Veillonellales-Selenomonadales;f__Selenomonadaceae;g__Anaerovibrio;__	0.0	0.0	16.0	0.0	0.0	0.0	17.0	0.0
d__Bacteria;p__Firmicutes;c__Negativicutes;o__Veillonellales-Selenomonadales;__;__;__	0.0	0.0	0.0	17.0	0.0	11.0	0.0	0.0
d__Bacteria;p__Actinobacteriota;c__Actinobacteria;o__Propionibacteriales;f__Propionibacteriaceae;g__uncultured;s__uncultured_soil	0.0	0.0	0.0	0.0	0.0	12.0	0.0	0.0
d__Bacteria;p__Firmicutes;c__Bacilli;o__Bacillales;f__Bacillaceae;g__uncultured;s__uncultured_bacterium	0.0	0.0	24.0	9.0	0.0	8.0	29.0	0.0
d__Bacteria;p__Firmicutes;c__Bacilli;o__Bacillales;f__Bacillaceae;g__Pseudogracilibacillus;__	0.0	0.0	22.0	11.0	18.0	17.0	0.0	0.0
d__Bacteria;p__Firmicutes;c__Negativicutes;o__Veillonellales-Selenomonadales;f__Veillonellaceae;g__Megasphaera;__	0.0	10.0	10.0	14.0	10.0	0.0	12.0	0.0
d__Bacteria;p__Firmicutes;c__Negativicutes;o__Veillonellales-Selenomonadales;f__Veillonellaceae;g__Megasphaera;s__Megasphaera_micronuciformis	0.0	0.0	0.0	0.0	0.0	0.0	0.0	12.0
d__Bacteria;p__Firmicutes;c__Negativicutes;o__Veillonellales-Selenomonadales;f__Veillonellaceae;g__Megasphaera;s__unidentified	0.0	0.0	0.0	98.0	742.0	111.0	74.0	32.0
d__Bacteria;p__Firmicutes;c__Negativicutes;o__Veillonellales-Selenomonadales;f__Veillonellaceae;g__Megasphaera;s__Veillonellaceae_bacterium	4.0	0.0	0.0	492.0	2596.0	411.0	287.0	199.0
d__Bacteria;p__Firmicutes;c__Desulfitobacteriia;o__Desulfitobacteriales;f__Desulfitobacteriaceae;g__Desulfosporosinus;__	0.0	0.0	0.0	18.0	0.0	0.0	0.0	0.0
d__Bacteria;p__Firmicutes;c__Negativicutes;o__Veillonellales-Selenomonadales;f__uncultured;g__uncultured;s__uncultured_bacterium	17.0	0.0	11.0	18.0	56.0	18.0	14.0	10.0
d__Bacteria;p__Firmicutes;c__Clostridia;o__Clostridia;f__Gracilibacteraceae;g__Lutispora;s__uncultured_bacterium	0.0	0.0	0.0	0.0	22.0	14.0	6.0	0.0
d__Bacteria;p__Firmicutes;c__Incertae_Sedis;o__DTU014;f__DTU014;g__DTU014;s__uncultured_bacterium	0.0	0.0	0.0	6.0	0.0	0.0	0.0	0.0
d__Bacteria;p__Firmicutes;c__Bacilli;o__Bacillales;f__Bacillaceae;__;__	0.0	0.0	0.0	0.0	0.0	0.0	0.0	7.0
d__Bacteria;p__Firmicutes;c__Bacilli;o__Bacillales;f__Bacillaceae;g__uncultured;s__uncultured_Virgibacillus	0.0	11.0	20.0	12.0	8.0	8.0	10.0	0.0
d__Bacteria;p__Firmicutes;c__Clostridia;o__Eubacteriales;f__Eubacteriales;g__Alkalibaculum;s__Alkalibaculum_bacchi	0.0	5.0	0.0	0.0	0.0	0.0	0.0	0.0
d__Bacteria;p__Firmicutes;c__Negativicutes;o__Veillonellales-Selenomonadales;f__Sporomusaceae;g__Sporomusa;s__uncultured_bacterium	0.0	0.0	0.0	22.0	12.0	0.0	0.0	0.0
d__Bacteria;p__Firmicutes;c__Bacilli;o__Bacillales;f__Bacillaceae;g__Oceanobacillus;s__uncultured_bacterium	0.0	0.0	36.0	0.0	0.0	20.0	27.0	0.0
d__Bacteria;p__Actinobacteriota;c__Acidimicrobiia;o__Actinomarinales;f__uncultured;g__uncultured;s__uncultured_actinobacterium	0.0	15.0	0.0	0.0	0.0	0.0	0.0	8.0
d__Bacteria;p__Actinobacteriota;c__Actinobacteria;o__Propionibacteriales;f__Nocardioidaceae;g__Nocardioides;s__Marmoricola_sp.	0.0	0.0	0.0	6.0	0.0	0.0	14.0	0.0
d__Bacteria;p__Actinobacteriota;c__Actinobacteria;o__Propionibacteriales;f__Nocardioidaceae;g__Aeromicrobium;s__Aeromicrobium_sp.	0.0	0.0	0.0	0.0	0.0	0.0	10.0	0.0
d__Bacteria;p__Firmicutes;c__Clostridia;o__Peptostreptococcales-Tissierellales;f__Peptostreptococcales-Tissierellales;g__Finegoldia;s__uncultured_bacterium	0.0	0.0	0.0	0.0	11.0	0.0	0.0	0.0
d__Bacteria;p__Firmicutes;c__Clostridia;o__Peptostreptococcales-Tissierellales;f__Peptostreptococcales-Tissierellales;g__Ezakiella;__	0.0	0.0	0.0	0.0	0.0	9.0	0.0	0.0
d__Bacteria;p__Firmicutes;c__Clostridia;o__Peptostreptococcales-Tissierellales;f__Peptostreptococcales-Tissierellales;g__W5053;__	0.0	6.0	0.0	0.0	0.0	4.0	0.0	0.0
d__Bacteria;p__Firmicutes;c__Clostridia;o__Peptostreptococcales-Tissierellales;f__Peptostreptococcales-Tissierellales;g__Parvimonas;s__Tissierellia_bacterium	0.0	0.0	0.0	49.0	158.0	34.0	24.0	20.0
d__Bacteria;p__Firmicutes;c__Clostridia;o__Peptostreptococcales-Tissierellales;f__Peptostreptococcales-Tissierellales;g__Parvimonas;__	0.0	9.0	0.0	0.0	0.0	0.0	0.0	0.0
d__Bacteria;p__Chloroflexi;c__Chloroflexia;o__Thermomicrobiales;__;__;__	0.0	0.0	2.0	0.0	0.0	0.0	0.0	0.0
d__Bacteria;p__Chloroflexi;c__Ktedonobacteria;o__Ktedonobacterales;f__Ktedonobacteraceae;g__1959-1;s__uncultured_Ktedobacteria	0.0	4.0	0.0	0.0	0.0	0.0	0.0	0.0
d__Bacteria;p__Spirochaetota;c__MVP-15;o__MVP-15;f__MVP-15;g__MVP-15;s__uncultured_bacterium	3.0	0.0	0.0	11.0	0.0	0.0	0.0	0.0
d__Bacteria;p__Chloroflexi;c__Ktedonobacteria;o__Ktedonobacterales;f__Ktedonobacteraceae;__;__	0.0	0.0	9.0	0.0	0.0	5.0	10.0	0.0
d__Bacteria;p__Chloroflexi;c__Ktedonobacteria;o__Ktedonobacterales;f__Ktedonobacteraceae;g__uncultured;__	0.0	0.0	0.0	4.0	29.0	0.0	0.0	0.0
d__Bacteria;p__Chloroflexi;c__Ktedonobacteria;o__Ktedonobacterales;f__Ktedonobacteraceae;g__Ktedonobacter;__	0.0	0.0	0.0	8.0	45.0	7.0	0.0	5.0
d__Bacteria;p__Chloroflexi;c__Ktedonobacteria;o__Ktedonobacterales;f__Ktedonobacteraceae;g__Ktedonobacter;s__Dictyobacter_aurantiacus	0.0	0.0	0.0	17.0	0.0	0.0	0.0	0.0
d__Bacteria;p__Chloroflexi;c__Ktedonobacteria;o__Ktedonobacterales;f__Ktedonobacteraceae;g__Thermosporothrix;s__uncultured_bacterium	0.0	0.0	0.0	5.0	7.0	0.0	0.0	0.0
d__Bacteria;p__Chloroflexi;c__Ktedonobacteria;o__Ktedonobacterales;f__Ktedonobacteraceae;g__1959-1;s__uncultured_bacterium	13.0	9.0	0.0	53.0	75.0	10.0	5.0	0.0
d__Bacteria;p__Chloroflexi;c__Chloroflexia;o__Thermomicrobiales;f__JG30-KF-CM45;g__JG30-KF-CM45;__	0.0	0.0	0.0	0.0	3.0	0.0	0.0	0.0
d__Bacteria;p__Chloroflexi;c__Ktedonobacteria;o__Ktedonobacterales;f__Ktedonobacteraceae;g__uncultured;s__uncultured_bacterium	18.0	19.0	0.0	132.0	146.0	23.0	10.0	10.0
d__Bacteria;p__Chloroflexi;c__Ktedonobacteria;o__Ktedonobacterales;f__Ktedonobacteraceae;g__HSB_OF53-F07;__	0.0	0.0	0.0	6.0	0.0	7.0	10.0	0.0
d__Bacteria;p__Chloroflexi;c__Ktedonobacteria;o__Ktedonobacterales;f__Ktedonobacteraceae;g__FCPS473;s__uncultured_bacterium	0.0	0.0	0.0	5.0	16.0	0.0	0.0	0.0
d__Bacteria;p__Chloroflexi;c__Ktedonobacteria;o__Ktedonobacterales;f__JG30-KF-AS9;g__JG30-KF-AS9;s__uncultured_bacterium	2.0	3.0	0.0	3.0	0.0	0.0	0.0	3.0
d__Bacteria;p__Chloroflexi;c__Ktedonobacteria;o__Ktedonobacterales;f__Ktedonobacteraceae;g__uncultured;s__uncultured_soil	0.0	0.0	5.0	0.0	0.0	0.0	0.0	3.0
d__Bacteria;p__Chloroflexi;c__Ktedonobacteria;o__Ktedonobacterales;f__JG30-KF-AS9;g__JG30-KF-AS9;s__uncultured_soil	0.0	0.0	8.0	8.0	8.0	0.0	15.0	0.0
d__Bacteria;p__Firmicutes;c__Clostridia;o__Clostridia;f__Hungateiclostridiaceae;g__uncultured;s__uncultured_Ruminococcaceae	25.0	18.0	0.0	23.0	0.0	0.0	0.0	0.0
d__Bacteria;p__Bacteroidota;c__Kapabacteria;o__Kapabacteriales;f__Kapabacteriales;g__Kapabacteriales;s__metagenome	0.0	0.0	3.0	0.0	0.0	0.0	5.0	0.0
d__Bacteria;p__Chloroflexi;c__Ktedonobacteria;o__Ktedonobacterales;f__Ktedonobacteraceae;g__Ktedonobacter;s__Ktedonobacter_racemifer	0.0	0.0	0.0	6.0	0.0	0.0	0.0	0.0
d__Bacteria;p__Actinobacteriota;c__Acidimicrobiia;__;__;__;__	0.0	0.0	0.0	0.0	0.0	7.0	0.0	0.0
d__Bacteria;p__Gemmatimonadota;c__Gemmatimonadetes;o__Gemmatimonadales;f__Gemmatimonadaceae;g__uncultured;s__uncultured_organism	10.0	39.0	0.0	0.0	0.0	0.0	0.0	18.0
d__Bacteria;p__FCPU426;c__FCPU426;o__FCPU426;f__FCPU426;g__FCPU426;s__metagenome	0.0	0.0	7.0	14.0	23.0	12.0	0.0	0.0
d__Bacteria;p__TA06;c__TA06;o__TA06;f__TA06;g__TA06;s__uncultured_candidate	42.0	25.0	80.0	32.0	0.0	18.0	16.0	0.0
d__Bacteria;p__Bacteroidota;c__Ignavibacteria;o__Ignavibacteriales;f__Ignavibacteriaceae;g__Ignavibacterium;s__uncultured_bacterium	189.0	370.0	192.0	577.0	542.0	1038.0	192.0	253.0
d__Bacteria;p__Bacteroidota;c__Ignavibacteria;o__Ignavibacteriales;f__Ignavibacteriaceae;g__Ignavibacterium;__	11.0	47.0	0.0	0.0	0.0	0.0	0.0	0.0
d__Bacteria;p__Fibrobacterota;c__Chitinivibrionia;o__uncultured;f__uncultured;g__uncultured;s__uncultured_bacterium	19.0	31.0	63.0	101.0	84.0	40.0	8.0	16.0
d__Bacteria;p__Fibrobacterota;c__Chitinivibrionia;o__uncultured;f__uncultured;g__uncultured;__	0.0	0.0	0.0	8.0	40.0	0.0	0.0	0.0
d__Bacteria;p__Fibrobacterota;c__Chitinivibrionia;o__uncultured;f__uncultured;g__uncultured;s__uncultured_Bacteroidetes/Chlorobi	31.0	39.0	45.0	54.0	83.0	39.0	24.0	14.0
d__Bacteria;p__Bacteroidota;c__Kryptonia;o__Kryptoniales;f__MSB-3C8;g__MSB-3C8;s__uncultured_Chloroflexi	0.0	7.0	7.0	22.0	21.0	22.0	0.0	0.0
d__Bacteria;p__Bacteroidota;c__Kapabacteria;o__Kapabacteriales;f__Kapabacteriales;g__Kapabacteriales;s__uncultured_Chlorobiales	0.0	6.0	8.0	0.0	0.0	0.0	0.0	3.0
d__Bacteria;p__Bacteroidota;c__SJA-28;o__SJA-28;f__SJA-28;g__SJA-28;s__metagenome	0.0	0.0	0.0	17.0	0.0	0.0	0.0	0.0
d__Bacteria;p__Chloroflexi;c__OLB14;o__OLB14;f__OLB14;g__OLB14;s__uncultured_bacterium	0.0	0.0	0.0	0.0	0.0	17.0	3.0	0.0
d__Bacteria;p__Actinobacteriota;c__Acidimicrobiia;o__Microtrichales;f__uncultured;g__uncultured;s__uncultured_Acidimicrobiia	0.0	9.0	0.0	0.0	0.0	0.0	0.0	0.0
d__Bacteria;p__GAL15;c__GAL15;o__GAL15;f__GAL15;g__GAL15;s__uncultured_Firmicutes	0.0	0.0	16.0	9.0	10.0	6.0	30.0	4.0
d__Bacteria;p__Bacteroidota;c__Rhodothermia;o__Rhodothermales;f__Rhodothermaceae;g__uncultured;s__uncultured_organism	7.0	13.0	0.0	0.0	0.0	0.0	0.0	0.0
d__Bacteria;p__Armatimonadota;c__DG-56;o__DG-56;f__DG-56;g__DG-56;__	0.0	0.0	24.0	0.0	0.0	11.0	14.0	0.0
d__Bacteria;p__Halanaerobiaeota;c__Halanaerobiia;o__Halanaerobiales;f__Halobacteroidaceae;g__uncultured;s__Anoxybacter_fermentans	36.0	36.0	36.0	50.0	58.0	38.0	18.0	0.0
d__Bacteria;p__Firmicutes;c__Clostridia;o__Clostridiales;f__Clostridiaceae;__;__	0.0	26.0	13.0	133.0	177.0	50.0	25.0	0.0
d__Bacteria;p__Firmicutes;c__Clostridia;o__Clostridiales;f__Clostridiaceae;g__Clostridium_sensu_stricto_8;s__uncultured_bacterium	41.0	50.0	37.0	154.0	123.0	93.0	0.0	19.0
d__Bacteria;p__LCP-89;c__LCP-89;o__LCP-89;f__LCP-89;g__LCP-89;s__uncultured_organism	47.0	38.0	42.0	0.0	0.0	0.0	0.0	5.0
d__Bacteria;p__Chloroflexi;c__KD4-96;o__KD4-96;f__KD4-96;g__KD4-96;__	126.0	117.0	112.0	305.0	300.0	380.0	49.0	33.0
d__Bacteria;p__Chloroflexi;c__SHA-26;o__SHA-26;f__SHA-26;g__SHA-26;s__uncultured_Dehalogenimonas	0.0	4.0	0.0	0.0	0.0	0.0	0.0	0.0
d__Bacteria;p__Armatimonadota;c__Fimbriimonadia;o__Fimbriimonadales;f__Fimbriimonadaceae;g__Fimbriimonadaceae;__	0.0	5.0	0.0	6.0	0.0	11.0	0.0	0.0
d__Bacteria;p__Chloroflexi;c__JG30-KF-CM66;o__JG30-KF-CM66;f__JG30-KF-CM66;g__JG30-KF-CM66;s__uncultured_bacterium	0.0	11.0	13.0	0.0	0.0	11.0	0.0	0.0
d__Bacteria;p__Armatimonadota;c__Fimbriimonadia;o__Fimbriimonadales;f__Fimbriimonadaceae;g__Fimbriimonadaceae;s__uncultured_bacterium	22.0	12.0	17.0	59.0	35.0	75.0	11.0	3.0
d__Bacteria;p__Armatimonadota;c__DG-56;o__DG-56;f__DG-56;g__DG-56;s__uncultured_soil	0.0	0.0	0.0	12.0	9.0	7.0	0.0	0.0
d__Bacteria;p__Actinobacteriota;c__Thermoleophilia;o__Gaiellales;f__Gaiellaceae;g__Gaiella;__	0.0	0.0	14.0	32.0	18.0	51.0	10.0	9.0
d__Bacteria;p__Margulisbacteria;c__Margulisbacteria;o__Margulisbacteria;f__Margulisbacteria;g__Margulisbacteria;s__microbial_mat	0.0	2.0	0.0	0.0	0.0	0.0	0.0	0.0
d__Bacteria;p__Margulisbacteria;c__Margulisbacteria;o__Margulisbacteria;f__Margulisbacteria;g__Margulisbacteria;__	0.0	0.0	0.0	6.0	3.0	0.0	0.0	0.0
d__Bacteria;p__Firmicutes;c__Clostridia;o__Clostridiales;f__Clostridiaceae;g__Clostridium_sensu_stricto_7;__	0.0	7.0	0.0	0.0	0.0	0.0	0.0	0.0
d__Bacteria;p__Chloroflexi;c__KD4-96;o__KD4-96;f__KD4-96;g__KD4-96;s__uncultured_Chloroflexi	0.0	0.0	0.0	0.0	0.0	1.0	0.0	0.0
d__Bacteria;p__Abditibacteriota;c__Abditibacteria;o__Abditibacteriales;f__Abditibacteriaceae;g__Abditibacterium;__	0.0	0.0	0.0	0.0	15.0	0.0	0.0	0.0
d__Bacteria;p__Spirochaetota;c__MVP-15;o__MVP-15;f__MVP-15;g__MVP-15;s__uncultured_Firmicutes	0.0	0.0	0.0	0.0	0.0	0.0	0.0	4.0
d__Bacteria;p__Abditibacteriota;c__Abditibacteria;o__Abditibacteriales;f__Abditibacteriaceae;g__Abditibacterium;s__uncultured_soil	0.0	4.0	0.0	0.0	0.0	0.0	0.0	0.0
d__Bacteria;p__Firmicutes;c__Clostridia;o__Clostridiales;f__Clostridiaceae;g__Clostridium_sensu_stricto_3;__	10.0	0.0	0.0	24.0	18.0	0.0	7.0	7.0
d__Bacteria;p__Firmicutes;c__Clostridia;o__Clostridiales;f__Clostridiaceae;g__Clostridium_sensu_stricto_12;s__uncultured_bacterium	12.0	14.0	17.0	82.0	99.0	46.0	19.0	11.0
d__Bacteria;p__Firmicutes;c__Clostridia;o__Clostridiales;f__Clostridiaceae;g__Clostridium_sensu_stricto_10;__	0.0	11.0	21.0	22.0	28.0	0.0	0.0	0.0
d__Bacteria;p__Firmicutes;c__Clostridia;o__Clostridiales;f__Clostridiaceae;g__Clostridium_sensu_stricto_9;s__uncultured_bacterium	0.0	0.0	0.0	21.0	45.0	13.0	0.0	0.0
d__Bacteria;p__Firmicutes;c__Clostridia;o__Clostridiales;f__Clostridiaceae;g__Clostridium_sensu_stricto_10;s__uncultured_bacterium	0.0	0.0	0.0	70.0	91.0	68.0	36.0	0.0
d__Bacteria;p__Firmicutes;c__Clostridia;o__Clostridiales;f__Clostridiaceae;g__Clostridium_sensu_stricto_12;s__Clostridium_magnum	13.0	25.0	0.0	124.0	126.0	45.0	0.0	33.0
d__Bacteria;p__Firmicutes;c__Clostridia;o__Clostridiales;f__Clostridiaceae;g__Clostridium_sensu_stricto_12;s__Clostridium_sp.	16.0	13.0	14.0	31.0	34.0	21.0	0.0	0.0
d__Bacteria;p__Firmicutes;c__Clostridia;o__Clostridiales;f__Clostridiaceae;g__Clostridium_sensu_stricto_3;s__Clostridiaceae_bacterium	0.0	10.0	0.0	0.0	0.0	0.0	0.0	0.0
d__Bacteria;p__Firmicutes;c__Clostridia;o__Clostridiales;f__Clostridiaceae;g__Clostridium_sensu_stricto_8;__	0.0	0.0	0.0	45.0	0.0	71.0	18.0	0.0
d__Bacteria;p__Firmicutes;c__Clostridia;o__Clostridiales;f__Clostridiaceae;g__Clostridium_sensu_stricto_11;s__Clostridium_sp.	0.0	0.0	0.0	0.0	0.0	19.0	21.0	9.0
d__Bacteria;p__Firmicutes;c__Clostridia;o__Clostridiales;f__Clostridiaceae;g__Clostridium_sensu_stricto_11;__	6.0	0.0	0.0	6.0	0.0	0.0	0.0	0.0
d__Bacteria;p__Firmicutes;c__Clostridia;o__Clostridiales;f__Clostridiaceae;g__Clostridium_sensu_stricto_1;__	72.0	77.0	84.0	214.0	136.0	155.0	75.0	57.0
d__Bacteria;p__Firmicutes;c__Clostridia;o__Clostridiales;f__Clostridiaceae;g__Clostridium_sensu_stricto_1;s__uncultured_Firmicutes	0.0	40.0	13.0	0.0	0.0	0.0	12.0	46.0
d__Bacteria;p__Firmicutes;c__Clostridia;o__Clostridiales;f__Clostridiaceae;g__Clostridium_sensu_stricto_5;s__uncultured_bacterium	0.0	0.0	0.0	33.0	30.0	22.0	9.0	0.0
d__Bacteria;p__LCP-89;c__LCP-89;o__LCP-89;f__LCP-89;g__LCP-89;s__Calditrichaeota_bacterium	22.0	6.0	8.0	0.0	0.0	0.0	0.0	0.0
d__Bacteria;p__Chloroflexi;c__Dehalococcoidia;o__S085;f__S085;g__S085;s__metagenome	0.0	0.0	0.0	0.0	0.0	7.0	0.0	0.0
d__Bacteria;p__FCPU426;c__FCPU426;o__FCPU426;f__FCPU426;g__FCPU426;s__uncultured_Syntrophaceae	3.0	0.0	0.0	11.0	0.0	18.0	5.0	0.0
d__Bacteria;p__Chloroflexi;c__Dehalococcoidia;o__SAR202_clade;f__SAR202_clade;g__SAR202_clade;s__uncultured_eubacterium	0.0	0.0	0.0	6.0	7.0	0.0	0.0	0.0
d__Bacteria;p__Margulisbacteria;c__Margulisbacteria;o__Margulisbacteria;f__Margulisbacteria;g__Margulisbacteria;s__uncultured_organism	0.0	0.0	0.0	0.0	0.0	9.0	0.0	0.0
d__Bacteria;p__Actinobacteriota;c__Actinobacteria;o__Corynebacteriales;f__Corynebacteriaceae;g__Corynebacterium;s__Corynebacterium_glucuronolyticum	0.0	0.0	0.0	0.0	8.0	0.0	0.0	0.0
d__Bacteria;p__Marinimicrobia_(SAR406_clade);c__Marinimicrobia_(SAR406_clade);o__Marinimicrobia_(SAR406_clade);f__Marinimicrobia_(SAR406_clade);g__Marinimicrobia_(SAR406_clade);__	0.0	0.0	0.0	6.0	0.0	0.0	0.0	0.0
d__Bacteria;p__Firmicutes;c__Clostridia;o__Clostridiales;f__Clostridiaceae;g__Oceanirhabdus;s__uncultured_bacterium	0.0	0.0	9.0	0.0	0.0	0.0	0.0	0.0
d__Bacteria;p__Firmicutes;c__Clostridia;o__Clostridiales;f__Clostridiaceae;g__Clostridium_sensu_stricto_6;s__uncultured_bacterium	0.0	0.0	0.0	43.0	15.0	45.0	0.0	0.0
d__Bacteria;p__Firmicutes;c__Clostridia;o__Clostridiales;f__Clostridiaceae;g__uncultured;s__bacterium_enrichment	0.0	0.0	5.0	0.0	0.0	0.0	0.0	0.0
d__Bacteria;p__Bacteroidota;c__Ignavibacteria;o__Ignavibacteriales;f__Melioribacteraceae;g__IheB3-7;__	0.0	29.0	0.0	0.0	0.0	0.0	0.0	0.0
d__Bacteria;p__Bacteroidota;c__Kryptonia;o__Kryptoniales;f__BSV26;g__BSV26;s__uncultured_prokaryote	168.0	226.0	346.0	1033.0	872.0	566.0	140.0	79.0
d__Bacteria;p__Bacteroidota;c__Ignavibacteria;o__Ignavibacteriales;f__PHOS-HE36;g__PHOS-HE36;s__uncultured_bacterium	4.0	8.0	0.0	0.0	0.0	0.0	0.0	0.0
d__Bacteria;p__Bacteroidota;c__Ignavibacteria;o__Ignavibacteriales;f__Ignavibacteriales;g__Ignavibacteriales;s__uncultured_bacterium	0.0	0.0	0.0	9.0	0.0	18.0	0.0	0.0
d__Bacteria;p__Bacteroidota;c__Ignavibacteria;o__Ignavibacteriales;__;__;__	14.0	34.0	39.0	41.0	89.0	85.0	17.0	0.0
d__Bacteria;p__Bacteroidota;c__Ignavibacteria;o__Ignavibacteriales;f__Melioribacteraceae;g__IheB3-7;s__uncultured_Chlorobi	0.0	0.0	0.0	0.0	0.0	0.0	0.0	22.0
d__Bacteria;p__Bacteroidota;c__Ignavibacteria;o__Ignavibacteriales;f__LD-RB-34;g__LD-RB-34;s__uncultured_bacterium	0.0	4.0	9.0	0.0	0.0	0.0	0.0	0.0
d__Bacteria;p__Firmicutes;c__Clostridia;o__Monoglobales;f__Monoglobaceae;g__Monoglobus;__	0.0	0.0	0.0	0.0	0.0	12.0	0.0	6.0
d__Bacteria;p__Planctomycetota;c__Phycisphaerae;o__CCM11a;f__CCM11a;g__CCM11a;__	13.0	13.0	0.0	0.0	0.0	0.0	0.0	0.0
d__Bacteria;p__Firmicutes;c__Clostridia;o__Monoglobales;f__Monoglobaceae;g__Monoglobus;s__uncultured_bacterium	0.0	0.0	0.0	0.0	8.0	11.0	0.0	0.0
d__Bacteria;p__Bacteroidota;c__Ignavibacteria;o__Ignavibacteriales;f__SR-FBR-L83;g__SR-FBR-L83;s__uncultured_bacterium	23.0	19.0	23.0	6.0	0.0	0.0	0.0	0.0
d__Bacteria;p__Bacteria;c__Bacteria;o__Bacteria;f__Bacteria;g__Bacteria;s__uncultured_Desulfuromonadales	0.0	0.0	0.0	0.0	10.0	9.0	0.0	0.0
d__Bacteria;p__Firmicutes;c__Clostridia;o__Oscillospirales;f__Oscillospiraceae;g__NK4A214_group;s__uncultured_organism	0.0	0.0	0.0	0.0	0.0	0.0	0.0	5.0
d__Bacteria;p__Firmicutes;c__Clostridia;o__Oscillospirales;f__Oscillospiraceae;g__Oscillibacter;__	0.0	0.0	35.0	11.0	0.0	5.0	37.0	0.0
d__Bacteria;p__Firmicutes;c__Clostridia;o__Oscillospirales;f__Oscillospiraceae;g__UCG-003;__	0.0	0.0	13.0	0.0	12.0	16.0	0.0	0.0
d__Bacteria;p__Firmicutes;c__Clostridia;o__Oscillospirales;f__Oscillospiraceae;g__Oscillibacter;s__uncultured_bacterium	0.0	5.0	0.0	0.0	0.0	0.0	0.0	10.0
d__Bacteria;p__Firmicutes;c__Clostridia;o__Oscillospirales;f__Oscillospiraceae;g__UCG-002;s__uncultured_organism	53.0	42.0	157.0	58.0	61.0	151.0	112.0	26.0
d__Bacteria;p__Firmicutes;c__Clostridia;o__Oscillospirales;f__Oscillospiraceae;g__UCG-003;s__metagenome	0.0	8.0	0.0	0.0	0.0	0.0	0.0	0.0
d__Bacteria;p__Firmicutes;c__Clostridia;o__Oscillospirales;f__Oscillospiraceae;g__Papillibacter;s__uncultured_Clostridiales	0.0	5.0	0.0	0.0	0.0	0.0	0.0	6.0
d__Bacteria;p__Firmicutes;c__Clostridia;o__Oscillospirales;f__Oscillospiraceae;g__UCG-002;__	17.0	35.0	51.0	17.0	15.0	65.0	27.0	9.0
d__Bacteria;p__Firmicutes;c__Clostridia;o__Oscillospirales;f__Oscillospiraceae;g__uncultured;s__uncultured_bacterium	0.0	35.0	19.0	12.0	13.0	18.0	17.0	23.0
d__Bacteria;p__Firmicutes;c__Clostridia;o__Clostridia;f__Hungateiclostridiaceae;g__Acetivibrio;__	0.0	0.0	0.0	24.0	25.0	0.0	0.0	0.0
d__Bacteria;p__Bacteroidota;c__Ignavibacteria;o__Ignavibacteriales;f__Melioribacteraceae;g__IheB3-7;s__uncultured_bacterium	22.0	29.0	20.0	0.0	0.0	0.0	0.0	0.0
d__Bacteria;p__Bacteroidota;c__Kryptonia;o__Kryptoniales;f__MSB-3C8;g__MSB-3C8;s__uncultured_bacterium	0.0	0.0	0.0	22.0	17.0	16.0	0.0	0.0
d__Bacteria;p__Bacteroidota;c__Kryptonia;o__Kryptoniales;f__MSB-3C8;g__MSB-3C8;s__metagenome	0.0	0.0	0.0	0.0	7.0	0.0	0.0	0.0
d__Bacteria;p__Bacteroidota;c__Kryptonia;o__Kryptoniales;f__MSB-3C8;g__MSB-3C8;s__uncultured_Chlorobi	0.0	0.0	0.0	4.0	0.0	0.0	0.0	0.0
d__Bacteria;p__Bacteroidota;c__Kapabacteria;o__Kapabacteriales;f__Kapabacteriales;g__Kapabacteriales;s__uncultured_bacterium	0.0	0.0	0.0	0.0	21.0	8.0	0.0	0.0
d__Bacteria;p__Bacteroidota;c__Kapabacteria;o__Kapabacteriales;f__Kapabacteriales;g__Kapabacteriales;s__uncultured_organism	9.0	0.0	0.0	0.0	0.0	0.0	0.0	0.0
d__Bacteria;p__Firmicutes;c__Clostridia;o__Oscillospirales;f__Ethanoligenenaceae;g__Incertae_Sedis;s__uncultured_bacterium	0.0	0.0	0.0	5.0	0.0	0.0	0.0	0.0
d__Bacteria;p__Firmicutes;c__Clostridia;o__Oscillospirales;f__Ruminococcaceae;g__Incertae_Sedis;__	0.0	0.0	0.0	0.0	0.0	7.0	0.0	0.0
d__Bacteria;p__Firmicutes;c__Clostridia;o__Oscillospirales;f__Ruminococcaceae;g__Ruminococcus;s__bacterium_ic1277	0.0	0.0	0.0	0.0	0.0	0.0	0.0	5.0
d__Bacteria;p__Firmicutes;c__Clostridia;o__Oscillospirales;f__Ruminococcaceae;g__Caproiciproducens;__	0.0	0.0	0.0	0.0	5.0	0.0	0.0	0.0
d__Bacteria;p__Firmicutes;c__Clostridia;o__Oscillospirales;f__Ruminococcaceae;g__CAG-352;s__uncultured_bacterium	22.0	43.0	130.0	51.0	62.0	91.0	111.0	35.0
d__Bacteria;p__Bacteroidota;c__SJA-28;o__SJA-28;f__SJA-28;g__SJA-28;s__uncultured_bacterium	218.0	204.0	227.0	983.0	886.0	1189.0	171.0	149.0
d__Bacteria;p__Spirochaetota;c__Spirochaetia;o__Spirochaetales;f__Spirochaetaceae;g__Spirochaeta;__	455.0	362.0	318.0	383.0	282.0	221.0	58.0	85.0
d__Bacteria;p__Bacteroidota;c__Bacteroidia;o__Cytophagales;f__Cyclobacteriaceae;g__uncultured;s__uncultured_Bacteroidetes	27.0	80.0	42.0	21.0	15.0	0.0	23.0	27.0
d__Bacteria;p__Bacteroidota;c__Bacteroidia;o__SM1A07;f__SM1A07;g__SM1A07;s__uncultured_bacterium	0.0	0.0	0.0	3.0	0.0	0.0	2.0	0.0
d__Bacteria;p__Firmicutes;c__Bacilli;o__Lactobacillales;f__Aerococcaceae;g__Aerococcus;s__Aerococcus_christensenii	0.0	0.0	0.0	0.0	7.0	11.0	0.0	0.0
d__Bacteria;p__Cyanobacteria;c__Vampirivibrionia;o__Caenarcaniphilales;f__Caenarcaniphilales;g__Caenarcaniphilales;s__uncultured_Firmicutes	0.0	0.0	0.0	0.0	0.0	4.0	0.0	0.0
d__Bacteria;p__Chloroflexi;c__SHA-26;o__SHA-26;f__SHA-26;g__SHA-26;s__uncultured_Chloroflexi	10.0	11.0	9.0	0.0	23.0	7.0	0.0	0.0
d__Bacteria;p__Chloroflexi;c__JG30-KF-CM66;o__JG30-KF-CM66;f__JG30-KF-CM66;g__JG30-KF-CM66;__	0.0	0.0	0.0	8.0	0.0	0.0	0.0	0.0
d__Bacteria;p__Actinobacteriota;c__Thermoleophilia;o__Gaiellales;__;__;__	0.0	0.0	0.0	0.0	0.0	9.0	0.0	0.0
d__Bacteria;p__Actinobacteriota;c__Thermoleophilia;o__Gaiellales;f__uncultured;g__uncultured;s__uncultured_Conexibacter	0.0	0.0	21.0	8.0	0.0	0.0	16.0	5.0
d__Bacteria;p__Myxococcota;c__Polyangia;o__VHS-B3-70;f__VHS-B3-70;g__VHS-B3-70;s__uncultured_Geobacter	0.0	0.0	0.0	0.0	0.0	0.0	11.0	0.0
d__Bacteria;p__Actinobacteriota;c__Acidimicrobiia;o__Microtrichales;f__Iamiaceae;g__Iamia;__	0.0	3.0	0.0	0.0	11.0	0.0	0.0	0.0
d__Bacteria;p__Actinobacteriota;c__Actinobacteria;o__Micromonosporales;f__Micromonosporaceae;__;__	0.0	0.0	0.0	0.0	0.0	0.0	0.0	17.0
d__Bacteria;p__Actinobacteriota;c__Actinobacteria;o__Micromonosporales;f__Micromonosporaceae;g__Luedemannella;s__uncultured_bacterium	0.0	0.0	0.0	0.0	0.0	25.0	0.0	0.0
d__Bacteria;p__Actinobacteriota;c__Actinobacteria;o__Micromonosporales;f__Micromonosporaceae;g__Dactylosporangium;__	0.0	0.0	0.0	0.0	0.0	0.0	16.0	0.0
d__Bacteria;p__Actinobacteriota;c__Actinobacteria;o__PeM15;f__PeM15;g__PeM15;s__uncultured_bacterium	0.0	10.0	0.0	0.0	0.0	0.0	0.0	7.0
d__Bacteria;p__Actinobacteriota;c__Actinobacteria;o__PeM15;f__PeM15;g__PeM15;__	0.0	8.0	0.0	0.0	0.0	0.0	0.0	0.0
d__Bacteria;p__Actinobacteriota;c__Acidimicrobiia;o__Actinomarinales;f__Actinomarinaceae;g__Candidatus_Actinomarina;__	0.0	0.0	0.0	143.0	2.0	0.0	0.0	0.0
d__Bacteria;p__Actinobacteriota;c__Acidimicrobiia;o__Microtrichales;f__Ilumatobacteraceae;g__uncultured;s__uncultured_marine	0.0	0.0	0.0	14.0	0.0	0.0	0.0	0.0
d__Bacteria;p__Actinobacteriota;c__Acidimicrobiia;o__IMCC26256;f__IMCC26256;g__IMCC26256;s__uncultured_Ferrimicrobium	0.0	0.0	0.0	14.0	19.0	66.0	0.0	0.0
d__Bacteria;p__Actinobacteriota;c__Acidimicrobiia;o__IMCC26256;f__IMCC26256;g__IMCC26256;__	5.0	4.0	14.0	29.0	9.0	23.0	0.0	0.0
d__Bacteria;p__Actinobacteriota;c__Acidimicrobiia;o__Microtrichales;f__uncultured;g__uncultured;__	0.0	0.0	15.0	10.0	9.0	0.0	22.0	0.0
d__Bacteria;p__Actinobacteriota;c__Acidimicrobiia;o__Microtrichales;f__Microtrichaceae;g__Sva0996_marine_group;s__uncultured_Verrucomicrobiales	0.0	0.0	0.0	9.0	0.0	0.0	0.0	0.0
d__Bacteria;p__Actinobacteriota;c__Actinobacteria;o__Streptosporangiales;f__Streptosporangiaceae;g__Sphaerisporangium;s__uncultured_bacterium	0.0	0.0	0.0	0.0	0.0	0.0	0.0	4.0
d__Bacteria;p__Actinobacteriota;c__Acidimicrobiia;o__Microtrichales;f__Ilumatobacteraceae;g__CL500-29_marine_group;s__uncultured_Acidimicrobiales	0.0	0.0	13.0	0.0	0.0	0.0	17.0	0.0
d__Bacteria;p__Actinobacteriota;c__Acidimicrobiia;o__Microtrichales;f__Ilumatobacteraceae;g__CL500-29_marine_group;__	0.0	0.0	0.0	0.0	0.0	12.0	0.0	0.0
d__Bacteria;p__Cyanobacteria;c__Vampirivibrionia;o__Obscuribacterales;f__Obscuribacteraceae;g__Obscuribacteraceae;s__uncultured_bacterium	0.0	0.0	0.0	4.0	12.0	8.0	4.0	0.0
d__Bacteria;p__Firmicutes;c__Bacilli;o__Lactobacillales;__;__;__	10.0	88.0	29.0	17.0	23.0	17.0	33.0	40.0
d__Bacteria;p__Firmicutes;c__Bacilli;o__Lactobacillales;f__Lactobacillaceae;g__Lactobacillus;s__Lactobacillus_intestinalis	15.0	25.0	59.0	38.0	54.0	47.0	37.0	21.0
d__Bacteria;p__Firmicutes;c__Bacilli;o__Lactobacillales;f__Lactobacillaceae;g__Lactobacillus;s__Lactobacillus_jensenii	0.0	16.0	0.0	0.0	0.0	12.0	0.0	18.0
d__Bacteria;p__Firmicutes;c__Bacilli;o__Lactobacillales;f__Catellicoccaceae;g__Catellicoccus;s__uncultured_bacterium	0.0	0.0	0.0	0.0	0.0	0.0	0.0	9.0
d__Bacteria;p__Firmicutes;c__Bacilli;o__Lactobacillales;f__Carnobacteriaceae;g__Trichococcus;__	0.0	0.0	0.0	0.0	13.0	0.0	0.0	0.0
d__Bacteria;p__Firmicutes;c__Bacilli;o__Lactobacillales;f__Carnobacteriaceae;__;__	0.0	16.0	0.0	0.0	15.0	21.0	0.0	0.0
d__Bacteria;p__Firmicutes;c__Bacilli;o__Lactobacillales;f__Enterococcaceae;g__Enterococcus;__	17.0	172.0	104.0	80.0	103.0	118.0	119.0	131.0
d__Bacteria;p__Firmicutes;c__Bacilli;o__Lactobacillales;f__Streptococcaceae;g__Streptococcus;s__Streptococcus_suis	0.0	14.0	0.0	0.0	0.0	0.0	0.0	0.0
d__Bacteria;p__Firmicutes;c__Bacilli;o__Lactobacillales;f__Streptococcaceae;g__Lactococcus;__	0.0	37.0	24.0	11.0	26.0	41.0	30.0	18.0
d__Bacteria;p__Firmicutes;c__Bacilli;o__Lactobacillales;f__Lactobacillaceae;g__Lactobacillus;s__Lactobacillus_iners	0.0	0.0	0.0	0.0	9.0	8.0	0.0	0.0
d__Bacteria;p__Chloroflexi;c__Ktedonobacteria;o__Ktedonobacterales;f__Ktedonobacteraceae;g__Ktedonobacter;s__Ktedonobacterales_bacterium	0.0	0.0	0.0	10.0	0.0	0.0	0.0	0.0
d__Bacteria;p__Chloroflexi;c__OLB14;o__OLB14;f__OLB14;g__OLB14;__	0.0	0.0	0.0	5.0	9.0	9.0	0.0	0.0
d__Bacteria;p__Firmicutes;c__Bacilli;o__Paenibacillales;f__Paenibacillaceae;g__Ammoniphilus;__	0.0	10.0	0.0	0.0	0.0	0.0	0.0	0.0
d__Bacteria;p__Firmicutes;c__Bacilli;o__Brevibacillales;f__Brevibacillaceae;g__Brevibacillus;__	8.0	9.0	0.0	22.0	10.0	13.0	0.0	5.0
d__Bacteria;p__Firmicutes;c__Bacilli;o__Bacillales;f__Bacillaceae;g__Bacillus;s__Bacillus_thermoamylovorans	0.0	0.0	0.0	6.0	5.0	0.0	0.0	0.0
d__Bacteria;p__Firmicutes;c__Bacilli;o__Bacillales;f__Planococcaceae;g__Lysinibacillus;s__uncultured_bacterium	0.0	12.0	0.0	23.0	26.0	0.0	0.0	0.0
d__Bacteria;p__Firmicutes;c__Bacilli;o__Paenibacillales;f__Paenibacillaceae;g__Paenibacillus;s__Gorillibacterium_massiliense	0.0	0.0	0.0	0.0	21.0	0.0	0.0	0.0
d__Bacteria;p__Firmicutes;c__Bacilli;o__Bacillales;f__Planococcaceae;g__Kurthia;__	0.0	31.0	0.0	0.0	0.0	0.0	0.0	0.0
d__Bacteria;p__Actinobacteriota;c__Coriobacteriia;o__CG2-30-50-142;f__CG2-30-50-142;g__CG2-30-50-142;s__Actinobacteria_bacterium	0.0	0.0	0.0	7.0	0.0	0.0	0.0	0.0
d__Bacteria;p__Firmicutes;c__Bacilli;o__Lactobacillales;f__Lactobacillaceae;g__Lactobacillus;s__Lactobacillus_agilis	0.0	0.0	0.0	0.0	0.0	0.0	0.0	14.0
d__Bacteria;p__Firmicutes;c__Bacilli;o__Lactobacillales;f__Lactobacillaceae;g__Lactobacillus;s__Lactobacillus_salivarius	0.0	95.0	0.0	0.0	0.0	0.0	44.0	92.0
d__Bacteria;p__Firmicutes;c__Bacilli;o__Lactobacillales;f__Carnobacteriaceae;g__Dolosigranulum;s__uncultured_bacterium	0.0	5.0	0.0	0.0	0.0	0.0	0.0	3.0
d__Bacteria;p__Firmicutes;c__Bacilli;o__Lactobacillales;f__Aerococcaceae;g__Eremococcus;s__uncultured_bacterium	0.0	0.0	0.0	5.0	16.0	12.0	0.0	0.0
d__Bacteria;p__Firmicutes;c__Bacilli;o__Lactobacillales;f__Aerococcaceae;g__Aerococcus;__	0.0	22.0	0.0	0.0	10.0	6.0	0.0	21.0
d__Bacteria;p__Chloroflexi;c__Dehalococcoidia;o__S085;f__S085;g__S085;s__uncultured_bacterium	9.0	0.0	10.0	0.0	0.0	0.0	0.0	0.0
d__Bacteria;p__Firmicutes;c__Symbiobacteriia;o__Symbiobacteriales;f__Symbiobacteraceae;g__Symbiobacterium;s__iron-reducing_bacterium	0.0	0.0	0.0	0.0	0.0	4.0	0.0	0.0
d__Bacteria;p__Actinobacteriota;c__Actinobacteria;o__Propionibacteriales;f__Propionibacteriaceae;__;__	0.0	0.0	0.0	19.0	27.0	26.0	19.0	9.0
d__Bacteria;p__Actinobacteriota;c__Actinobacteria;o__Propionibacteriales;f__Propionibacteriaceae;g__Cutibacterium;__	0.0	63.0	151.0	85.0	123.0	77.0	184.0	65.0
d__Bacteria;p__Firmicutes;c__Clostridia;o__Clostridiales;f__Caloramatoraceae;g__uncultured;__	0.0	0.0	0.0	6.0	0.0	0.0	0.0	0.0
d__Bacteria;p__Bacteroidota;c__Bacteroidia;o__Cytophagales;f__Cyclobacteriaceae;g__uncultured;s__uncultured_Flammeovirgaceae	0.0	53.0	0.0	0.0	0.0	0.0	0.0	10.0
d__Bacteria;p__Bacteroidota;c__Bacteroidia;o__Cytophagales;f__Cyclobacteriaceae;__;__	12.0	28.0	0.0	2.0	0.0	0.0	0.0	7.0
d__Bacteria;p__Bacteroidota;c__Bacteroidia;o__Cytophagales;f__Cyclobacteriaceae;g__uncultured;s__uncultured_bacterium	0.0	46.0	0.0	0.0	0.0	0.0	0.0	26.0
d__Bacteria;p__Bacteroidota;c__Bacteroidia;o__Cytophagales;f__Cyclobacteriaceae;g__uncultured;__	66.0	49.0	26.0	0.0	0.0	0.0	0.0	0.0
d__Bacteria;p__Bacteroidota;c__Bacteroidia;o__Cytophagales;f__Cyclobacteriaceae;g__uncultured;s__Cesiribacter_sp.	0.0	4.0	0.0	0.0	0.0	0.0	0.0	0.0
d__Bacteria;p__Bacteroidota;c__Bacteroidia;o__Cytophagales;f__Hymenobacteraceae;g__Adhaeribacter;s__uncultured_bacterium	0.0	3.0	0.0	5.0	0.0	17.0	0.0	0.0
d__Bacteria;p__Bacteroidota;c__Bacteroidia;o__Cytophagales;__;__;__	9.0	0.0	0.0	6.0	6.0	0.0	0.0	0.0
d__Bacteria;p__Bacteroidota;c__Bacteroidia;o__Cytophagales;f__Cyclobacteriaceae;g__Algoriphagus;__	23.0	30.0	0.0	0.0	0.0	0.0	0.0	14.0
d__Bacteria;p__Bacteroidota;c__Bacteroidia;o__Cytophagales;f__Microscillaceae;g__Flexibacter;__	0.0	0.0	0.0	3.0	0.0	0.0	0.0	0.0
d__Bacteria;p__Bacteroidota;c__Bacteroidia;o__Cytophagales;f__Cyclobacteriaceae;g__Cesiribacter;s__uncultured_bacterium	0.0	3.0	0.0	0.0	0.0	0.0	0.0	0.0
d__Bacteria;p__Bacteroidota;c__Bacteroidia;o__Cytophagales;f__MWH-CFBk5;g__MWH-CFBk5;s__Nafulsella_sp.	0.0	0.0	0.0	8.0	0.0	0.0	0.0	0.0
d__Bacteria;p__Bacteroidota;c__Bacteroidia;o__Cytophagales;f__Microscillaceae;g__Ohtaekwangia;s__Chryseolinea_flava	0.0	0.0	7.0	0.0	0.0	0.0	5.0	3.0
d__Bacteria;p__Bacteroidota;c__Bacteroidia;o__Cytophagales;f__Microscillaceae;g__OLB12;s__uncultured_bacterium	0.0	0.0	0.0	9.0	0.0	0.0	0.0	0.0
d__Bacteria;p__Bacteroidota;c__Bacteroidia;o__Cytophagales;f__Hymenobacteraceae;g__Hymenobacter;s__Hymenobacter_cavernae	0.0	0.0	0.0	0.0	0.0	7.0	0.0	0.0
d__Bacteria;p__Bacteroidota;c__Bacteroidia;o__Cytophagales;f__Cyclobacteriaceae;g__uncultured;s__uncultured_sediment	8.0	0.0	0.0	0.0	0.0	0.0	0.0	0.0
d__Bacteria;p__Bacteroidota;c__Bacteroidia;o__Cytophagales;f__Spirosomaceae;g__Dyadobacter;__	0.0	0.0	10.0	4.0	0.0	0.0	3.0	0.0
d__Bacteria;p__Bacteroidota;c__Bacteroidia;o__Cytophagales;f__Hymenobacteraceae;g__Nibribacter;__	0.0	0.0	0.0	0.0	6.0	0.0	0.0	0.0
d__Bacteria;p__Latescibacterota;c__Latescibacterota;o__Latescibacterota;f__Latescibacterota;g__Latescibacterota;s__uncultured_Acidobacterium	6.0	13.0	17.0	44.0	47.0	30.0	16.0	13.0
d__Bacteria;p__Proteobacteria;c__Alphaproteobacteria;o__Sphingomonadales;f__Sphingomonadaceae;g__Altererythrobacter;s__Porphyrobacter_mercurialis	0.0	0.0	0.0	0.0	7.0	0.0	0.0	0.0
d__Bacteria;p__Proteobacteria;c__Alphaproteobacteria;o__Sphingomonadales;f__Sphingomonadaceae;g__Altererythrobacter;__	0.0	10.0	0.0	0.0	0.0	0.0	0.0	0.0
d__Bacteria;p__Proteobacteria;c__Alphaproteobacteria;o__Sphingomonadales;f__Sphingomonadaceae;g__Erythrobacter;__	0.0	12.0	0.0	0.0	0.0	0.0	0.0	0.0
d__Bacteria;p__Bdellovibrionota;c__Oligoflexia;o__Oligoflexales;f__Oligoflexales;g__Pseudobacteriovorax;s__uncultured_delta	0.0	3.0	0.0	0.0	0.0	0.0	0.0	0.0
d__Bacteria;p__Firmicutes;c__Clostridia;o__Clostridiales;f__Clostridiaceae;g__Candidatus_Arthromitus;s__uncultured_bacterium	0.0	5.0	0.0	77.0	308.0	70.0	46.0	29.0
d__Bacteria;p__Hydrogenedentes;c__Hydrogenedentia;o__Hydrogenedentiales;f__Hydrogenedensaceae;g__Hydrogenedensaceae;s__uncultured_bacterium	0.0	14.0	2.0	60.0	38.0	31.0	0.0	0.0
d__Bacteria;p__Bdellovibrionota;c__Oligoflexia;o__Oligoflexales;f__uncultured;g__uncultured;s__uncultured_bacterium	0.0	0.0	20.0	4.0	6.0	5.0	15.0	0.0
d__Bacteria;p__Planctomycetota;c__Pla3_lineage;o__Pla3_lineage;f__Pla3_lineage;g__Pla3_lineage;s__metagenome	5.0	10.0	9.0	0.0	0.0	0.0	0.0	0.0
d__Bacteria;p__Planctomycetota;c__OM190;o__OM190;f__OM190;g__OM190;s__uncultured_organism	49.0	61.0	70.0	0.0	0.0	0.0	0.0	23.0
d__Bacteria;p__Planctomycetota;c__vadinHA49;o__vadinHA49;f__vadinHA49;g__vadinHA49;s__uncultured_organism	0.0	7.0	0.0	4.0	0.0	0.0	0.0	0.0
d__Bacteria;p__Planctomycetota;c__BD7-11;o__BD7-11;f__BD7-11;g__BD7-11;s__uncultured_organism	0.0	0.0	0.0	0.0	10.0	0.0	0.0	0.0
d__Bacteria;p__Fibrobacterota;c__Fibrobacteria;o__Fibrobacterales;f__Fibrobacterales;g__BBMC-4;s__uncultured_bacterium	0.0	8.0	0.0	5.0	31.0	18.0	0.0	0.0
d__Bacteria;p__Zixibacteria;c__Zixibacteria;o__Zixibacteria;f__Zixibacteria;g__Zixibacteria;s__candidate_division	33.0	29.0	40.0	51.0	48.0	82.0	7.0	0.0
d__Bacteria;p__Proteobacteria;c__Alphaproteobacteria;o__Rhizobiales;f__Rhodomicrobiaceae;g__Rhodomicrobium;s__uncultured_Alphaproteobacteria	0.0	0.0	0.0	0.0	0.0	10.0	0.0	0.0
d__Bacteria;p__Proteobacteria;c__Alphaproteobacteria;o__Rhizobiales;f__Rhodomicrobiaceae;g__Rhodomicrobium;__	11.0	0.0	0.0	72.0	39.0	21.0	0.0	0.0
d__Bacteria;p__Proteobacteria;c__Alphaproteobacteria;o__Rhizobiales;f__Rhodomicrobiaceae;g__Rhodomicrobium;s__uncultured_Rhodomicrobium	0.0	0.0	13.0	0.0	0.0	0.0	0.0	0.0
d__Bacteria;p__Proteobacteria;c__Alphaproteobacteria;o__Rhizobiales;f__Hyphomicrobiaceae;g__Pedomicrobium;s__metagenome	0.0	0.0	0.0	15.0	0.0	0.0	0.0	0.0
d__Bacteria;p__Proteobacteria;c__Alphaproteobacteria;o__Rhizobiales;f__Stappiaceae;g__Pannonibacter;__	0.0	0.0	31.0	13.0	17.0	11.0	29.0	0.0
d__Bacteria;p__Proteobacteria;c__Alphaproteobacteria;o__Rhizobiales;f__Beijerinckiaceae;g__Methylocystis;__	0.0	0.0	0.0	23.0	0.0	10.0	0.0	0.0
d__Bacteria;p__Proteobacteria;c__Alphaproteobacteria;o__Rhizobiales;f__Hyphomicrobiaceae;g__Pedomicrobium;__	0.0	0.0	0.0	9.0	0.0	12.0	0.0	0.0
d__Bacteria;p__Proteobacteria;c__Alphaproteobacteria;o__Rhizobiales;f__Hyphomicrobiaceae;__;__	8.0	0.0	7.0	0.0	12.0	0.0	0.0	0.0
d__Bacteria;p__Proteobacteria;c__Alphaproteobacteria;o__Rhizobiales;f__Hyphomicrobiaceae;g__Hyphomicrobium;__	0.0	18.0	58.0	48.0	34.0	95.0	38.0	0.0
d__Bacteria;p__Proteobacteria;c__Alphaproteobacteria;o__Defluviicoccales;f__Defluviicoccaceae;g__Defluviicoccus;s__uncultured_bacterium	0.0	4.0	0.0	0.0	0.0	0.0	0.0	0.0
d__Bacteria;p__Proteobacteria;c__Alphaproteobacteria;o__Defluviicoccales;f__uncultured;g__uncultured;s__uncultured_bacterium	0.0	3.0	0.0	0.0	0.0	0.0	0.0	0.0
d__Bacteria;p__Sva0485;c__Sva0485;o__Sva0485;f__Sva0485;g__Sva0485;s__uncultured_Desulfobulbaceae	162.0	147.0	176.0	0.0	0.0	0.0	46.0	50.0
d__Bacteria;p__Sva0485;c__Sva0485;o__Sva0485;f__Sva0485;g__Sva0485;s__uncultured_sediment	0.0	33.0	0.0	0.0	0.0	0.0	0.0	0.0
d__Bacteria;p__Sva0485;c__Sva0485;o__Sva0485;f__Sva0485;g__Sva0485;s__uncultured_delta	2049.0	1545.0	1835.0	5233.0	5249.0	5555.0	1144.0	654.0
d__Bacteria;p__RCP2-54;c__RCP2-54;o__RCP2-54;f__RCP2-54;g__RCP2-54;s__hydrothermal_vent	0.0	0.0	0.0	4.0	0.0	0.0	0.0	0.0
d__Bacteria;p__MBNT15;c__MBNT15;o__MBNT15;f__MBNT15;g__MBNT15;__	106.0	139.0	63.0	35.0	29.0	7.0	8.0	9.0
d__Bacteria;p__MBNT15;c__MBNT15;o__MBNT15;f__MBNT15;g__MBNT15;s__uncultured_bacterium	18.0	0.0	22.0	0.0	8.0	45.0	11.0	0.0
d__Bacteria;p__NB1-j;c__NB1-j;o__NB1-j;f__NB1-j;g__NB1-j;s__uncultured_Acidobacteria	0.0	19.0	0.0	0.0	0.0	0.0	0.0	6.0
d__Bacteria;p__Desulfobacterota;c__Desulfuromonadia;o__PB19;f__PB19;g__PB19;s__uncultured_organism	0.0	0.0	0.0	0.0	0.0	7.0	0.0	0.0
d__Bacteria;p__Desulfobacterota;c__uncultured;o__uncultured;f__uncultured;g__uncultured;s__delta_proteobacterium	0.0	0.0	0.0	0.0	0.0	13.0	0.0	0.0
d__Bacteria;p__MBNT15;c__MBNT15;o__MBNT15;f__MBNT15;g__MBNT15;s__uncultured_proteobacterium	0.0	0.0	0.0	7.0	0.0	0.0	0.0	0.0
d__Bacteria;p__Desulfobacterota;c__Dissulfuribacteria;o__Dissulfuribacterales;f__Dissulfuribacteraceae;g__Dissulfurirhabdus;__	12.0	0.0	0.0	0.0	0.0	0.0	0.0	0.0
d__Bacteria;p__Proteobacteria;c__Alphaproteobacteria;o__Rhodospirillales;f__AEGEAN-169_marine_group;g__AEGEAN-169_marine_group;__	0.0	0.0	0.0	20.0	0.0	0.0	0.0	0.0
d__Bacteria;p__Verrucomicrobiota;c__Verrucomicrobiae;o__Verrucomicrobiales;f__Akkermansiaceae;g__Akkermansia;s__uncultured_organism	0.0	0.0	0.0	10.0	26.0	22.0	0.0	0.0
d__Bacteria;p__Verrucomicrobiota;c__Verrucomicrobiae;o__Verrucomicrobiales;f__Akkermansiaceae;g__Akkermansia;__	3.0	25.0	15.0	12.0	12.0	36.0	10.0	32.0
d__Bacteria;p__SAR324_clade(Marine_group_B);c__SAR324_clade(Marine_group_B);o__SAR324_clade(Marine_group_B);f__SAR324_clade(Marine_group_B);g__SAR324_clade(Marine_group_B);s__uncultured_delta	0.0	29.0	0.0	0.0	0.0	0.0	0.0	0.0
d__Bacteria;p__Fibrobacterota;c__Fibrobacteria;o__Fibrobacterales;f__B122;g__B122;s__uncultured_bacterium	76.0	36.0	77.0	238.0	313.0	262.0	65.0	23.0
d__Bacteria;p__Fibrobacterota;c__Fibrobacteria;o__Fibrobacterales;__;__;__	0.0	3.0	0.0	19.0	21.0	0.0	0.0	0.0
d__Bacteria;p__Fibrobacterota;c__Fibrobacteria;o__Fibrobacterales;f__TG3;g__TG3;s__uncultured_Chitinivibrionia	0.0	8.0	0.0	0.0	0.0	0.0	0.0	0.0
d__Bacteria;p__Fibrobacterota;c__Fibrobacteria;o__Fibrobacterales;f__TG3;g__TG3;s__uncultured_organism	0.0	0.0	8.0	0.0	0.0	0.0	0.0	0.0
d__Bacteria;p__Fibrobacterota;c__Fibrobacteria;o__Fibrobacterales;f__MAT-CR-H6-H10;g__MAT-CR-H6-H10;__	0.0	7.0	0.0	0.0	0.0	11.0	0.0	0.0
d__Bacteria;p__Fibrobacterota;c__Fibrobacteria;o__Fibrobacterales;f__Fibrobacterales;g__BBMC-4;s__uncultured_microorganism	19.0	54.0	18.0	9.0	0.0	20.0	13.0	20.0
d__Bacteria;p__Fibrobacterota;c__Fibrobacteria;o__Fibrobacterales;f__Fibrobacterales;g__BBMC-4;__	0.0	0.0	19.0	13.0	0.0	0.0	0.0	0.0
d__Bacteria;p__Fibrobacterota;c__Fibrobacteria;o__Fibrobacterales;f__MAT-CR-H6-H10;g__MAT-CR-H6-H10;s__uncultured_bacterium	0.0	0.0	0.0	0.0	4.0	0.0	0.0	0.0
d__Bacteria;p__Desulfobacterota;c__Desulfobulbia;o__Desulfobulbales;f__Desulfobulbaceae;g__Candidatus_Electrothrix;__	0.0	9.0	0.0	0.0	0.0	0.0	0.0	0.0
d__Bacteria;p__Desulfobacterota;c__Desulfobulbia;o__Desulfobulbales;f__Desulfobulbaceae;g__uncultured;s__uncultured_Desulfobulbaceae	22.0	51.0	0.0	0.0	0.0	0.0	0.0	24.0
d__Bacteria;p__Desulfobacterota;c__Desulfobulbia;o__Desulfobulbales;f__Desulfobulbaceae;g__uncultured;__	65.0	245.0	34.0	0.0	0.0	0.0	0.0	45.0
d__Bacteria;p__Desulfobacterota;c__Desulfobulbia;o__Desulfobulbales;f__Desulfobulbaceae;__;__	27.0	66.0	0.0	11.0	5.0	6.0	0.0	34.0
d__Bacteria;p__Zixibacteria;c__Zixibacteria;o__Zixibacteria;f__Zixibacteria;g__Zixibacteria;__	171.0	217.0	208.0	403.0	368.0	278.0	64.0	56.0
d__Bacteria;p__SAR324_clade(Marine_group_B);c__SAR324_clade(Marine_group_B);o__SAR324_clade(Marine_group_B);f__SAR324_clade(Marine_group_B);g__SAR324_clade(Marine_group_B);s__uncultured_organism	117.0	115.0	81.0	0.0	0.0	0.0	0.0	30.0
d__Bacteria;p__Desulfobacterota;c__Desulfobulbia;o__Desulfobulbales;f__Desulfobulbaceae;g__Desulfobulbus;__	0.0	0.0	15.0	0.0	0.0	0.0	0.0	0.0
d__Bacteria;p__Proteobacteria;c__Alphaproteobacteria;o__Rhizobiales;f__Beijerinckiaceae;g__Camelimonas;s__uncultured_bacterium	0.0	0.0	0.0	0.0	0.0	10.0	0.0	0.0
d__Bacteria;p__Zixibacteria;c__Zixibacteria;o__Zixibacteria;f__Zixibacteria;g__Zixibacteria;s__uncultured_organism	31.0	34.0	37.0	0.0	0.0	0.0	12.0	10.0
d__Bacteria;p__Acidobacteriota;c__c5LKS83;o__c5LKS83;f__c5LKS83;g__c5LKS83;s__uncultured_bacterium	0.0	8.0	0.0	0.0	0.0	0.0	0.0	0.0
d__Bacteria;p__Deferrisomatota;c__Defferrisomatia;o__Defferrisomatales;f__Defferrisomataceae;g__Deferrisoma;s__uncultured_delta	28.0	76.0	0.0	7.0	9.0	16.0	0.0	11.0
d__Bacteria;p__Proteobacteria;c__Alphaproteobacteria;o__Rhizobiales;f__Beijerinckiaceae;g__Microvirga;__	0.0	0.0	11.0	0.0	0.0	0.0	0.0	0.0
d__Bacteria;p__Sumerlaeota;c__Sumerlaeia;o__uncultured;f__uncultured;g__uncultured;s__uncultured_bacterium	33.0	32.0	115.0	0.0	0.0	0.0	0.0	3.0
d__Bacteria;p__Gemmatimonadota;c__PAUC43f_marine_benthic_group;o__PAUC43f_marine_benthic_group;f__PAUC43f_marine_benthic_group;g__PAUC43f_marine_benthic_group;__	37.0	56.0	15.0	0.0	0.0	0.0	0.0	19.0
d__Bacteria;p__Desulfobacterota;c__Desulfobulbia;o__Desulfobulbales;f__Desulfurivibrionaceae;g__MSBL7;__	0.0	0.0	6.0	0.0	0.0	0.0	0.0	0.0
d__Bacteria;p__Poribacteria;c__Poribacteria;o__Poribacteria;f__Poribacteria;g__Poribacteria;s__uncultured_Firmicutes	204.0	176.0	818.0	49.0	42.0	34.0	205.0	8.0
d__Bacteria;p__SAR324_clade(Marine_group_B);c__SAR324_clade(Marine_group_B);o__SAR324_clade(Marine_group_B);f__SAR324_clade(Marine_group_B);g__SAR324_clade(Marine_group_B);s__uncultured_marine	0.0	0.0	0.0	2.0	0.0	0.0	0.0	0.0
d__Bacteria;p__Myxococcota;c__bacteriap25;o__bacteriap25;f__bacteriap25;g__bacteriap25;s__uncultured_Geobacter	7.0	0.0	0.0	12.0	6.0	0.0	0.0	0.0
d__Bacteria;p__Myxococcota;c__bacteriap25;o__bacteriap25;f__bacteriap25;g__bacteriap25;s__uncultured_organism	0.0	5.0	0.0	8.0	0.0	17.0	0.0	0.0
d__Bacteria;p__Spirochaetota;c__Spirochaetia;o__Spirochaetales;f__Spirochaetaceae;g__Spirochaeta;s__uncultured_Spirochaetes	301.0	113.0	133.0	5.0	11.0	10.0	60.0	7.0
d__Bacteria;p__Latescibacterota;c__Latescibacterota;o__Latescibacterota;f__Latescibacterota;g__Latescibacterota;s__uncultured_Gemmatimonadetes	6.0	0.0	0.0	0.0	0.0	0.0	0.0	0.0
d__Bacteria;p__Spirochaetota;c__Spirochaetia;o__Spirochaetales;f__Spirochaetaceae;g__uncultured;s__uncultured_organism	71.0	33.0	78.0	3.0	0.0	2.0	25.0	0.0
d__Bacteria;p__Acidobacteriota;c__Subgroup_26;o__Subgroup_26;f__Subgroup_26;g__Subgroup_26;s__uncultured_Acidobacteria	3.0	4.0	0.0	0.0	0.0	0.0	0.0	0.0
d__Bacteria;p__Spirochaetota;c__Leptospirae;o__Leptospirales;f__Leptospiraceae;g__Leptonema;s__uncultured_bacterium	0.0	0.0	0.0	3.0	0.0	14.0	0.0	0.0
d__Bacteria;p__Verrucomicrobiota;c__Verrucomicrobiae;o__Methylacidiphilales;f__Methylacidiphilaceae;g__uncultured;s__uncultured_Verrucomicrobia	0.0	0.0	0.0	0.0	7.0	0.0	0.0	0.0
d__Bacteria;p__Verrucomicrobiota;c__Verrucomicrobiae;o__Verrucomicrobiales;f__Verrucomicrobiaceae;g__Verrucomicrobium;s__uncultured_Verrucomicrobia	0.0	0.0	0.0	5.0	0.0	0.0	0.0	0.0
d__Bacteria;p__Zixibacteria;c__Zixibacteria;o__Zixibacteria;f__Zixibacteria;g__Zixibacteria;s__uncultured_Caldithrix	128.0	44.0	229.0	0.0	0.0	0.0	86.0	29.0
d__Bacteria;p__Planctomycetota;c__Phycisphaerae;o__MSBL9;f__SM23-30;g__SM23-30;__	7.0	0.0	0.0	15.0	18.0	0.0	0.0	9.0
d__Bacteria;p__Planctomycetota;c__Phycisphaerae;o__Phycisphaerales;f__AKAU3564_sediment_group;g__AKAU3564_sediment_group;__	0.0	0.0	10.0	8.0	6.0	7.0	0.0	0.0
d__Bacteria;p__Planctomycetota;c__SPG12-343-353-B69;o__SPG12-343-353-B69;f__SPG12-343-353-B69;g__SPG12-343-353-B69;s__uncultured_bacterium	0.0	0.0	7.0	0.0	0.0	0.0	0.0	5.0
d__Bacteria;p__Planctomycetota;c__Phycisphaerae;o__Phycisphaerales;f__AKAU3564_sediment_group;g__AKAU3564_sediment_group;s__uncultured_bacterium	9.0	8.0	0.0	4.0	40.0	40.0	0.0	0.0
d__Bacteria;p__Planctomycetota;c__Phycisphaerae;o__Amsterdam-1B-07;f__Amsterdam-1B-07;g__Amsterdam-1B-07;s__uncultured_bacterium	0.0	5.0	0.0	0.0	0.0	0.0	3.0	3.0
d__Bacteria;p__Planctomycetota;c__Phycisphaerae;o__MSBL9;f__SM23-30;g__SM23-30;s__uncultured_bacterium	0.0	31.0	14.0	7.0	11.0	0.0	0.0	0.0
d__Bacteria;p__Planctomycetota;c__Phycisphaerae;o__MSBL9;f__SG8-4;g__SG8-4;s__uncultured_Planctomyces	0.0	7.0	0.0	0.0	0.0	0.0	0.0	0.0
d__Bacteria;p__Planctomycetota;c__Phycisphaerae;o__Phycisphaerales;f__Phycisphaeraceae;g__Z195MB87;s__uncultured_bacterium	0.0	6.0	0.0	0.0	0.0	0.0	0.0	0.0
d__Bacteria;p__Planctomycetota;c__Phycisphaerae;o__MSBL9;f__SG8-4;g__SG8-4;s__uncultured_Planctomycetales	48.0	37.0	121.0	14.0	0.0	0.0	0.0	0.0
d__Bacteria;p__Planctomycetota;c__Phycisphaerae;o__MSBL9;__;__;__	6.0	0.0	12.0	0.0	17.0	0.0	6.0	0.0
d__Bacteria;p__Planctomycetota;c__Phycisphaerae;o__MSBL9;f__GWC2-45-44;g__GWC2-45-44;s__uncultured_bacterium	0.0	0.0	0.0	31.0	33.0	36.0	0.0	0.0
d__Bacteria;p__Planctomycetota;c__Phycisphaerae;o__CCM11a;f__CCM11a;g__CCM11a;s__uncultured_Planctomycetales	0.0	7.0	0.0	0.0	0.0	0.0	0.0	0.0
d__Bacteria;p__Planctomycetota;c__Phycisphaerae;o__Pla1_lineage;f__Pla1_lineage;g__Pla1_lineage;s__uncultured_bacterium	7.0	0.0	14.0	44.0	52.0	21.0	0.0	0.0
d__Bacteria;p__Planctomycetota;c__Phycisphaerae;o__S-70;f__S-70;g__S-70;s__uncultured_bacterium	0.0	6.0	0.0	0.0	7.0	17.0	0.0	0.0
d__Bacteria;p__Planctomycetota;c__Phycisphaerae;o__mle1-8;f__mle1-8;g__mle1-8;s__uncultured_bacterium	22.0	10.0	31.0	0.0	0.0	13.0	0.0	0.0
d__Bacteria;p__Planctomycetota;c__Phycisphaerae;o__CCM11a;f__CCM11a;g__CCM11a;s__uncultured_deep-sea	12.0	0.0	0.0	0.0	0.0	0.0	0.0	0.0
d__Bacteria;p__Proteobacteria;c__Alphaproteobacteria;o__Micavibrionales;f__Micavibrionaceae;g__uncultured;__	0.0	2.0	8.0	0.0	0.0	0.0	10.0	0.0
d__Bacteria;p__Planctomycetota;c__Phycisphaerae;o__MSBL9;f__GWC2-45-44;g__GWC2-45-44;s__Planctomycetes_bacterium	4.0	0.0	0.0	0.0	3.0	14.0	0.0	0.0
d__Bacteria;p__Nitrospirota;c__Thermodesulfovibrionia;o__uncultured;f__uncultured;g__uncultured;s__uncultured_Nitrospirae	606.0	396.0	470.0	48.0	21.0	66.0	66.0	69.0
d__Bacteria;p__Nitrospirota;c__Thermodesulfovibrionia;o__uncultured;f__uncultured;g__uncultured;__	711.0	332.0	429.0	218.0	177.0	170.0	122.0	55.0
d__Bacteria;p__Nitrospirota;c__Thermodesulfovibrionia;o__uncultured;f__uncultured;g__uncultured;s__uncultured_prokaryote	116.0	49.0	113.0	317.0	212.0	288.0	23.0	22.0
d__Bacteria;p__Nitrospirota;c__Thermodesulfovibrionia;o__uncultured;f__uncultured;g__uncultured;s__uncultured_bacterium	100.0	82.0	86.0	300.0	231.0	315.0	54.0	23.0
d__Bacteria;p__Desulfobacterota;c__uncultured;o__uncultured;f__uncultured;g__uncultured;__	324.0	149.0	233.0	214.0	273.0	197.0	65.0	22.0
d__Bacteria;p__Desulfobacterota;c__Desulfuromonadia;__;__;__;__	5.0	41.0	0.0	7.0	0.0	18.0	0.0	14.0
d__Bacteria;p__Desulfobacterota;c__Syntrophia;o__Syntrophales;f__Syntrophaceae;g__Syntrophus;__	149.0	109.0	107.0	578.0	480.0	375.0	88.0	82.0
d__Bacteria;p__Desulfobacterota;c__uncultured;o__uncultured;f__uncultured;g__uncultured;s__uncultured_delta	1475.0	1073.0	1445.0	3987.0	4395.0	3803.0	833.0	538.0
d__Bacteria;p__Desulfobacterota;c__Syntrophia;o__Syntrophales;f__Syntrophaceae;g__Syntrophus;s__uncultured_Syntrophaceae	0.0	43.0	22.0	179.0	160.0	74.0	0.0	0.0
d__Bacteria;p__Desulfobacterota;c__Syntrophia;o__Syntrophales;f__uncultured;g__uncultured;__	53.0	53.0	38.0	211.0	203.0	179.0	30.0	28.0
d__Bacteria;p__Desulfobacterota;c__Syntrophia;o__Syntrophales;__;__;__	982.0	828.0	840.0	3011.0	3105.0	2555.0	617.0	418.0
d__Bacteria;p__Desulfobacterota;c__Syntrophia;o__Syntrophales;f__Smithellaceae;g__Smithella;__	115.0	67.0	137.0	646.0	756.0	477.0	132.0	61.0
d__Bacteria;p__Desulfobacterota;c__Syntrophia;o__Syntrophales;f__uncultured;g__uncultured;s__uncultured_bacterium	25.0	0.0	37.0	191.0	187.0	145.0	0.0	0.0
d__Bacteria;p__Desulfobacterota;c__Syntrophobacteria;o__Syntrophobacterales;f__uncultured;g__uncultured;s__uncultured_bacterium	114.0	214.0	110.0	0.0	0.0	0.0	31.0	15.0
d__Bacteria;p__Desulfobacterota;c__Syntrophia;o__Syntrophales;f__Syntrophaceae;g__Syntrophus;s__uncultured_bacterium	0.0	15.0	0.0	73.0	65.0	54.0	33.0	15.0
d__Bacteria;p__Desulfobacterota;c__Syntrophia;o__Syntrophales;f__uncultured;g__uncultured;s__uncultured_Syntrophaceae	0.0	0.0	0.0	56.0	12.0	0.0	0.0	0.0
d__Bacteria;p__Desulfobacterota;c__Syntrophia;o__Syntrophales;f__Smithellaceae;g__Smithella;s__uncultured_bacterium	0.0	0.0	0.0	71.0	10.0	0.0	0.0	0.0
[truncated: 637 more rows]
