# Supplementary material for: Prokaryote communities along a source-to-estuary river continuum in the Brazilian Atlantic Forest
Source: PeerJ. 2024 Aug 13;12:e17900. doi: 10.7717/peerj.17900 (PMC11328836; doi:10.7717/peerj.17900)
Supplement: Supplemental Information 1 [file peerj-12-17900-s001.zip › Supplemental_Tables/Supplemental_Table_6.tsv]

# Constructed from biom file
#OTU ID	I1	I2	I3	S1	S2	S3	V1	V2
Unassigned;__;__;__;__;__	232.0	591.0	466.0	65.0	269.0	567.0	992.0	2800.0
d__Bacteria;p__Proteobacteria;c__Gammaproteobacteria;o__KI89A_clade;f__KI89A_clade;g__KI89A_clade	19.0	54.0	0.0	0.0	0.0	0.0	0.0	13.0
d__Bacteria;p__Acidobacteriota;c__Aminicenantia;o__Aminicenantales;f__Aminicenantales;g__Aminicenantales	740.0	820.0	1260.0	1151.0	1908.0	1203.0	492.0	278.0
d__Bacteria;p__Dadabacteria;c__Dadabacteriia;o__Dadabacteriales;f__Dadabacteriales;g__Dadabacteriales	0.0	0.0	0.0	9.0	0.0	0.0	0.0	0.0
d__Bacteria;p__Bacteroidota;c__Bacteroidia;o__Chitinophagales;f__Saprospiraceae;g__uncultured	52.0	171.0	6.0	16.0	32.0	10.0	4.0	53.0
d__Bacteria;p__Firmicutes;c__Clostridia;o__Peptostreptococcales-Tissierellales;f__Peptostreptococcales-Tissierellales;g__W5053	0.0	13.0	0.0	6.0	11.0	4.0	0.0	0.0
d__Bacteria;p__Chloroflexi;c__Anaerolineae;o__SJA-15;f__SJA-15;g__SJA-15	7.0	0.0	7.0	9.0	0.0	13.0	3.0	0.0
d__Bacteria;p__Chloroflexi;c__Anaerolineae;o__Anaerolineales;f__Anaerolineaceae;g__uncultured	3559.0	3753.0	2467.0	3971.0	4680.0	3829.0	801.0	963.0
d__Bacteria;p__Chloroflexi;c__Anaerolineae;o__SBR1031;f__A4b;g__A4b	347.0	167.0	143.0	32.0	39.0	9.0	18.0	40.0
d__Bacteria;__;__;__;__;__	1098.0	1088.0	932.0	1531.0	1523.0	1248.0	408.0	326.0
d__Bacteria;p__Chloroflexi;c__Dehalococcoidia;__;__;__	1005.0	521.0	1085.0	267.0	402.0	252.0	283.0	114.0
d__Bacteria;p__Chloroflexi;c__Dehalococcoidia;o__RBG-13-46-9;f__RBG-13-46-9;g__RBG-13-46-9	334.0	181.0	241.0	182.0	204.0	156.0	58.0	75.0
d__Bacteria;p__Chloroflexi;c__Anaerolineae;o__MSB-5E12;f__MSB-5E12;g__MSB-5E12	0.0	8.0	0.0	0.0	0.0	0.0	0.0	0.0
d__Bacteria;p__Chloroflexi;c__Anaerolineae;o__Anaerolineales;f__Anaerolineaceae;g__ADurb.Bin120	13.0	20.0	0.0	0.0	9.0	0.0	0.0	0.0
d__Bacteria;p__Chloroflexi;c__Dehalococcoidia;o__GIF9;f__GIF9;g__GIF9	273.0	135.0	210.0	196.0	224.0	97.0	59.0	42.0
d__Bacteria;p__Patescibacteria;c__Parcubacteria;o__Paceibacterales;f__Paceibacteraceae;g__Candidatus_Paceibacter	0.0	0.0	7.0	0.0	7.0	0.0	0.0	0.0
d__Bacteria;p__Chloroflexi;c__Anaerolineae;o__SBR1031;f__SBR1031;g__SBR1031	3086.0	2037.0	1689.0	102.0	98.0	286.0	272.0	440.0
d__Bacteria;p__Dependentiae;c__Babeliae;o__Babeliales;f__Babeliales;g__Babeliales	151.0	146.0	315.0	467.0	644.0	382.0	253.0	85.0
d__Bacteria;p__Dependentiae;c__Babeliae;o__Babeliales;f__Vermiphilaceae;g__Vermiphilaceae	26.0	35.0	29.0	128.0	140.0	74.0	17.0	9.0
d__Bacteria;p__Planctomycetota;c__Planctomycetes;o__Pirellulales;f__Pirellulaceae;__	14.0	0.0	0.0	0.0	4.0	24.0	0.0	0.0
d__Bacteria;p__Planctomycetota;c__Planctomycetes;o__Pirellulales;f__Pirellulaceae;g__Pirellula	2.0	0.0	0.0	13.0	3.0	0.0	3.0	0.0
d__Bacteria;p__Planctomycetota;c__Planctomycetes;o__Planctomycetales;f__uncultured;g__uncultured	0.0	4.0	0.0	30.0	34.0	69.0	3.0	0.0
d__Bacteria;p__Planctomycetota;c__Planctomycetes;o__Pirellulales;f__Pirellulaceae;g__Pir4_lineage	31.0	37.0	0.0	0.0	0.0	0.0	0.0	0.0
d__Bacteria;p__Planctomycetota;c__Planctomycetes;o__Pirellulales;f__Pirellulaceae;g__uncultured	0.0	24.0	13.0	97.0	87.0	42.0	13.0	0.0
d__Bacteria;p__Planctomycetota;c__Planctomycetes;o__Pirellulales;f__Pirellulaceae;g__Pir2_lineage	0.0	0.0	0.0	0.0	7.0	0.0	0.0	0.0
d__Bacteria;p__Planctomycetota;c__Planctomycetes;o__Planctomycetales;f__Gimesiaceae;g__uncultured	0.0	0.0	0.0	0.0	0.0	0.0	0.0	3.0
d__Bacteria;p__Dependentiae;c__Babeliae;o__Babeliales;f__UBA12409;g__UBA12409	0.0	0.0	4.0	0.0	3.0	0.0	0.0	0.0
d__Bacteria;p__Planctomycetota;c__Planctomycetes;o__Pirellulales;f__Pirellulaceae;g__Blastopirellula	0.0	12.0	0.0	3.0	0.0	0.0	0.0	0.0
d__Bacteria;p__Dependentiae;c__Babeliae;o__Babeliales;__;__	0.0	8.0	17.0	12.0	34.0	13.0	25.0	0.0
d__Bacteria;p__Chloroflexi;c__Dehalococcoidia;o__GIF9;f__AB-539-J10;g__SCGC-AB-539-J10	615.0	485.0	1206.0	0.0	0.0	0.0	250.0	127.0
d__Bacteria;p__Verrucomicrobiota;c__Verrucomicrobiae;o__Verrucomicrobiales;f__DEV007;g__DEV007	0.0	0.0	2.0	7.0	0.0	0.0	0.0	0.0
d__Bacteria;p__Planctomycetota;c__Pla4_lineage;o__Pla4_lineage;f__Pla4_lineage;g__Pla4_lineage	65.0	46.0	34.0	75.0	118.0	95.0	21.0	12.0
d__Bacteria;p__Myxococcota;c__Polyangia;o__PS-B29;f__PS-B29;g__PS-B29	20.0	66.0	11.0	0.0	0.0	0.0	0.0	15.0
d__Bacteria;p__Spirochaetota;c__Brachyspirae;o__Brachyspirales;f__Brachyspirales_Incertae_Sedis;g__Exilispira	0.0	0.0	0.0	17.0	0.0	0.0	0.0	0.0
d__Bacteria;p__Planctomycetota;c__vadinHA49;o__vadinHA49;f__vadinHA49;g__vadinHA49	30.0	54.0	36.0	32.0	15.0	67.0	18.0	7.0
d__Bacteria;p__Myxococcota;c__Polyangia;o__VHS-B4-70;f__VHS-B4-70;g__VHS-B4-70	0.0	26.0	16.0	0.0	0.0	0.0	0.0	0.0
d__Bacteria;p__Myxococcota;c__Polyangia;o__Haliangiales;f__Haliangiaceae;g__Haliangium	63.0	70.0	65.0	232.0	187.0	319.0	38.0	43.0
d__Bacteria;p__Myxococcota;c__Polyangia;__;__;__	4.0	0.0	0.0	0.0	12.0	9.0	0.0	8.0
d__Bacteria;p__Myxococcota;c__Polyangia;o__Nannocystales;f__Nannocystaceae;g__uncultured	0.0	5.0	0.0	0.0	0.0	0.0	0.0	0.0
d__Bacteria;p__Myxococcota;c__Polyangia;o__UASB-TL25;f__UASB-TL25;g__UASB-TL25	3.0	24.0	54.0	42.0	64.0	108.0	32.0	25.0
d__Bacteria;p__Planctomycetota;c__OM190;o__OM190;f__OM190;g__OM190	74.0	115.0	88.0	12.0	34.0	35.0	15.0	42.0
d__Bacteria;p__Myxococcota;__;__;__;__	0.0	3.0	7.0	46.0	46.0	4.0	0.0	0.0
d__Bacteria;p__Myxococcota;c__Polyangia;o__Polyangiales;f__Sandaracinaceae;g__uncultured	113.0	142.0	124.0	39.0	34.0	35.0	32.0	21.0
d__Bacteria;p__Myxococcota;c__Polyangia;o__mle1-27;f__mle1-27;g__mle1-27	42.0	37.0	34.0	64.0	76.0	69.0	10.0	16.0
d__Bacteria;p__Myxococcota;c__Polyangia;o__Polyangiales;f__Polyangiaceae;g__Pajaroellobacter	92.0	48.0	46.0	164.0	102.0	144.0	32.0	27.0
d__Bacteria;p__Myxococcota;c__Myxococcia;o__Myxococcales;f__Myxococcaceae;g__P3OB-42	41.0	94.0	11.0	62.0	61.0	70.0	3.0	37.0
d__Bacteria;p__WOR-1;c__WOR-1;o__WOR-1;f__WOR-1;g__WOR-1	338.0	326.0	486.0	950.0	1048.0	1268.0	268.0	164.0
d__Bacteria;p__FCPU426;c__FCPU426;o__FCPU426;f__FCPU426;g__FCPU426	33.0	29.0	36.0	178.0	266.0	141.0	42.0	20.0
d__Bacteria;p__Chloroflexi;c__JG30-KF-CM66;o__JG30-KF-CM66;f__JG30-KF-CM66;g__JG30-KF-CM66	0.0	11.0	13.0	8.0	0.0	11.0	0.0	3.0
d__Bacteria;p__Gemmatimonadota;c__MD2902-B12;o__MD2902-B12;f__MD2902-B12;g__MD2902-B12	84.0	60.0	93.0	0.0	0.0	0.0	0.0	0.0
d__Bacteria;p__Actinobacteriota;c__Acidimicrobiia;o__Actinomarinales;f__uncultured;g__uncultured	14.0	37.0	0.0	0.0	0.0	0.0	0.0	12.0
d__Bacteria;p__Patescibacteria;c__ABY1;o__Candidatus_Magasanikbacteria;f__Candidatus_Magasanikbacteria;g__Candidatus_Magasanikbacteria	92.0	53.0	74.0	358.0	329.0	180.0	19.0	18.0
d__Bacteria;p__Planctomycetota;c__Pla3_lineage;o__Pla3_lineage;f__Pla3_lineage;g__Pla3_lineage	172.0	154.0	194.0	242.0	267.0	457.0	33.0	12.0
d__Bacteria;p__Latescibacterota;c__Latescibacterota;o__Latescibacterota;f__Latescibacterota;g__Latescibacterota	848.0	561.0	839.0	487.0	604.0	729.0	273.0	132.0
d__Bacteria;p__Myxococcota;c__Polyangia;o__MidBa8;f__MidBa8;g__MidBa8	57.0	76.0	39.0	22.0	0.0	11.0	0.0	0.0
d__Bacteria;p__Myxococcota;c__Polyangia;o__Polyangiales;f__BIrii41;g__BIrii41	56.0	38.0	59.0	28.0	46.0	29.0	31.0	0.0
d__Bacteria;p__Myxococcota;c__Polyangia;o__Polyangiales;f__Eel-36e1D6;g__Eel-36e1D6	0.0	10.0	0.0	0.0	10.0	23.0	0.0	0.0
d__Bacteria;p__Latescibacterota;c__Latescibacteria;o__Latescibacterales;f__Latescibacteraceae;g__Latescibacteraceae	305.0	191.0	354.0	164.0	212.0	58.0	91.0	53.0
d__Bacteria;p__Sumerlaeota;c__Sumerlaeia;o__Sumerlaeales;f__Sumerlaeaceae;g__Sumerlaea	33.0	19.0	26.0	69.0	56.0	107.0	8.0	6.0
d__Bacteria;p__Planctomycetota;c__Phycisphaerae;o__CCM11a;f__CCM11a;g__CCM11a	159.0	179.0	82.0	9.0	0.0	5.0	12.0	30.0
d__Bacteria;p__Planctomycetota;c__Planctomycetes;o__Gemmatales;f__Gemmataceae;g__uncultured	0.0	6.0	12.0	7.0	3.0	12.0	13.0	0.0
d__Bacteria;p__Actinobacteriota;c__Thermoleophilia;o__Solirubrobacterales;f__Solirubrobacteraceae;g__Conexibacter	0.0	11.0	0.0	0.0	0.0	0.0	0.0	0.0
d__Bacteria;p__Planctomycetota;c__Phycisphaerae;o__MSBL9;f__GWC2-45-44;g__GWC2-45-44	4.0	0.0	10.0	41.0	36.0	50.0	0.0	0.0
d__Bacteria;p__Acidobacteriota;c__Acidobacteriae;o__Elev-16S-1166;f__Elev-16S-1166;g__Elev-16S-1166	0.0	0.0	0.0	3.0	0.0	0.0	0.0	0.0
d__Bacteria;p__Proteobacteria;c__Alphaproteobacteria;o__Parvibaculales;f__OCS116_clade;g__OCS116_clade	0.0	0.0	0.0	13.0	0.0	0.0	0.0	0.0
d__Bacteria;p__Myxococcota;c__Polyangia;o__Polyangiales;f__Polyangiaceae;__	253.0	123.0	191.0	34.0	63.0	0.0	58.0	31.0
d__Bacteria;p__Myxococcota;c__Polyangia;o__Polyangiales;f__Phaselicystidaceae;g__Phaselicystis	27.0	19.0	19.0	62.0	59.0	66.0	7.0	0.0
d__Bacteria;p__Myxococcota;c__Polyangia;o__Polyangiales;f__Polyangiaceae;g__uncultured	0.0	0.0	0.0	36.0	8.0	7.0	14.0	0.0
d__Bacteria;p__Myxococcota;c__Polyangia;o__Polyangiales;f__Polyangiaceae;g__Sorangium	8.0	0.0	0.0	14.0	18.0	0.0	0.0	0.0
d__Bacteria;p__Myxococcota;c__Polyangia;o__Polyangiales;f__Polyangiaceae;g__Minicystis	0.0	0.0	0.0	5.0	0.0	10.0	0.0	0.0
d__Bacteria;p__Spirochaetota;c__Spirochaetia;o__Spirochaetales;f__Spirochaetaceae;g__uncultured	128.0	118.0	165.0	68.0	60.0	47.0	37.0	0.0
d__Bacteria;p__Desulfobacterota;c__Desulfuromonadia;o__Sva1033;f__Sva1033;g__Sva1033	72.0	255.0	26.0	0.0	0.0	0.0	0.0	93.0
d__Bacteria;p__Schekmanbacteria;c__Schekmanbacteria;o__Schekmanbacteria;f__Schekmanbacteria;g__Schekmanbacteria	492.0	369.0	441.0	47.0	54.0	37.0	120.0	82.0
d__Bacteria;p__Proteobacteria;c__Gammaproteobacteria;o__Burkholderiales;f__Burkholderiaceae;g__Burkholderia-Caballeronia-Paraburkholderia	183.0	284.0	180.0	167.0	364.0	407.0	53.0	70.0
d__Bacteria;p__Zixibacteria;c__Zixibacteria;o__Zixibacteria;f__Zixibacteria;g__Zixibacteria	1189.0	1126.0	1355.0	1859.0	1860.0	1584.0	458.0	354.0
d__Bacteria;p__Verrucomicrobiota;c__Kiritimatiellae;o__Kiritimatiellales;f__Kiritimatiellaceae;g__R76-B128	0.0	8.0	7.0	0.0	0.0	0.0	0.0	0.0
d__Bacteria;p__Verrucomicrobiota;c__Omnitrophia;o__Omnitrophales;f__Omnitrophaceae;g__Candidatus_Omnitrophus	549.0	450.0	854.0	1584.0	2226.0	1216.0	361.0	171.0
d__Archaea;p__Nanoarchaeota;c__Nanoarchaeia;o__Woesearchaeales;f__Woesearchaeales;g__Woesearchaeales	874.0	462.0	905.0	297.0	265.0	72.0	86.0	45.0
d__Archaea;p__Nanoarchaeota;c__Nanoarchaeia;o__Woesearchaeales;f__SCGC_AAA011-D5;g__SCGC_AAA011-D5	96.0	54.0	31.0	59.0	23.0	24.0	3.0	0.0
d__Archaea;p__Aenigmarchaeota;c__Aenigmarchaeia;o__Aenigmarchaeales;f__Aenigmarchaeales;g__Aenigmarchaeales	36.0	36.0	173.0	67.0	68.0	29.0	14.0	7.0
d__Archaea;p__Aenigmarchaeota;c__Aenigmarchaeia;o__Aenigmarchaeales;f__Aenigmarchaeales;g__Candidatus_Aenigmarchaeum	0.0	5.0	0.0	15.0	60.0	0.0	0.0	0.0
d__Archaea;p__Euryarchaeota;c__Thermococci;o__Methanofastidiosales;f__uncultured;g__uncultured	187.0	73.0	150.0	11.0	0.0	0.0	2.0	3.0
d__Bacteria;p__Planctomycetota;c__BD7-11;o__BD7-11;f__BD7-11;g__BD7-11	0.0	9.0	6.0	0.0	10.0	0.0	0.0	0.0
d__Archaea;p__Euryarchaeota;c__Thermococci;o__Thermococcales;f__Thermococcaceae;__	0.0	0.0	3.0	0.0	0.0	0.0	0.0	3.0
d__Bacteria;p__Verrucomicrobiota;c__Chlamydiae;o__Chlamydiales;__;__	50.0	26.0	64.0	100.0	120.0	98.0	62.0	16.0
d__Bacteria;p__Verrucomicrobiota;c__Chlamydiae;o__Chlamydiales;f__Parachlamydiaceae;__	5.0	4.0	0.0	13.0	42.0	26.0	0.0	4.0
d__Bacteria;p__Verrucomicrobiota;c__Chlamydiae;o__Chlamydiales;f__Chlamydiaceae;g__uncultured	0.0	0.0	0.0	8.0	31.0	0.0	0.0	0.0
d__Bacteria;p__Proteobacteria;c__Gammaproteobacteria;__;__;__	1393.0	1011.0	282.0	99.0	61.0	70.0	26.0	127.0
d__Bacteria;p__Proteobacteria;c__Gammaproteobacteria;o__Burkholderiales;f__T34;g__T34	0.0	0.0	0.0	3.0	5.0	4.0	0.0	0.0
d__Bacteria;p__Verrucomicrobiota;c__Chlamydiae;o__Chlamydiales;f__Simkaniaceae;g__uncultured	49.0	29.0	46.0	117.0	141.0	78.0	13.0	0.0
d__Bacteria;p__Verrucomicrobiota;c__Chlamydiae;o__Chlamydiales;f__Simkaniaceae;__	12.0	8.0	13.0	24.0	23.0	16.0	0.0	0.0
d__Bacteria;p__Patescibacteria;c__Parcubacteria;o__Candidatus_Kaiserbacteria;f__Candidatus_Kaiserbacteria;g__Candidatus_Kaiserbacteria	0.0	0.0	0.0	3.0	0.0	0.0	0.0	0.0
d__Bacteria;p__Desantisbacteria;c__Desantisbacteria;o__Desantisbacteria;f__Desantisbacteria;g__Desantisbacteria	0.0	0.0	0.0	6.0	0.0	4.0	3.0	0.0
d__Bacteria;p__Patescibacteria;c__Saccharimonadia;o__Saccharimonadales;f__Saccharimonadaceae;g__TM7x	0.0	8.0	0.0	0.0	0.0	0.0	0.0	6.0
d__Bacteria;p__Patescibacteria;c__Saccharimonadia;o__Saccharimonadales;f__Saccharimonadaceae;g__Candidatus_Saccharimonas	0.0	0.0	0.0	0.0	0.0	0.0	0.0	2.0
d__Bacteria;p__Patescibacteria;c__Saccharimonadia;o__Saccharimonadales;f__Saccharimonadales;g__Saccharimonadales	7.0	9.0	0.0	6.0	0.0	7.0	0.0	0.0
d__Bacteria;p__Chloroflexi;c__Dehalococcoidia;o__Dehalococcoidales;f__uncultured;g__uncultured	160.0	80.0	105.0	317.0	277.0	157.0	80.0	28.0
d__Bacteria;p__Chloroflexi;c__Dehalococcoidia;o__Napoli-4B-65;f__Napoli-4B-65;g__Napoli-4B-65	120.0	62.0	182.0	16.0	21.0	0.0	22.0	4.0
d__Bacteria;p__Patescibacteria;c__Parcubacteria;__;__;__	44.0	5.0	82.0	38.0	10.0	35.0	11.0	4.0
d__Bacteria;p__Patescibacteria;c__Parcubacteria;o__Candidatus_Yanofskybacteria;f__Candidatus_Yanofskybacteria;g__Candidatus_Yanofskybacteria	4.0	8.0	13.0	98.0	57.0	0.0	12.0	0.0
d__Bacteria;p__Verrucomicrobiota;c__Chlamydiae;o__Chlamydiales;f__cvE6;g__cvE6	24.0	75.0	157.0	254.0	362.0	249.0	151.0	59.0
d__Bacteria;p__Firmicutes;c__Clostridia;o__Lachnospirales;f__Lachnospiraceae;g__Sellimonas	0.0	16.0	13.0	10.0	9.0	26.0	9.0	2.0
d__Bacteria;p__Actinobacteriota;c__Actinobacteria;o__Frankiales;f__Sporichthyaceae;g__Longivirga	0.0	0.0	0.0	0.0	7.0	8.0	0.0	0.0
d__Bacteria;p__Patescibacteria;c__WWE3;o__WWE3;f__WWE3;g__WWE3	0.0	2.0	2.0	0.0	0.0	0.0	0.0	0.0
d__Bacteria;p__Firmicutes;c__Clostridia;__;__;__	0.0	13.0	13.0	29.0	38.0	14.0	0.0	0.0
d__Bacteria;p__Bdellovibrionota;c__Bdellovibrionia;o__Bacteriovoracales;f__Bacteriovoracaceae;__	0.0	13.0	9.0	6.0	0.0	17.0	0.0	0.0
d__Bacteria;p__Patescibacteria;c__Saccharimonadia;o__Saccharimonadales;__;__	0.0	0.0	0.0	7.0	3.0	0.0	0.0	0.0
d__Bacteria;p__Actinobacteriota;c__Actinobacteria;o__Frankiales;f__Sporichthyaceae;g__hgcI_clade	0.0	0.0	0.0	6.0	28.0	0.0	13.0	0.0
d__Bacteria;p__TA06;c__TA06;o__TA06;f__TA06;g__TA06	236.0	146.0	384.0	201.0	119.0	85.0	94.0	25.0
d__Bacteria;p__Spirochaetota;c__Leptospirae;o__Leptospirales;f__Leptospiraceae;g__RBG-16-49-21	428.0	365.0	366.0	1123.0	1268.0	1108.0	242.0	182.0
d__Archaea;p__Iainarchaeota;c__Iainarchaeia;o__Iainarchaeales;f__Iainarchaeales;g__Iainarchaeales	0.0	6.0	0.0	0.0	11.0	2.0	0.0	0.0
d__Bacteria;p__Proteobacteria;c__Alphaproteobacteria;o__SAR11_clade;f__Clade_III;g__Clade_III	0.0	0.0	0.0	8.0	0.0	0.0	0.0	0.0
d__Bacteria;p__Proteobacteria;c__Alphaproteobacteria;o__SAR11_clade;f__Clade_II;g__Clade_II	0.0	0.0	0.0	32.0	0.0	0.0	0.0	0.0
d__Bacteria;p__Proteobacteria;c__Alphaproteobacteria;o__SAR11_clade;f__Clade_I;g__Clade_Ib	0.0	0.0	0.0	10.0	0.0	0.0	0.0	0.0
d__Bacteria;p__Proteobacteria;c__Alphaproteobacteria;o__SAR11_clade;f__Clade_I;g__Clade_Ia	0.0	3.0	0.0	149.0	0.0	0.0	0.0	0.0
d__Bacteria;p__Proteobacteria;c__Gammaproteobacteria;o__Enterobacterales;f__Morganellaceae;g__Buchnera	0.0	0.0	8.0	0.0	0.0	3.0	7.0	0.0
d__Bacteria;p__Proteobacteria;c__Gammaproteobacteria;o__Coxiellales;f__Coxiellaceae;g__Coxiella	90.0	76.0	90.0	387.0	256.0	176.0	74.0	49.0
d__Bacteria;p__Proteobacteria;c__Gammaproteobacteria;o__Aeromonadales;f__Succinivibrionaceae;g__Succinatimonas	0.0	0.0	0.0	0.0	3.0	2.0	0.0	0.0
d__Bacteria;p__Proteobacteria;c__Gammaproteobacteria;o__Pasteurellales;f__Pasteurellaceae;g__Haemophilus	0.0	41.0	27.0	0.0	20.0	32.0	0.0	35.0
d__Bacteria;p__Proteobacteria;c__Gammaproteobacteria;o__Pasteurellales;f__Pasteurellaceae;__	157.0	1357.0	325.0	137.0	184.0	113.0	277.0	400.0
d__Bacteria;p__Proteobacteria;c__Gammaproteobacteria;o__Pasteurellales;f__Pasteurellaceae;g__Pasteurella	0.0	0.0	0.0	0.0	15.0	0.0	0.0	0.0
d__Bacteria;p__Proteobacteria;c__Gammaproteobacteria;o__Pasteurellales;f__Pasteurellaceae;g__Muribacter	0.0	94.0	0.0	0.0	0.0	0.0	0.0	35.0
d__Bacteria;p__Desulfobacterota;c__Desulfovibrionia;o__Desulfovibrionales;f__Desulfovibrionaceae;g__Bilophila	5.0	19.0	47.0	17.0	19.0	41.0	49.0	18.0
d__Bacteria;p__Proteobacteria;c__Gammaproteobacteria;o__Run-SP154;f__Run-SP154;g__Run-SP154	53.0	44.0	0.0	0.0	0.0	0.0	0.0	0.0
d__Bacteria;p__Proteobacteria;c__Gammaproteobacteria;o__Chromatiales;f__Chromatiaceae;__	0.0	0.0	0.0	0.0	0.0	0.0	0.0	9.0
d__Bacteria;p__Proteobacteria;c__Gammaproteobacteria;o__Chromatiales;f__Chromatiaceae;g__uncultured	6.0	59.0	0.0	0.0	0.0	0.0	0.0	0.0
d__Bacteria;p__Proteobacteria;c__Gammaproteobacteria;o__Chromatiales;f__Chromatiaceae;g__Halochromatium	7.0	9.0	0.0	0.0	0.0	0.0	0.0	0.0
d__Bacteria;p__Proteobacteria;c__Gammaproteobacteria;o__TDNP-Wbc97-11-7-16;f__TDNP-Wbc97-11-7-16;g__TDNP-Wbc97-11-7-16	0.0	22.0	0.0	0.0	0.0	0.0	0.0	24.0
d__Bacteria;p__Proteobacteria;c__Gammaproteobacteria;o__UBA10353_marine_group;f__UBA10353_marine_group;g__UBA10353_marine_group	0.0	0.0	0.0	13.0	0.0	0.0	0.0	0.0
d__Bacteria;p__Desulfobacterota;c__Desulfovibrionia;o__Desulfovibrionales;f__Desulfovibrionaceae;g__Desulfovibrio	0.0	21.0	13.0	28.0	4.0	91.0	6.0	16.0
d__Bacteria;p__Proteobacteria;c__Gammaproteobacteria;o__KF-JG30-C25;f__KF-JG30-C25;g__KF-JG30-C25	0.0	0.0	0.0	19.0	15.0	8.0	4.0	0.0
d__Bacteria;p__Desulfobacterota;c__Desulfobulbia;o__Desulfobulbales;f__Desulfurivibrionaceae;g__Desulfurivibrio	10.0	34.0	0.0	0.0	6.0	0.0	0.0	0.0
d__Bacteria;p__Planctomycetota;c__Phycisphaerae;o__Phycisphaerales;f__Phycisphaeraceae;g__uncultured	5.0	7.0	0.0	33.0	31.0	27.0	3.0	0.0
d__Bacteria;p__Planctomycetota;c__Phycisphaerae;o__Phycisphaerales;f__Phycisphaeraceae;g__SM1A02	0.0	3.0	0.0	5.0	0.0	0.0	0.0	0.0
d__Bacteria;p__Proteobacteria;c__Gammaproteobacteria;o__Enterobacterales;f__Pectobacteriaceae;g__Dickeya	0.0	0.0	0.0	37.0	97.0	23.0	12.0	12.0
d__Bacteria;p__Proteobacteria;c__Gammaproteobacteria;o__uncultured;f__uncultured;g__uncultured	9.0	7.0	5.0	11.0	22.0	31.0	0.0	0.0
d__Bacteria;p__Proteobacteria;c__Gammaproteobacteria;o__Aeromonadales;f__Succinivibrionaceae;g__Succinivibrionaceae_UCG-001	0.0	0.0	0.0	0.0	4.0	2.0	0.0	0.0
d__Bacteria;p__Proteobacteria;c__Gammaproteobacteria;o__Diplorickettsiales;f__Diplorickettsiaceae;g__uncultured	20.0	0.0	19.0	32.0	39.0	13.0	14.0	0.0
d__Bacteria;p__Proteobacteria;c__Gammaproteobacteria;o__Ectothiorhodospirales;f__Ectothiorhodospiraceae;g__uncultured	0.0	4.0	0.0	10.0	0.0	0.0	0.0	0.0
d__Bacteria;p__Proteobacteria;c__Gammaproteobacteria;o__Thiotrichales;f__Thiotrichaceae;g__uncultured	237.0	293.0	42.0	0.0	0.0	0.0	0.0	50.0
d__Bacteria;p__Proteobacteria;c__Gammaproteobacteria;o__Burkholderiales;f__Burkholderiaceae;g__Lautropia	0.0	10.0	21.0	7.0	36.0	20.0	18.0	8.0
d__Bacteria;p__Proteobacteria;c__Gammaproteobacteria;o__Burkholderiales;f__A21b;g__A21b	0.0	5.0	12.0	5.0	0.0	21.0	6.0	0.0
d__Bacteria;p__Proteobacteria;c__Gammaproteobacteria;o__Burkholderiales;f__Sutterellaceae;g__uncultured	0.0	17.0	17.0	100.0	62.0	130.0	27.0	32.0
d__Bacteria;p__Proteobacteria;c__Gammaproteobacteria;o__Gammaproteobacteria_Incertae_Sedis;f__Unknown_Family;g__Acidibacter	50.0	59.0	36.0	300.0	249.0	268.0	32.0	53.0
d__Bacteria;p__Proteobacteria;c__Gammaproteobacteria;o__Burkholderiales;f__Neisseriaceae;g__Snodgrassella	0.0	0.0	0.0	0.0	0.0	0.0	8.0	0.0
d__Bacteria;p__Proteobacteria;c__Gammaproteobacteria;o__Burkholderiales;f__Neisseriaceae;g__Neisseria	0.0	112.0	40.0	43.0	31.0	23.0	32.0	92.0
d__Bacteria;p__Proteobacteria;c__Gammaproteobacteria;o__Burkholderiales;f__Neisseriaceae;__	0.0	9.0	0.0	0.0	0.0	0.0	0.0	0.0
d__Bacteria;p__Proteobacteria;c__Gammaproteobacteria;o__Burkholderiales;f__Neisseriaceae;g__Uruburuella	0.0	0.0	18.0	9.0	10.0	0.0	16.0	0.0
d__Bacteria;p__Proteobacteria;c__Gammaproteobacteria;o__Burkholderiales;f__Methylophilaceae;g__Methylobacillus	0.0	0.0	0.0	0.0	5.0	0.0	0.0	0.0
d__Bacteria;p__Proteobacteria;c__Gammaproteobacteria;o__Pseudomonadales;f__Moraxellaceae;g__Psychrobacter	0.0	7.0	0.0	0.0	0.0	0.0	0.0	0.0
d__Bacteria;p__Proteobacteria;c__Gammaproteobacteria;o__Gammaproteobacteria_Incertae_Sedis;f__Unknown_Family;g__uncultured	43.0	143.0	13.0	0.0	0.0	0.0	0.0	60.0
d__Bacteria;p__Proteobacteria;c__Gammaproteobacteria;o__Pseudomonadales;f__Moraxellaceae;g__Enhydrobacter	0.0	9.0	8.0	69.0	65.0	304.0	28.0	26.0
d__Bacteria;p__Proteobacteria;c__Gammaproteobacteria;o__Alteromonadales;f__Alteromonadaceae;g__Aestuariibacter	0.0	0.0	0.0	16.0	0.0	0.0	0.0	0.0
d__Bacteria;p__Proteobacteria;c__Gammaproteobacteria;o__Alteromonadales;f__Alteromonadaceae;__	0.0	0.0	12.0	292.0	9.0	9.0	19.0	0.0
d__Bacteria;p__Proteobacteria;c__Gammaproteobacteria;o__Steroidobacterales;f__Steroidobacteraceae;g__uncultured	129.0	120.0	103.0	511.0	638.0	812.0	138.0	110.0
d__Bacteria;p__Proteobacteria;c__Gammaproteobacteria;o__Enterobacterales;f__Morganellaceae;g__Proteus	8.0	51.0	28.0	23.0	31.0	36.0	50.0	60.0
d__Bacteria;p__Proteobacteria;c__Gammaproteobacteria;o__Alteromonadales;f__Alteromonadaceae;g__Pseudobowmanella	5.0	0.0	0.0	0.0	0.0	0.0	0.0	0.0
d__Bacteria;p__Proteobacteria;c__Gammaproteobacteria;o__Enterobacterales;f__Enterobacteriaceae;__	80.0	694.0	334.0	446.0	2638.0	550.0	550.0	734.0
d__Bacteria;p__Proteobacteria;c__Gammaproteobacteria;o__Enterobacterales;__;__	0.0	129.0	0.0	0.0	0.0	0.0	0.0	170.0
d__Bacteria;p__Proteobacteria;c__Gammaproteobacteria;o__Alteromonadales;f__Alteromonadaceae;g__Glaciecola	0.0	0.0	0.0	169.0	0.0	0.0	0.0	0.0
d__Bacteria;p__Proteobacteria;c__Gammaproteobacteria;o__Enterobacterales;f__Erwiniaceae;g__Pantoea	0.0	16.0	0.0	67.0	26.0	101.0	0.0	27.0
d__Bacteria;p__Proteobacteria;c__Gammaproteobacteria;o__Enterobacterales;f__Morganellaceae;g__Providencia	0.0	34.0	0.0	7.0	0.0	18.0	0.0	61.0
d__Bacteria;p__Proteobacteria;c__Gammaproteobacteria;o__Enterobacterales;f__Morganellaceae;g__Morganella	0.0	17.0	14.0	0.0	11.0	0.0	12.0	0.0
d__Bacteria;p__Proteobacteria;c__Gammaproteobacteria;o__Aeromonadales;f__Aeromonadaceae;g__Aeromonas	56.0	102.0	371.0	231.0	279.0	160.0	552.0	139.0
d__Bacteria;p__Proteobacteria;c__Gammaproteobacteria;o__Alteromonadales;f__Alteromonadaceae;g__Alteromonas	39.0	0.0	0.0	0.0	0.0	0.0	0.0	0.0
d__Bacteria;p__Firmicutes;c__Clostridia;o__Christensenellales;f__Christensenellaceae;g__Christensenellaceae_R-7_group	75.0	83.0	230.0	61.0	73.0	198.0	144.0	55.0
d__Bacteria;p__Proteobacteria;c__Gammaproteobacteria;o__Enterobacterales;f__Yersiniaceae;g__Serratia	37.0	589.0	382.0	298.0	353.0	257.0	589.0	709.0
d__Bacteria;p__Proteobacteria;c__Gammaproteobacteria;o__Enterobacterales;f__Enterobacteriaceae;g__Escherichia-Shigella	44.0	475.0	182.0	178.0	283.0	205.0	282.0	614.0
d__Bacteria;p__Proteobacteria;c__Gammaproteobacteria;o__CCD24;f__CCD24;g__CCD24	31.0	28.0	0.0	179.0	170.0	246.0	27.0	30.0
d__Bacteria;p__Proteobacteria;c__Gammaproteobacteria;o__PLTA13;f__PLTA13;g__PLTA13	15.0	26.0	0.0	0.0	0.0	5.0	0.0	7.0
d__Bacteria;p__Proteobacteria;c__Gammaproteobacteria;o__Steroidobacterales;f__Woeseiaceae;g__JTB255_marine_benthic_group	22.0	27.0	0.0	0.0	0.0	0.0	0.0	0.0
d__Bacteria;p__Proteobacteria;c__Gammaproteobacteria;o__Cellvibrionales;f__Spongiibacteraceae;g__BD1-7_clade	0.0	18.0	0.0	4.0	0.0	0.0	0.0	0.0
d__Bacteria;p__Proteobacteria;c__Gammaproteobacteria;o__Pseudomonadales;f__Moraxellaceae;g__uncultured	0.0	12.0	0.0	0.0	0.0	6.0	0.0	7.0
d__Bacteria;p__Proteobacteria;c__Gammaproteobacteria;o__HOC36;f__HOC36;g__HOC36	7.0	31.0	6.0	18.0	0.0	0.0	0.0	9.0
d__Bacteria;p__Proteobacteria;c__Gammaproteobacteria;o__Alteromonadales;f__Alteromonadaceae;g__Rheinheimera	14.0	0.0	0.0	0.0	0.0	0.0	0.0	0.0
d__Bacteria;p__Proteobacteria;c__Gammaproteobacteria;o__Methylococcales;f__Methylococcaceae;g__Methylogaea	0.0	0.0	0.0	7.0	0.0	0.0	0.0	0.0
d__Bacteria;p__Proteobacteria;c__Gammaproteobacteria;o__Ectothiorhodospirales;f__Acidihalobacteraceae;g__Acidihalobacter	71.0	125.0	25.0	0.0	0.0	0.0	0.0	34.0
d__Bacteria;p__Proteobacteria;c__Gammaproteobacteria;o__Oceanospirillales;f__Alcanivoracaceae1;g__Alcanivorax	53.0	6.0	0.0	27.0	0.0	5.0	0.0	0.0
d__Bacteria;p__Proteobacteria;c__Gammaproteobacteria;o__Alteromonadales;f__Idiomarinaceae;g__Aliidiomarina	0.0	0.0	0.0	0.0	16.0	0.0	0.0	0.0
d__Bacteria;p__Proteobacteria;c__Gammaproteobacteria;o__BD7-8;f__BD7-8;g__BD7-8	0.0	17.0	0.0	0.0	0.0	0.0	0.0	9.0
d__Bacteria;p__Desulfobacterota;c__Desulfovibrionia;o__Desulfovibrionales;f__Desulfovibrionaceae;g__uncultured	27.0	48.0	37.0	9.0	11.0	8.0	7.0	7.0
d__Bacteria;p__Proteobacteria;c__Gammaproteobacteria;o__Oceanospirillales;f__Alcanivoracaceae;g__Ketobacter	10.0	0.0	0.0	0.0	0.0	0.0	0.0	0.0
d__Bacteria;p__Proteobacteria;c__Gammaproteobacteria;o__Ectothiorhodospirales;f__Thioalkalispiraceae;g__Thioalkalispira-Sulfurivermis	536.0	139.0	71.0	20.0	3.0	5.0	0.0	15.0
d__Bacteria;p__Proteobacteria;c__Gammaproteobacteria;o__Oceanospirillales;f__Saccharospirillaceae;g__Oceaniserpentilla	0.0	0.0	0.0	8.0	0.0	0.0	0.0	0.0
d__Bacteria;p__Proteobacteria;c__Gammaproteobacteria;o__Cellvibrionales;f__Cellvibrionaceae;g__Cellvibrio	0.0	0.0	0.0	6.0	0.0	0.0	0.0	0.0
d__Bacteria;p__Proteobacteria;c__Gammaproteobacteria;o__Oceanospirillales;f__Saccharospirillaceae;g__Bermanella	24.0	0.0	0.0	13.0	0.0	0.0	0.0	0.0
d__Bacteria;p__Proteobacteria;c__Gammaproteobacteria;o__Vibrionales;f__Vibrionaceae;g__Photobacterium	0.0	15.0	91.0	16.0	10.0	15.0	55.0	8.0
d__Bacteria;p__Proteobacteria;c__Gammaproteobacteria;o__Vibrionales;f__Vibrionaceae;g__Vibrio	22.0	57.0	53.0	1961.0	39.0	37.0	12.0	36.0
d__Bacteria;p__Proteobacteria;c__Gammaproteobacteria;o__WD260;f__WD260;g__WD260	0.0	17.0	14.0	9.0	14.0	0.0	12.0	26.0
d__Bacteria;p__Proteobacteria;c__Gammaproteobacteria;o__Chromatiales;f__Chromatiaceae;g__Candidatus_Thiobios	197.0	260.0	58.0	0.0	0.0	0.0	0.0	38.0
d__Bacteria;p__Proteobacteria;c__Gammaproteobacteria;o__Oceanospirillales;f__Saccharospirillaceae;g__Gynuella	0.0	15.0	0.0	0.0	0.0	0.0	0.0	0.0
d__Bacteria;p__Proteobacteria;c__Gammaproteobacteria;o__Oceanospirillales;f__Halomonadaceae;g__Chromohalobacter	0.0	0.0	30.0	8.0	15.0	20.0	30.0	0.0
d__Bacteria;p__Proteobacteria;c__Gammaproteobacteria;o__Cellvibrionales;f__Halieaceae;g__Parahaliea	0.0	11.0	0.0	0.0	0.0	0.0	0.0	0.0
d__Bacteria;p__Proteobacteria;c__Gammaproteobacteria;o__Cellvibrionales;f__Cellvibrionaceae;__	24.0	8.0	0.0	0.0	0.0	0.0	0.0	0.0
d__Bacteria;p__Proteobacteria;c__Gammaproteobacteria;o__Cellvibrionales;f__Spongiibacteraceae;g__Spongiibacter	16.0	0.0	0.0	0.0	0.0	0.0	0.0	0.0
d__Bacteria;p__Proteobacteria;c__Gammaproteobacteria;o__Cellvibrionales;f__Cellvibrionaceae;g__Simiduia	8.0	0.0	0.0	0.0	0.0	0.0	0.0	0.0
d__Bacteria;p__Proteobacteria;c__Gammaproteobacteria;o__Nitrosococcales;f__Nitrosococcaceae;g__SZB85	9.0	27.0	0.0	0.0	0.0	0.0	0.0	8.0
d__Bacteria;p__Proteobacteria;c__Gammaproteobacteria;o__1013-28-CG33;f__1013-28-CG33;g__1013-28-CG33	0.0	0.0	12.0	0.0	0.0	0.0	0.0	0.0
d__Bacteria;p__Proteobacteria;c__Gammaproteobacteria;o__Oceanospirillales;f__Oleiphilaceae;g__Oleiphilus	482.0	65.0	56.0	283.0	0.0	7.0	0.0	0.0
d__Bacteria;p__Proteobacteria;c__Gammaproteobacteria;o__Steroidobacterales;f__Woeseiaceae;g__Woeseia	59.0	143.0	11.0	0.0	0.0	0.0	0.0	27.0
d__Bacteria;p__Proteobacteria;c__Gammaproteobacteria;o__Steroidobacterales;f__Steroidobacteraceae;g__Steroidobacter	0.0	0.0	0.0	0.0	10.0	0.0	0.0	0.0
d__Bacteria;p__Proteobacteria;c__Gammaproteobacteria;o__Pseudomonadales;f__Pseudomonadaceae;g__Pseudomonas	212.0	283.0	142.0	105.0	143.0	162.0	116.0	215.0
d__Bacteria;p__Proteobacteria;c__Gammaproteobacteria;o__Ectothiorhodospirales;f__Thioalkalispiraceae;g__Thiohalophilus	772.0	579.0	406.0	0.0	0.0	0.0	91.0	148.0
d__Bacteria;p__Proteobacteria;c__Gammaproteobacteria;o__B2M28;f__B2M28;g__B2M28	121.0	204.0	21.0	0.0	0.0	0.0	0.0	88.0
d__Bacteria;p__Proteobacteria;c__Gammaproteobacteria;o__AT-s2-59;f__AT-s2-59;g__AT-s2-59	48.0	74.0	24.0	0.0	0.0	0.0	11.0	33.0
d__Bacteria;p__Proteobacteria;c__Gammaproteobacteria;o__Oceanospirillales;f__Oceanospirillaceae;g__Oceanospirillum	19.0	10.0	0.0	0.0	0.0	0.0	0.0	0.0
d__Bacteria;p__Firmicutes;c__Bacilli;o__Alicyclobacillales;f__Alicyclobacillaceae;g__Tumebacillus	0.0	12.0	7.0	0.0	0.0	0.0	0.0	0.0
d__Bacteria;p__Proteobacteria;c__Gammaproteobacteria;o__Chromatiales;__;__	277.0	75.0	0.0	0.0	0.0	0.0	0.0	0.0
d__Bacteria;p__Proteobacteria;c__Gammaproteobacteria;o__Steroidobacterales;f__Steroidobacteraceae;__	0.0	0.0	0.0	0.0	0.0	7.0	0.0	0.0
d__Bacteria;p__Proteobacteria;c__Gammaproteobacteria;o__SZB30;f__SZB30;g__SZB30	10.0	13.0	11.0	0.0	0.0	0.0	0.0	0.0
d__Bacteria;p__Proteobacteria;c__Gammaproteobacteria;o__Thiohalorhabdales;f__Thiohalorhabdaceae;g__uncultured	0.0	11.0	0.0	0.0	0.0	0.0	0.0	0.0
d__Bacteria;p__Proteobacteria;c__Gammaproteobacteria;o__Cellvibrionales;f__Spongiibacteraceae;__	13.0	4.0	0.0	0.0	0.0	0.0	0.0	0.0
d__Bacteria;p__Proteobacteria;c__Gammaproteobacteria;o__Ectothiorhodospirales;f__Ectothiorhodospiraceae;g__Thiogranum	239.0	300.0	86.0	0.0	0.0	0.0	0.0	120.0
d__Bacteria;p__Proteobacteria;c__Gammaproteobacteria;o__Chromatiales;f__Sedimenticolaceae;g__uncultured	50.0	47.0	0.0	0.0	0.0	0.0	0.0	0.0
d__Bacteria;p__Proteobacteria;c__Gammaproteobacteria;o__Cellvibrionales;f__BD2-7;g__BD2-7	113.0	128.0	18.0	0.0	0.0	0.0	0.0	43.0
d__Bacteria;p__Proteobacteria;c__Gammaproteobacteria;o__Cellvibrionales;f__Microbulbiferaceae;g__Microbulbifer	9.0	0.0	0.0	0.0	0.0	0.0	0.0	0.0
d__Bacteria;p__Proteobacteria;c__Gammaproteobacteria;o__Pseudomonadales;f__Moraxellaceae;__	0.0	0.0	0.0	0.0	0.0	8.0	0.0	0.0
d__Bacteria;p__Proteobacteria;c__Gammaproteobacteria;o__Methylococcales;f__Methylococcaceae;g__Methylococcus	0.0	6.0	0.0	30.0	18.0	32.0	0.0	0.0
d__Bacteria;p__Proteobacteria;c__Gammaproteobacteria;o__Methylococcales;f__Methylococcaceae;g__uncultured	0.0	0.0	0.0	12.0	0.0	0.0	0.0	0.0
d__Bacteria;p__Proteobacteria;c__Gammaproteobacteria;o__Ga0077536;f__Ga0077536;g__Ga0077536	22.0	42.0	18.0	0.0	0.0	0.0	0.0	20.0
d__Bacteria;p__Proteobacteria;c__Gammaproteobacteria;o__Oceanospirillales;f__Hahellaceae;g__Hahella	90.0	55.0	20.0	0.0	0.0	0.0	0.0	5.0
d__Bacteria;p__Proteobacteria;c__Gammaproteobacteria;o__Pseudomonadales;f__Moraxellaceae;g__Perlucidibaca	11.0	0.0	0.0	0.0	0.0	0.0	0.0	0.0
d__Bacteria;p__Proteobacteria;c__Gammaproteobacteria;o__FGL7S;f__FGL7S;g__FGL7S	183.0	38.0	26.0	0.0	0.0	0.0	0.0	0.0
d__Bacteria;p__Proteobacteria;c__Gammaproteobacteria;o__SS1-B-09-64;f__SS1-B-09-64;g__SS1-B-09-64	0.0	16.0	0.0	0.0	0.0	0.0	0.0	0.0
d__Bacteria;p__Proteobacteria;c__Gammaproteobacteria;o__Methylococcales;f__Methylococcaceae;__	0.0	0.0	0.0	0.0	0.0	22.0	0.0	0.0
d__Bacteria;p__Proteobacteria;c__Gammaproteobacteria;o__Methylococcales;f__Methylococcaceae;g__Candidatus_Methylospira	0.0	0.0	0.0	34.0	19.0	0.0	0.0	0.0
d__Bacteria;p__Proteobacteria;c__Gammaproteobacteria;o__Oceanospirillales;f__Pseudohongiellaceae;g__Pseudohongiella	39.0	33.0	0.0	71.0	0.0	0.0	0.0	17.0
d__Bacteria;p__Proteobacteria;c__Gammaproteobacteria;o__Oceanospirillales;f__Saccharospirillaceae;g__Litoribrevibacter	36.0	0.0	0.0	7.0	0.0	0.0	0.0	0.0
d__Bacteria;p__Proteobacteria;c__Gammaproteobacteria;o__Cellvibrionales;f__Cellvibrionaceae;g__Umboniibacter	0.0	0.0	0.0	43.0	0.0	0.0	0.0	0.0
d__Bacteria;p__Proteobacteria;c__Gammaproteobacteria;o__Chromatiales;f__Sedimenticolaceae;g__Sedimenticola	64.0	126.0	22.0	0.0	0.0	0.0	0.0	47.0
d__Bacteria;p__Proteobacteria;c__Gammaproteobacteria;o__Nitrosococcales;f__Methylophagaceae;g__Methylophaga	0.0	0.0	0.0	0.0	0.0	0.0	0.0	5.0
d__Bacteria;p__Proteobacteria;c__Gammaproteobacteria;o__Cellvibrionales;f__Halieaceae;__	178.0	294.0	12.0	18.0	0.0	0.0	0.0	61.0
d__Bacteria;p__Proteobacteria;c__Gammaproteobacteria;o__Methylococcales;f__Methylococcaceae;g__Methylocaldum	0.0	12.0	0.0	0.0	0.0	0.0	0.0	0.0
d__Bacteria;p__Proteobacteria;c__Gammaproteobacteria;o__Cellvibrionales;f__Halieaceae;g__Halioglobus	162.0	162.0	53.0	0.0	0.0	0.0	0.0	61.0
d__Bacteria;p__Proteobacteria;c__Gammaproteobacteria;o__Oceanospirillales;f__Saccharospirillaceae;g__Thalassolituus	1069.0	108.0	72.0	0.0	0.0	0.0	0.0	19.0
d__Bacteria;p__Proteobacteria;c__Gammaproteobacteria;o__Oceanospirillales;f__Marinomonadaceae;g__Marinomonas	0.0	5.0	0.0	0.0	0.0	0.0	0.0	4.0
d__Bacteria;p__Proteobacteria;c__Gammaproteobacteria;o__Ectothiorhodospirales;__;__	79.0	176.0	30.0	0.0	0.0	0.0	0.0	48.0
d__Bacteria;p__Proteobacteria;c__Gammaproteobacteria;o__Oceanospirillales;f__Halomonadaceae;g__Halomonas	0.0	9.0	8.0	0.0	57.0	11.0	19.0	13.0
d__Bacteria;p__Proteobacteria;c__Gammaproteobacteria;o__Cellvibrionales;f__Halieaceae;g__OM60(NOR5)_clade	0.0	0.0	0.0	25.0	0.0	0.0	0.0	0.0
d__Bacteria;p__Proteobacteria;c__Gammaproteobacteria;o__Oceanospirillales;f__Nitrincolaceae;g__Motiliproteus	15.0	0.0	0.0	0.0	0.0	0.0	0.0	0.0
d__Bacteria;p__Proteobacteria;c__Gammaproteobacteria;o__Pseudomonadales;f__Moraxellaceae;g__Moraxella	0.0	33.0	18.0	12.0	18.0	12.0	26.0	30.0
d__Bacteria;p__Proteobacteria;c__Gammaproteobacteria;o__Tenderiales;f__Tenderiaceae;g__Candidatus_Tenderia	70.0	28.0	10.0	0.0	0.0	0.0	0.0	0.0
d__Bacteria;p__Proteobacteria;c__Gammaproteobacteria;o__SAR86_clade;f__SAR86_clade;g__SAR86_clade	0.0	0.0	0.0	93.0	0.0	0.0	0.0	0.0
d__Bacteria;p__Proteobacteria;c__Gammaproteobacteria;o__Oceanospirillales;f__Nitrincolaceae;g__Marinobacterium	190.0	26.0	31.0	68.0	0.0	0.0	0.0	0.0
d__Bacteria;p__Proteobacteria;c__Gammaproteobacteria;o__Alteromonadales;f__Marinobacteraceae;g__Marinobacter	0.0	23.0	0.0	0.0	0.0	0.0	0.0	0.0
d__Bacteria;p__Proteobacteria;c__Gammaproteobacteria;o__Chromatiales;f__Sedimenticolaceae;g__Candidatus_Thiodiazotropha	0.0	13.0	0.0	0.0	0.0	0.0	0.0	0.0
d__Bacteria;p__Proteobacteria;c__Gammaproteobacteria;o__Oceanospirillales;f__Saccharospirillaceae;g__Oleispira	0.0	0.0	0.0	17.0	0.0	0.0	0.0	0.0
d__Bacteria;p__Proteobacteria;c__Gammaproteobacteria;o__Oceanospirillales;f__Saccharospirillaceae;__	20.0	0.0	0.0	43.0	0.0	0.0	0.0	0.0
d__Bacteria;p__Proteobacteria;c__Gammaproteobacteria;o__Oceanospirillales;f__Saccharospirillaceae;g__Oceanobacter	103.0	9.0	0.0	0.0	0.0	0.0	0.0	0.0
d__Bacteria;p__Proteobacteria;c__Gammaproteobacteria;o__Oceanospirillales;f__Saccharospirillaceae;g__Oleibacter	0.0	0.0	0.0	6.0	0.0	0.0	0.0	0.0
d__Bacteria;p__Proteobacteria;c__Gammaproteobacteria;o__Alteromonadales;f__Pseudoalteromonadaceae;g__Psychrosphaera	0.0	0.0	0.0	21.0	0.0	0.0	0.0	0.0
d__Bacteria;p__Proteobacteria;c__Gammaproteobacteria;o__Alteromonadales;f__Pseudoalteromonadaceae;__	0.0	0.0	0.0	6.0	0.0	0.0	0.0	0.0
d__Bacteria;p__Proteobacteria;c__Gammaproteobacteria;o__Alteromonadales;f__Pseudoalteromonadaceae;g__Pseudoalteromonas	35.0	27.0	0.0	58.0	0.0	4.0	0.0	9.0
d__Bacteria;p__Proteobacteria;c__Gammaproteobacteria;o__Milano-WF1B-44;f__Milano-WF1B-44;g__Milano-WF1B-44	17.0	44.0	0.0	0.0	0.0	0.0	0.0	7.0
d__Bacteria;p__Proteobacteria;c__Gammaproteobacteria;o__Oceanospirillales;f__Saccharospirillaceae;g__uncultured	0.0	0.0	0.0	10.0	0.0	0.0	0.0	0.0
d__Bacteria;p__Proteobacteria;c__Alphaproteobacteria;o__Rhodospirillales;f__Magnetospiraceae;g__uncultured	12.0	6.0	0.0	3.0	0.0	0.0	0.0	0.0
d__Bacteria;p__Proteobacteria;c__Gammaproteobacteria;o__Burkholderiales;f__Neisseriaceae;g__uncultured	5.0	10.0	10.0	26.0	96.0	32.0	12.0	12.0
d__Bacteria;p__Proteobacteria;c__Gammaproteobacteria;o__Burkholderiales;f__Hydrogenophilaceae;g__uncultured	26.0	21.0	0.0	10.0	0.0	0.0	0.0	0.0
d__Bacteria;p__Proteobacteria;c__Gammaproteobacteria;o__Burkholderiales;f__Hydrogenophilaceae;g__Thiobacillus	117.0	17.0	0.0	0.0	0.0	0.0	0.0	0.0
d__Bacteria;p__Proteobacteria;c__Gammaproteobacteria;o__Burkholderiales;f__Leeiaceae;g__Leeia	0.0	0.0	0.0	0.0	11.0	0.0	0.0	0.0
d__Bacteria;p__Proteobacteria;c__Gammaproteobacteria;o__Burkholderiales;f__Burkholderiaceae;g__Limnobacter	49.0	123.0	56.0	22.0	128.0	73.0	21.0	57.0
d__Bacteria;p__Proteobacteria;c__Gammaproteobacteria;o__Burkholderiales;f__Nitrosomonadaceae;__	0.0	16.0	0.0	0.0	0.0	0.0	0.0	0.0
d__Bacteria;p__Proteobacteria;c__Gammaproteobacteria;o__Burkholderiales;f__Rhodocyclaceae;g__Uliginosibacterium	8.0	14.0	12.0	198.0	207.0	103.0	19.0	27.0
d__Bacteria;p__Proteobacteria;c__Gammaproteobacteria;o__Burkholderiales;f__Comamonadaceae;g__Aquabacterium	13.0	16.0	17.0	0.0	21.0	0.0	0.0	0.0
d__Bacteria;p__Proteobacteria;c__Gammaproteobacteria;o__Burkholderiales;f__Nitrosomonadaceae;g__mle1-7	59.0	57.0	59.0	345.0	362.0	505.0	57.0	59.0
d__Bacteria;p__Proteobacteria;c__Gammaproteobacteria;o__Burkholderiales;f__Chromobacteriaceae;g__Pseudogulbenkiania	0.0	0.0	0.0	29.0	0.0	12.0	0.0	0.0
d__Bacteria;p__Proteobacteria;c__Gammaproteobacteria;o__Burkholderiales;f__Comamonadaceae;__	698.0	811.0	783.0	955.0	2131.0	2076.0	188.0	151.0
d__Bacteria;p__Proteobacteria;c__Gammaproteobacteria;o__Burkholderiales;__;__	40.0	68.0	52.0	141.0	181.0	202.0	0.0	7.0
d__Bacteria;p__Proteobacteria;c__Gammaproteobacteria;o__Burkholderiales;f__Gallionellaceae;g__Candidatus_Nitrotoga	187.0	256.0	243.0	476.0	39.0	0.0	0.0	0.0
d__Bacteria;p__Proteobacteria;c__Gammaproteobacteria;o__Burkholderiales;f__Methylophilaceae;g__OM43_clade	0.0	0.0	0.0	129.0	0.0	0.0	0.0	0.0
d__Bacteria;p__Proteobacteria;c__Gammaproteobacteria;o__Burkholderiales;f__Comamonadaceae;g__Curvibacter	0.0	37.0	73.0	481.0	570.0	416.0	55.0	58.0
d__Bacteria;p__Proteobacteria;c__Gammaproteobacteria;o__Burkholderiales;f__Sulfuricellaceae;g__Ferritrophicum	0.0	0.0	0.0	5.0	15.0	0.0	0.0	0.0
d__Bacteria;p__Proteobacteria;c__Gammaproteobacteria;o__Burkholderiales;f__Rhodocyclaceae;g__Zoogloea	0.0	0.0	0.0	10.0	0.0	12.0	0.0	0.0
d__Bacteria;p__Proteobacteria;c__Gammaproteobacteria;o__Burkholderiales;f__Comamonadaceae;g__Ramlibacter	138.0	187.0	141.0	145.0	710.0	408.0	0.0	31.0
d__Bacteria;p__Proteobacteria;c__Gammaproteobacteria;o__Burkholderiales;f__Comamonadaceae;g__Hydrogenophaga	3.0	0.0	0.0	9.0	12.0	0.0	12.0	0.0
d__Bacteria;p__Proteobacteria;c__Gammaproteobacteria;o__Burkholderiales;f__B1-7BS;g__B1-7BS	0.0	0.0	0.0	0.0	14.0	14.0	0.0	0.0
d__Bacteria;p__Proteobacteria;c__Gammaproteobacteria;o__Burkholderiales;f__Chromobacteriaceae;g__Crenobacter	29.0	43.0	30.0	0.0	100.0	34.0	0.0	0.0
d__Bacteria;p__Proteobacteria;c__Gammaproteobacteria;o__Burkholderiales;f__Chromobacteriaceae;g__Vogesella	18.0	32.0	16.0	0.0	36.0	20.0	0.0	0.0
d__Bacteria;p__Proteobacteria;c__Gammaproteobacteria;o__Burkholderiales;f__Burkholderiaceae;g__Polynucleobacter	6.0	0.0	0.0	28.0	48.0	25.0	0.0	0.0
d__Bacteria;p__Proteobacteria;c__Gammaproteobacteria;o__Burkholderiales;f__Comamonadaceae;g__Delftia	0.0	32.0	0.0	0.0	0.0	0.0	0.0	0.0
d__Bacteria;p__Proteobacteria;c__Gammaproteobacteria;o__Burkholderiales;f__Rhodocyclaceae;g__Sterolibacterium	18.0	28.0	11.0	0.0	52.0	8.0	0.0	0.0
d__Bacteria;p__Proteobacteria;c__Gammaproteobacteria;o__Burkholderiales;f__Methylophilaceae;g__MM2	0.0	0.0	0.0	7.0	0.0	12.0	0.0	0.0
d__Bacteria;p__Proteobacteria;c__Gammaproteobacteria;o__Burkholderiales;f__SC-I-84;g__SC-I-84	0.0	11.0	20.0	7.0	13.0	0.0	26.0	12.0
d__Bacteria;p__Proteobacteria;c__Gammaproteobacteria;o__Burkholderiales;f__Nitrosomonadaceae;g__IS-44	0.0	0.0	0.0	12.0	17.0	37.0	0.0	0.0
d__Bacteria;p__Proteobacteria;c__Gammaproteobacteria;o__Burkholderiales;f__Alcaligenaceae;g__Achromobacter	10.0	51.0	24.0	19.0	29.0	13.0	0.0	20.0
d__Bacteria;p__Proteobacteria;c__Gammaproteobacteria;o__Burkholderiales;f__Alcaligenaceae;g__Advenella	0.0	0.0	0.0	0.0	11.0	0.0	0.0	0.0
d__Bacteria;p__Proteobacteria;c__Gammaproteobacteria;o__Burkholderiales;f__Comamonadaceae;g__uncultured	0.0	19.0	0.0	0.0	0.0	0.0	0.0	21.0
d__Bacteria;p__Proteobacteria;c__Gammaproteobacteria;o__Burkholderiales;f__Rhodocyclaceae;__	30.0	15.0	0.0	191.0	311.0	103.0	0.0	0.0
d__Bacteria;p__Proteobacteria;c__Gammaproteobacteria;o__Burkholderiales;f__Oxalobacteraceae;__	178.0	176.0	169.0	318.0	192.0	100.0	0.0	0.0
d__Bacteria;p__Proteobacteria;c__Gammaproteobacteria;o__Burkholderiales;f__Burkholderiaceae;__	6.0	0.0	25.0	11.0	0.0	0.0	20.0	0.0
d__Bacteria;p__Proteobacteria;c__Gammaproteobacteria;o__Burkholderiales;f__Burkholderiaceae;g__Ralstonia	0.0	0.0	0.0	0.0	33.0	39.0	0.0	0.0
d__Bacteria;p__Proteobacteria;c__Gammaproteobacteria;o__Burkholderiales;f__Chromobacteriaceae;g__Aquitalea	225.0	255.0	222.0	640.0	1902.0	891.0	123.0	110.0
d__Bacteria;p__Proteobacteria;c__Gammaproteobacteria;o__Burkholderiales;f__Chromobacteriaceae;g__Paludibacterium	0.0	9.0	0.0	11.0	30.0	0.0	0.0	0.0
d__Bacteria;p__Proteobacteria;c__Gammaproteobacteria;o__Burkholderiales;f__Rhodocyclaceae;g__Propionivibrio	0.0	0.0	0.0	37.0	11.0	46.0	0.0	0.0
d__Bacteria;p__Proteobacteria;c__Gammaproteobacteria;o__Burkholderiales;f__Nitrosomonadaceae;g__Ellin6067	0.0	14.0	29.0	45.0	42.0	47.0	22.0	22.0
d__Bacteria;p__Proteobacteria;c__Gammaproteobacteria;o__Burkholderiales;f__Oxalobacteraceae;g__Herbaspirillum	0.0	0.0	0.0	67.0	108.0	31.0	0.0	17.0
d__Bacteria;p__Proteobacteria;c__Gammaproteobacteria;o__Burkholderiales;f__Gallionellaceae;__	0.0	0.0	0.0	12.0	51.0	0.0	0.0	0.0
d__Bacteria;p__Proteobacteria;c__Gammaproteobacteria;o__Burkholderiales;f__Nitrosomonadaceae;g__GOUTA6	0.0	0.0	0.0	32.0	20.0	45.0	0.0	6.0
d__Bacteria;p__Proteobacteria;c__Gammaproteobacteria;o__Burkholderiales;f__Rhodocyclaceae;g__Azospira	4.0	11.0	9.0	0.0	20.0	0.0	0.0	7.0
d__Bacteria;p__Proteobacteria;c__Gammaproteobacteria;o__Burkholderiales;f__Rhodocyclaceae;g__uncultured	45.0	49.0	50.0	225.0	390.0	625.0	44.0	48.0
d__Bacteria;p__Proteobacteria;c__Gammaproteobacteria;o__Burkholderiales;f__Methylophilaceae;g__MM1	10.0	14.0	19.0	44.0	63.0	49.0	0.0	0.0
d__Bacteria;p__Proteobacteria;c__Gammaproteobacteria;o__Burkholderiales;f__Methylophilaceae;g__Methylophilaceae	24.0	30.0	23.0	22.0	48.0	52.0	12.0	5.0
d__Bacteria;p__Proteobacteria;c__Gammaproteobacteria;o__Burkholderiales;f__Burkholderiaceae;g__Cupriavidus	0.0	15.0	0.0	0.0	33.0	0.0	0.0	0.0
d__Bacteria;p__Proteobacteria;c__Gammaproteobacteria;o__Burkholderiales;f__Methylophilaceae;__	0.0	0.0	0.0	0.0	11.0	0.0	0.0	0.0
d__Bacteria;p__Proteobacteria;c__Gammaproteobacteria;o__Burkholderiales;f__Methylophilaceae;g__Methylophilus	0.0	0.0	0.0	0.0	15.0	0.0	0.0	0.0
d__Bacteria;p__Proteobacteria;c__Gammaproteobacteria;o__Alteromonadales;f__Shewanellaceae;g__Shewanella	0.0	19.0	0.0	0.0	0.0	0.0	0.0	25.0
d__Bacteria;p__Proteobacteria;c__Gammaproteobacteria;o__Burkholderiales;f__Oxalobacteraceae;g__Undibacterium	0.0	0.0	0.0	18.0	77.0	54.0	18.0	0.0
d__Bacteria;p__Proteobacteria;c__Gammaproteobacteria;o__Burkholderiales;f__Gallionellaceae;g__Sideroxydans	0.0	30.0	21.0	77.0	15.0	45.0	0.0	24.0
d__Bacteria;p__Proteobacteria;c__Gammaproteobacteria;o__Burkholderiales;f__Comamonadaceae;g__Comamonas	0.0	168.0	0.0	41.0	0.0	33.0	15.0	140.0
d__Bacteria;p__Proteobacteria;c__Gammaproteobacteria;o__Burkholderiales;f__Rhodocyclaceae;g__Thauera	0.0	0.0	0.0	0.0	0.0	0.0	0.0	17.0
d__Bacteria;p__Proteobacteria;c__Gammaproteobacteria;o__Burkholderiales;f__Oxalobacteraceae;g__Duganella	0.0	45.0	5.0	77.0	108.0	183.0	18.0	51.0
d__Bacteria;p__Proteobacteria;c__Gammaproteobacteria;o__Burkholderiales;f__Aquaspirillaceae;g__Rivicola	0.0	0.0	0.0	0.0	14.0	0.0	0.0	0.0
d__Bacteria;p__Proteobacteria;c__Gammaproteobacteria;o__Burkholderiales;f__Oxalobacteraceae;g__Massilia	0.0	33.0	39.0	34.0	30.0	41.0	36.0	30.0
d__Bacteria;p__Proteobacteria;c__Gammaproteobacteria;o__Burkholderiales;f__Rhodocyclaceae;g__Dechlorobacter	0.0	7.0	0.0	14.0	16.0	0.0	9.0	0.0
d__Bacteria;p__Proteobacteria;c__Gammaproteobacteria;o__Burkholderiales;f__Chitinimonadaceae;g__Chitinimonas	0.0	10.0	5.0	15.0	82.0	39.0	0.0	0.0
d__Bacteria;p__Proteobacteria;c__Gammaproteobacteria;o__Burkholderiales;f__Chitinibacteraceae;g__Formivibrio	0.0	0.0	0.0	0.0	16.0	0.0	0.0	0.0
d__Bacteria;p__Proteobacteria;c__Gammaproteobacteria;o__Burkholderiales;f__uncultured;g__uncultured	0.0	0.0	0.0	0.0	11.0	0.0	0.0	0.0
d__Bacteria;p__Proteobacteria;c__Gammaproteobacteria;o__JG36-TzT-191;f__JG36-TzT-191;g__JG36-TzT-191	0.0	6.0	0.0	20.0	35.0	45.0	9.0	0.0
d__Bacteria;p__Proteobacteria;c__Gammaproteobacteria;o__Methylococcales;f__Methylomonadaceae;__	0.0	0.0	12.0	3.0	0.0	0.0	0.0	0.0
d__Bacteria;p__Proteobacteria;c__Gammaproteobacteria;o__Methylococcales;f__Methylomonadaceae;g__Methylomonas	15.0	35.0	0.0	34.0	39.0	75.0	7.0	24.0
d__Bacteria;p__Proteobacteria;c__Gammaproteobacteria;o__Xanthomonadales;f__Rhodanobacteraceae;g__Luteibacter	0.0	13.0	0.0	0.0	0.0	7.0	0.0	14.0
d__Bacteria;p__Proteobacteria;c__Gammaproteobacteria;o__Xanthomonadales;f__Rhodanobacteraceae;g__Dyella	0.0	24.0	0.0	0.0	0.0	0.0	0.0	0.0
d__Bacteria;p__Proteobacteria;c__Gammaproteobacteria;o__Thiomicrospirales;f__Thioglobaceae;g__SUP05_cluster	0.0	0.0	0.0	22.0	0.0	0.0	0.0	0.0
d__Bacteria;p__Proteobacteria;c__Gammaproteobacteria;o__Alteromonadales;f__Colwelliaceae;g__Thalassotalea	0.0	0.0	0.0	13.0	0.0	0.0	0.0	0.0
d__Bacteria;p__Proteobacteria;c__Gammaproteobacteria;o__Competibacterales;f__Competibacteraceae;g__Candidatus_Competibacter	0.0	11.0	0.0	0.0	0.0	0.0	0.0	0.0
d__Bacteria;p__Proteobacteria;c__Gammaproteobacteria;o__Acidiferrobacterales;f__Acidiferrobacteraceae;g__Sulfurifustis	8.0	0.0	5.0	9.0	23.0	29.0	0.0	0.0
d__Bacteria;p__Proteobacteria;c__Gammaproteobacteria;o__R7C24;f__R7C24;g__R7C24	0.0	0.0	0.0	0.0	10.0	0.0	0.0	0.0
d__Bacteria;p__Proteobacteria;c__Gammaproteobacteria;o__Burkholderiales;f__Alcaligenaceae;g__Alcaligenes	25.0	538.0	190.0	198.0	208.0	190.0	220.0	481.0
d__Bacteria;p__Proteobacteria;c__Gammaproteobacteria;o__EPR3968-O8a-Bc78;f__EPR3968-O8a-Bc78;g__EPR3968-O8a-Bc78	0.0	15.0	0.0	0.0	0.0	0.0	0.0	0.0
d__Bacteria;p__Proteobacteria;c__Gammaproteobacteria;o__Ectothiorhodospirales;f__Thioalkalispiraceae;g__uncultured	8.0	0.0	0.0	8.0	6.0	7.0	0.0	0.0
d__Bacteria;p__Proteobacteria;c__Gammaproteobacteria;o__EC3;f__EC3;g__EC3	0.0	7.0	0.0	0.0	0.0	0.0	0.0	0.0
d__Bacteria;p__Proteobacteria;c__Gammaproteobacteria;o__Cardiobacteriales;f__Wohlfahrtiimonadaceae;g__Ignatzschineria	0.0	13.0	0.0	0.0	0.0	0.0	0.0	0.0
d__Bacteria;p__Proteobacteria;c__Alphaproteobacteria;o__Rickettsiales;f__Rickettsiaceae;g__uncultured	0.0	2.0	3.0	0.0	0.0	0.0	0.0	3.0
d__Bacteria;p__Proteobacteria;c__Gammaproteobacteria;o__Burkholderiales;f__Alcaligenaceae;g__Paenalcaligenes	0.0	17.0	0.0	0.0	0.0	0.0	0.0	10.0
d__Bacteria;p__Proteobacteria;c__Gammaproteobacteria;o__Burkholderiales;f__Nitrosomonadaceae;g__MND1	8.0	14.0	19.0	30.0	16.0	63.0	14.0	0.0
d__Bacteria;p__Proteobacteria;c__Gammaproteobacteria;o__Burkholderiales;f__Sutterellaceae;g__Sutterella	9.0	13.0	47.0	17.0	18.0	47.0	38.0	11.0
d__Bacteria;p__Proteobacteria;c__Gammaproteobacteria;o__Burkholderiales;f__Alcaligenaceae;g__Oligella	0.0	6.0	0.0	0.0	0.0	0.0	0.0	0.0
d__Bacteria;p__Proteobacteria;c__Gammaproteobacteria;o__Burkholderiales;f__Nitrosomonadaceae;g__Nitrosomonas	0.0	0.0	0.0	0.0	0.0	8.0	0.0	6.0
d__Bacteria;p__Proteobacteria;c__Gammaproteobacteria;o__Burkholderiales;f__Sutterellaceae;g__Parasutterella	29.0	73.0	187.0	64.0	110.0	167.0	149.0	38.0
d__Bacteria;p__Proteobacteria;c__Gammaproteobacteria;o__Xanthomonadales;f__Rhodanobacteraceae;g__Rhodanobacter	20.0	64.0	21.0	26.0	11.0	31.0	0.0	65.0
d__Bacteria;p__Proteobacteria;c__Gammaproteobacteria;o__Legionellales;f__Legionellaceae;g__Legionella	0.0	6.0	10.0	0.0	0.0	0.0	13.0	0.0
d__Bacteria;p__Proteobacteria;c__Gammaproteobacteria;o__Thiomicrospirales;f__Thioglobaceae;__	0.0	0.0	0.0	10.0	0.0	0.0	0.0	0.0
d__Bacteria;p__Proteobacteria;c__Gammaproteobacteria;o__Gammaproteobacteria_Incertae_Sedis;f__Unknown_Family;g__Unknown_Family	0.0	0.0	0.0	0.0	16.0	0.0	0.0	0.0
d__Bacteria;p__Firmicutes;c__Clostridia;o__Oscillospirales;f__[Eubacterium]_coprostanoligenes_group;g__[Eubacterium]_coprostanoligenes_group	5.0	53.0	23.0	9.0	9.0	42.0	15.0	19.0
d__Bacteria;p__Bacteroidota;c__Bacteroidia;o__Cytophagales;f__Microscillaceae;g__uncultured	0.0	0.0	0.0	0.0	5.0	0.0	10.0	0.0
d__Bacteria;p__Proteobacteria;c__Gammaproteobacteria;o__CHAB-XI-27;f__CHAB-XI-27;g__CHAB-XI-27	0.0	0.0	0.0	0.0	0.0	2.0	0.0	0.0
d__Bacteria;p__Proteobacteria;c__Gammaproteobacteria;o__Diplorickettsiales;f__Diplorickettsiaceae;g__Aquicella	14.0	13.0	0.0	18.0	26.0	17.0	5.0	4.0
d__Bacteria;p__Proteobacteria;c__Gammaproteobacteria;o__Beggiatoales;f__Beggiatoaceae;g__uncultured	27.0	28.0	33.0	7.0	19.0	60.0	0.0	0.0
d__Bacteria;p__Sumerlaeota;c__Sumerlaeia;o__uncultured;f__uncultured;g__uncultured	137.0	89.0	265.0	6.0	0.0	0.0	16.0	3.0
d__Bacteria;p__Proteobacteria;c__Gammaproteobacteria;o__Pseudomonadales;f__Moraxellaceae;g__Acinetobacter	51.0	353.0	91.0	174.0	224.0	313.0	106.0	223.0
d__Bacteria;p__Firmicutes;c__Clostridia;o__Clostridiales;f__Clostridiaceae;g__Clostridium_sensu_stricto_1	72.0	165.0	97.0	222.0	169.0	166.0	87.0	146.0
d__Bacteria;p__Proteobacteria;c__Gammaproteobacteria;o__Burkholderiales;f__Hydrogenophilaceae;g__Hydrogenophilus	0.0	0.0	14.0	0.0	0.0	11.0	9.0	0.0
d__Bacteria;p__Proteobacteria;c__Gammaproteobacteria;o__Salinisphaerales;f__Solimonadaceae;g__Nevskia	0.0	16.0	0.0	0.0	14.0	36.0	3.0	5.0
d__Bacteria;p__Proteobacteria;c__Gammaproteobacteria;o__Acidiferrobacterales;f__Acidiferrobacteraceae;g__uncultured	8.0	23.0	0.0	0.0	0.0	0.0	0.0	10.0
d__Bacteria;p__Proteobacteria;c__Alphaproteobacteria;o__Rhizobiales;f__Beijerinckiaceae;g__Methylobacterium-Methylorubrum	28.0	316.0	1827.0	815.0	935.0	834.0	4660.0	661.0
d__Bacteria;p__Proteobacteria;c__Gammaproteobacteria;o__Salinisphaerales;f__Solimonadaceae;g__Alkanibacter	4.0	0.0	0.0	0.0	6.0	0.0	0.0	0.0
d__Bacteria;p__Desulfobacterota;c__Desulfobacteria;o__Desulfobacterales;f__Desulfosarcinaceae;g__LCP-80	393.0	205.0	186.0	0.0	0.0	0.0	38.0	44.0
d__Bacteria;p__Verrucomicrobiota;c__Lentisphaeria;o__P.palmC41;f__P.palmC41;g__P.palmC41	2.0	0.0	0.0	0.0	0.0	0.0	0.0	0.0
d__Bacteria;p__WS2;c__WS2;o__WS2;f__WS2;g__WS2	29.0	32.0	45.0	21.0	19.0	9.0	0.0	0.0
d__Bacteria;p__Deinococcota;c__Deinococci;o__Deinococcales;f__Deinococcaceae;g__Deinococcus	0.0	0.0	0.0	0.0	0.0	0.0	0.0	1.0
d__Bacteria;p__Patescibacteria;c__Gracilibacteria;o__JGI_0000069-P22;f__JGI_0000069-P22;g__JGI_0000069-P22	22.0	2.0	0.0	0.0	0.0	0.0	0.0	0.0
d__Bacteria;p__Patescibacteria;__;__;__;__	8.0	6.0	12.0	0.0	0.0	0.0	4.0	2.0
d__Bacteria;p__Patescibacteria;c__Kazania;o__Kazania;f__Kazania;g__Kazania	0.0	3.0	0.0	0.0	0.0	0.0	0.0	0.0
d__Bacteria;p__Thermotogota;c__Thermotogae;o__Thermotogales;f__Fervidobacteriaceae;g__Fervidobacterium	2.0	0.0	0.0	0.0	0.0	0.0	0.0	0.0
d__Bacteria;p__uncultured;c__uncultured;o__uncultured;f__uncultured;g__uncultured	0.0	0.0	0.0	6.0	0.0	4.0	0.0	0.0
d__Bacteria;p__Chloroflexi;c__AD3;o__AD3;f__AD3;g__AD3	0.0	20.0	19.0	29.0	40.0	0.0	17.0	5.0
d__Bacteria;p__Patescibacteria;c__Parcubacteria;o__Candidatus_Nomurabacteria;f__Candidatus_Nomurabacteria;g__Candidatus_Nomurabacteria	0.0	0.0	0.0	8.0	6.0	2.0	0.0	2.0
d__Bacteria;p__Patescibacteria;c__Microgenomatia;o__Candidatus_Woykebacteria;f__Candidatus_Woykebacteria;g__Candidatus_Woykebacteria	0.0	0.0	0.0	0.0	12.0	2.0	0.0	2.0
d__Bacteria;p__Firmicutes;c__Clostridia;o__Lachnospirales;f__Lachnospiraceae;__	16.0	59.0	234.0	84.0	106.0	172.0	245.0	72.0
d__Bacteria;p__Chloroflexi;c__Dehalococcoidia;o__SPG12-343-353-B75;f__SPG12-343-353-B75;g__SPG12-343-353-B75	61.0	51.0	102.0	0.0	18.0	0.0	0.0	0.0
d__Bacteria;p__Patescibacteria;c__Parcubacteria;o__Candidatus_Staskawiczbacteria;f__Candidatus_Staskawiczbacteria;g__Candidatus_Staskawiczbacteria	0.0	0.0	0.0	12.0	20.0	0.0	0.0	0.0
d__Bacteria;p__Elusimicrobiota;c__Lineage_IIa;o__Lineage_IIa;f__Lineage_IIa;g__Lineage_IIa	5.0	13.0	0.0	55.0	107.0	17.0	0.0	5.0
d__Bacteria;p__Elusimicrobiota;c__Lineage_IIc;o__Lineage_IIc;f__Lineage_IIc;g__Lineage_IIc	39.0	0.0	12.0	85.0	45.0	115.0	12.0	11.0
d__Bacteria;p__Elusimicrobiota;c__Elusimicrobia;o__Lineage_IV;f__Lineage_IV;g__Lineage_IV	9.0	18.0	14.0	26.0	47.0	36.0	8.0	0.0
d__Bacteria;p__Campilobacterota;c__Campylobacteria;o__Campylobacterales;f__Helicobacteraceae;g__Helicobacter	10.0	26.0	5.0	13.0	18.0	13.0	5.0	12.0
d__Bacteria;p__Campilobacterota;c__Campylobacteria;o__Campylobacterales;f__Arcobacteraceae;g__uncultured	49.0	26.0	0.0	0.0	0.0	0.0	0.0	0.0
d__Bacteria;p__Campilobacterota;c__Campylobacteria;o__Campylobacterales;f__Arcobacteraceae;g__Malaciobacter	27.0	0.0	0.0	0.0	0.0	0.0	0.0	0.0
d__Bacteria;p__Campilobacterota;c__Campylobacteria;o__Campylobacterales;f__Arcobacteraceae;g__Arcobacteraceae	8.0	0.0	0.0	12.0	0.0	7.0	0.0	0.0
d__Bacteria;p__Campilobacterota;c__Campylobacteria;o__Campylobacterales;f__Arcobacteraceae;g__Pseudarcobacter	0.0	0.0	0.0	0.0	0.0	0.0	4.0	0.0
d__Bacteria;p__Campilobacterota;c__Campylobacteria;o__Campylobacterales;f__Arcobacteraceae;__	8.0	0.0	0.0	0.0	0.0	0.0	0.0	0.0
d__Bacteria;p__Acidobacteriota;c__Thermoanaerobaculia;o__Thermoanaerobaculales;f__Thermoanaerobaculaceae;g__Subgroup_23	105.0	254.0	94.0	0.0	0.0	0.0	27.0	99.0
d__Bacteria;p__Campilobacterota;c__Campylobacteria;o__Campylobacterales;f__Sulfurovaceae;g__Sulfurovum	201.0	311.0	63.0	0.0	0.0	0.0	0.0	74.0
d__Bacteria;p__Desulfobacterota;c__Desulfobacteria;o__Desulfobacterales;f__Desulfosarcinaceae;g__Sva0081_sediment_group	1303.0	1997.0	1005.0	22.0	0.0	11.0	182.0	434.0
d__Bacteria;p__Campilobacterota;c__Campylobacteria;o__Campylobacterales;f__Campylobacteraceae;g__Campylobacter	0.0	3.0	8.0	0.0	4.0	7.0	14.0	0.0
d__Bacteria;p__Campilobacterota;c__Campylobacteria;o__Campylobacterales;f__Sulfurimonadaceae;g__Sulfurimonas	1039.0	170.0	86.0	0.0	0.0	0.0	0.0	19.0
d__Bacteria;p__Campilobacterota;c__Campylobacteria;o__Campylobacterales;f__uncultured;g__uncultured	4.0	0.0	0.0	10.0	0.0	16.0	0.0	0.0
d__Bacteria;p__Desulfobacterota;c__Desulfobacteria;o__Desulfobacterales;f__Desulfosarcinaceae;g__SEEP-SRB1	1295.0	1198.0	925.0	0.0	0.0	0.0	171.0	145.0
d__Bacteria;p__Campilobacterota;c__Campylobacteria;o__Campylobacterales;f__Sulfurimonadaceae;g__Sulfuricurvum	7.0	0.0	0.0	0.0	0.0	4.0	0.0	0.0
d__Bacteria;p__Planctomycetota;__;__;__;__	83.0	90.0	111.0	44.0	23.0	55.0	9.0	6.0
d__Bacteria;p__Verrucomicrobiota;c__Omnitrophia;o__Omnitrophales;__;__	5.0	6.0	18.0	15.0	18.0	12.0	0.0	0.0
d__Bacteria;p__Desulfobacterota;c__Desulfobacteria;o__Desulfobacterales;f__Desulfosarcinaceae;g__Desulfatitalea	47.0	54.0	34.0	0.0	0.0	0.0	15.0	0.0
d__Bacteria;p__Elusimicrobiota;c__Lineage_IIb;o__Lineage_IIb;f__Lineage_IIb;g__Lineage_IIb	7.0	8.0	18.0	76.0	42.0	41.0	9.0	10.0
d__Bacteria;p__Elusimicrobiota;c__Endomicrobia;o__Endomicrobiales;f__Endomicrobiaceae;g__Endomicrobium	16.0	13.0	10.0	70.0	76.0	64.0	11.0	3.0
d__Bacteria;p__Elusimicrobiota;__;__;__;__	0.0	0.0	0.0	3.0	0.0	0.0	0.0	0.0
d__Bacteria;p__Elusimicrobiota;c__Elusimicrobia;o__MD2894-B20;f__MD2894-B20;g__MD2894-B20	8.0	18.0	11.0	0.0	0.0	0.0	7.0	4.0
d__Bacteria;p__Elusimicrobiota;c__Elusimicrobia;o__MVP-88;f__MVP-88;g__MVP-88	0.0	0.0	6.0	11.0	10.0	23.0	0.0	4.0
d__Bacteria;p__Desulfobacterota;c__Desulfobacteria;o__Desulfobacterales;f__Desulfosarcinaceae;g__uncultured	200.0	506.0	103.0	80.0	45.0	31.0	0.0	82.0
d__Bacteria;p__Patescibacteria;c__Gracilibacteria;o__Candidatus_Peribacteria;f__Candidatus_Peribacteria;g__Candidatus_Peribacteria	0.0	0.0	0.0	0.0	4.0	0.0	0.0	0.0
d__Bacteria;p__Proteobacteria;c__Gammaproteobacteria;o__Xanthomonadales;f__Rhodanobacteraceae;g__Dokdonella	0.0	4.0	0.0	0.0	0.0	0.0	0.0	0.0
d__Bacteria;p__Proteobacteria;c__Gammaproteobacteria;o__Xanthomonadales;f__Xanthomonadaceae;g__Stenotrophomonas	16.0	195.0	78.0	56.0	88.0	82.0	64.0	133.0
d__Bacteria;p__Proteobacteria;c__Gammaproteobacteria;o__Xanthomonadales;f__Xanthomonadaceae;g__Arenimonas	0.0	16.0	0.0	0.0	31.0	5.0	0.0	0.0
d__Bacteria;p__Proteobacteria;c__Gammaproteobacteria;o__Xanthomonadales;f__Xanthomonadaceae;g__Xanthomonas	0.0	0.0	0.0	0.0	0.0	9.0	0.0	0.0
d__Bacteria;p__Proteobacteria;c__Gammaproteobacteria;o__Xanthomonadales;f__Xanthomonadaceae;__	0.0	0.0	0.0	0.0	0.0	22.0	0.0	0.0
d__Bacteria;p__Proteobacteria;c__Gammaproteobacteria;o__Xanthomonadales;f__Xanthomonadaceae;g__Luteimonas	0.0	0.0	0.0	0.0	0.0	6.0	0.0	0.0
d__Bacteria;p__Proteobacteria;c__Gammaproteobacteria;o__Xanthomonadales;f__Xanthomonadaceae;g__Thermomonas	0.0	9.0	15.0	23.0	31.0	11.0	23.0	15.0
d__Bacteria;p__Proteobacteria;c__Alphaproteobacteria;o__Sphingomonadales;f__Sphingomonadaceae;__	16.0	24.0	0.0	8.0	0.0	0.0	0.0	0.0
d__Bacteria;p__Desulfobacterota;c__Desulfobacteria;o__Desulfobacterales;f__Desulfosarcinaceae;__	689.0	1146.0	492.0	8.0	0.0	12.0	104.0	298.0
d__Bacteria;p__Campilobacterota;c__Campylobacteria;o__Campylobacterales;f__Sulfurospirillaceae;g__Sulfurospirillum	0.0	0.0	0.0	0.0	0.0	0.0	0.0	4.0
d__Bacteria;p__Proteobacteria;c__Gammaproteobacteria;o__Xanthomonadales;f__Xanthomonadaceae;g__uncultured	0.0	9.0	0.0	0.0	0.0	0.0	0.0	0.0
d__Bacteria;p__Spirochaetota;c__Brevinematia;o__Brevinematales;f__Brevinemataceae;g__Brevinema	49.0	69.0	45.0	336.0	148.0	113.0	43.0	45.0
d__Bacteria;p__Proteobacteria;c__Alphaproteobacteria;o__Rickettsiales;f__Fokiniaceae;g__MD3-55	0.0	2.0	0.0	0.0	0.0	0.0	0.0	0.0
d__Bacteria;p__Proteobacteria;c__Alphaproteobacteria;o__Rickettsiales;f__Rickettsiales;g__Candidatus_Jidaibacter	0.0	0.0	0.0	0.0	0.0	4.0	2.0	0.0
d__Bacteria;p__Acidobacteriota;c__Subgroup_22;o__Subgroup_22;f__Subgroup_22;g__Subgroup_22	51.0	126.0	97.0	66.0	30.0	64.0	6.0	34.0
d__Bacteria;p__Verrucomicrobiota;c__Omnitrophia;o__Omnitrophales;f__koll11;g__koll11	0.0	14.0	0.0	0.0	0.0	0.0	0.0	0.0
d__Bacteria;p__Verrucomicrobiota;c__Omnitrophia;o__Omnitrophales;f__Omnitrophales;g__Omnitrophales	9.0	2.0	15.0	30.0	13.0	0.0	4.0	4.0
d__Bacteria;p__Verrucomicrobiota;c__Verrucomicrobiae;o__Opitutales;f__Puniceicoccaceae;g__Lentimonas	6.0	0.0	0.0	0.0	0.0	0.0	0.0	0.0
d__Bacteria;p__Verrucomicrobiota;c__Verrucomicrobiae;o__Opitutales;f__Puniceicoccaceae;g__Verruc-01	4.0	23.0	0.0	3.0	0.0	0.0	0.0	8.0
d__Bacteria;p__Bacteroidota;c__Kryptonia;o__Kryptoniales;f__BSV26;g__BSV26	2112.0	2237.0	2750.0	10892.0	9016.0	8289.0	1359.0	828.0
d__Bacteria;p__Planctomycetota;c__Phycisphaerae;o__Tepidisphaerales;f__CPla-3_termite_group;g__CPla-3_termite_group	0.0	0.0	0.0	0.0	11.0	0.0	0.0	4.0
d__Bacteria;p__Planctomycetota;c__Phycisphaerae;o__Tepidisphaerales;f__WD2101_soil_group;g__WD2101_soil_group	2.0	7.0	0.0	33.0	24.0	42.0	12.0	0.0
d__Bacteria;p__Verrucomicrobiota;c__Chlamydiae;o__Chlamydiales;f__Parachlamydiaceae;g__Neochlamydia	6.0	0.0	14.0	47.0	42.0	21.0	19.0	0.0
d__Bacteria;p__Bacteroidota;c__Bacteroidia;o__Bacteroidales;f__Rikenellaceae;g__Rikenellaceae_RC9_gut_group	0.0	23.0	25.0	5.0	36.0	4.0	31.0	22.0
d__Bacteria;p__Patescibacteria;c__Parcubacteria;o__Candidatus_Nealsonbacteria;f__Candidatus_Nealsonbacteria;g__Candidatus_Nealsonbacteria	3.0	0.0	0.0	10.0	0.0	0.0	0.0	0.0
d__Bacteria;p__Bacteroidota;c__Bacteroidia;o__Bacteroidales;f__Rikenellaceae;g__M2PB4-61_termite_group	0.0	0.0	0.0	2.0	0.0	0.0	0.0	0.0
d__Bacteria;p__Firmicutes;c__Bacilli;o__Lactobacillales;f__Lactobacillaceae;g__Lactobacillus	197.0	2216.0	718.0	514.0	783.0	902.0	754.0	1208.0
d__Bacteria;p__Chloroflexi;c__Anaerolineae;__;__;__	26.0	39.0	21.0	64.0	116.0	24.0	16.0	11.0
d__Bacteria;p__Chloroflexi;c__Anaerolineae;o__Anaerolineales;f__Anaerolineaceae;g__RBG-16-58-14	474.0	332.0	364.0	1551.0	1269.0	1048.0	263.0	172.0
d__Bacteria;p__Chloroflexi;c__Anaerolineae;o__Anaerolineales;f__Anaerolineaceae;__	491.0	477.0	439.0	1605.0	1629.0	1292.0	305.0	204.0
d__Bacteria;p__Patescibacteria;c__ABY1;o__Candidatus_Uhrbacteria;f__Candidatus_Uhrbacteria;g__Candidatus_Uhrbacteria	0.0	4.0	0.0	0.0	0.0	0.0	0.0	0.0
d__Bacteria;p__Firmicutes;c__Bacilli;o__RF39;f__RF39;g__RF39	3.0	21.0	20.0	9.0	4.0	29.0	15.0	14.0
d__Bacteria;p__Firmicutes;c__Clostridia;o__Peptostreptococcales-Tissierellales;f__Peptostreptococcaceae;g__Filifactor	0.0	0.0	0.0	0.0	0.0	9.0	0.0	0.0
d__Bacteria;p__Cyanobacteria;c__Cyanobacteriia;o__Chloroplast;f__Chloroplast;g__Chloroplast	218.0	481.0	86.0	265.0	72.0	68.0	53.0	241.0
d__Bacteria;p__WPS-2;c__WPS-2;o__WPS-2;f__WPS-2;g__WPS-2	0.0	7.0	4.0	23.0	46.0	30.0	5.0	8.0
d__Bacteria;p__Deinococcota;c__Deinococci;o__Deinococcales;f__Trueperaceae;g__Truepera	0.0	6.0	0.0	0.0	0.0	0.0	0.0	0.0
d__Bacteria;p__Chloroflexi;c__Dehalococcoidia;o__FS117-23B-02;f__FS117-23B-02;g__FS117-23B-02	128.0	93.0	99.0	91.0	49.0	20.0	12.0	10.0
d__Bacteria;p__Firmicutes;c__Clostridia;o__Peptostreptococcales-Tissierellales;__;__	0.0	9.0	6.0	0.0	0.0	0.0	0.0	0.0
d__Bacteria;p__Firmicutes;c__Clostridia;o__Peptostreptococcales-Tissierellales;f__Fusibacteraceae;g__Fusibacter	12.0	10.0	0.0	0.0	0.0	0.0	0.0	0.0
d__Bacteria;p__Firmicutes;__;__;__;__	6.0	27.0	21.0	32.0	4.0	3.0	3.0	0.0
d__Bacteria;p__Patescibacteria;c__Parcubacteria;o__Candidatus_Azambacteria;f__Candidatus_Azambacteria;g__Candidatus_Azambacteria	0.0	0.0	0.0	5.0	5.0	0.0	0.0	0.0
d__Bacteria;p__Bacteroidota;c__Bacteroidia;o__Chitinophagales;f__Saprospiraceae;g__Lewinella	12.0	30.0	0.0	0.0	0.0	0.0	0.0	15.0
d__Bacteria;p__Bacteroidota;c__Bacteroidia;o__Chitinophagales;f__Saprospiraceae;__	15.0	30.0	0.0	0.0	0.0	0.0	0.0	14.0
d__Bacteria;p__Bacteroidota;c__Bacteroidia;o__Chitinophagales;f__Saprospiraceae;g__Phaeodactylibacter	17.0	38.0	0.0	0.0	0.0	0.0	0.0	5.0
d__Bacteria;p__Bacteroidota;c__Bacteroidia;o__Chitinophagales;f__Saprospiraceae;g__Portibacter	0.0	6.0	0.0	0.0	0.0	0.0	0.0	0.0
d__Bacteria;p__Firmicutes;c__Bacilli;o__Erysipelotrichales;f__Erysipelatoclostridiaceae;g__Coprobacillus	0.0	4.0	0.0	0.0	0.0	0.0	0.0	0.0
d__Bacteria;p__Firmicutes;c__Bacilli;o__Erysipelotrichales;f__Erysipelatoclostridiaceae;g__Erysipelatoclostridium	6.0	10.0	13.0	0.0	0.0	12.0	4.0	0.0
d__Bacteria;p__Firmicutes;c__Bacilli;o__Erysipelotrichales;f__Erysipelatoclostridiaceae;g__Erysipelotrichaceae_UCG-002	0.0	0.0	0.0	0.0	4.0	13.0	0.0	0.0
d__Bacteria;p__Cyanobacteria;c__Cyanobacteriia;o__Cyanobacteriales;f__Cyanobacteriaceae;g__Cyanobacterium_CLg1	10.0	16.0	0.0	0.0	0.0	0.0	0.0	0.0
d__Bacteria;p__Cyanobacteria;c__Cyanobacteriia;o__Cyanobacteriales;f__Cyanobacteriaceae;g__uncultured	0.0	11.0	0.0	0.0	0.0	0.0	0.0	0.0
d__Bacteria;p__Actinobacteriota;c__Thermoleophilia;o__Solirubrobacterales;f__Solirubrobacteraceae;g__uncultured	11.0	3.0	0.0	0.0	0.0	0.0	0.0	0.0
d__Bacteria;p__Patescibacteria;c__Parcubacteria;o__Parcubacteria;f__Parcubacteria;g__Parcubacteria	14.0	0.0	4.0	57.0	24.0	0.0	0.0	3.0
d__Bacteria;p__Patescibacteria;c__Gracilibacteria;o__Candidatus_Peregrinibacteria;f__Candidatus_Peregrinibacteria;g__Candidatus_Peregrinibacteria	0.0	0.0	0.0	6.0	3.0	0.0	0.0	0.0
d__Bacteria;p__Patescibacteria;c__ABY1;o__Candidatus_Kerfeldbacteria;f__Candidatus_Kerfeldbacteria;g__Candidatus_Kerfeldbacteria	5.0	3.0	0.0	30.0	27.0	6.0	2.0	0.0
d__Bacteria;p__Patescibacteria;c__Parcubacteria;o__Candidatus_Campbellbacteria;f__Candidatus_Campbellbacteria;g__Candidatus_Campbellbacteria	0.0	2.0	0.0	0.0	0.0	0.0	0.0	0.0
d__Bacteria;p__Patescibacteria;c__Gracilibacteria;o__Gracilibacteria;f__Gracilibacteria;g__Gracilibacteria	6.0	9.0	0.0	7.0	4.0	6.0	0.0	0.0
d__Bacteria;p__Firmicutes;c__Bacilli;o__Erysipelotrichales;f__Erysipelotrichaceae;g__[Clostridium]_innocuum_group	0.0	16.0	0.0	8.0	19.0	21.0	0.0	6.0
d__Bacteria;p__Patescibacteria;c__Parcubacteria;o__Candidatus_Zambryskibacteria;f__Candidatus_Zambryskibacteria;g__Candidatus_Zambryskibacteria	0.0	0.0	0.0	9.0	14.0	0.0	0.0	0.0
d__Bacteria;p__Bacteroidota;c__Bacteroidia;o__Flavobacteriales;f__Crocinitomicaceae;g__Brumimicrobium	0.0	0.0	3.0	0.0	0.0	0.0	0.0	0.0
d__Bacteria;p__Bacteroidota;c__Bacteroidia;o__Flavobacteriales;f__Crocinitomicaceae;g__Fluviicola	16.0	0.0	0.0	10.0	0.0	0.0	0.0	0.0
d__Bacteria;p__Bacteroidota;c__Bacteroidia;o__Flavobacteriales;f__Flavobacteriaceae;__	0.0	40.0	0.0	53.0	0.0	5.0	0.0	0.0
d__Bacteria;p__Bacteroidota;c__Bacteroidia;o__Flavobacteriales;f__Flavobacteriaceae;g__Robiginitalea	48.0	82.0	19.0	0.0	0.0	0.0	0.0	28.0
d__Bacteria;p__Bacteroidota;c__Bacteroidia;o__Flavobacteriales;f__Flavobacteriaceae;g__NS4_marine_group	0.0	0.0	0.0	9.0	0.0	0.0	0.0	0.0
d__Bacteria;p__Bacteroidota;c__Bacteroidia;o__Flavobacteriales;f__Flavobacteriaceae;g__Flavobacteriaceae	17.0	56.0	0.0	0.0	0.0	0.0	0.0	12.0
d__Bacteria;p__Bacteroidota;c__Bacteroidia;o__Flavobacteriales;f__Flavobacteriaceae;g__Flavobacterium	0.0	0.0	0.0	0.0	13.0	9.0	3.0	0.0
d__Bacteria;p__Bacteroidota;c__Bacteroidia;o__Flavobacteriales;f__Flavobacteriaceae;g__Aequorivita	0.0	0.0	0.0	0.0	0.0	3.0	0.0	0.0
d__Bacteria;p__Bacteroidota;c__Bacteroidia;o__Flavobacteriales;f__Flavobacteriaceae;g__Actibacter	11.0	34.0	6.0	0.0	0.0	0.0	0.0	14.0
d__Bacteria;p__Bacteroidota;c__Bacteroidia;o__Flavobacteriales;f__Flavobacteriaceae;g__Ulvibacter	0.0	0.0	4.0	0.0	0.0	0.0	0.0	0.0
d__Bacteria;p__Bacteroidota;c__Bacteroidia;o__Flavobacteriales;f__Flavobacteriaceae;g__uncultured	0.0	0.0	0.0	6.0	0.0	0.0	5.0	0.0
d__Bacteria;p__Bacteroidota;c__Bacteroidia;o__Flavobacteriales;f__Flavobacteriaceae;g__Salinimicrobium	0.0	0.0	0.0	0.0	0.0	2.0	0.0	0.0
d__Bacteria;p__Bacteroidota;c__Bacteroidia;o__Flavobacteriales;f__Flavobacteriaceae;g__Gramella	0.0	7.0	0.0	0.0	0.0	0.0	0.0	0.0
d__Bacteria;p__Bacteroidota;c__Bacteroidia;o__Flavobacteriales;f__Flavobacteriaceae;g__NS5_marine_group	0.0	6.0	0.0	83.0	0.0	0.0	0.0	0.0
d__Bacteria;p__Bacteroidota;c__Bacteroidia;o__Flavobacteriales;f__Flavobacteriaceae;g__Hoppeia	0.0	13.0	0.0	0.0	0.0	0.0	0.0	12.0
d__Bacteria;p__Bacteroidota;c__Bacteroidia;o__Flavobacteriales;f__Flavobacteriaceae;g__Aquibacter	0.0	0.0	0.0	11.0	0.0	0.0	0.0	0.0
d__Bacteria;p__Firmicutes;c__Clostridia;o__Clostridia_vadinBB60_group;f__Clostridia_vadinBB60_group;g__Clostridia_vadinBB60_group	0.0	15.0	0.0	10.0	36.0	0.0	0.0	15.0
d__Bacteria;p__Firmicutes;c__Clostridia;o__Clostridiales;f__uncultured;g__uncultured	0.0	0.0	0.0	0.0	0.0	10.0	0.0	0.0
d__Bacteria;p__Cyanobacteria;c__Cyanobacteriia;o__Cyanobacteriales;f__Nostocaceae;__	0.0	0.0	0.0	7.0	0.0	6.0	0.0	0.0
d__Bacteria;p__Cyanobacteria;c__Cyanobacteriia;o__Cyanobacteriales;f__Nostocaceae;g__Nostoc_PCC-7107	0.0	0.0	0.0	0.0	6.0	0.0	0.0	0.0
d__Bacteria;p__Firmicutes;c__Bacilli;o__Erysipelotrichales;f__Erysipelotrichaceae;g__Ileibacterium	25.0	47.0	34.0	4.0	22.0	10.0	0.0	15.0
d__Bacteria;p__Firmicutes;c__Bacilli;o__Erysipelotrichales;f__Erysipelotrichaceae;g__Dubosiella	0.0	158.0	60.0	41.0	47.0	68.0	83.0	132.0
d__Bacteria;p__Firmicutes;c__Bacilli;o__Erysipelotrichales;f__Erysipelotrichaceae;g__Allobaculum	8.0	53.0	23.0	23.0	16.0	25.0	21.0	36.0
d__Bacteria;p__Firmicutes;c__Bacilli;o__Erysipelotrichales;f__Erysipelotrichaceae;g__Faecalibaculum	60.0	340.0	132.0	55.0	141.0	141.0	115.0	216.0
d__Bacteria;p__Firmicutes;c__Bacilli;o__Erysipelotrichales;f__Erysipelotrichaceae;g__uncultured	0.0	10.0	16.0	0.0	12.0	0.0	12.0	7.0
d__Bacteria;p__Firmicutes;c__Bacilli;o__Erysipelotrichales;f__Erysipelotrichaceae;g__Holdemanella	0.0	23.0	6.0	8.0	0.0	10.0	8.0	26.0
d__Bacteria;p__Patescibacteria;c__Parcubacteria;o__Candidatus_Vogelbacteria;f__Candidatus_Vogelbacteria;g__Candidatus_Vogelbacteria	0.0	2.0	0.0	3.0	3.0	2.0	0.0	0.0
d__Bacteria;p__Patescibacteria;c__CPR2;o__CPR2;f__CPR2;g__CPR2	0.0	0.0	0.0	8.0	9.0	0.0	0.0	0.0
d__Bacteria;p__Patescibacteria;c__Saccharimonadia;o__Saccharimonadales;f__LWQ8;g__LWQ8	0.0	0.0	12.0	0.0	4.0	3.0	10.0	5.0
d__Bacteria;p__Patescibacteria;c__Saccharimonadia;o__Saccharimonadales;f__WWH38;g__WWH38	0.0	0.0	0.0	3.0	0.0	0.0	0.0	0.0
d__Bacteria;p__Chloroflexi;__;__;__;__	37.0	17.0	24.0	118.0	101.0	22.0	12.0	0.0
d__Bacteria;p__Chloroflexi;c__Anaerolineae;o__Ardenticatenales;f__uncultured;g__uncultured	133.0	250.0	122.0	56.0	41.0	38.0	0.0	23.0
d__Bacteria;p__Chloroflexi;c__Dehalococcoidia;o__FW22;f__FW22;g__FW22	453.0	343.0	548.0	93.0	60.0	82.0	151.0	85.0
d__Bacteria;p__Patescibacteria;c__Parcubacteria;o__GWB1-42-6;f__GWB1-42-6;g__GWB1-42-6	6.0	2.0	5.0	44.0	16.0	14.0	0.0	0.0
d__Bacteria;p__Chloroflexi;c__Anaerolineae;o__RBG-13-54-9;f__RBG-13-54-9;g__RBG-13-54-9	488.0	493.0	582.0	1449.0	1518.0	2301.0	345.0	143.0
d__Bacteria;p__Chloroflexi;c__Dehalococcoidia;o__MSBL5;f__MSBL5;g__MSBL5	615.0	544.0	704.0	1297.0	1089.0	271.0	243.0	145.0
d__Bacteria;p__Acetothermia;c__Acetothermiia;o__Acetothermiia;f__Acetothermiia;g__Acetothermiia	5.0	7.0	6.0	15.0	15.0	10.0	0.0	0.0
d__Bacteria;p__Firmicutes;c__Clostridia;o__Peptostreptococcales-Tissierellales;f__Peptostreptococcaceae;g__Tepidibacter	0.0	0.0	11.0	0.0	0.0	0.0	7.0	0.0
d__Bacteria;p__Firmicutes;c__Clostridia;o__Peptostreptococcales-Tissierellales;f__Peptostreptococcaceae;g__Romboutsia	25.0	120.0	51.0	99.0	103.0	40.0	57.0	37.0
d__Bacteria;p__Firmicutes;c__Clostridia;o__Peptostreptococcales-Tissierellales;f__Peptostreptococcaceae;g__Paraclostridium	25.0	11.0	39.0	18.0	17.0	0.0	21.0	0.0
d__Bacteria;p__Firmicutes;c__Clostridia;o__Peptostreptococcales-Tissierellales;f__Peptostreptococcaceae;__	0.0	0.0	0.0	0.0	0.0	22.0	0.0	0.0
d__Bacteria;p__Firmicutes;c__Clostridia;o__Oscillospirales;f__UCG-010;g__UCG-010	0.0	0.0	10.0	3.0	4.0	8.0	7.0	0.0
d__Bacteria;p__Chloroflexi;c__Dehalococcoidia;o__Dehalococcoidales;f__Dehalococcoidaceae;g__Dehalogenimonas	0.0	3.0	0.0	30.0	8.0	11.0	14.0	4.0
d__Bacteria;p__Firmicutes;c__Clostridia;o__Oscillospirales;f__Ruminococcaceae;g__Faecalibacterium	312.0	462.0	1511.0	470.0	557.0	1450.0	2190.0	325.0
d__Bacteria;p__Firmicutes;c__Clostridia;o__Lachnospirales;f__Lachnospiraceae;g__Lachnospiraceae_NK4A136_group	189.0	266.0	685.0	214.0	262.0	658.0	491.0	167.0
d__Bacteria;p__Firmicutes;c__Clostridia;o__Lachnospirales;f__Lachnospiraceae;g__Lachnospiraceae_UCG-010	8.0	7.0	42.0	15.0	14.0	37.0	31.0	0.0
d__Bacteria;p__Firmicutes;c__Clostridia;o__Lachnospirales;f__Lachnospiraceae;g__Anaerosporobacter	0.0	0.0	26.0	0.0	0.0	0.0	33.0	0.0
d__Bacteria;p__Firmicutes;c__Clostridia;o__Lachnospirales;f__Lachnospiraceae;g__Tuzzerella	0.0	16.0	0.0	0.0	4.0	12.0	9.0	11.0
d__Bacteria;p__Firmicutes;c__Clostridia;o__Clostridia;f__Hungateiclostridiaceae;__	0.0	17.0	0.0	154.0	163.0	120.0	22.0	14.0
d__Bacteria;p__Firmicutes;c__Clostridia;o__Clostridia;f__Hungateiclostridiaceae;g__Ruminiclostridium	27.0	0.0	34.0	74.0	164.0	0.0	11.0	6.0
d__Bacteria;p__Caldisericota;c__Caldisericia;o__Caldisericales;f__LF045;g__LF045	0.0	0.0	0.0	18.0	13.0	15.0	8.0	3.0
d__Bacteria;p__Firmicutes;c__Clostridia;o__Lachnospirales;f__Lachnospiraceae;g__Blautia	30.0	266.0	419.0	153.0	184.0	363.0	360.0	199.0
d__Bacteria;p__Firmicutes;c__Clostridia;o__Lachnospirales;f__Defluviitaleaceae;g__Defluviitaleaceae_UCG-011	0.0	0.0	0.0	0.0	0.0	4.0	0.0	0.0
d__Bacteria;p__Firmicutes;c__Clostridia;o__Lachnospirales;f__Lachnospiraceae;g__Anaerostipes	8.0	0.0	11.0	0.0	0.0	0.0	9.0	13.0
d__Bacteria;p__Fusobacteriota;c__Fusobacteriia;o__Fusobacteriales;f__Leptotrichiaceae;g__Leptotrichia	0.0	8.0	6.0	0.0	0.0	0.0	0.0	8.0
d__Bacteria;p__Firmicutes;c__Bacilli;o__Erysipelotrichales;f__Erysipelotrichaceae;g__Turicibacter	23.0	94.0	59.0	82.0	130.0	157.0	84.0	84.0
d__Bacteria;p__Patescibacteria;c__Berkelbacteria;o__Berkelbacteria;f__Berkelbacteria;g__Berkelbacteria	0.0	0.0	8.0	4.0	11.0	3.0	5.0	2.0
d__Bacteria;p__Actinobacteriota;c__Actinobacteria;o__Micrococcales;f__Microbacteriaceae;__	0.0	48.0	0.0	0.0	0.0	17.0	0.0	0.0
d__Bacteria;p__Actinobacteriota;c__Actinobacteria;o__Micrococcales;f__Micrococcaceae;g__Yaniella	0.0	9.0	0.0	0.0	0.0	0.0	0.0	0.0
d__Bacteria;p__Actinobacteriota;c__Actinobacteria;o__Micrococcales;f__Micrococcaceae;g__Micrococcus	7.0	11.0	49.0	28.0	24.0	36.0	50.0	25.0
d__Bacteria;p__Actinobacteriota;c__Actinobacteria;o__Micrococcales;f__Micrococcaceae;__	0.0	26.0	10.0	17.0	51.0	104.0	23.0	35.0
d__Bacteria;p__Actinobacteriota;c__Actinobacteria;o__Micrococcales;f__Microbacteriaceae;g__Microbacterium	0.0	0.0	0.0	0.0	0.0	0.0	4.0	2.0
d__Bacteria;p__Actinobacteriota;c__Actinobacteria;o__Bifidobacteriales;f__Bifidobacteriaceae;g__Gardnerella	0.0	0.0	0.0	0.0	434.0	0.0	13.0	0.0
d__Bacteria;p__Firmicutes;c__Bacilli;o__Erysipelotrichales;f__Erysipelatoclostridiaceae;g__Erysipelotrichaceae_UCG-003	15.0	14.0	40.0	7.0	16.0	32.0	25.0	23.0
d__Bacteria;p__Chloroflexi;c__Dehalococcoidia;o__Sh765B-AG-111;f__Sh765B-AG-111;g__Sh765B-AG-111	166.0	80.0	234.0	0.0	13.0	0.0	19.0	0.0
d__Bacteria;p__Patescibacteria;c__Parcubacteria;o__Candidatus_Portnoybacteria;f__Candidatus_Portnoybacteria;g__Candidatus_Portnoybacteria	0.0	0.0	0.0	4.0	0.0	0.0	0.0	0.0
d__Bacteria;p__Firmicutes;c__Clostridia;o__Peptostreptococcales-Tissierellales;f__Anaerovoracaceae;__	0.0	0.0	0.0	0.0	0.0	0.0	14.0	0.0
d__Bacteria;p__Firmicutes;c__Clostridia;o__Peptostreptococcales-Tissierellales;f__Anaerovoracaceae;g__S5-A14a	0.0	0.0	0.0	0.0	13.0	4.0	0.0	0.0
d__Bacteria;p__Firmicutes;c__Clostridia;o__Peptostreptococcales-Tissierellales;f__Anaerovoracaceae;g__Anaerovorax	0.0	0.0	0.0	0.0	14.0	10.0	0.0	0.0
d__Bacteria;p__Cyanobacteria;c__Sericytochromatia;o__Sericytochromatia;f__Sericytochromatia;g__Sericytochromatia	36.0	31.0	39.0	7.0	111.0	34.0	0.0	0.0
d__Bacteria;p__Firmicutes;c__Bacilli;o__Bacillales;f__Bacillaceae;g__Fictibacillus	0.0	0.0	0.0	0.0	16.0	0.0	0.0	0.0
d__Bacteria;p__Firmicutes;c__Bacilli;o__Bacillales;f__Bacillaceae;g__Bacillus	852.0	945.0	815.0	1537.0	1704.0	1262.0	396.0	393.0
d__Bacteria;p__Firmicutes;c__Bacilli;o__Staphylococcales;f__Staphylococcaceae;g__Jeotgalicoccus	5.0	28.0	12.0	0.0	0.0	0.0	0.0	7.0
d__Bacteria;p__Firmicutes;c__Bacilli;o__Staphylococcales;f__Staphylococcaceae;g__Macrococcus	0.0	0.0	0.0	0.0	0.0	10.0	0.0	0.0
d__Bacteria;p__Firmicutes;c__Bacilli;o__Staphylococcales;f__Staphylococcaceae;g__Staphylococcus	44.0	259.0	287.0	239.0	435.0	202.0	325.0	228.0
d__Bacteria;p__Patescibacteria;c__Parcubacteria;o__Candidatus_Jorgensenbacteria;f__Candidatus_Jorgensenbacteria;g__Candidatus_Jorgensenbacteria	14.0	5.0	0.0	22.0	0.0	22.0	0.0	0.0
d__Bacteria;p__Cyanobacteria;c__Cyanobacteriia;o__Cyanobacteriales;f__Coleofasciculaceae;g__Coleofasciculus_PCC-7420	0.0	4.0	0.0	0.0	0.0	0.0	0.0	0.0
d__Bacteria;p__Cyanobacteria;c__Cyanobacteriia;o__Cyanobacteriales;f__Microcystaceae;__	0.0	11.0	0.0	0.0	0.0	0.0	0.0	0.0
d__Bacteria;p__Firmicutes;c__Bacilli;o__Izemoplasmatales;f__Izemoplasmataceae;g__Izimaplasma	8.0	0.0	0.0	0.0	0.0	0.0	0.0	0.0
d__Bacteria;p__Firmicutes;c__Clostridia;o__Peptostreptococcales-Tissierellales;f__Anaerovoracaceae;g__Mogibacterium	0.0	0.0	0.0	0.0	15.0	0.0	0.0	0.0
d__Bacteria;p__Firmicutes;c__Bacilli;o__Mycoplasmatales;f__Mycoplasmataceae;g__Mycoplasma	2.0	37.0	14.0	0.0	23.0	12.0	14.0	23.0
d__Bacteria;p__Firmicutes;c__Clostridia;o__Oscillospirales;f__Oscillospiraceae;g__NK4A214_group	5.0	6.0	117.0	52.0	42.0	84.0	84.0	27.0
d__Bacteria;p__Actinobacteriota;c__Actinobacteria;o__Bifidobacteriales;f__Bifidobacteriaceae;g__Bifidobacterium	0.0	133.0	10.0	33.0	30.0	21.0	17.0	71.0
d__Bacteria;p__Firmicutes;c__Clostridia;o__Peptostreptococcales-Tissierellales;f__Anaerovoracaceae;g__[Eubacterium]_brachy_group	0.0	0.0	0.0	0.0	6.0	0.0	0.0	0.0
d__Bacteria;p__Firmicutes;c__Bacilli;o__Erysipelotrichales;f__Erysipelotrichaceae;g__Holdemania	0.0	5.0	0.0	0.0	0.0	0.0	0.0	0.0
d__Bacteria;p__Firmicutes;c__Bacilli;o__Erysipelotrichales;f__Erysipelotrichaceae;g__Solobacterium	0.0	6.0	9.0	3.0	0.0	10.0	5.0	9.0
d__Bacteria;p__Firmicutes;c__Bacilli;o__Erysipelotrichales;f__Erysipelotrichaceae;g__ZOR0006	0.0	0.0	0.0	0.0	0.0	6.0	0.0	0.0
d__Bacteria;p__Fusobacteriota;c__Fusobacteriia;o__Fusobacteriales;f__Leptotrichiaceae;g__Sneathia	0.0	0.0	0.0	9.0	82.0	5.0	7.0	5.0
d__Bacteria;p__Firmicutes;c__Clostridia;o__Clostridia_UCG-014;f__Clostridia_UCG-014;g__Clostridia_UCG-014	65.0	110.0	231.0	116.0	145.0	274.0	193.0	80.0
d__Bacteria;p__Bacteroidota;c__Bacteroidia;o__Flavobacteriales;f__Flavobacteriaceae;g__NS3a_marine_group	0.0	0.0	0.0	45.0	0.0	0.0	0.0	0.0
d__Bacteria;p__Bacteroidota;c__Bacteroidia;o__Bacteroidales;f__Porphyromonadaceae;g__Porphyromonas	0.0	54.0	16.0	26.0	49.0	27.0	10.0	30.0
d__Bacteria;p__Bacteroidota;c__Bacteroidia;o__Flavobacteriales;f__Flavobacteriaceae;g__Myroides	0.0	0.0	3.0	8.0	0.0	0.0	6.0	14.0
d__Bacteria;p__Chloroflexi;c__Anaerolineae;o__SBR1031;__;__	118.0	95.0	111.0	161.0	337.0	302.0	30.0	0.0
d__Bacteria;p__Bacteroidota;c__Bacteroidia;o__Bacteroidales;f__Muribaculaceae;g__Muribaculaceae	36.0	1062.0	513.0	335.0	331.0	716.0	592.0	795.0
d__Archaea;p__Crenarchaeota;c__Bathyarchaeia;o__Bathyarchaeia;f__Bathyarchaeia;g__Bathyarchaeia	5770.0	2697.0	3315.0	4039.0	4192.0	3048.0	317.0	371.0
d__Bacteria;p__Bacteroidota;c__Bacteroidia;o__Bacteroidales;__;__	104.0	97.0	76.0	76.0	54.0	13.0	23.0	22.0
d__Bacteria;p__Chloroflexi;c__Anaerolineae;o__uncultured;f__uncultured;g__uncultured	661.0	608.0	411.0	12.0	19.0	3.0	84.0	91.0
d__Bacteria;p__Chloroflexi;c__Anaerolineae;o__Anaerolineales;f__Anaerolineaceae;g__UTCFX1	19.0	22.0	22.0	53.0	73.0	62.0	0.0	0.0
d__Bacteria;p__Chloroflexi;c__Anaerolineae;o__Anaerolineales;f__Anaerolineaceae;g__Leptolinea	241.0	175.0	180.0	668.0	742.0	748.0	158.0	48.0
d__Bacteria;p__Chloroflexi;c__Dehalococcoidia;o__GIF3;f__GIF3;g__GIF3	6823.0	3082.0	5385.0	552.0	450.0	322.0	1001.0	530.0
d__Bacteria;p__Firmicutes;c__Clostridia;o__Lachnospirales;f__Lachnospiraceae;g__Roseburia	41.0	84.0	226.0	83.0	89.0	218.0	153.0	54.0
d__Bacteria;p__Chloroflexi;c__Anaerolineae;o__MSB-5B2;f__MSB-5B2;g__MSB-5B2	17.0	30.0	27.0	0.0	0.0	0.0	0.0	13.0
d__Bacteria;p__Chloroflexi;c__Dehalococcoidia;o__Dehalococcoidia;f__Dehalococcoidia;g__Dehalococcoidia	141.0	108.0	355.0	59.0	78.0	34.0	83.0	10.0
d__Bacteria;p__Bacteroidota;c__Bacteroidia;o__Bacteroidales;f__SB-5;g__SB-5	391.0	307.0	569.0	275.0	253.0	238.0	189.0	171.0
d__Bacteria;p__Bacteroidota;c__Bacteroidia;o__Chitinophagales;f__uncultured;g__uncultured	14.0	24.0	0.0	21.0	0.0	0.0	0.0	0.0
d__Bacteria;p__Bacteroidota;c__Bacteroidia;o__Chitinophagales;f__Chitinophagaceae;g__uncultured	0.0	0.0	24.0	0.0	0.0	0.0	18.0	0.0
d__Bacteria;p__Proteobacteria;c__Alphaproteobacteria;o__Sphingomonadales;f__Sphingomonadaceae;g__Sphingopyxis	0.0	0.0	0.0	0.0	0.0	0.0	0.0	3.0
d__Bacteria;p__Bacteroidota;c__Bacteroidia;o__Chitinophagales;f__Chitinophagaceae;__	10.0	0.0	9.0	0.0	0.0	0.0	9.0	0.0
d__Bacteria;p__Bacteroidota;c__Bacteroidia;o__Chitinophagales;f__Chitinophagaceae;g__Heliimonas	0.0	0.0	0.0	0.0	6.0	10.0	0.0	0.0
d__Bacteria;p__Bacteroidota;c__Bacteroidia;o__Chitinophagales;f__Chitinophagaceae;g__Puia	0.0	23.0	15.0	0.0	0.0	0.0	5.0	14.0
d__Bacteria;p__Bacteroidota;c__Bacteroidia;o__Chitinophagales;f__Chitinophagaceae;g__Cnuella	0.0	0.0	0.0	0.0	0.0	0.0	0.0	4.0
d__Bacteria;p__Bacteroidota;c__Bacteroidia;o__Chitinophagales;__;__	0.0	0.0	0.0	0.0	0.0	5.0	0.0	0.0
d__Bacteria;p__Bacteroidota;c__Bacteroidia;o__Chitinophagales;f__Chitinophagaceae;g__Ferruginibacter	0.0	0.0	0.0	0.0	8.0	8.0	0.0	0.0
d__Bacteria;p__Bacteroidota;c__Bacteroidia;o__Chitinophagales;f__Chitinophagaceae;g__Terrimonas	0.0	0.0	11.0	0.0	0.0	0.0	12.0	0.0
d__Bacteria;p__Bacteroidota;c__Bacteroidia;o__Chitinophagales;f__Chitinophagaceae;g__Segetibacter	0.0	0.0	0.0	0.0	7.0	0.0	0.0	0.0
d__Bacteria;p__Bacteroidota;c__Bacteroidia;o__Chitinophagales;f__37-13;g__37-13	0.0	0.0	0.0	3.0	3.0	5.0	0.0	0.0
d__Bacteria;p__Bacteroidota;c__Bacteroidia;o__Chitinophagales;f__Chitinophagaceae;g__Edaphobaculum	0.0	0.0	0.0	18.0	16.0	0.0	0.0	0.0
d__Bacteria;p__Bacteroidota;c__Bacteroidia;o__Bacteroidales;f__Bacteroidetes_BD2-2;g__Bacteroidetes_BD2-2	210.0	305.0	259.0	26.0	11.0	6.0	68.0	76.0
d__Bacteria;p__Actinobacteriota;c__Coriobacteriia;o__OPB41;f__OPB41;g__OPB41	35.0	16.0	88.0	82.0	92.0	89.0	64.0	16.0
d__Bacteria;p__Chloroflexi;c__Dehalococcoidia;o__Sh765B-TzT-20;f__Sh765B-TzT-20;g__Sh765B-TzT-20	0.0	0.0	0.0	24.0	10.0	15.0	0.0	0.0
d__Bacteria;p__Chloroflexi;c__Dehalococcoidia;o__JdFR-54;f__JdFR-54;g__JdFR-54	0.0	0.0	0.0	0.0	6.0	0.0	0.0	0.0
d__Bacteria;p__Actinobacteriota;c__Coriobacteriia;o__Coriobacteriales;f__Atopobiaceae;g__Coriobacteriaceae_UCG-002	0.0	37.0	0.0	0.0	9.0	5.0	6.0	16.0
d__Bacteria;p__Actinobacteriota;c__Coriobacteriia;o__Coriobacteriales;f__Coriobacteriaceae;g__Collinsella	0.0	0.0	0.0	0.0	2.0	0.0	0.0	2.0
d__Bacteria;p__Actinobacteriota;c__Coriobacteriia;o__Coriobacteriales;f__Eggerthellaceae;g__Enterorhabdus	0.0	29.0	10.0	0.0	8.0	0.0	14.0	18.0
d__Bacteria;p__Actinobacteriota;c__Coriobacteriia;o__Coriobacteriales;f__Atopobiaceae;g__Atopobium	0.0	0.0	0.0	49.0	425.0	63.0	25.0	20.0
d__Bacteria;p__Patescibacteria;c__ABY1;__;__;__	0.0	0.0	2.0	7.0	3.0	0.0	2.0	3.0
d__Bacteria;p__Patescibacteria;c__Microgenomatia;o__Candidatus_Levybacteria;f__Candidatus_Levybacteria;g__Candidatus_Levybacteria	0.0	0.0	2.0	0.0	4.0	0.0	4.0	0.0
d__Bacteria;p__Bacteroidota;c__Bacteroidia;o__Flavobacteriales;f__Cryomorphaceae;g__Owenweeksia	0.0	5.0	0.0	0.0	0.0	0.0	0.0	0.0
d__Bacteria;p__Bacteroidota;c__Bacteroidia;o__Flavobacteriales;f__Cryomorphaceae;g__uncultured	12.0	8.0	7.0	21.0	0.0	0.0	0.0	0.0
d__Bacteria;p__Bacteroidota;c__Bacteroidia;o__Sphingobacteriales;f__Lentimicrobiaceae;g__Lentimicrobiaceae	54.0	155.0	56.0	402.0	149.0	136.0	5.0	48.0
d__Bacteria;p__Bacteroidota;c__Bacteroidia;o__Sphingobacteriales;f__KD1-131;g__KD1-131	0.0	0.0	0.0	33.0	14.0	9.0	0.0	0.0
d__Bacteria;p__Bacteroidota;c__Bacteroidia;o__Bacteroidales;f__Prolixibacteraceae;g__uncultured	0.0	53.0	0.0	34.0	26.0	12.0	9.0	19.0
d__Bacteria;p__Bacteroidota;c__Bacteroidia;o__Bacteroidales;f__Prolixibacteraceae;g__Draconibacterium	32.0	54.0	0.0	0.0	0.0	0.0	0.0	0.0
d__Bacteria;p__Bacteroidota;c__Bacteroidia;o__Bacteroidales;f__Prolixibacteraceae;__	17.0	41.0	0.0	0.0	0.0	0.0	0.0	15.0
d__Bacteria;p__Planctomycetota;c__Phycisphaerae;o__MSBL9;f__SG8-4;g__SG8-4	1012.0	676.0	1676.0	803.0	648.0	395.0	248.0	88.0
d__Bacteria;p__Bacteroidota;c__Bacteroidia;o__Bacteroidales;f__Bacteroidetes_vadinHA17;g__Bacteroidetes_vadinHA17	1237.0	1762.0	2303.0	7157.0	6845.0	5334.0	917.0	544.0
d__Bacteria;p__Bacteroidota;c__Bacteroidia;o__Bacteroidales;f__Marinilabiliaceae;g__uncultured	10.0	17.0	0.0	0.0	0.0	0.0	0.0	0.0
d__Bacteria;p__Bacteroidota;c__Bacteroidia;__;__;__	0.0	0.0	0.0	15.0	8.0	3.0	0.0	0.0
d__Bacteria;p__Bacteroidota;c__Bacteroidia;o__Bacteroidales;f__Marinilabiliaceae;g__Carboxylicivirga	0.0	8.0	0.0	0.0	0.0	0.0	0.0	0.0
d__Bacteria;p__Bacteroidota;c__Bacteroidia;o__Sphingobacteriales;f__env.OPS_17;g__env.OPS_17	8.0	15.0	16.0	100.0	60.0	42.0	15.0	6.0
d__Bacteria;p__Bacteroidota;c__Bacteroidia;o__Bacteroidales;f__Prolixibacteraceae;g__Roseimarinus	0.0	0.0	0.0	4.0	0.0	4.0	0.0	0.0
d__Bacteria;p__Bacteroidota;c__Bacteroidia;o__Bacteroidales;f__Williamwhitmaniaceae;g__uncultured	0.0	0.0	0.0	0.0	0.0	2.0	0.0	0.0
d__Bacteria;p__Bacteroidota;c__Bacteroidia;o__Flavobacteriales;f__NS7_marine_group;g__NS7_marine_group	10.0	0.0	0.0	0.0	0.0	0.0	0.0	0.0
d__Bacteria;p__Bacteroidota;c__Bacteroidia;o__Bacteroidales;f__Paludibacteraceae;g__uncultured	9.0	9.0	43.0	99.0	75.0	57.0	30.0	0.0
d__Bacteria;p__Bacteroidota;c__Bacteroidia;o__Bacteroidales;f__Prolixibacteraceae;g__WCHB1-32	0.0	0.0	0.0	0.0	9.0	0.0	0.0	0.0
d__Bacteria;p__Bacteroidota;c__Bacteroidia;o__Cytophagales;f__Amoebophilaceae;g__Candidatus_Amoebophilus	0.0	0.0	0.0	0.0	0.0	6.0	0.0	2.0
d__Bacteria;p__Firmicutes;c__Bacilli;o__Mycoplasmatales;f__Mycoplasmataceae;g__Ureaplasma	0.0	0.0	0.0	3.0	3.0	0.0	0.0	0.0
d__Bacteria;p__Chloroflexi;c__Dehalococcoidia;o__SAR202_clade;f__SAR202_clade;g__SAR202_clade	72.0	36.0	41.0	37.0	43.0	25.0	0.0	16.0
d__Bacteria;p__Chloroflexi;c__SHA-26;o__SHA-26;f__SHA-26;g__SHA-26	10.0	15.0	9.0	9.0	34.0	7.0	7.0	0.0
d__Bacteria;p__Chloroflexi;c__Anaerolineae;o__Thermoflexales;f__Thermoflexaceae;g__Thermoflexus	97.0	61.0	43.0	0.0	0.0	0.0	17.0	11.0
d__Bacteria;p__Chloroflexi;c__Dehalococcoidia;o__661239;f__661239;g__661239	439.0	290.0	498.0	31.0	55.0	27.0	91.0	34.0
d__Bacteria;p__Chloroflexi;c__Dehalococcoidia;o__vadinBA26;f__vadinBA26;g__vadinBA26	350.0	124.0	292.0	108.0	73.0	29.0	50.0	69.0
d__Bacteria;p__Chloroflexi;c__Dehalococcoidia;o__ER-E4-17;f__ER-E4-17;g__ER-E4-17	87.0	86.0	164.0	39.0	75.0	51.0	69.0	12.0
d__Bacteria;p__Patescibacteria;c__Microgenomatia;o__Microgenomatia;f__Microgenomatia;g__Microgenomatia	2.0	2.0	6.0	0.0	0.0	0.0	0.0	2.0
d__Bacteria;p__Patescibacteria;c__Microgenomatia;o__Candidatus_Beckwithbacteria;f__Candidatus_Beckwithbacteria;g__Candidatus_Beckwithbacteria	0.0	0.0	0.0	0.0	0.0	2.0	0.0	0.0
d__Bacteria;p__Chloroflexi;c__Anaerolineae;o__1-20;f__1-20;g__1-20	0.0	0.0	0.0	0.0	0.0	0.0	0.0	4.0
d__Bacteria;p__Chloroflexi;c__Anaerolineae;o__ADurb.Bin180;f__ADurb.Bin180;g__ADurb.Bin180	99.0	87.0	125.0	21.0	31.0	9.0	34.0	30.0
d__Bacteria;p__Chloroflexi;c__Anaerolineae;o__Anaerolineales;f__Anaerolineaceae;g__Ornatilinea	24.0	13.0	14.0	32.0	86.0	9.0	10.0	4.0
d__Bacteria;p__Chloroflexi;c__Anaerolineae;o__Anaerolineales;f__Anaerolineaceae;g__Anaerolinea	151.0	163.0	170.0	417.0	483.0	671.0	102.0	58.0
d__Bacteria;p__Chloroflexi;c__Anaerolineae;o__Anaerolineales;f__Anaerolineaceae;g__Levilinea	32.0	48.0	39.0	88.0	43.0	126.0	24.0	18.0
d__Bacteria;p__Chloroflexi;c__Anaerolineae;o__Anaerolineales;f__Anaerolineaceae;g__Thermomarinilinea	10.0	41.0	0.0	0.0	0.0	0.0	0.0	18.0
d__Bacteria;p__Chloroflexi;c__Dehalococcoidia;o__GIF9;f__AB-539-J10;g__AB-539-J10	0.0	0.0	5.0	0.0	0.0	0.0	0.0	0.0
d__Bacteria;p__Chloroflexi;c__Dehalococcoidia;o__t0.6.f;f__t0.6.f;g__t0.6.f	19.0	27.0	0.0	0.0	0.0	0.0	2.0	0.0
d__Bacteria;p__Firmicutes;c__Clostridia;o__Clostridia;f__Hungateiclostridiaceae;g__Fastidiosipila	0.0	0.0	0.0	181.0	643.0	155.0	136.0	96.0
d__Bacteria;p__Firmicutes;c__Clostridia;o__Peptostreptococcales-Tissierellales;f__Peptostreptococcaceae;g__Intestinibacter	0.0	33.0	10.0	0.0	0.0	0.0	13.0	12.0
d__Bacteria;p__Firmicutes;c__Clostridia;o__Peptostreptococcales-Tissierellales;f__Peptostreptococcaceae;g__Peptostreptococcus	0.0	3.0	0.0	0.0	0.0	0.0	0.0	0.0
d__Bacteria;p__Firmicutes;c__Clostridia;o__Peptostreptococcales-Tissierellales;f__Peptostreptococcaceae;g__Terrisporobacter	0.0	30.0	12.0	24.0	13.0	17.0	15.0	13.0
d__Bacteria;p__Patescibacteria;c__Microgenomatia;o__Candidatus_Chisholmbacteria;f__Candidatus_Chisholmbacteria;g__Candidatus_Chisholmbacteria	0.0	0.0	10.0	0.0	0.0	0.0	0.0	0.0
d__Bacteria;p__Chloroflexi;c__Anaerolineae;o__Anaerolineales;f__Anaerolineaceae;g__Longilinea	0.0	0.0	0.0	21.0	7.0	21.0	0.0	0.0
d__Bacteria;p__Actinobacteriota;c__Coriobacteriia;o__Coriobacteriales;f__Atopobiaceae;g__Olsenella	0.0	0.0	0.0	0.0	0.0	0.0	0.0	5.0
d__Bacteria;p__Firmicutes;c__Clostridia;o__Lachnospirales;f__Lachnospiraceae;g__Lachnoclostridium	13.0	62.0	82.0	36.0	50.0	73.0	105.0	8.0
d__Bacteria;p__Firmicutes;c__Clostridia;o__Lachnospirales;f__Lachnospiraceae;g__uncultured	17.0	18.0	43.0	6.0	0.0	30.0	21.0	0.0
d__Bacteria;p__Firmicutes;c__Clostridia;o__Lachnospirales;f__Lachnospiraceae;g__Stomatobaculum	0.0	0.0	22.0	0.0	0.0	16.0	7.0	9.0
d__Bacteria;p__Firmicutes;c__Clostridia;o__Lachnospirales;f__Lachnospiraceae;g__Lachnospiraceae_UCG-001	44.0	51.0	202.0	54.0	57.0	164.0	130.0	33.0
d__Bacteria;p__Firmicutes;c__Clostridia;o__Lachnospirales;f__Lachnospiraceae;g__Dorea	13.0	20.0	31.0	23.0	30.0	28.0	27.0	7.0
d__Bacteria;p__Firmicutes;c__Clostridia;o__Lachnospirales;f__Lachnospiraceae;g__Agathobacter	61.0	124.0	318.0	97.0	132.0	246.0	256.0	72.0
d__Bacteria;p__Firmicutes;c__Clostridia;o__Lachnospirales;f__Lachnospiraceae;g__[Ruminococcus]_gauvreauii_group	0.0	0.0	10.0	12.0	0.0	0.0	14.0	0.0
d__Bacteria;p__Firmicutes;c__Clostridia;o__Lachnospirales;f__Lachnospiraceae;g__Lachnospiraceae_UCG-006	0.0	0.0	0.0	0.0	0.0	5.0	0.0	0.0
d__Bacteria;p__Firmicutes;c__Clostridia;o__Lachnospirales;f__Lachnospiraceae;g__[Ruminococcus]_torques_group	16.0	37.0	78.0	16.0	68.0	63.0	76.0	29.0
d__Bacteria;p__Firmicutes;c__Clostridia;o__Lachnospirales;f__Lachnospiraceae;g__Fusicatenibacter	28.0	44.0	110.0	51.0	46.0	101.0	74.0	40.0
d__Bacteria;p__Firmicutes;c__Clostridia;o__Lachnospirales;f__Lachnospiraceae;g__Butyrivibrio	102.0	102.0	450.0	127.0	140.0	351.0	350.0	41.0
d__Bacteria;p__Firmicutes;c__Clostridia;o__Lachnospirales;f__Lachnospiraceae;g__[Ruminococcus]_gnavus_group	0.0	16.0	33.0	12.0	11.0	15.0	39.0	16.0
d__Bacteria;p__Firmicutes;c__Clostridia;o__Lachnospirales;f__Lachnospiraceae;g__Lachnospiraceae_UCG-004	0.0	15.0	52.0	10.0	28.0	34.0	64.0	12.0
d__Bacteria;p__Firmicutes;c__Clostridia;o__Lachnospirales;f__Lachnospiraceae;g__[Eubacterium]_fissicatena_group	0.0	17.0	8.0	0.0	0.0	8.0	9.0	0.0
d__Bacteria;p__Firmicutes;c__Clostridia;o__Oscillospirales;f__Ruminococcaceae;g__Ruminococcus	22.0	35.0	91.0	43.0	53.0	89.0	63.0	25.0
d__Bacteria;p__Firmicutes;c__Clostridia;o__Lachnospirales;f__Lachnospiraceae;g__Lachnospira	68.0	79.0	257.0	57.0	79.0	204.0	206.0	42.0
d__Bacteria;p__Firmicutes;c__Clostridia;o__Lachnospirales;f__Lachnospiraceae;g__Anaerocolumna	0.0	0.0	0.0	0.0	10.0	0.0	0.0	0.0
d__Bacteria;p__Firmicutes;c__Clostridia;o__Lachnospirales;f__Lachnospiraceae;g__Tyzzerella	0.0	9.0	17.0	0.0	29.0	23.0	15.0	11.0
d__Bacteria;p__Firmicutes;c__Clostridia;o__Lachnospirales;f__Lachnospiraceae;g__Hungatella	0.0	25.0	30.0	0.0	16.0	18.0	22.0	0.0
d__Bacteria;p__Firmicutes;c__Clostridia;o__Lachnospirales;f__Lachnospiraceae;g__A2	0.0	0.0	0.0	0.0	0.0	9.0	0.0	3.0
d__Bacteria;p__Firmicutes;c__Clostridia;o__Lachnospirales;f__Lachnospiraceae;g__[Eubacterium]_ventriosum_group	5.0	0.0	25.0	0.0	14.0	13.0	25.0	0.0
d__Bacteria;p__Firmicutes;c__Clostridia;o__Lachnospirales;f__Lachnospiraceae;g__Frisingicoccus	0.0	0.0	0.0	0.0	0.0	12.0	0.0	0.0
d__Bacteria;p__Firmicutes;c__Clostridia;o__Lachnospirales;f__Lachnospiraceae;g__Coprococcus	14.0	26.0	41.0	20.0	14.0	52.0	45.0	0.0
d__Bacteria;p__Firmicutes;c__Clostridia;o__Lachnospirales;f__Lachnospiraceae;g__Shuttleworthia	5.0	0.0	16.0	449.0	3697.0	433.0	348.0	194.0
d__Bacteria;p__Firmicutes;c__Clostridia;o__Lachnospirales;f__Lachnospiraceae;g__GCA-900066575	0.0	0.0	22.0	8.0	0.0	13.0	11.0	0.0
d__Bacteria;p__Firmicutes;c__Clostridia;o__Lachnospirales;f__Lachnospiraceae;g__Lachnospiraceae_ND3007_group	6.0	6.0	35.0	6.0	9.0	36.0	31.0	6.0
d__Bacteria;p__Firmicutes;c__Clostridia;o__Lachnospirales;f__Lachnospiraceae;g__[Eubacterium]_xylanophilum_group	29.0	38.0	80.0	24.0	27.0	84.0	45.0	12.0
d__Bacteria;p__Firmicutes;c__Clostridia;o__Lachnospirales;f__Lachnospiraceae;g__CHKCI001	0.0	0.0	36.0	13.0	11.0	14.0	46.0	11.0
d__Bacteria;p__Firmicutes;c__Clostridia;o__Lachnospirales;f__Lachnospiraceae;g__Herbinix	0.0	0.0	0.0	0.0	13.0	0.0	0.0	0.0
d__Bacteria;p__Firmicutes;c__Clostridia;o__Lachnospirales;f__Lachnospiraceae;g__[Eubacterium]_eligens_group	0.0	10.0	0.0	0.0	5.0	10.0	0.0	0.0
d__Bacteria;p__Firmicutes;c__Clostridia;o__Oscillospirales;f__Butyricicoccaceae;g__UCG-009	0.0	6.0	4.0	0.0	0.0	0.0	8.0	0.0
d__Bacteria;p__Firmicutes;c__Clostridia;o__Oscillospirales;f__Butyricicoccaceae;g__Butyricicoccus	7.0	20.0	56.0	11.0	15.0	23.0	41.0	9.0
d__Bacteria;p__Firmicutes;c__Clostridia;o__Clostridia;f__Hungateiclostridiaceae;g__Mageibacillus	0.0	0.0	0.0	46.0	217.0	52.0	27.0	23.0
d__Bacteria;p__Firmicutes;c__Clostridia;o__Clostridia;f__Hungateiclostridiaceae;g__uncultured	49.0	47.0	23.0	98.0	159.0	34.0	0.0	0.0
d__Bacteria;p__Firmicutes;c__Clostridia;o__Oscillospirales;f__Oscillospiraceae;g__Colidextribacter	0.0	27.0	48.0	15.0	12.0	50.0	33.0	28.0
d__Bacteria;p__Firmicutes;c__Clostridia;o__Oscillospirales;f__Oscillospiraceae;__	0.0	42.0	20.0	30.0	11.0	13.0	16.0	14.0
d__Bacteria;p__Firmicutes;c__Clostridia;o__Clostridia;f__Hungateiclostridiaceae;g__Saccharofermentans	0.0	7.0	0.0	0.0	0.0	0.0	0.0	0.0
d__Bacteria;p__Firmicutes;c__Clostridia;o__Lachnospirales;f__Lachnospiraceae;g__Cellulosilyticum	0.0	0.0	4.0	0.0	12.0	8.0	0.0	0.0
d__Bacteria;p__Firmicutes;c__Clostridia;o__Lachnospirales;f__Lachnospiraceae;g__[Eubacterium]_hallii_group	16.0	37.0	31.0	9.0	10.0	43.0	14.0	14.0
d__Bacteria;p__Firmicutes;c__Clostridia;o__Lachnospirales;f__Lachnospiraceae;g__[Eubacterium]_ruminantium_group	0.0	4.0	19.0	0.0	5.0	12.0	8.0	0.0
d__Bacteria;p__Bacteroidota;c__Bacteroidia;o__Bacteroidetes_VC2.1_Bac22;f__Bacteroidetes_VC2.1_Bac22;g__Bacteroidetes_VC2.1_Bac22	25.0	114.0	10.0	0.0	0.0	0.0	0.0	25.0
d__Bacteria;p__Bacteroidota;c__Bacteroidia;o__Sphingobacteriales;f__CWT_CU03-E12;g__CWT_CU03-E12	58.0	62.0	90.0	223.0	216.0	206.0	29.0	11.0
d__Bacteria;p__Bacteroidota;c__Bacteroidia;o__Chitinophagales;f__Chitinophagaceae;g__Taibaiella	0.0	0.0	9.0	0.0	0.0	0.0	8.0	0.0
d__Bacteria;p__Bacteroidota;c__Bacteroidia;o__Chitinophagales;f__Chitinophagaceae;g__Sediminibacterium	0.0	0.0	14.0	0.0	0.0	0.0	15.0	0.0
d__Bacteria;p__Margulisbacteria;c__Margulisbacteria;o__Margulisbacteria;f__Margulisbacteria;g__Margulisbacteria	0.0	2.0	0.0	11.0	3.0	9.0	2.0	0.0
d__Bacteria;p__Patescibacteria;c__Parcubacteria;o__Candidatus_Wolfebacteria;f__Candidatus_Wolfebacteria;g__Candidatus_Wolfebacteria	2.0	0.0	2.0	9.0	4.0	0.0	0.0	0.0
d__Bacteria;p__Patescibacteria;c__Parcubacteria;o__Candidatus_Liptonbacteria;f__Candidatus_Liptonbacteria;g__Candidatus_Liptonbacteria	0.0	0.0	0.0	21.0	5.0	0.0	0.0	0.0
d__Bacteria;p__Actinobacteriota;c__Acidimicrobiia;o__Microtrichales;f__Ilumatobacteraceae;__	9.0	0.0	0.0	0.0	0.0	0.0	0.0	0.0
d__Bacteria;p__Actinobacteriota;c__Acidimicrobiia;o__Microtrichales;f__Ilumatobacteraceae;g__Ilumatobacter	0.0	14.0	0.0	0.0	0.0	0.0	0.0	7.0
d__Bacteria;p__Patescibacteria;c__Parcubacteria;o__Candidatus_Moranbacteria;f__Candidatus_Moranbacteria;g__Candidatus_Moranbacteria	0.0	0.0	0.0	7.0	3.0	0.0	0.0	0.0
d__Bacteria;p__Chloroflexi;c__Dehalococcoidia;o__3051bac4-16;f__3051bac4-16;g__3051bac4-16	4.0	0.0	0.0	0.0	0.0	0.0	0.0	0.0
d__Bacteria;p__Chloroflexi;c__Dehalococcoidia;o__Dehalococcoidales;f__Dehalococcoidales_Incertae_Sedis;g__Dehalobium	0.0	9.0	0.0	0.0	0.0	0.0	0.0	0.0
d__Bacteria;p__Chloroflexi;c__Dehalococcoidia;o__Dehalococcoidales;__;__	0.0	0.0	0.0	0.0	11.0	0.0	0.0	0.0
d__Bacteria;p__Patescibacteria;c__ABY1;o__Candidatus_Buchananbacteria;f__Candidatus_Buchananbacteria;g__Candidatus_Buchananbacteria	0.0	0.0	0.0	2.0	0.0	0.0	0.0	0.0
d__Bacteria;p__Patescibacteria;c__Microgenomatia;o__Candidatus_Amesbacteria;f__Candidatus_Amesbacteria;g__Candidatus_Amesbacteria	0.0	0.0	0.0	18.0	10.0	2.0	0.0	0.0
d__Bacteria;p__Patescibacteria;c__Microgenomatia;o__Candidatus_Woesebacteria;f__Candidatus_Woesebacteria;g__Candidatus_Woesebacteria	12.0	12.0	14.0	21.0	10.0	3.0	5.0	0.0
d__Bacteria;p__Firmicutes;c__Bacilli;o__Lactobacillales;f__Enterococcaceae;g__Tetragenococcus	0.0	5.0	0.0	0.0	0.0	0.0	0.0	0.0
d__Bacteria;p__Firmicutes;c__Bacilli;o__Lactobacillales;f__Leuconostocaceae;g__Weissella	0.0	65.0	34.0	22.0	18.0	22.0	57.0	43.0
d__Bacteria;p__Firmicutes;c__Bacilli;o__Lactobacillales;f__Leuconostocaceae;g__Leuconostoc	0.0	0.0	10.0	4.0	12.0	5.0	12.0	0.0
d__Bacteria;p__Firmicutes;c__Bacilli;o__Lactobacillales;f__Streptococcaceae;g__Streptococcus	14.0	439.0	171.0	164.0	190.0	185.0	151.0	452.0
d__Bacteria;p__Chloroflexi;c__Anaerolineae;o__Caldilineales;f__Caldilineaceae;g__uncultured	0.0	0.0	0.0	0.0	4.0	0.0	0.0	0.0
d__Bacteria;p__Patescibacteria;c__Parcubacteria;o__Candidatus_Colwellbacteria;f__Candidatus_Colwellbacteria;g__Candidatus_Colwellbacteria	0.0	0.0	0.0	56.0	118.0	57.0	4.0	2.0
d__Bacteria;p__Fusobacteriota;c__Fusobacteriia;o__Fusobacteriales;f__Fusobacteriaceae;g__Cetobacterium	0.0	6.0	11.0	10.0	21.0	0.0	15.0	10.0
d__Bacteria;p__Fusobacteriota;c__Fusobacteriia;o__Fusobacteriales;f__Fusobacteriaceae;g__Fusobacterium	0.0	0.0	10.0	19.0	9.0	17.0	0.0	9.0
d__Bacteria;p__Chloroflexi;c__Anaerolineae;o__Anaerolineales;f__Anaerolineaceae;g__Pelolinea	13.0	15.0	18.0	77.0	130.0	42.0	16.0	14.0
d__Bacteria;p__Patescibacteria;c__ABY1;o__Candidatus_Falkowbacteria;f__Candidatus_Falkowbacteria;g__Candidatus_Falkowbacteria	0.0	7.0	8.0	24.0	28.0	0.0	0.0	0.0
d__Bacteria;p__Actinobacteriota;c__Coriobacteriia;o__FS118-23B-02;f__FS118-23B-02;g__FS118-23B-02	0.0	0.0	0.0	0.0	0.0	5.0	3.0	0.0
d__Bacteria;p__Patescibacteria;c__Parcubacteria;o__CG1-02-42-13;f__CG1-02-42-13;g__CG1-02-42-13	0.0	0.0	0.0	0.0	7.0	0.0	0.0	0.0
d__Bacteria;p__Firmicutes;c__Bacilli;o__Lactobacillales;f__Aerococcaceae;g__Facklamia	0.0	0.0	0.0	17.0	13.0	20.0	8.0	0.0
d__Bacteria;p__Bacteroidota;c__Bacteroidia;o__Bacteroidales;f__Bacteroidaceae;g__Bacteroides	315.0	869.0	5260.0	847.0	924.0	4822.0	7041.0	530.0
d__Bacteria;p__Firmicutes;c__Clostridia;o__Oscillospirales;f__Oscillospiraceae;g__uncultured	0.0	51.0	40.0	12.0	35.0	44.0	43.0	41.0
d__Bacteria;p__Chloroflexi;c__Ktedonobacteria;o__MVP-21;f__MVP-21;g__MVP-21	3.0	0.0	0.0	0.0	0.0	0.0	0.0	0.0
d__Bacteria;p__Bacteroidota;c__Bacteroidia;o__Bacteroidales;f__Prevotellaceae;g__Prevotellaceae_Ga6A1_group	0.0	0.0	0.0	0.0	0.0	5.0	0.0	0.0
d__Bacteria;p__Bacteroidota;c__Bacteroidia;o__Bacteroidales;f__Prevotellaceae;g__Prevotellaceae_UCG-004	0.0	0.0	11.0	0.0	5.0	0.0	6.0	0.0
d__Bacteria;p__Bacteroidota;c__Bacteroidia;o__Bacteroidales;f__Prevotellaceae;g__Paraprevotella	0.0	8.0	50.0	6.0	4.0	34.0	34.0	3.0
d__Bacteria;p__Bacteroidota;c__Bacteroidia;o__Sphingobacteriales;f__uncultured;g__uncultured	0.0	0.0	0.0	17.0	18.0	14.0	0.0	0.0
d__Bacteria;p__Bacteroidota;c__Bacteroidia;o__Bacteroidales;f__Marinifilaceae;g__Butyricimonas	0.0	11.0	0.0	0.0	0.0	16.0	0.0	5.0
d__Bacteria;p__Bacteroidota;c__Bacteroidia;o__Flavobacteriales;f__Weeksellaceae;g__Moheibacter	0.0	5.0	0.0	0.0	0.0	0.0	0.0	0.0
d__Bacteria;p__Bacteroidota;c__Bacteroidia;o__Flavobacteriales;f__Weeksellaceae;g__Elizabethkingia	0.0	0.0	0.0	0.0	0.0	12.0	0.0	0.0
d__Bacteria;p__Bacteroidota;c__Bacteroidia;o__Flavobacteriales;f__Weeksellaceae;g__Cloacibacterium	0.0	15.0	12.0	4.0	10.0	13.0	8.0	10.0
d__Bacteria;p__Bacteroidota;c__Bacteroidia;o__Flavobacteriales;f__Cryomorphaceae;__	13.0	3.0	0.0	0.0	0.0	0.0	0.0	0.0
d__Bacteria;p__Bacteroidota;c__Bacteroidia;o__Flavobacteriales;f__NS9_marine_group;g__NS9_marine_group	0.0	0.0	0.0	16.0	8.0	15.0	3.0	0.0
d__Bacteria;p__Bacteroidota;c__Bacteroidia;o__Flavobacteriales;f__Cryomorphaceae;g__Vicingus	0.0	0.0	0.0	7.0	0.0	0.0	0.0	0.0
d__Bacteria;p__Bacteroidota;c__Bacteroidia;o__Flavobacteriales;f__Weeksellaceae;g__Cruoricaptor	0.0	0.0	0.0	5.0	2.0	0.0	2.0	0.0
d__Bacteria;p__Bacteroidota;c__Bacteroidia;o__Bacteroidales;f__Dysgonomonadaceae;g__Proteiniphilum	0.0	0.0	14.0	0.0	0.0	0.0	8.0	0.0
d__Bacteria;p__Bacteroidota;c__Bacteroidia;o__Bacteroidales;f__GZKB124;g__GZKB124	0.0	2.0	0.0	0.0	0.0	4.0	0.0	3.0
d__Bacteria;p__Bacteroidota;c__Bacteroidia;o__Bacteroidales;f__Dysgonomonadaceae;__	0.0	0.0	0.0	0.0	0.0	0.0	0.0	3.0
d__Bacteria;p__Bacteroidota;c__Bacteroidia;o__Bacteroidales;f__Dysgonomonadaceae;g__Petrimonas	0.0	0.0	0.0	5.0	0.0	0.0	0.0	0.0
d__Bacteria;p__Bacteroidota;c__Bacteroidia;o__Sphingobacteriales;f__ST-12K33;g__ST-12K33	0.0	4.0	0.0	4.0	0.0	0.0	0.0	4.0
d__Bacteria;p__Bacteroidota;c__Bacteroidia;o__Bacteroidales;f__Prolixibacteraceae;g__BSV13	7.0	18.0	11.0	103.0	44.0	6.0	0.0	9.0
d__Bacteria;p__Bacteroidota;c__Bacteroidia;o__Bacteroidales;f__Dysgonomonadaceae;g__Dysgonomonas	0.0	0.0	0.0	8.0	0.0	0.0	0.0	0.0
d__Bacteria;p__Bacteroidota;c__Bacteroidia;o__Bacteroidales;f__Muribaculaceae;g__Muribaculum	0.0	15.0	15.0	17.0	0.0	24.0	21.0	15.0
d__Bacteria;p__Bacteroidota;c__Bacteroidia;o__Bacteroidales;f__Barnesiellaceae;g__Coprobacter	0.0	0.0	8.0	0.0	4.0	9.0	6.0	0.0
d__Bacteria;p__Bacteroidota;c__Bacteroidia;o__Bacteroidales;f__Paludibacteraceae;g__Paludibacter	0.0	0.0	0.0	67.0	17.0	26.0	6.0	8.0
d__Bacteria;p__Bacteroidota;c__Bacteroidia;o__Bacteroidales;f__Marinilabiliaceae;g__Marinilabiliaceae	0.0	0.0	0.0	0.0	0.0	0.0	0.0	6.0
d__Bacteria;p__Bacteroidota;c__Bacteroidia;o__Sphingobacteriales;f__AKYH767;g__AKYH767	0.0	0.0	7.0	13.0	14.0	8.0	0.0	0.0
d__Bacteria;p__Bacteroidota;c__Bacteroidia;o__Bacteroidales;f__F082;g__F082	0.0	0.0	17.0	4.0	0.0	6.0	16.0	0.0
d__Bacteria;p__Bacteroidota;c__Bacteroidia;o__Sphingobacteriales;f__LiUU-11-161;g__LiUU-11-161	0.0	0.0	0.0	0.0	10.0	0.0	0.0	0.0
d__Bacteria;p__Bacteroidota;c__Bacteroidia;o__Bacteroidales;f__Rikenellaceae;g__Alistipes	22.0	170.0	269.0	102.0	168.0	226.0	198.0	83.0
d__Bacteria;p__Bacteroidota;c__Bacteroidia;o__Bacteroidales;f__Barnesiellaceae;g__Barnesiella	6.0	18.0	75.0	24.0	23.0	72.0	58.0	9.0
d__Bacteria;p__Bacteroidota;c__Bacteroidia;o__Sphingobacteriales;f__Sphingobacteriaceae;g__Sphingobacterium	0.0	13.0	0.0	9.0	0.0	0.0	0.0	6.0
d__Bacteria;p__Bacteroidota;c__Bacteroidia;o__Bacteroidales;f__Marinifilaceae;g__Odoribacter	0.0	27.0	5.0	3.0	0.0	16.0	2.0	22.0
d__Bacteria;p__Bacteroidota;c__Bacteroidia;o__Bacteroidales;f__Rikenellaceae;g__DMER64	0.0	12.0	0.0	0.0	0.0	0.0	0.0	7.0
d__Bacteria;p__Bacteroidota;c__Bacteroidia;o__Bacteroidales;f__Tannerellaceae;g__Parabacteroides	25.0	79.0	197.0	30.0	44.0	172.0	118.0	35.0
d__Bacteria;p__Bacteroidota;c__Bacteroidia;o__Sphingobacteriales;f__Sphingobacteriaceae;__	0.0	0.0	0.0	0.0	0.0	0.0	0.0	4.0
d__Bacteria;p__Bacteroidota;c__Bacteroidia;o__Sphingobacteriales;f__Sphingobacteriaceae;g__Pedobacter	0.0	0.0	0.0	0.0	14.0	0.0	0.0	0.0
d__Bacteria;p__Bacteroidota;c__Bacteroidia;o__Sphingobacteriales;f__Sphingobacteriaceae;g__Mucilaginibacter	0.0	42.0	11.0	6.0	13.0	11.0	8.0	0.0
d__Bacteria;p__Bacteroidota;c__Bacteroidia;o__Sphingobacteriales;f__S15A-MN91;g__S15A-MN91	0.0	0.0	0.0	6.0	0.0	0.0	0.0	0.0
d__Bacteria;p__Bacteroidota;c__Bacteroidia;o__Bacteroidales;f__Paludibacteraceae;g__Microbacter	0.0	0.0	0.0	12.0	0.0	0.0	0.0	0.0
d__Bacteria;p__Bacteroidota;c__Bacteroidia;o__Bacteroidales;f__Dysgonomonadaceae;g__uncultured	0.0	0.0	0.0	0.0	0.0	0.0	0.0	7.0
d__Bacteria;p__Bacteroidota;c__Bacteroidia;o__Bacteroidales;f__Barnesiellaceae;g__uncultured	0.0	0.0	0.0	13.0	0.0	0.0	0.0	0.0
d__Bacteria;p__Bacteroidota;c__Bacteroidia;o__Bacteroidales;f__Tannerellaceae;g__Tannerella	0.0	0.0	0.0	0.0	0.0	14.0	0.0	3.0
d__Bacteria;p__Bacteroidota;c__Bacteroidia;o__Bacteroidales;f__Tannerellaceae;__	0.0	11.0	27.0	14.0	9.0	11.0	23.0	0.0
d__Bacteria;p__Bacteroidota;c__Bacteroidia;o__Bacteroidales;f__Tannerellaceae;g__Macellibacteroides	0.0	14.0	0.0	0.0	0.0	0.0	0.0	8.0
d__Bacteria;p__Planctomycetota;c__Phycisphaerae;o__MSBL9;f__4572-13;g__4572-13	18.0	45.0	49.0	4.0	0.0	0.0	0.0	0.0
d__Bacteria;p__Planctomycetota;c__Phycisphaerae;o__MSBL9;f__KCLunmb-38-53;g__KCLunmb-38-53	74.0	24.0	95.0	9.0	14.0	0.0	0.0	25.0
d__Bacteria;p__SAR324_clade(Marine_group_B);c__SAR324_clade(Marine_group_B);o__SAR324_clade(Marine_group_B);f__SAR324_clade(Marine_group_B);g__SAR324_clade(Marine_group_B)	377.0	409.0	328.0	932.0	982.0	870.0	167.0	178.0
d__Bacteria;p__Dependentiae;c__Babeliae;o__Babeliales;f__UBA12411;g__UBA12411	0.0	4.0	0.0	0.0	3.0	3.0	0.0	0.0
d__Bacteria;p__Bdellovibrionota;c__Oligoflexia;o__0319-6G20;f__0319-6G20;g__0319-6G20	130.0	154.0	116.0	78.0	206.0	180.0	2.0	10.0
d__Bacteria;p__Proteobacteria;c__Alphaproteobacteria;o__Rhodospirillales;f__uncultured;g__uncultured	0.0	7.0	4.0	25.0	17.0	36.0	8.0	7.0
d__Bacteria;p__Proteobacteria;__;__;__;__	0.0	0.0	13.0	0.0	0.0	3.0	0.0	8.0
d__Bacteria;p__Campilobacterota;c__Campylobacteria;o__Campylobacterales;__;__	21.0	5.0	0.0	0.0	0.0	0.0	0.0	0.0
d__Bacteria;p__Campilobacterota;c__Campylobacteria;o__Campylobacterales;f__Rs-M59_termite_group;g__Rs-M59_termite_group	0.0	0.0	0.0	0.0	0.0	0.0	0.0	8.0
d__Bacteria;p__Desulfobacterota;c__Desulfobacteria;o__Desulfobacterales;f__Desulfosarcinaceae;g__Desulfosarcina	103.0	232.0	27.0	0.0	0.0	0.0	0.0	76.0
d__Bacteria;p__Desulfobacterota;c__Desulfobaccia;o__Desulfobaccales;f__Desulfobaccaceae;g__Desulfobacca	92.0	64.0	100.0	84.0	63.0	91.0	35.0	42.0
d__Bacteria;p__NB1-j;c__NB1-j;o__NB1-j;f__NB1-j;g__NB1-j	37.0	107.0	27.0	0.0	0.0	0.0	0.0	6.0
d__Bacteria;p__Acidobacteriota;c__Thermoanaerobaculia;o__Thermoanaerobaculales;f__Thermoanaerobaculaceae;g__Subgroup_10	11.0	50.0	0.0	0.0	0.0	0.0	0.0	8.0
d__Bacteria;p__Desulfobacterota;c__Desulfobacteria;o__Desulfobacterales;f__Desulfosarcinaceae;g__Incertae_Sedis	0.0	51.0	0.0	10.0	0.0	0.0	0.0	23.0
d__Bacteria;p__FW113;c__FW113;o__FW113;f__FW113;g__FW113	0.0	7.0	0.0	0.0	0.0	0.0	0.0	0.0
d__Bacteria;p__Elusimicrobiota;c__Rs-M47;o__Rs-M47;f__Rs-M47;g__Rs-M47	0.0	6.0	0.0	13.0	17.0	5.0	0.0	2.0
d__Bacteria;p__Proteobacteria;c__Gammaproteobacteria;o__Cardiobacteriales;f__Cardiobacteriaceae;g__Cardiobacterium	0.0	5.0	0.0	0.0	0.0	0.0	0.0	8.0
d__Bacteria;p__Proteobacteria;c__Alphaproteobacteria;o__Sphingomonadales;f__Sphingomonadaceae;g__Sphingomonas	6.0	68.0	42.0	89.0	183.0	64.0	50.0	47.0
d__Bacteria;p__Acidobacteriota;c__Thermoanaerobaculia;o__Thermoanaerobaculales;f__Thermoanaerobaculaceae;g__Thermoanaerobaculum	2.0	9.0	0.0	0.0	0.0	0.0	0.0	6.0
d__Bacteria;p__Proteobacteria;c__Gammaproteobacteria;o__Thiomicrospirales;f__Thiomicrospiraceae;g__Thiomicrorhabdus	1195.0	101.0	120.0	0.0	0.0	0.0	6.0	0.0
d__Bacteria;p__Proteobacteria;c__Gammaproteobacteria;o__Thiomicrospirales;f__Thiomicrospiraceae;g__uncultured	810.0	39.0	80.0	0.0	0.0	0.0	8.0	0.0
d__Bacteria;p__Proteobacteria;c__Alphaproteobacteria;o__Rhodobacterales;f__Rhodobacteraceae;__	257.0	300.0	58.0	252.0	6.0	40.0	0.0	51.0
d__Bacteria;p__Desulfobacterota;c__Syntrophobacteria;o__Syntrophobacterales;f__Syntrophobacteraceae;g__Syntrophobacter	189.0	127.0	150.0	392.0	395.0	309.0	63.0	38.0
d__Bacteria;p__Desulfobacterota;c__Syntrophobacteria;o__Syntrophobacterales;f__Syntrophobacteraceae;g__uncultured	13.0	20.0	10.0	17.0	6.0	0.0	0.0	8.0
d__Bacteria;p__Acidobacteriota;c__AT-s3-28;o__AT-s3-28;f__AT-s3-28;g__AT-s3-28	0.0	28.0	38.0	5.0	0.0	0.0	0.0	0.0
d__Bacteria;p__Acidobacteriota;c__Holophagae;o__Acanthopleuribacterales;f__Acanthopleuribacteraceae;g__Acanthopleuribacter	10.0	13.0	0.0	0.0	0.0	0.0	0.0	0.0
d__Bacteria;p__Desulfobacterota;__;__;__;__	17.0	11.0	19.0	11.0	0.0	0.0	0.0	0.0
d__Bacteria;p__Desulfobacterota;c__uncultured;o__uncultured;f__uncultured;g__uncultured	2006.0	1364.0	1811.0	4687.0	5297.0	4443.0	983.0	636.0
d__Bacteria;p__Sva0485;c__Sva0485;o__Sva0485;f__Sva0485;g__Sva0485	4723.0	3811.0	4479.0	10420.0	11597.0	10485.0	2344.0	1655.0
d__Bacteria;p__Bacteroidota;c__Bacteroidia;o__Sphingobacteriales;f__Lentimicrobiaceae;g__Lentimicrobium	0.0	2.0	0.0	0.0	0.0	0.0	0.0	0.0
d__Bacteria;p__Actinobacteriota;c__Actinobacteria;__;__;__	0.0	0.0	3.0	0.0	0.0	0.0	0.0	12.0
d__Bacteria;p__Desulfobacterota;c__Desulfobacteria;o__Desulfobacterales;f__Desulfococcaceae;g__Desulfococcus	15.0	0.0	0.0	0.0	0.0	0.0	0.0	0.0
d__Bacteria;p__Acidobacteriota;c__Holophagae;o__Subgroup_7;f__Subgroup_7;g__Subgroup_7	8.0	20.0	27.0	31.0	16.0	26.0	36.0	29.0
d__Bacteria;p__Desulfobacterota;c__Desulfobacteria;o__Desulfobacterales;f__Desulfobacteraceae;g__Desulfobacter	9.0	0.0	0.0	0.0	0.0	0.0	0.0	0.0
d__Bacteria;p__Desulfobacterota;c__Desulfobacteria;o__Desulfobacterales;__;__	0.0	101.0	10.0	0.0	0.0	0.0	0.0	0.0
d__Bacteria;p__Desulfobacterota;c__Desulfobacteria;o__Desulfobacterales;f__Desulfobacterales;g__Desulfatiferula	11.0	15.0	0.0	0.0	0.0	0.0	0.0	0.0
d__Bacteria;p__Acidobacteriota;c__Holophagae;o__Holophagales;f__Holophagaceae;__	0.0	0.0	19.0	35.0	16.0	70.0	24.0	12.0
d__Bacteria;p__Acidobacteriota;c__Holophagae;o__Holophagales;f__Holophagaceae;g__uncultured	0.0	0.0	0.0	21.0	0.0	0.0	0.0	0.0
d__Bacteria;p__Desulfobacterota;c__Desulfobacteria;o__Desulfatiglandales;f__Desulfatiglandaceae;g__Desulfatiglans	4353.0	3143.0	4520.0	785.0	762.0	606.0	935.0	739.0
d__Bacteria;p__Proteobacteria;c__Alphaproteobacteria;o__Puniceispirillales;f__SAR116_clade;g__SAR116_clade	0.0	0.0	0.0	6.0	0.0	0.0	0.0	0.0
d__Bacteria;p__Dependentiae;c__Babeliae;o__Babeliales;f__Babeliaceae;g__Babeliaceae	0.0	0.0	0.0	3.0	0.0	4.0	0.0	0.0
d__Bacteria;p__Verrucomicrobiota;c__Lentisphaeria;o__Oligosphaerales;f__Lenti-02;g__Lenti-02	0.0	0.0	0.0	5.0	2.0	0.0	0.0	0.0
d__Bacteria;p__Verrucomicrobiota;c__Verrucomicrobiae;o__Opitutales;f__Opitutaceae;g__Opitutus	0.0	0.0	0.0	19.0	5.0	0.0	0.0	0.0
d__Bacteria;p__Verrucomicrobiota;c__Verrucomicrobiae;o__Opitutales;f__Opitutaceae;__	0.0	0.0	0.0	0.0	42.0	6.0	0.0	0.0
d__Bacteria;p__Verrucomicrobiota;c__Verrucomicrobiae;o__Opitutales;f__Opitutaceae;g__Lacunisphaera	32.0	22.0	34.0	106.0	87.0	39.0	35.0	0.0
d__Bacteria;p__Verrucomicrobiota;c__Verrucomicrobiae;o__Opitutales;f__Opitutaceae;g__Cephaloticoccus	0.0	0.0	0.0	0.0	14.0	0.0	0.0	0.0
d__Bacteria;p__Firmicutes;c__Clostridia;o__Eubacteriales;__;__	0.0	3.0	0.0	0.0	0.0	0.0	0.0	0.0
d__Bacteria;p__Nitrospirota;c__Nitrospiria;o__Nitrospirales;f__Nitrospiraceae;g__Nitrospira	12.0	33.0	28.0	10.0	9.0	124.0	9.0	14.0
d__Bacteria;p__Desulfobacterota;c__Syntrophobacteria;o__Syntrophobacterales;f__uncultured;g__uncultured	1442.0	1524.0	1451.0	251.0	193.0	154.0	329.0	335.0
d__Bacteria;p__Verrucomicrobiota;c__Lentisphaeria;o__SS1-B-02-17;f__SS1-B-02-17;g__SS1-B-02-17	0.0	7.0	0.0	0.0	0.0	0.0	0.0	0.0
d__Bacteria;p__Planctomycetota;c__Phycisphaerae;o__MSBL9;f__MSBL9;g__MSBL9	10.0	10.0	0.0	28.0	24.0	11.0	0.0	0.0
d__Bacteria;p__Chloroflexi;c__TK10;o__TK10;f__TK10;g__TK10	0.0	8.0	0.0	0.0	0.0	0.0	0.0	3.0
d__Bacteria;p__Firmicutes;c__Negativicutes;o__Acidaminococcales;f__Acidaminococcaceae;g__uncultured	7.0	7.0	0.0	41.0	39.0	54.0	0.0	0.0
d__Bacteria;p__MBNT15;c__MBNT15;o__MBNT15;f__MBNT15;g__MBNT15	281.0	229.0	128.0	63.0	55.0	82.0	30.0	46.0
d__Bacteria;p__Bdellovibrionota;c__Bdellovibrionia;o__Bdellovibrionales;f__Bdellovibrionaceae;g__OM27_clade	0.0	4.0	0.0	0.0	0.0	0.0	0.0	4.0
d__Bacteria;p__Proteobacteria;c__Alphaproteobacteria;o__Rhizobiales;f__Xanthobacteraceae;g__uncultured	56.0	42.0	80.0	266.0	229.0	197.0	57.0	0.0
d__Bacteria;p__Proteobacteria;c__Alphaproteobacteria;o__Rhizobiales;f__Rhizobiaceae;g__Mesorhizobium	0.0	11.0	0.0	0.0	15.0	9.0	0.0	0.0
d__Bacteria;p__Proteobacteria;c__Alphaproteobacteria;o__Rhizobiales;f__Xanthobacteraceae;g__Rhodoplanes	0.0	0.0	0.0	0.0	19.0	13.0	0.0	0.0
d__Bacteria;p__Proteobacteria;c__Alphaproteobacteria;o__Rhizobiales;f__Beijerinckiaceae;g__FukuN57	0.0	0.0	0.0	5.0	9.0	0.0	0.0	0.0
d__Bacteria;p__Proteobacteria;c__Alphaproteobacteria;o__Rhizobiales;f__Xanthobacteraceae;__	141.0	190.0	156.0	248.0	370.0	417.0	50.0	72.0
d__Bacteria;p__Desulfobacterota;c__Desulfomonilia;o__Desulfomonilales;f__Desulfomonilaceae;g__Desulfomonile	53.0	33.0	34.0	99.0	99.0	45.0	23.0	0.0
d__Bacteria;p__Proteobacteria;c__Alphaproteobacteria;o__Rhizobiales;f__Beijerinckiaceae;__	0.0	0.0	0.0	5.0	14.0	8.0	0.0	0.0
d__Bacteria;p__Proteobacteria;c__Alphaproteobacteria;o__Acetobacterales;f__Acetobacteraceae;g__Craurococcus-Caldovatus	0.0	0.0	0.0	0.0	0.0	0.0	0.0	2.0
d__Bacteria;p__Proteobacteria;c__Alphaproteobacteria;o__Rhizobiales;f__Xanthobacteraceae;g__Bradyrhizobium	0.0	48.0	0.0	66.0	69.0	78.0	0.0	0.0
d__Bacteria;p__Planctomycetota;c__Phycisphaerae;__;__;__	3.0	0.0	0.0	0.0	5.0	2.0	8.0	0.0
d__Bacteria;p__Planctomycetota;c__Phycisphaerae;o__mle1-8;f__mle1-8;g__mle1-8	22.0	17.0	31.0	0.0	5.0	13.0	0.0	0.0
d__Bacteria;p__Myxococcota;c__bacteriap25;o__bacteriap25;f__bacteriap25;g__bacteriap25	92.0	85.0	61.0	159.0	142.0	107.0	44.0	27.0
d__Bacteria;p__Bdellovibrionota;c__Bdellovibrionia;o__Bdellovibrionales;f__Bdellovibrionaceae;g__Bdellovibrio	0.0	4.0	0.0	13.0	2.0	0.0	0.0	2.0
d__Bacteria;p__Proteobacteria;c__Alphaproteobacteria;o__Acetobacterales;f__Acetobacteraceae;g__uncultured	17.0	13.0	10.0	27.0	42.0	52.0	0.0	5.0
d__Bacteria;p__Proteobacteria;c__Alphaproteobacteria;o__Acetobacterales;f__Acetobacteraceae;__	58.0	55.0	38.0	23.0	68.0	172.0	0.0	6.0
d__Bacteria;p__Proteobacteria;c__Alphaproteobacteria;o__Acetobacterales;f__Acetobacteraceae;g__Endobacter	0.0	0.0	0.0	0.0	0.0	4.0	0.0	5.0
d__Bacteria;p__Proteobacteria;c__Alphaproteobacteria;o__Acetobacterales;f__Acetobacteraceae;g__Rhodovastum	7.0	0.0	0.0	7.0	15.0	4.0	0.0	0.0
d__Bacteria;p__Proteobacteria;c__Alphaproteobacteria;o__Acetobacterales;f__Acetobacteraceae;g__Acidisoma	0.0	0.0	0.0	0.0	0.0	12.0	0.0	0.0
d__Bacteria;p__Proteobacteria;c__Alphaproteobacteria;o__Defluviicoccales;f__uncultured;g__uncultured	0.0	3.0	0.0	4.0	0.0	0.0	0.0	0.0
d__Bacteria;p__Proteobacteria;c__Alphaproteobacteria;o__Rhizobiales;f__Xanthobacteraceae;g__Pseudolabrys	38.0	34.0	30.0	32.0	95.0	86.0	0.0	0.0
d__Bacteria;p__Proteobacteria;c__Alphaproteobacteria;o__Reyranellales;f__Reyranellaceae;g__Reyranella	15.0	17.0	17.0	28.0	32.0	36.0	22.0	12.0
d__Bacteria;p__Proteobacteria;c__Alphaproteobacteria;o__Caulobacterales;f__Caulobacteraceae;g__Brevundimonas	14.0	182.0	72.0	52.0	49.0	66.0	68.0	118.0
d__Bacteria;p__Proteobacteria;c__Alphaproteobacteria;o__Caulobacterales;f__Caulobacteraceae;g__Caulobacter	0.0	5.0	6.0	13.0	8.0	0.0	11.0	0.0
d__Bacteria;p__Proteobacteria;c__Alphaproteobacteria;o__Caulobacterales;f__Caulobacteraceae;g__uncultured	81.0	102.0	94.0	271.0	364.0	476.0	65.0	53.0
d__Bacteria;p__Proteobacteria;c__Alphaproteobacteria;o__Caulobacterales;f__Caulobacteraceae;g__Asticcacaulis	0.0	0.0	0.0	7.0	0.0	0.0	0.0	0.0
d__Bacteria;p__Proteobacteria;c__Alphaproteobacteria;o__Caulobacterales;f__Caulobacteraceae;g__Phenylobacterium	60.0	64.0	58.0	175.0	182.0	341.0	39.0	11.0
d__Bacteria;p__Proteobacteria;c__Alphaproteobacteria;o__Caulobacterales;f__Caulobacteraceae;__	65.0	50.0	91.0	129.0	154.0	150.0	28.0	15.0
d__Bacteria;p__Proteobacteria;c__Alphaproteobacteria;o__Acetobacterales;f__Acetobacteraceae;g__Roseomonas	0.0	0.0	6.0	0.0	0.0	0.0	14.0	0.0
d__Bacteria;p__Methylomirabilota;c__Methylomirabilia;o__Rokubacteriales;f__Rokubacteriales;g__Rokubacteriales	0.0	8.0	0.0	0.0	0.0	0.0	0.0	0.0
d__Bacteria;p__Proteobacteria;c__Alphaproteobacteria;o__Caulobacterales;f__Caulobacteraceae;g__PMMR1	11.0	6.0	7.0	0.0	0.0	0.0	0.0	0.0
d__Bacteria;p__Acidobacteriota;c__Acidobacteriae;o__Subgroup_2;f__Subgroup_2;g__Subgroup_2	243.0	284.0	337.0	1080.0	1137.0	2430.0	127.0	74.0
d__Bacteria;p__DTB120;c__DTB120;o__DTB120;f__DTB120;g__DTB120	340.0	292.0	321.0	70.0	147.0	17.0	10.0	9.0
d__Bacteria;p__Verrucomicrobiota;c__Verrucomicrobiae;o__S-BQ2-57_soil_group;f__S-BQ2-57_soil_group;g__S-BQ2-57_soil_group	50.0	60.0	58.0	171.0	180.0	73.0	22.0	18.0
d__Bacteria;p__Armatimonadota;c__Chthonomonadetes;o__Chthonomonadales;f__Chthonomonadaceae;g__Chthonomonas	0.0	3.0	3.0	0.0	2.0	0.0	0.0	0.0
d__Bacteria;p__Armatimonadota;c__Armatimonadia;o__Armatimonadales;f__Armatimonadales;g__Armatimonadales	0.0	0.0	0.0	0.0	0.0	5.0	0.0	0.0
d__Bacteria;p__Armatimonadota;c__Chthonomonadetes;o__Chthonomonadales;f__Chthonomonadales;g__Chthonomonadales	0.0	0.0	11.0	21.0	22.0	30.0	4.0	9.0
d__Bacteria;p__Armatimonadota;c__uncultured;o__uncultured;f__uncultured;g__uncultured	53.0	93.0	184.0	242.0	468.0	193.0	89.0	29.0
d__Bacteria;p__Armatimonadota;__;__;__;__	0.0	0.0	0.0	0.0	18.0	0.0	0.0	0.0
d__Bacteria;p__Actinobacteriota;c__Thermoleophilia;o__Gaiellales;f__uncultured;g__uncultured	253.0	202.0	360.0	163.0	137.0	175.0	135.0	56.0
d__Bacteria;p__Marinimicrobia_(SAR406_clade);c__Marinimicrobia_(SAR406_clade);o__Marinimicrobia_(SAR406_clade);f__Marinimicrobia_(SAR406_clade);g__Marinimicrobia_(SAR406_clade)	0.0	39.0	43.0	9.0	0.0	0.0	14.0	17.0
d__Bacteria;p__LCP-89;c__LCP-89;o__LCP-89;f__LCP-89;g__LCP-89	627.0	440.0	768.0	361.0	246.0	142.0	236.0	73.0
d__Bacteria;p__Firmicutes;c__Bacilli;o__Alicyclobacillales;f__Alicyclobacillaceae;g__Alicyclobacillus	141.0	165.0	166.0	29.0	49.0	5.0	0.0	0.0
d__Bacteria;p__Gemmatimonadota;c__Gemmatimonadetes;o__Gemmatimonadales;f__Gemmatimonadaceae;g__uncultured	36.0	186.0	76.0	12.0	12.0	15.0	25.0	56.0
d__Bacteria;p__Calditrichota;c__Calditrichia;o__Calditrichales;f__Calditrichaceae;g__SM23-31	36.0	37.0	16.0	0.0	32.0	9.0	0.0	6.0
d__Bacteria;p__Gemmatimonadota;c__Gemmatimonadetes;o__Gemmatimonadales;f__Gemmatimonadaceae;g__Gemmatimonas	5.0	5.0	10.0	0.0	0.0	3.0	0.0	2.0
d__Bacteria;p__Gemmatimonadota;c__Gemmatimonadetes;o__Gemmatimonadales;f__Gemmatimonadaceae;g__Roseisolibacter	0.0	0.0	0.0	3.0	0.0	0.0	0.0	0.0
d__Bacteria;p__Calditrichota;c__Calditrichia;o__Calditrichales;f__Calditrichaceae;g__Calorithrix	272.0	319.0	212.0	0.0	0.0	0.0	46.0	73.0
d__Bacteria;p__Armatimonadota;c__DG-56;o__DG-56;f__DG-56;g__DG-56	59.0	76.0	88.0	84.0	103.0	171.0	18.0	0.0
d__Bacteria;p__Firmicutes;c__Desulfitobacteriia;o__Desulfitobacteriales;f__uncultured;g__uncultured	0.0	4.0	0.0	0.0	0.0	0.0	0.0	0.0
d__Bacteria;p__Calditrichota;c__Calditrichia;o__Calditrichales;f__Calditrichaceae;__	0.0	60.0	5.0	0.0	0.0	0.0	0.0	3.0
d__Bacteria;p__Calditrichota;c__Calditrichia;o__Calditrichales;f__Calditrichaceae;g__Caldithrix	213.0	310.0	218.0	0.0	0.0	0.0	45.0	95.0
d__Bacteria;p__Gemmatimonadota;c__BD2-11_terrestrial_group;o__BD2-11_terrestrial_group;f__BD2-11_terrestrial_group;g__BD2-11_terrestrial_group	117.0	317.0	52.0	12.0	0.0	0.0	0.0	87.0
d__Bacteria;p__Patescibacteria;c__Parcubacteria;o__UBA9983;f__UBA9983;g__UBA9983	0.0	0.0	0.0	48.0	15.0	16.0	0.0	0.0
d__Bacteria;p__Bacteroidota;c__Kapabacteria;o__Kapabacteriales;f__Kapabacteriales;g__Kapabacteriales	22.0	29.0	33.0	91.0	92.0	59.0	16.0	13.0
d__Bacteria;p__CK-2C2-2;c__CK-2C2-2;o__CK-2C2-2;f__CK-2C2-2;g__CK-2C2-2	61.0	52.0	70.0	0.0	0.0	0.0	17.0	13.0
d__Bacteria;p__Firmicutes;c__Clostridia;o__Peptostreptococcales-Tissierellales;f__Peptostreptococcales-Tissierellales;g__Peptoniphilus	0.0	0.0	0.0	36.0	124.0	25.0	13.0	22.0
d__Bacteria;p__Bacteroidota;c__SJA-28;o__SJA-28;f__SJA-28;g__SJA-28	227.0	210.0	227.0	1056.0	913.0	1200.0	176.0	149.0
d__Bacteria;p__Bacteroidota;__;__;__;__	0.0	0.0	0.0	15.0	0.0	0.0	0.0	0.0
d__Bacteria;p__Edwardsbacteria;c__Edwardsbacteria;o__Edwardsbacteria;f__Edwardsbacteria;g__Edwardsbacteria	0.0	0.0	8.0	3.0	5.0	0.0	5.0	0.0
d__Bacteria;p__Bacteroidota;c__Rhodothermia;o__Rhodothermales;f__Rhodothermaceae;g__uncultured	7.0	34.0	0.0	7.0	0.0	0.0	0.0	0.0
d__Bacteria;p__Actinobacteriota;c__RBG-16-55-12;o__RBG-16-55-12;f__RBG-16-55-12;g__RBG-16-55-12	55.0	49.0	36.0	4.0	22.0	0.0	29.0	9.0
d__Bacteria;p__Actinobacteriota;__;__;__;__	0.0	0.0	0.0	15.0	12.0	39.0	0.0	0.0
d__Bacteria;p__Actinobacteriota;c__Thermoleophilia;o__Solirubrobacterales;f__67-14;g__67-14	0.0	0.0	33.0	18.0	15.0	4.0	23.0	8.0
d__Bacteria;p__Actinobacteriota;c__WCHB1-81;o__WCHB1-81;f__WCHB1-81;g__WCHB1-81	37.0	16.0	52.0	32.0	46.0	12.0	21.0	13.0
d__Bacteria;p__Actinobacteriota;c__Thermoleophilia;o__Solirubrobacterales;f__Solirubrobacteraceae;__	0.0	0.0	19.0	0.0	7.0	0.0	16.0	0.0
d__Bacteria;p__Actinobacteriota;c__Actinobacteria;o__0319-7L14;f__0319-7L14;g__0319-7L14	0.0	6.0	0.0	0.0	0.0	0.0	0.0	0.0
d__Bacteria;p__Cyanobacteria;c__Vampirivibrionia;o__Gastranaerophilales;f__Gastranaerophilales;g__Gastranaerophilales	0.0	0.0	0.0	23.0	0.0	8.0	0.0	0.0
d__Bacteria;p__Firmicutes;c__Bacilli;o__Bacillales;f__Planococcaceae;g__Chryseomicrobium	0.0	0.0	0.0	0.0	20.0	0.0	0.0	0.0
d__Bacteria;p__Fermentibacterota;c__Fermentibacteria;o__Fermentibacterales;f__Fermentibacteraceae;g__Fermentibacteraceae	0.0	7.0	0.0	0.0	0.0	0.0	0.0	4.0
d__Bacteria;p__Firmicutes;c__Desulfotomaculia;o__Desulfotomaculales;f__Desulfotomaculales;g__Desulfohalotomaculum	63.0	12.0	22.0	0.0	0.0	0.0	0.0	0.0
d__Bacteria;p__Calditrichota;c__Calditrichia;o__Calditrichales;f__Calditrichaceae;g__Calditrichaceae	1107.0	1165.0	1115.0	38.0	0.0	11.0	175.0	267.0
d__Bacteria;p__Actinobacteriota;c__Actinobacteria;o__Propionibacteriales;f__Nocardioidaceae;g__Nocardioides	0.0	0.0	30.0	19.0	0.0	37.0	14.0	0.0
d__Bacteria;p__Firmicutes;c__Clostridia;o__Peptostreptococcales-Tissierellales;f__Peptostreptococcales-Tissierellales;g__Anaerococcus	0.0	0.0	0.0	11.0	34.0	7.0	0.0	0.0
d__Bacteria;p__Bacteroidota;c__Ignavibacteria;o__Ignavibacteriales;f__Ignavibacteriales;g__Ignavibacteriales	0.0	2.0	0.0	9.0	0.0	18.0	0.0	0.0
d__Bacteria;p__Bacteroidota;c__Rhodothermia;o__Balneolales;f__Balneolaceae;g__uncultured	0.0	0.0	0.0	3.0	20.0	0.0	0.0	0.0
d__Bacteria;p__Firmicutes;c__Bacilli;o__Paenibacillales;f__Paenibacillaceae;g__Paenibacillus	15.0	11.0	23.0	149.0	257.0	101.0	25.0	11.0
d__Bacteria;p__Firmicutes;c__Bacilli;o__Bacillales;f__Sporolactobacillaceae;g__uncultured	0.0	0.0	0.0	0.0	0.0	0.0	15.0	8.0
d__Bacteria;p__Firmicutes;c__Negativicutes;o__Veillonellales-Selenomonadales;f__Sporomusaceae;__	0.0	6.0	0.0	4.0	0.0	0.0	0.0	3.0
d__Bacteria;p__Cloacimonadota;c__Cloacimonadia;o__Cloacimonadales;f__MSBL8;g__MSBL8	0.0	9.0	0.0	0.0	0.0	0.0	0.0	0.0
d__Bacteria;p__Cloacimonadota;c__Cloacimonadia;o__Cloacimonadales;f__Cloacimonadales;g__Cloacimonadales	0.0	0.0	0.0	0.0	9.0	0.0	0.0	0.0
d__Bacteria;p__Cloacimonadota;c__Cloacimonadia;o__Cloacimonadales;f__PBS-18;g__PBS-18	0.0	0.0	0.0	97.0	6.0	7.0	3.0	0.0
d__Bacteria;p__Cloacimonadota;c__Cloacimonadia;o__Cloacimonadales;__;__	0.0	0.0	0.0	16.0	0.0	10.0	0.0	0.0
d__Bacteria;p__GN01;c__GN01;o__GN01;f__GN01;g__GN01	49.0	54.0	62.0	122.0	169.0	128.0	43.0	27.0
d__Bacteria;p__Firmicutes;c__Clostridia;o__Clostridiales;f__Clostridiaceae;g__Clostridium_sensu_stricto_9	0.0	0.0	0.0	60.0	108.0	13.0	0.0	0.0
d__Bacteria;p__WS1;c__WS1;o__WS1;f__WS1;g__WS1	0.0	12.0	6.0	9.0	0.0	5.0	0.0	0.0
d__Bacteria;p__Firmicutes;c__Thermoanaerobacteria;o__Thermoanaerobacterales;f__Family_III;g__Thermoanaerobacterium	0.0	8.0	0.0	0.0	0.0	0.0	0.0	5.0
d__Bacteria;p__Firmicutes;c__Syntrophomonadia;o__Syntrophomonadales;f__Syntrophomonadaceae;__	27.0	10.0	39.0	10.0	0.0	0.0	7.0	0.0
d__Bacteria;p__Firmicutes;c__Syntrophomonadia;o__Syntrophomonadales;f__Syntrophomonadaceae;g__Syntrophomonas	0.0	0.0	0.0	0.0	0.0	0.0	0.0	14.0
d__Bacteria;p__Armatimonadota;c__Fimbriimonadia;o__Fimbriimonadales;__;__	0.0	0.0	0.0	5.0	0.0	10.0	0.0	0.0
d__Bacteria;p__Firmicutes;c__Clostridia;o__Thermincolales;f__Thermincolaceae;g__Thermincola	0.0	0.0	0.0	4.0	6.0	0.0	0.0	0.0
d__Bacteria;p__Firmicutes;c__Syntrophomonadia;o__Syntrophomonadales;f__Syntrophomonadaceae;g__uncultured	3.0	0.0	0.0	0.0	0.0	3.0	0.0	0.0
d__Bacteria;p__Actinobacteriota;c__Actinobacteria;o__Corynebacteriales;f__Corynebacteriaceae;g__Lawsonella	0.0	5.0	0.0	0.0	0.0	0.0	0.0	0.0
d__Bacteria;p__Actinobacteriota;c__Actinobacteria;o__Corynebacteriales;f__Dietziaceae;g__Dietzia	0.0	0.0	0.0	15.0	174.0	16.0	10.0	12.0
d__Bacteria;p__Actinobacteriota;c__Actinobacteria;o__Corynebacteriales;f__Nocardiaceae;g__Rhodococcus	15.0	10.0	0.0	0.0	0.0	10.0	0.0	9.0
d__Bacteria;p__Actinobacteriota;c__Actinobacteria;o__Corynebacteriales;f__Mycobacteriaceae;g__Mycobacterium	0.0	10.0	15.0	14.0	0.0	42.0	0.0	5.0
d__Bacteria;p__Actinobacteriota;c__Actinobacteria;o__Corynebacteriales;f__Corynebacteriaceae;g__Corynebacterium	18.0	106.0	76.0	2695.0	2760.0	2619.0	1617.0	1256.0
d__Bacteria;p__Firmicutes;c__BRH-c20a;o__BRH-c20a;f__BRH-c20a;g__BRH-c20a	0.0	0.0	0.0	0.0	6.0	0.0	0.0	0.0
d__Bacteria;p__Acidobacteriota;c__Blastocatellia;o__11-24;f__11-24;g__11-24	5.0	0.0	7.0	0.0	0.0	11.0	0.0	0.0
d__Bacteria;p__Firmicutes;c__Clostridia;o__Clostridiales;f__Clostridiaceae;g__Clostridium_sensu_stricto_19	0.0	0.0	0.0	6.0	0.0	0.0	0.0	0.0
d__Bacteria;p__Firmicutes;c__Clostridia;o__Clostridiales;f__Caloramatoraceae;g__Fonticella	53.0	46.0	56.0	315.0	483.0	204.0	115.0	95.0
d__Bacteria;p__Firmicutes;c__Clostridia;o__Clostridiales;f__Clostridiaceae;g__Proteiniclasticum	0.0	0.0	12.0	0.0	0.0	0.0	0.0	0.0
d__Bacteria;p__Firmicutes;c__Clostridia;o__Clostridiales;f__Clostridiaceae;g__Clostridium_sensu_stricto_12	41.0	52.0	74.0	300.0	309.0	162.0	45.0	44.0
d__Bacteria;p__Synergistota;c__Synergistia;o__Synergistales;f__Synergistaceae;g__uncultured	0.0	0.0	0.0	0.0	0.0	0.0	0.0	5.0
d__Bacteria;p__Synergistota;c__Synergistia;o__Synergistales;f__Synergistaceae;g__Fretibacterium	0.0	0.0	0.0	3.0	0.0	14.0	0.0	0.0
d__Bacteria;p__Firmicutes;c__Clostridia;o__Clostridia;f__Gracilibacteraceae;g__Lutispora	0.0	0.0	0.0	0.0	32.0	14.0	6.0	0.0
d__Bacteria;p__Firmicutes;c__Limnochordia;o__Limnochordia;f__Limnochordia;g__Hydrogenispora	47.0	0.0	21.0	141.0	214.0	25.0	25.0	17.0
d__Bacteria;p__Firmicutes;c__Clostridia;o__Peptococcales;f__Peptococcaceae;g__uncultured	0.0	0.0	0.0	0.0	14.0	5.0	0.0	0.0
d__Bacteria;p__Firmicutes;c__Clostridia;o__Clostridiales;f__Oxobacteraceae;g__Oxobacter	0.0	0.0	5.0	14.0	33.0	0.0	0.0	13.0
d__Bacteria;p__Firmicutes;c__Clostridia;o__Caldicoprobacterales;f__Caldicoprobacteraceae;g__Caldicoprobacter	0.0	0.0	0.0	0.0	7.0	0.0	0.0	0.0
d__Bacteria;p__Firmicutes;c__Clostridia;o__Christensenellales;f__Christensenellaceae;g__uncultured	6.0	0.0	0.0	5.0	30.0	0.0	0.0	0.0
d__Bacteria;p__Proteobacteria;c__Alphaproteobacteria;o__uncultured;f__uncultured;g__uncultured	86.0	61.0	63.0	206.0	241.0	379.0	72.0	38.0
d__Bacteria;p__Firmicutes;c__Clostridia;o__Oscillospirales;f__Ruminococcaceae;g__Subdoligranulum	36.0	48.0	232.0	85.0	94.0	212.0	299.0	66.0
d__Bacteria;p__Firmicutes;c__Clostridia;o__Oscillospirales;f__Ruminococcaceae;g__UBA1819	0.0	17.0	24.0	12.0	20.0	5.0	21.0	9.0
d__Bacteria;p__Firmicutes;c__Clostridia;o__Oscillospirales;f__Ruminococcaceae;g__Fournierella	0.0	0.0	0.0	0.0	9.0	0.0	0.0	0.0
d__Bacteria;p__Firmicutes;c__Clostridia;o__Oscillospirales;f__Ruminococcaceae;g__uncultured	0.0	8.0	10.0	6.0	7.0	13.0	6.0	7.0
d__Bacteria;p__Firmicutes;c__Clostridia;o__Oscillospirales;f__Ruminococcaceae;__	4.0	0.0	0.0	7.0	23.0	12.0	0.0	0.0
d__Bacteria;p__Firmicutes;c__Clostridia;o__Oscillospirales;f__Ruminococcaceae;g__Angelakisella	0.0	0.0	0.0	0.0	0.0	4.0	0.0	0.0
d__Bacteria;p__Firmicutes;c__Clostridia;o__Oscillospirales;f__Ruminococcaceae;g__Anaerotruncus	0.0	12.0	0.0	0.0	8.0	0.0	0.0	9.0
d__Bacteria;p__Firmicutes;c__Clostridia;o__Oscillospirales;__;__	0.0	7.0	0.0	7.0	8.0	0.0	0.0	0.0
d__Bacteria;p__Firmicutes;c__Clostridia;o__Oscillospirales;f__Ruminococcaceae;g__Negativibacillus	0.0	0.0	8.0	0.0	0.0	0.0	8.0	0.0
d__Bacteria;p__Firmicutes;c__Clostridia;o__Oscillospirales;f__Ruminococcaceae;g__[Eubacterium]_siraeum_group	0.0	6.0	30.0	9.0	17.0	17.0	36.0	0.0
d__Bacteria;p__Firmicutes;c__Clostridia;o__uncultured;f__uncultured;g__uncultured	0.0	0.0	0.0	24.0	12.0	0.0	0.0	0.0
d__Bacteria;p__Firmicutes;c__Clostridia;o__Oscillospirales;f__Oscillospiraceae;g__UCG-005	0.0	14.0	19.0	0.0	18.0	12.0	16.0	11.0
d__Bacteria;p__Firmicutes;c__Clostridia;o__Clostridia;f__Hungateiclostridiaceae;g__Anaerobacterium	0.0	0.0	0.0	18.0	47.0	0.0	31.0	0.0
d__Bacteria;p__Firmicutes;c__Clostridia;o__Clostridia;f__Hungateiclostridiaceae;g__Hungateiclostridium	0.0	0.0	0.0	0.0	0.0	7.0	0.0	0.0
d__Bacteria;p__Caldisericota;c__Caldisericia;o__Caldisericales;f__WCHB1-02;g__WCHB1-02	0.0	0.0	0.0	9.0	5.0	0.0	0.0	0.0
d__Bacteria;p__Firmicutes;c__Negativicutes;o__Acidaminococcales;f__Acidaminococcaceae;g__Phascolarctobacterium	34.0	59.0	242.0	57.0	54.0	145.0	246.0	29.0
d__Bacteria;p__Chloroflexi;c__Ktedonobacteria;o__C0119;f__C0119;g__C0119	0.0	0.0	0.0	0.0	5.0	13.0	5.0	0.0
d__Bacteria;p__Firmicutes;c__Negativicutes;o__Veillonellales-Selenomonadales;f__Sporomusaceae;g__uncultured	12.0	13.0	0.0	95.0	79.0	23.0	18.0	0.0
d__Bacteria;p__Firmicutes;c__Negativicutes;o__Veillonellales-Selenomonadales;f__Veillonellaceae;g__Negativicoccus	0.0	0.0	0.0	8.0	19.0	7.0	0.0	0.0
d__Bacteria;p__Actinobacteriota;c__Actinobacteria;o__Frankiales;f__Acidothermaceae;g__Acidothermus	9.0	10.0	14.0	17.0	31.0	11.0	16.0	7.0
d__Bacteria;p__Actinobacteriota;c__Actinobacteria;o__Streptomycetales;f__Streptomycetaceae;g__Streptomyces	0.0	15.0	0.0	0.0	0.0	0.0	0.0	9.0
d__Bacteria;p__Actinobacteriota;c__Actinobacteria;o__Streptomycetales;f__Streptomycetaceae;__	0.0	34.0	0.0	17.0	14.0	0.0	0.0	38.0
d__Bacteria;p__Actinobacteriota;c__Actinobacteria;o__Micrococcales;f__Microbacteriaceae;g__Leucobacter	0.0	0.0	32.0	14.0	12.0	9.0	33.0	5.0
d__Bacteria;p__Actinobacteriota;c__Actinobacteria;o__Propionibacteriales;f__Propionibacteriaceae;g__uncultured	0.0	4.0	0.0	0.0	0.0	12.0	0.0	0.0
d__Bacteria;p__Actinobacteriota;c__Actinobacteria;o__Frankiales;__;__	0.0	0.0	0.0	0.0	0.0	7.0	12.0	0.0
d__Bacteria;p__Actinobacteriota;c__Actinobacteria;o__Frankiales;f__Geodermatophilaceae;g__Blastococcus	0.0	6.0	8.0	9.0	0.0	0.0	13.0	8.0
d__Bacteria;p__Actinobacteriota;c__Actinobacteria;o__Streptosporangiales;f__Thermomonosporaceae;g__Actinoallomurus	0.0	0.0	0.0	0.0	0.0	9.0	0.0	0.0
d__Bacteria;p__Actinobacteriota;c__Actinobacteria;o__Micrococcales;f__Cellulomonadaceae;g__Cellulomonas	0.0	0.0	7.0	0.0	0.0	0.0	11.0	0.0
d__Bacteria;p__Actinobacteriota;c__Actinobacteria;o__Micrococcales;f__Promicromonosporaceae;g__Promicromonospora	0.0	0.0	0.0	0.0	9.0	0.0	0.0	0.0
d__Bacteria;p__Caldatribacteriota;c__JS1;o__JS1;f__JS1;g__JS1	8.0	17.0	15.0	0.0	0.0	0.0	4.0	0.0
d__Bacteria;p__Actinobacteriota;c__Actinobacteria;o__Pseudonocardiales;f__Pseudonocardiaceae;g__Pseudonocardia	10.0	15.0	11.0	0.0	0.0	0.0	0.0	0.0
d__Bacteria;p__Actinobacteriota;c__Actinobacteria;o__Frankiales;f__Sporichthyaceae;g__Sporichthya	0.0	0.0	8.0	0.0	0.0	0.0	12.0	0.0
d__Bacteria;p__Actinobacteriota;c__Actinobacteria;o__Micrococcales;f__Bogoriellaceae;g__Georgenia	0.0	14.0	0.0	0.0	0.0	0.0	0.0	16.0
d__Bacteria;p__Actinobacteriota;c__Actinobacteria;o__Micrococcales;f__Microbacteriaceae;g__Agromyces	0.0	0.0	6.0	0.0	0.0	0.0	6.0	0.0
d__Bacteria;p__Actinobacteriota;c__Actinobacteria;o__Micrococcales;f__Micrococcaceae;g__Kocuria	17.0	30.0	49.0	14.0	14.0	0.0	28.0	0.0
d__Bacteria;p__Actinobacteriota;c__Actinobacteria;o__Streptosporangiales;f__Thermomonosporaceae;g__Actinomadura	0.0	0.0	8.0	5.0	3.0	0.0	10.0	2.0
d__Bacteria;p__Actinobacteriota;c__Actinobacteria;o__Pseudonocardiales;f__Pseudonocardiaceae;__	0.0	0.0	0.0	14.0	0.0	0.0	0.0	0.0
d__Bacteria;p__Actinobacteriota;c__Actinobacteria;o__Micrococcales;f__Intrasporangiaceae;g__Phycicoccus	0.0	0.0	0.0	0.0	14.0	0.0	0.0	0.0
d__Bacteria;p__Actinobacteriota;c__Actinobacteria;o__Propionibacteriales;f__Propionibacteriaceae;g__Propionicimonas	0.0	0.0	0.0	0.0	0.0	0.0	5.0	0.0
d__Bacteria;p__Actinobacteriota;c__Actinobacteria;o__Micrococcales;f__Intrasporangiaceae;__	0.0	7.0	0.0	4.0	13.0	13.0	20.0	18.0
d__Bacteria;p__Actinobacteriota;c__Actinobacteria;o__Micrococcales;f__Micrococcaceae;g__Rothia	0.0	38.0	0.0	6.0	0.0	15.0	0.0	22.0
d__Bacteria;p__Actinobacteriota;c__Actinobacteria;o__Micrococcales;f__Intrasporangiaceae;g__Oryzihumus	20.0	0.0	11.0	19.0	12.0	32.0	0.0	0.0
d__Bacteria;p__Actinobacteriota;c__Actinobacteria;o__Micrococcales;f__Dermabacteraceae;g__Helcobacillus	0.0	0.0	0.0	10.0	16.0	13.0	12.0	7.0
d__Bacteria;p__Firmicutes;c__Clostridia;o__Peptostreptococcales-Tissierellales;f__Peptostreptococcales-Tissierellales;g__Fenollaria	0.0	0.0	0.0	5.0	17.0	0.0	3.0	0.0
d__Bacteria;p__Cyanobacteria;c__Vampirivibrionia;o__Vampirovibrionales;f__Vampirovibrionaceae;g__Vampirovibrionaceae	0.0	0.0	0.0	0.0	5.0	0.0	0.0	0.0
d__Bacteria;p__Firmicutes;c__Negativicutes;o__Veillonellales-Selenomonadales;f__Veillonellaceae;g__Veillonella	7.0	29.0	19.0	12.0	25.0	28.0	25.0	11.0
d__Bacteria;p__Firmicutes;c__Bacilli;o__Exiguobacterales;f__Exiguobacteraceae;g__Exiguobacterium	0.0	0.0	0.0	0.0	11.0	0.0	0.0	0.0
d__Bacteria;p__Firmicutes;c__Bacilli;o__Bacillales;f__Planococcaceae;g__Domibacillus	16.0	12.0	10.0	36.0	75.0	29.0	0.0	0.0
d__Bacteria;p__Firmicutes;c__Bacilli;o__Thermoactinomycetales;f__Thermoactinomycetaceae;g__Risungbinella	0.0	0.0	0.0	0.0	0.0	6.0	0.0	0.0
d__Bacteria;p__Firmicutes;c__Negativicutes;o__Veillonellales-Selenomonadales;f__Veillonellaceae;g__Dialister	0.0	0.0	9.0	167.0	695.0	135.0	88.0	77.0
d__Bacteria;p__Firmicutes;c__Bacilli;o__Paenibacillales;f__Paenibacillaceae;g__Ammoniphilus	0.0	10.0	0.0	0.0	0.0	16.0	0.0	0.0
d__Bacteria;p__Firmicutes;c__Negativicutes;o__Veillonellales-Selenomonadales;f__Sporomusaceae;g__Pelosinus	0.0	0.0	0.0	14.0	32.0	0.0	14.0	0.0
d__Bacteria;p__Firmicutes;c__Negativicutes;o__Veillonellales-Selenomonadales;f__Sporomusaceae;g__Anaerospora	0.0	0.0	0.0	0.0	8.0	0.0	0.0	0.0
d__Bacteria;p__Firmicutes;c__Bacilli;o__Bacillales;__;__	159.0	127.0	210.0	525.0	579.0	289.0	202.0	92.0
d__Bacteria;p__Firmicutes;c__Bacilli;o__Bacillales;f__Planococcaceae;__	53.0	44.0	41.0	130.0	22.0	63.0	32.0	0.0
d__Bacteria;p__Firmicutes;c__Bacilli;o__Bacillales;f__Planococcaceae;g__Lysinibacillus	77.0	96.0	61.0	261.0	234.0	195.0	38.0	35.0
d__Bacteria;p__Firmicutes;c__Bacilli;o__Paenibacillales;f__Paenibacillaceae;g__Fontibacillus	0.0	0.0	0.0	0.0	0.0	21.0	0.0	0.0
d__Bacteria;p__Firmicutes;c__Negativicutes;o__Veillonellales-Selenomonadales;f__Veillonellaceae;g__Veillonellaceae	0.0	0.0	0.0	24.0	87.0	19.0	25.0	0.0
d__Bacteria;p__Firmicutes;c__Bacilli;o__Paenibacillales;f__Paenibacillaceae;g__uncultured	0.0	0.0	0.0	0.0	13.0	0.0	0.0	0.0
d__Bacteria;p__Firmicutes;c__Bacilli;o__Paenibacillales;f__Paenibacillaceae;g__Cohnella	0.0	0.0	0.0	0.0	42.0	0.0	0.0	0.0
d__Bacteria;p__Firmicutes;c__Bacilli;__;__;__	0.0	0.0	0.0	0.0	0.0	0.0	0.0	7.0
d__Bacteria;p__Firmicutes;c__Bacilli;o__Bacillales;f__Planococcaceae;g__Solibacillus	34.0	27.0	54.0	83.0	62.0	66.0	0.0	0.0
d__Bacteria;p__Firmicutes;c__Bacilli;o__Staphylococcales;f__Gemellaceae;g__Gemella	0.0	21.0	24.0	0.0	43.0	0.0	14.0	10.0
d__Bacteria;p__Firmicutes;c__Bacilli;o__Bacillales;f__Bacillaceae;g__Oceanobacillus	0.0	0.0	36.0	18.0	74.0	36.0	44.0	13.0
d__Bacteria;p__Firmicutes;c__Clostridia;o__Clostridiales;f__Caloramatoraceae;g__uncultured	0.0	0.0	0.0	10.0	0.0	16.0	0.0	0.0
d__Bacteria;p__Firmicutes;c__Negativicutes;o__Veillonellales-Selenomonadales;f__Selenomonadaceae;g__Megamonas	47.0	75.0	253.0	68.0	104.0	241.0	259.0	52.0
d__Bacteria;p__Firmicutes;c__Negativicutes;o__Veillonellales-Selenomonadales;f__Selenomonadaceae;g__Mitsuokella	0.0	7.0	0.0	0.0	0.0	0.0	0.0	0.0
d__Bacteria;p__Firmicutes;c__Bacilli;o__Lactobacillales;f__Carnobacteriaceae;g__Atopostipes	0.0	13.0	19.0	0.0	0.0	6.0	16.0	14.0
d__Bacteria;p__Firmicutes;c__Negativicutes;o__Veillonellales-Selenomonadales;f__Selenomonadaceae;g__Anaerovibrio	0.0	0.0	16.0	0.0	0.0	0.0	17.0	0.0
d__Bacteria;p__Firmicutes;c__Negativicutes;o__Veillonellales-Selenomonadales;__;__	0.0	0.0	0.0	17.0	0.0	11.0	0.0	0.0
d__Bacteria;p__Firmicutes;c__Bacilli;o__Bacillales;f__Bacillaceae;g__uncultured	0.0	11.0	44.0	21.0	8.0	16.0	39.0	0.0
d__Bacteria;p__Firmicutes;c__Bacilli;o__Bacillales;f__Bacillaceae;g__Pseudogracilibacillus	0.0	0.0	22.0	11.0	18.0	17.0	0.0	0.0
d__Bacteria;p__Firmicutes;c__Negativicutes;o__Veillonellales-Selenomonadales;f__Veillonellaceae;g__Megasphaera	4.0	10.0	10.0	604.0	3348.0	522.0	373.0	243.0
d__Bacteria;p__Firmicutes;c__Desulfitobacteriia;o__Desulfitobacteriales;f__Desulfitobacteriaceae;g__Desulfosporosinus	0.0	0.0	0.0	18.0	0.0	0.0	0.0	0.0
d__Bacteria;p__Firmicutes;c__Negativicutes;o__Veillonellales-Selenomonadales;f__uncultured;g__uncultured	17.0	0.0	11.0	18.0	56.0	18.0	14.0	10.0
d__Bacteria;p__Firmicutes;c__Incertae_Sedis;o__DTU014;f__DTU014;g__DTU014	0.0	0.0	0.0	6.0	0.0	0.0	0.0	0.0
d__Bacteria;p__Firmicutes;c__Bacilli;o__Bacillales;f__Bacillaceae;__	0.0	0.0	0.0	0.0	0.0	0.0	0.0	7.0
d__Bacteria;p__Firmicutes;c__Clostridia;o__Eubacteriales;f__Eubacteriales;g__Alkalibaculum	0.0	5.0	0.0	0.0	0.0	0.0	0.0	0.0
d__Bacteria;p__Firmicutes;c__Negativicutes;o__Veillonellales-Selenomonadales;f__Sporomusaceae;g__Sporomusa	0.0	0.0	12.0	22.0	12.0	0.0	0.0	0.0
d__Bacteria;p__Actinobacteriota;c__Actinobacteria;o__Propionibacteriales;f__Nocardioidaceae;g__Aeromicrobium	0.0	0.0	0.0	0.0	0.0	0.0	10.0	0.0
d__Bacteria;p__Firmicutes;c__Clostridia;o__Peptostreptococcales-Tissierellales;f__Peptostreptococcales-Tissierellales;g__Finegoldia	0.0	0.0	0.0	0.0	11.0	0.0	0.0	0.0
d__Bacteria;p__Firmicutes;c__Clostridia;o__Peptostreptococcales-Tissierellales;f__Peptostreptococcales-Tissierellales;g__Ezakiella	0.0	0.0	0.0	0.0	0.0	9.0	0.0	0.0
d__Bacteria;p__Firmicutes;c__Clostridia;o__Peptostreptococcales-Tissierellales;f__Peptostreptococcales-Tissierellales;g__Parvimonas	0.0	9.0	0.0	49.0	158.0	34.0	24.0	20.0
d__Bacteria;p__Chloroflexi;c__Chloroflexia;o__Thermomicrobiales;__;__	0.0	0.0	2.0	0.0	0.0	0.0	0.0	0.0
d__Bacteria;p__Chloroflexi;c__Ktedonobacteria;o__Ktedonobacterales;f__Ktedonobacteraceae;g__1959-1	13.0	13.0	0.0	53.0	75.0	10.0	5.0	0.0
d__Bacteria;p__Spirochaetota;c__MVP-15;o__MVP-15;f__MVP-15;g__MVP-15	3.0	0.0	0.0	11.0	0.0	0.0	0.0	4.0
d__Bacteria;p__Chloroflexi;c__Ktedonobacteria;o__Ktedonobacterales;f__Ktedonobacteraceae;__	0.0	0.0	9.0	0.0	0.0	5.0	10.0	0.0
d__Bacteria;p__Chloroflexi;c__Ktedonobacteria;o__Ktedonobacterales;f__Ktedonobacteraceae;g__uncultured	18.0	19.0	5.0	136.0	175.0	23.0	10.0	13.0
d__Bacteria;p__Chloroflexi;c__Ktedonobacteria;o__Ktedonobacterales;f__Ktedonobacteraceae;g__Ktedonobacter	0.0	0.0	0.0	41.0	45.0	7.0	0.0	5.0
d__Bacteria;p__Chloroflexi;c__Ktedonobacteria;o__Ktedonobacterales;f__Ktedonobacteraceae;g__Thermosporothrix	0.0	0.0	0.0	5.0	7.0	0.0	0.0	0.0
d__Bacteria;p__Chloroflexi;c__Chloroflexia;o__Thermomicrobiales;f__JG30-KF-CM45;g__JG30-KF-CM45	0.0	0.0	0.0	0.0	3.0	0.0	0.0	0.0
d__Bacteria;p__Chloroflexi;c__Ktedonobacteria;o__Ktedonobacterales;f__Ktedonobacteraceae;g__HSB_OF53-F07	0.0	0.0	0.0	6.0	0.0	7.0	10.0	0.0
d__Bacteria;p__Chloroflexi;c__Ktedonobacteria;o__Ktedonobacterales;f__Ktedonobacteraceae;g__FCPS473	0.0	0.0	0.0	5.0	16.0	0.0	0.0	0.0
d__Bacteria;p__Chloroflexi;c__Ktedonobacteria;o__Ktedonobacterales;f__JG30-KF-AS9;g__JG30-KF-AS9	2.0	3.0	8.0	11.0	8.0	0.0	15.0	3.0
d__Bacteria;p__Actinobacteriota;c__Acidimicrobiia;__;__;__	0.0	0.0	0.0	0.0	0.0	7.0	0.0	0.0
d__Bacteria;p__Bacteroidota;c__Ignavibacteria;o__Ignavibacteriales;f__Ignavibacteriaceae;g__Ignavibacterium	200.0	417.0	192.0	577.0	542.0	1038.0	192.0	253.0
d__Bacteria;p__Fibrobacterota;c__Chitinivibrionia;o__uncultured;f__uncultured;g__uncultured	50.0	70.0	108.0	163.0	207.0	79.0	32.0	30.0
d__Bacteria;p__Bacteroidota;c__Kryptonia;o__Kryptoniales;f__MSB-3C8;g__MSB-3C8	0.0	7.0	7.0	48.0	45.0	38.0	0.0	0.0
d__Bacteria;p__Chloroflexi;c__OLB14;o__OLB14;f__OLB14;g__OLB14	0.0	0.0	0.0	5.0	9.0	26.0	3.0	0.0
d__Bacteria;p__Actinobacteriota;c__Acidimicrobiia;o__Microtrichales;f__uncultured;g__uncultured	0.0	9.0	15.0	10.0	9.0	0.0	22.0	0.0
d__Bacteria;p__GAL15;c__GAL15;o__GAL15;f__GAL15;g__GAL15	0.0	0.0	16.0	9.0	10.0	6.0	30.0	4.0
d__Bacteria;p__Halanaerobiaeota;c__Halanaerobiia;o__Halanaerobiales;f__Halobacteroidaceae;g__uncultured	36.0	36.0	36.0	50.0	58.0	38.0	18.0	0.0
d__Bacteria;p__Firmicutes;c__Clostridia;o__Clostridiales;f__Clostridiaceae;__	0.0	26.0	13.0	133.0	177.0	50.0	25.0	0.0
d__Bacteria;p__Firmicutes;c__Clostridia;o__Clostridiales;f__Clostridiaceae;g__Clostridium_sensu_stricto_8	41.0	50.0	37.0	199.0	123.0	164.0	18.0	19.0
d__Bacteria;p__Chloroflexi;c__KD4-96;o__KD4-96;f__KD4-96;g__KD4-96	126.0	117.0	112.0	305.0	300.0	381.0	49.0	33.0
d__Bacteria;p__Armatimonadota;c__Fimbriimonadia;o__Fimbriimonadales;f__Fimbriimonadaceae;g__Fimbriimonadaceae	22.0	17.0	17.0	65.0	35.0	86.0	11.0	3.0
d__Bacteria;p__Actinobacteriota;c__Thermoleophilia;o__Gaiellales;f__Gaiellaceae;g__Gaiella	0.0	0.0	14.0	32.0	18.0	51.0	10.0	9.0
d__Bacteria;p__Firmicutes;c__Clostridia;o__Clostridiales;f__Clostridiaceae;g__Clostridium_sensu_stricto_7	0.0	7.0	0.0	0.0	0.0	0.0	0.0	0.0
d__Bacteria;p__Abditibacteriota;c__Abditibacteria;o__Abditibacteriales;f__Abditibacteriaceae;g__Abditibacterium	0.0	4.0	0.0	0.0	15.0	0.0	0.0	0.0
d__Bacteria;p__Firmicutes;c__Clostridia;o__Clostridiales;f__Clostridiaceae;g__Clostridium_sensu_stricto_3	10.0	10.0	0.0	24.0	18.0	0.0	7.0	7.0
d__Bacteria;p__Firmicutes;c__Clostridia;o__Clostridiales;f__Clostridiaceae;g__Clostridium_sensu_stricto_10	0.0	11.0	21.0	92.0	119.0	68.0	36.0	0.0
d__Bacteria;p__Firmicutes;c__Clostridia;o__Clostridiales;f__Clostridiaceae;g__Clostridium_sensu_stricto_11	6.0	0.0	0.0	6.0	0.0	19.0	21.0	9.0
d__Bacteria;p__Firmicutes;c__Clostridia;o__Clostridiales;f__Clostridiaceae;g__Clostridium_sensu_stricto_5	0.0	0.0	0.0	33.0	30.0	22.0	9.0	0.0
d__Bacteria;p__Chloroflexi;c__Dehalococcoidia;o__S085;f__S085;g__S085	9.0	0.0	10.0	0.0	0.0	7.0	0.0	0.0
d__Bacteria;p__Firmicutes;c__Clostridia;o__Clostridiales;f__Clostridiaceae;g__Oceanirhabdus	0.0	0.0	9.0	0.0	0.0	0.0	0.0	0.0
d__Bacteria;p__Firmicutes;c__Clostridia;o__Clostridiales;f__Clostridiaceae;g__Clostridium_sensu_stricto_6	0.0	0.0	0.0	43.0	15.0	45.0	0.0	0.0
d__Bacteria;p__Firmicutes;c__Clostridia;o__Clostridiales;f__Clostridiaceae;g__uncultured	0.0	0.0	5.0	0.0	0.0	0.0	0.0	0.0
d__Bacteria;p__Bacteroidota;c__Ignavibacteria;o__Ignavibacteriales;f__Melioribacteraceae;g__IheB3-7	22.0	58.0	20.0	0.0	0.0	0.0	0.0	22.0
d__Bacteria;p__Bacteroidota;c__Ignavibacteria;o__Ignavibacteriales;f__PHOS-HE36;g__PHOS-HE36	4.0	8.0	0.0	0.0	0.0	0.0	0.0	0.0
d__Bacteria;p__Bacteroidota;c__Ignavibacteria;o__Ignavibacteriales;__;__	14.0	34.0	39.0	41.0	89.0	85.0	17.0	0.0
d__Bacteria;p__Bacteroidota;c__Ignavibacteria;o__Ignavibacteriales;f__LD-RB-34;g__LD-RB-34	0.0	4.0	9.0	0.0	0.0	0.0	0.0	0.0
d__Bacteria;p__Firmicutes;c__Clostridia;o__Monoglobales;f__Monoglobaceae;g__Monoglobus	0.0	0.0	0.0	0.0	8.0	23.0	0.0	6.0
d__Bacteria;p__Bacteroidota;c__Ignavibacteria;o__Ignavibacteriales;f__SR-FBR-L83;g__SR-FBR-L83	23.0	19.0	23.0	6.0	0.0	0.0	0.0	0.0
d__Bacteria;p__Bacteria;c__Bacteria;o__Bacteria;f__Bacteria;g__Bacteria	0.0	0.0	0.0	0.0	10.0	9.0	0.0	0.0
d__Bacteria;p__Firmicutes;c__Clostridia;o__Oscillospirales;f__Oscillospiraceae;g__Oscillibacter	0.0	5.0	35.0	11.0	0.0	5.0	37.0	10.0
d__Bacteria;p__Firmicutes;c__Clostridia;o__Oscillospirales;f__Oscillospiraceae;g__UCG-003	0.0	8.0	13.0	0.0	12.0	16.0	0.0	0.0
d__Bacteria;p__Firmicutes;c__Clostridia;o__Oscillospirales;f__Oscillospiraceae;g__UCG-002	70.0	77.0	208.0	75.0	76.0	216.0	139.0	35.0
d__Bacteria;p__Firmicutes;c__Clostridia;o__Oscillospirales;f__Oscillospiraceae;g__Papillibacter	0.0	5.0	0.0	0.0	0.0	0.0	0.0	6.0
d__Bacteria;p__Firmicutes;c__Clostridia;o__Clostridia;f__Hungateiclostridiaceae;g__Acetivibrio	0.0	0.0	0.0	24.0	25.0	0.0	0.0	0.0
d__Bacteria;p__Firmicutes;c__Clostridia;o__Oscillospirales;f__Ethanoligenenaceae;g__Incertae_Sedis	0.0	0.0	0.0	5.0	0.0	0.0	0.0	0.0
d__Bacteria;p__Firmicutes;c__Clostridia;o__Oscillospirales;f__Ruminococcaceae;g__Incertae_Sedis	0.0	0.0	0.0	0.0	0.0	7.0	0.0	0.0
d__Bacteria;p__Firmicutes;c__Clostridia;o__Oscillospirales;f__Ruminococcaceae;g__Caproiciproducens	0.0	0.0	0.0	0.0	5.0	0.0	0.0	0.0
d__Bacteria;p__Firmicutes;c__Clostridia;o__Oscillospirales;f__Ruminococcaceae;g__CAG-352	22.0	43.0	130.0	51.0	62.0	91.0	111.0	35.0
d__Bacteria;p__Spirochaetota;c__Spirochaetia;o__Spirochaetales;f__Spirochaetaceae;g__Spirochaeta	1365.0	1158.0	1147.0	2128.0	2271.0	1438.0	474.0	396.0
d__Bacteria;p__Bacteroidota;c__Bacteroidia;o__Cytophagales;f__Cyclobacteriaceae;g__uncultured	101.0	232.0	68.0	21.0	15.0	0.0	23.0	63.0
d__Bacteria;p__Bacteroidota;c__Bacteroidia;o__SM1A07;f__SM1A07;g__SM1A07	0.0	0.0	0.0	3.0	0.0	0.0	2.0	0.0
d__Bacteria;p__Firmicutes;c__Bacilli;o__Lactobacillales;f__Aerococcaceae;g__Aerococcus	0.0	22.0	0.0	0.0	17.0	17.0	0.0	21.0
d__Bacteria;p__Cyanobacteria;c__Vampirivibrionia;o__Caenarcaniphilales;f__Caenarcaniphilales;g__Caenarcaniphilales	0.0	0.0	0.0	0.0	0.0	4.0	0.0	0.0
d__Bacteria;p__Actinobacteriota;c__Thermoleophilia;o__Gaiellales;__;__	0.0	0.0	0.0	0.0	0.0	9.0	0.0	0.0
d__Bacteria;p__Myxococcota;c__Polyangia;o__VHS-B3-70;f__VHS-B3-70;g__VHS-B3-70	53.0	30.0	42.0	111.0	44.0	23.0	18.0	19.0
d__Bacteria;p__Actinobacteriota;c__Acidimicrobiia;o__Microtrichales;f__Iamiaceae;g__Iamia	0.0	3.0	0.0	0.0	11.0	0.0	0.0	0.0
d__Bacteria;p__Actinobacteriota;c__Actinobacteria;o__Micromonosporales;f__Micromonosporaceae;__	0.0	0.0	0.0	0.0	0.0	0.0	0.0	17.0
d__Bacteria;p__Actinobacteriota;c__Actinobacteria;o__Micromonosporales;f__Micromonosporaceae;g__Luedemannella	0.0	0.0	0.0	0.0	0.0	25.0	0.0	0.0
d__Bacteria;p__Actinobacteriota;c__Actinobacteria;o__Micromonosporales;f__Micromonosporaceae;g__Dactylosporangium	0.0	0.0	0.0	0.0	0.0	0.0	16.0	0.0
d__Bacteria;p__Actinobacteriota;c__Actinobacteria;o__PeM15;f__PeM15;g__PeM15	0.0	18.0	0.0	0.0	0.0	0.0	0.0	7.0
d__Bacteria;p__Actinobacteriota;c__Acidimicrobiia;o__Actinomarinales;f__Actinomarinaceae;g__Candidatus_Actinomarina	0.0	0.0	0.0	143.0	2.0	0.0	0.0	0.0
d__Bacteria;p__Actinobacteriota;c__Acidimicrobiia;o__Microtrichales;f__Ilumatobacteraceae;g__uncultured	0.0	0.0	0.0	14.0	0.0	0.0	0.0	0.0
d__Bacteria;p__Actinobacteriota;c__Acidimicrobiia;o__IMCC26256;f__IMCC26256;g__IMCC26256	5.0	4.0	14.0	43.0	28.0	89.0	0.0	0.0
d__Bacteria;p__Actinobacteriota;c__Acidimicrobiia;o__Microtrichales;f__Microtrichaceae;g__Sva0996_marine_group	0.0	0.0	0.0	9.0	0.0	0.0	0.0	0.0
d__Bacteria;p__Actinobacteriota;c__Actinobacteria;o__Streptosporangiales;f__Streptosporangiaceae;g__Sphaerisporangium	0.0	0.0	0.0	0.0	0.0	0.0	0.0	4.0
d__Bacteria;p__Actinobacteriota;c__Acidimicrobiia;o__Microtrichales;f__Ilumatobacteraceae;g__CL500-29_marine_group	0.0	0.0	13.0	0.0	0.0	12.0	17.0	0.0
d__Bacteria;p__Cyanobacteria;c__Vampirivibrionia;o__Obscuribacterales;f__Obscuribacteraceae;g__Obscuribacteraceae	0.0	0.0	0.0	4.0	12.0	8.0	4.0	0.0
d__Bacteria;p__Firmicutes;c__Bacilli;o__Lactobacillales;__;__	10.0	88.0	29.0	17.0	23.0	17.0	33.0	40.0
d__Bacteria;p__Firmicutes;c__Bacilli;o__Lactobacillales;f__Catellicoccaceae;g__Catellicoccus	0.0	0.0	0.0	0.0	0.0	0.0	0.0	9.0
d__Bacteria;p__Firmicutes;c__Bacilli;o__Lactobacillales;f__Carnobacteriaceae;g__Trichococcus	0.0	0.0	0.0	0.0	13.0	0.0	0.0	0.0
d__Bacteria;p__Firmicutes;c__Bacilli;o__Lactobacillales;f__Carnobacteriaceae;__	0.0	16.0	0.0	0.0	15.0	21.0	0.0	0.0
d__Bacteria;p__Firmicutes;c__Bacilli;o__Lactobacillales;f__Enterococcaceae;g__Enterococcus	17.0	172.0	104.0	80.0	103.0	118.0	119.0	131.0
d__Bacteria;p__Firmicutes;c__Bacilli;o__Lactobacillales;f__Streptococcaceae;g__Lactococcus	0.0	37.0	24.0	11.0	26.0	41.0	30.0	18.0
d__Bacteria;p__Firmicutes;c__Bacilli;o__Brevibacillales;f__Brevibacillaceae;g__Brevibacillus	8.0	9.0	0.0	22.0	10.0	13.0	0.0	5.0
d__Bacteria;p__Firmicutes;c__Bacilli;o__Bacillales;f__Planococcaceae;g__Kurthia	0.0	31.0	0.0	0.0	0.0	0.0	0.0	0.0
d__Bacteria;p__Actinobacteriota;c__Coriobacteriia;o__CG2-30-50-142;f__CG2-30-50-142;g__CG2-30-50-142	0.0	0.0	0.0	7.0	0.0	0.0	0.0	0.0
d__Bacteria;p__Firmicutes;c__Bacilli;o__Lactobacillales;f__Carnobacteriaceae;g__Dolosigranulum	0.0	5.0	0.0	0.0	0.0	0.0	0.0	3.0
d__Bacteria;p__Firmicutes;c__Bacilli;o__Lactobacillales;f__Aerococcaceae;g__Eremococcus	0.0	0.0	0.0	5.0	16.0	12.0	0.0	0.0
d__Bacteria;p__Firmicutes;c__Symbiobacteriia;o__Symbiobacteriales;f__Symbiobacteraceae;g__Symbiobacterium	0.0	0.0	0.0	0.0	0.0	4.0	0.0	0.0
d__Bacteria;p__Actinobacteriota;c__Actinobacteria;o__Propionibacteriales;f__Propionibacteriaceae;__	0.0	0.0	0.0	19.0	27.0	26.0	19.0	9.0
d__Bacteria;p__Actinobacteriota;c__Actinobacteria;o__Propionibacteriales;f__Propionibacteriaceae;g__Cutibacterium	0.0	63.0	151.0	85.0	123.0	77.0	184.0	65.0
d__Bacteria;p__Bacteroidota;c__Bacteroidia;o__Cytophagales;f__Cyclobacteriaceae;__	12.0	28.0	0.0	2.0	0.0	0.0	0.0	7.0
d__Bacteria;p__Bacteroidota;c__Bacteroidia;o__Cytophagales;f__Hymenobacteraceae;g__Adhaeribacter	0.0	3.0	0.0	5.0	0.0	17.0	0.0	0.0
d__Bacteria;p__Bacteroidota;c__Bacteroidia;o__Cytophagales;__;__	9.0	0.0	0.0	6.0	6.0	0.0	0.0	0.0
d__Bacteria;p__Bacteroidota;c__Bacteroidia;o__Cytophagales;f__Cyclobacteriaceae;g__Algoriphagus	23.0	30.0	0.0	0.0	0.0	0.0	0.0	14.0
d__Bacteria;p__Bacteroidota;c__Bacteroidia;o__Cytophagales;f__Microscillaceae;g__Flexibacter	0.0	0.0	0.0	3.0	0.0	0.0	0.0	0.0
d__Bacteria;p__Bacteroidota;c__Bacteroidia;o__Cytophagales;f__Cyclobacteriaceae;g__Cesiribacter	0.0	3.0	0.0	0.0	0.0	0.0	0.0	0.0
d__Bacteria;p__Bacteroidota;c__Bacteroidia;o__Cytophagales;f__MWH-CFBk5;g__MWH-CFBk5	0.0	0.0	0.0	8.0	0.0	0.0	0.0	0.0
d__Bacteria;p__Bacteroidota;c__Bacteroidia;o__Cytophagales;f__Microscillaceae;g__Ohtaekwangia	0.0	0.0	7.0	0.0	0.0	0.0	5.0	3.0
d__Bacteria;p__Bacteroidota;c__Bacteroidia;o__Cytophagales;f__Microscillaceae;g__OLB12	0.0	0.0	0.0	9.0	0.0	0.0	0.0	0.0
d__Bacteria;p__Bacteroidota;c__Bacteroidia;o__Cytophagales;f__Hymenobacteraceae;g__Hymenobacter	0.0	0.0	0.0	0.0	0.0	7.0	0.0	0.0
d__Bacteria;p__Bacteroidota;c__Bacteroidia;o__Cytophagales;f__Spirosomaceae;g__Dyadobacter	0.0	0.0	10.0	4.0	0.0	0.0	3.0	0.0
d__Bacteria;p__Bacteroidota;c__Bacteroidia;o__Cytophagales;f__Hymenobacteraceae;g__Nibribacter	0.0	0.0	0.0	0.0	6.0	0.0	0.0	0.0
d__Bacteria;p__Proteobacteria;c__Alphaproteobacteria;o__Sphingomonadales;f__Sphingomonadaceae;g__Altererythrobacter	0.0	10.0	0.0	12.0	7.0	8.0	0.0	0.0
d__Bacteria;p__Proteobacteria;c__Alphaproteobacteria;o__Sphingomonadales;f__Sphingomonadaceae;g__Erythrobacter	0.0	12.0	0.0	0.0	0.0	0.0	0.0	0.0
d__Bacteria;p__Bdellovibrionota;c__Oligoflexia;o__Oligoflexales;f__Oligoflexales;g__Pseudobacteriovorax	0.0	3.0	0.0	0.0	0.0	0.0	0.0	0.0
d__Bacteria;p__Firmicutes;c__Clostridia;o__Clostridiales;f__Clostridiaceae;g__Candidatus_Arthromitus	0.0	5.0	0.0	77.0	308.0	70.0	46.0	29.0
d__Bacteria;p__Hydrogenedentes;c__Hydrogenedentia;o__Hydrogenedentiales;f__Hydrogenedensaceae;g__Hydrogenedensaceae	0.0	14.0	2.0	60.0	38.0	31.0	0.0	0.0
d__Bacteria;p__Bdellovibrionota;c__Oligoflexia;o__Oligoflexales;f__uncultured;g__uncultured	0.0	2.0	20.0	4.0	6.0	5.0	15.0	0.0
d__Bacteria;p__Fibrobacterota;c__Fibrobacteria;o__Fibrobacterales;f__Fibrobacterales;g__BBMC-4	19.0	62.0	37.0	27.0	31.0	50.0	13.0	20.0
d__Bacteria;p__Proteobacteria;c__Alphaproteobacteria;o__Rhizobiales;f__Rhodomicrobiaceae;g__Rhodomicrobium	11.0	0.0	13.0	72.0	39.0	31.0	0.0	0.0
d__Bacteria;p__Proteobacteria;c__Alphaproteobacteria;o__Rhizobiales;f__Hyphomicrobiaceae;g__Pedomicrobium	0.0	0.0	0.0	24.0	0.0	12.0	0.0	0.0
d__Bacteria;p__Proteobacteria;c__Alphaproteobacteria;o__Rhizobiales;f__Stappiaceae;g__Pannonibacter	0.0	0.0	31.0	13.0	17.0	11.0	29.0	0.0
d__Bacteria;p__Proteobacteria;c__Alphaproteobacteria;o__Rhizobiales;f__Beijerinckiaceae;g__Methylocystis	0.0	0.0	0.0	23.0	0.0	10.0	0.0	0.0
d__Bacteria;p__Proteobacteria;c__Alphaproteobacteria;o__Rhizobiales;f__Hyphomicrobiaceae;__	8.0	0.0	7.0	0.0	12.0	0.0	0.0	0.0
d__Bacteria;p__Proteobacteria;c__Alphaproteobacteria;o__Rhizobiales;f__Hyphomicrobiaceae;g__Hyphomicrobium	0.0	18.0	72.0	48.0	34.0	95.0	60.0	0.0
d__Bacteria;p__Proteobacteria;c__Alphaproteobacteria;o__Defluviicoccales;f__Defluviicoccaceae;g__Defluviicoccus	24.0	12.0	0.0	0.0	0.0	0.0	0.0	0.0
d__Bacteria;p__RCP2-54;c__RCP2-54;o__RCP2-54;f__RCP2-54;g__RCP2-54	0.0	16.0	5.0	16.0	0.0	0.0	0.0	5.0
d__Bacteria;p__Desulfobacterota;c__Desulfuromonadia;o__PB19;f__PB19;g__PB19	0.0	10.0	0.0	0.0	0.0	7.0	0.0	0.0
d__Bacteria;p__Desulfobacterota;c__Dissulfuribacteria;o__Dissulfuribacterales;f__Dissulfuribacteraceae;g__Dissulfurirhabdus	12.0	0.0	0.0	0.0	0.0	0.0	0.0	0.0
d__Bacteria;p__Proteobacteria;c__Alphaproteobacteria;o__Rhodospirillales;f__AEGEAN-169_marine_group;g__AEGEAN-169_marine_group	0.0	2.0	0.0	128.0	11.0	5.0	6.0	0.0
d__Bacteria;p__Verrucomicrobiota;c__Verrucomicrobiae;o__Verrucomicrobiales;f__Akkermansiaceae;g__Akkermansia	3.0	25.0	15.0	22.0	38.0	58.0	10.0	32.0
d__Bacteria;p__Fibrobacterota;c__Fibrobacteria;o__Fibrobacterales;f__B122;g__B122	76.0	36.0	77.0	249.0	335.0	277.0	65.0	23.0
d__Bacteria;p__Fibrobacterota;c__Fibrobacteria;o__Fibrobacterales;__;__	0.0	3.0	0.0	19.0	21.0	0.0	0.0	0.0
d__Bacteria;p__Fibrobacterota;c__Fibrobacteria;o__Fibrobacterales;f__TG3;g__TG3	14.0	8.0	32.0	11.0	9.0	16.0	0.0	0.0
d__Bacteria;p__Fibrobacterota;c__Fibrobacteria;o__Fibrobacterales;f__MAT-CR-H6-H10;g__MAT-CR-H6-H10	0.0	7.0	0.0	0.0	4.0	11.0	0.0	0.0
d__Bacteria;p__Desulfobacterota;c__Desulfobulbia;o__Desulfobulbales;f__Desulfobulbaceae;g__Candidatus_Electrothrix	0.0	9.0	0.0	0.0	0.0	0.0	0.0	0.0
d__Bacteria;p__Desulfobacterota;c__Desulfobulbia;o__Desulfobulbales;f__Desulfobulbaceae;g__uncultured	87.0	296.0	34.0	0.0	0.0	0.0	0.0	69.0
d__Bacteria;p__Desulfobacterota;c__Desulfobulbia;o__Desulfobulbales;f__Desulfobulbaceae;__	27.0	66.0	0.0	11.0	5.0	6.0	0.0	34.0
d__Bacteria;p__Desulfobacterota;c__Desulfobulbia;o__Desulfobulbales;f__Desulfobulbaceae;g__Desulfobulbus	0.0	0.0	15.0	0.0	0.0	0.0	0.0	0.0
d__Bacteria;p__Proteobacteria;c__Alphaproteobacteria;o__Rhizobiales;f__Beijerinckiaceae;g__Camelimonas	0.0	0.0	0.0	0.0	0.0	10.0	0.0	0.0
d__Bacteria;p__Acidobacteriota;c__c5LKS83;o__c5LKS83;f__c5LKS83;g__c5LKS83	0.0	8.0	0.0	0.0	0.0	0.0	0.0	0.0
d__Bacteria;p__Deferrisomatota;c__Defferrisomatia;o__Defferrisomatales;f__Defferrisomataceae;g__Deferrisoma	28.0	94.0	0.0	7.0	9.0	16.0	0.0	11.0
d__Bacteria;p__Proteobacteria;c__Alphaproteobacteria;o__Rhizobiales;f__Beijerinckiaceae;g__Microvirga	0.0	0.0	11.0	0.0	0.0	0.0	0.0	0.0
d__Bacteria;p__Gemmatimonadota;c__PAUC43f_marine_benthic_group;o__PAUC43f_marine_benthic_group;f__PAUC43f_marine_benthic_group;g__PAUC43f_marine_benthic_group	37.0	56.0	15.0	0.0	0.0	0.0	0.0	19.0
d__Bacteria;p__Desulfobacterota;c__Desulfobulbia;o__Desulfobulbales;f__Desulfurivibrionaceae;g__MSBL7	0.0	36.0	6.0	0.0	0.0	0.0	0.0	0.0
d__Bacteria;p__Poribacteria;c__Poribacteria;o__Poribacteria;f__Poribacteria;g__Poribacteria	204.0	176.0	818.0	49.0	42.0	34.0	205.0	8.0
d__Bacteria;p__Acidobacteriota;c__Subgroup_26;o__Subgroup_26;f__Subgroup_26;g__Subgroup_26	3.0	4.0	0.0	0.0	0.0	0.0	0.0	0.0
d__Bacteria;p__Spirochaetota;c__Leptospirae;o__Leptospirales;f__Leptospiraceae;g__Leptonema	0.0	0.0	0.0	3.0	0.0	14.0	0.0	0.0
d__Bacteria;p__Verrucomicrobiota;c__Verrucomicrobiae;o__Methylacidiphilales;f__Methylacidiphilaceae;g__uncultured	0.0	0.0	0.0	14.0	11.0	10.0	0.0	3.0
d__Bacteria;p__Verrucomicrobiota;c__Verrucomicrobiae;o__Verrucomicrobiales;f__Verrucomicrobiaceae;g__Verrucomicrobium	0.0	0.0	0.0	5.0	0.0	0.0	0.0	0.0
d__Bacteria;p__Planctomycetota;c__Phycisphaerae;o__MSBL9;f__SM23-30;g__SM23-30	17.0	31.0	21.0	25.0	33.0	0.0	0.0	12.0
d__Bacteria;p__Planctomycetota;c__Phycisphaerae;o__Phycisphaerales;f__AKAU3564_sediment_group;g__AKAU3564_sediment_group	9.0	8.0	10.0	12.0	46.0	47.0	0.0	0.0
d__Bacteria;p__Planctomycetota;c__SPG12-343-353-B69;o__SPG12-343-353-B69;f__SPG12-343-353-B69;g__SPG12-343-353-B69	0.0	0.0	7.0	0.0	0.0	0.0	0.0	5.0
d__Bacteria;p__Planctomycetota;c__Phycisphaerae;o__Amsterdam-1B-07;f__Amsterdam-1B-07;g__Amsterdam-1B-07	0.0	5.0	0.0	0.0	0.0	0.0	3.0	3.0
d__Bacteria;p__Planctomycetota;c__Phycisphaerae;o__Phycisphaerales;f__Phycisphaeraceae;g__Z195MB87	0.0	6.0	0.0	0.0	0.0	0.0	0.0	0.0
d__Bacteria;p__Planctomycetota;c__Phycisphaerae;o__MSBL9;__;__	6.0	0.0	12.0	0.0	17.0	0.0	6.0	0.0
d__Bacteria;p__Planctomycetota;c__Phycisphaerae;o__Pla1_lineage;f__Pla1_lineage;g__Pla1_lineage	7.0	0.0	59.0	44.0	52.0	21.0	12.0	0.0
d__Bacteria;p__Planctomycetota;c__Phycisphaerae;o__S-70;f__S-70;g__S-70	0.0	6.0	0.0	0.0	7.0	17.0	0.0	0.0
d__Bacteria;p__Proteobacteria;c__Alphaproteobacteria;o__Micavibrionales;f__Micavibrionaceae;g__uncultured	0.0	2.0	8.0	0.0	0.0	0.0	10.0	0.0
d__Bacteria;p__Nitrospirota;c__Thermodesulfovibrionia;o__uncultured;f__uncultured;g__uncultured	1533.0	859.0	1110.0	883.0	641.0	839.0	265.0	169.0
d__Bacteria;p__Desulfobacterota;c__Desulfuromonadia;__;__;__	5.0	41.0	0.0	7.0	0.0	18.0	0.0	14.0
d__Bacteria;p__Desulfobacterota;c__Syntrophia;o__Syntrophales;f__Syntrophaceae;g__Syntrophus	172.0	167.0	146.0	869.0	724.0	535.0	121.0	97.0
d__Bacteria;p__Desulfobacterota;c__Syntrophia;o__Syntrophales;f__uncultured;g__uncultured	78.0	53.0	89.0	527.0	464.0	409.0	30.0	28.0
d__Bacteria;p__Desulfobacterota;c__Syntrophia;o__Syntrophales;__;__	982.0	828.0	840.0	3011.0	3105.0	2555.0	617.0	418.0
d__Bacteria;p__Desulfobacterota;c__Syntrophia;o__Syntrophales;f__Smithellaceae;g__Smithella	115.0	67.0	137.0	717.0	766.0	477.0	132.0	61.0
d__Bacteria;p__Gemmatimonadota;c__S0134_terrestrial_group;o__S0134_terrestrial_group;f__S0134_terrestrial_group;g__S0134_terrestrial_group	5.0	12.0	6.0	0.0	0.0	0.0	0.0	0.0
d__Bacteria;p__Desulfobacterota;c__Desulfuromonadia;o__Bradymonadales;f__Bradymonadales;g__Bradymonadales	0.0	10.0	15.0	0.0	0.0	6.0	0.0	0.0
d__Bacteria;p__Verrucomicrobiota;c__Chlamydiae;o__LD1-PA32;f__LD1-PA32;g__LD1-PA32	29.0	9.0	17.0	9.0	23.0	26.0	11.0	3.0
d__Bacteria;p__Spirochaetota;c__Spirochaetia;o__Spirochaetales;f__Spirochaetaceae;g__Spirochaeta_2	0.0	27.0	11.0	0.0	11.0	17.0	0.0	14.0
d__Bacteria;p__Planctomycetota;c__Brocadiae;o__SM23-32;f__SM23-32;g__SM23-32	2.0	0.0	0.0	0.0	0.0	0.0	0.0	0.0
d__Bacteria;p__Entotheonellaeota;c__Entotheonellia;o__Entotheonellales;f__Entotheonellaceae;g__Entotheonellaceae	0.0	11.0	0.0	0.0	0.0	0.0	0.0	4.0
d__Bacteria;p__Spirochaetota;c__Spirochaetia;o__Spirochaetales;f__Spirochaetaceae;g__Sediminispirochaeta	0.0	91.0	42.0	0.0	0.0	0.0	10.0	27.0
d__Bacteria;p__Spirochaetota;c__Spirochaetia;o__Spirochaetales;f__Spirochaetaceae;__	0.0	0.0	0.0	11.0	30.0	16.0	0.0	4.0
d__Bacteria;p__Planctomycetota;c__Phycisphaerae;o__C86;f__C86;g__C86	0.0	0.0	9.0	0.0	0.0	0.0	0.0	0.0
d__Bacteria;p__Hydrogenedentes;c__Hydrogenedentia;o__Hydrogenedentiales;f__Hydrogenedensaceae;__	12.0	0.0	12.0	16.0	23.0	30.0	0.0	0.0
d__Bacteria;p__Proteobacteria;c__Alphaproteobacteria;o__Paracaedibacterales;f__Paracaedibacteraceae;g__uncultured	6.0	0.0	3.0	0.0	0.0	0.0	0.0	0.0
d__Bacteria;p__Firestonebacteria;c__Firestonebacteria;o__Firestonebacteria;f__Firestonebacteria;g__Firestonebacteria	7.0	0.0	8.0	66.0	120.0	99.0	14.0	5.0
d__Bacteria;p__Elusimicrobiota;c__4-29;o__4-29;f__4-29;g__4-29	2.0	0.0	0.0	0.0	0.0	0.0	0.0	0.0
d__Bacteria;p__Acidobacteriota;c__Acidobacteriae;o__Subgroup_12;f__Subgroup_12;g__Subgroup_12	19.0	19.0	17.0	34.0	80.0	67.0	6.0	0.0
d__Bacteria;p__Methylomirabilota;c__Methylomirabilia;o__Methylomirabilales;f__Methylomirabilaceae;g__Z114MB74	41.0	41.0	44.0	74.0	78.0	111.0	26.0	28.0
d__Bacteria;p__Proteobacteria;c__Alphaproteobacteria;o__Rickettsiales;f__SM2D12;g__SM2D12	0.0	0.0	0.0	15.0	0.0	0.0	0.0	0.0
d__Bacteria;p__Desulfobacterota;c__Desulfobacteria;o__Desulfobacterales;f__uncultured;g__uncultured	55.0	59.0	87.0	145.0	169.0	138.0	46.0	28.0
d__Bacteria;p__Acidobacteriota;c__Acidobacteriae;o__Bryobacterales;f__Bryobacteraceae;g__Bryobacter	217.0	202.0	246.0	977.0	925.0	1015.0	163.0	78.0
d__Bacteria;p__Acidobacteriota;c__Acidobacteriae;o__Acidobacteriae;f__Acidobacteriae;g__Paludibaculum	9.0	0.0	43.0	100.0	81.0	46.0	42.0	13.0
d__Bacteria;p__Acidobacteriota;c__Acidobacteriae;o__PAUC26f;f__PAUC26f;g__PAUC26f	0.0	0.0	0.0	0.0	0.0	12.0	0.0	0.0
d__Bacteria;p__Bdellovibrionota;c__Oligoflexia;o__Silvanigrellales;f__Silvanigrellaceae;g__uncultured	3.0	0.0	5.0	2.0	3.0	0.0	0.0	0.0
d__Bacteria;p__Proteobacteria;c__Alphaproteobacteria;o__Rhodospirillales;f__Rhodospirillaceae;g__uncultured	5.0	9.0	6.0	9.0	31.0	15.0	0.0	0.0
d__Bacteria;p__Proteobacteria;c__Alphaproteobacteria;o__Rhodospirillales;f__Magnetospirillaceae;g__Telmatospirillum	140.0	133.0	116.0	34.0	184.0	166.0	13.0	10.0
d__Bacteria;p__Proteobacteria;c__Alphaproteobacteria;o__Rhodospirillales;f__Magnetospirillaceae;g__Magnetospirillum	0.0	0.0	0.0	0.0	10.0	0.0	0.0	0.0
d__Bacteria;p__Proteobacteria;c__Alphaproteobacteria;o__Rhodospirillales;f__Magnetospirillaceae;g__Phaeospirillum	0.0	0.0	0.0	4.0	0.0	0.0	0.0	0.0
d__Bacteria;p__Proteobacteria;c__Alphaproteobacteria;o__Rhodospirillales;f__Magnetospirillaceae;g__uncultured	3.0	6.0	0.0	6.0	0.0	5.0	0.0	0.0
d__Bacteria;p__Proteobacteria;c__Alphaproteobacteria;o__Rhodospirillales;f__Magnetospirillaceae;__	0.0	4.0	0.0	0.0	0.0	0.0	0.0	0.0
d__Bacteria;p__Proteobacteria;c__Alphaproteobacteria;o__Rhizobiales;f__Rhizobiaceae;g__Aureimonas	0.0	0.0	31.0	0.0	11.0	7.0	19.0	0.0
d__Bacteria;p__Proteobacteria;c__Alphaproteobacteria;o__Rhizobiales;f__Rhizobiaceae;__	0.0	0.0	13.0	0.0	7.0	0.0	8.0	0.0
d__Bacteria;p__Proteobacteria;c__Alphaproteobacteria;o__Rhodobacterales;f__Rhodobacteraceae;g__Paracoccus	0.0	44.0	67.0	13.0	26.0	29.0	23.0	45.0
d__Bacteria;p__Proteobacteria;c__Alphaproteobacteria;o__Rhizobiales;__;__	0.0	0.0	0.0	25.0	28.0	46.0	7.0	0.0
d__Bacteria;p__Proteobacteria;c__Alphaproteobacteria;o__Parvibaculales;f__Parvibaculaceae;g__uncultured	8.0	0.0	0.0	39.0	11.0	37.0	0.0	4.0
d__Bacteria;p__Proteobacteria;c__Alphaproteobacteria;o__Caulobacterales;f__Hyphomonadaceae;g__Hyphomonas	4.0	10.0	0.0	0.0	0.0	0.0	0.0	6.0
d__Bacteria;p__Proteobacteria;c__Alphaproteobacteria;o__Rhizobiales;f__Rhizobiaceae;g__Allorhizobium-Neorhizobium-Pararhizobium-Rhizobium	0.0	27.0	41.0	32.0	45.0	32.0	33.0	25.0
d__Bacteria;p__Proteobacteria;c__Alphaproteobacteria;o__Rhodobacterales;f__Rhodobacteraceae;g__Ascidiaceihabitans	0.0	17.0	11.0	42.0	0.0	0.0	0.0	0.0
d__Bacteria;p__Proteobacteria;c__Alphaproteobacteria;o__Rhodobacterales;f__Rhodobacteraceae;g__Planktomarina	38.0	29.0	38.0	0.0	0.0	0.0	0.0	0.0
d__Bacteria;p__Proteobacteria;c__Alphaproteobacteria;o__Rhizobiales;f__Rhizobiaceae;g__Aminobacter	0.0	8.0	0.0	0.0	0.0	0.0	0.0	0.0
d__Bacteria;p__Proteobacteria;c__Alphaproteobacteria;o__Rhizobiales;f__Rhodobiaceae;g__Tepidamorphus	17.0	0.0	0.0	0.0	0.0	15.0	0.0	0.0
d__Bacteria;p__Proteobacteria;c__Alphaproteobacteria;o__Rhizobiales;f__Methyloligellaceae;g__uncultured	0.0	15.0	0.0	18.0	0.0	0.0	0.0	0.0
d__Bacteria;p__Proteobacteria;c__Alphaproteobacteria;o__Rhizobiales;f__Hyphomicrobiaceae;g__Filomicrobium	21.0	23.0	0.0	0.0	0.0	0.0	0.0	0.0
d__Bacteria;p__Proteobacteria;c__Alphaproteobacteria;o__Sphingomonadales;f__Sphingomonadaceae;g__Sphingobium	0.0	8.0	13.0	4.0	9.0	0.0	9.0	0.0
d__Bacteria;p__Proteobacteria;c__Alphaproteobacteria;o__Sphingomonadales;f__Sphingomonadaceae;g__Qipengyuania	0.0	0.0	0.0	0.0	0.0	0.0	0.0	16.0
d__Bacteria;p__Proteobacteria;c__Alphaproteobacteria;__;__;__	0.0	11.0	0.0	7.0	5.0	30.0	0.0	0.0
d__Bacteria;p__Proteobacteria;c__Alphaproteobacteria;o__Sphingomonadales;f__Sphingomonadaceae;g__Novosphingobium	15.0	29.0	25.0	34.0	84.0	87.0	9.0	0.0
d__Bacteria;p__Proteobacteria;c__Alphaproteobacteria;o__Sphingomonadales;f__Sphingomonadaceae;g__Plot4-2H12	0.0	0.0	0.0	0.0	0.0	6.0	0.0	0.0
d__Bacteria;p__Proteobacteria;c__Alphaproteobacteria;o__Caulobacterales;f__Hyphomonadaceae;g__Hirschia	0.0	8.0	0.0	0.0	0.0	18.0	7.0	0.0
d__Bacteria;p__Proteobacteria;c__Alphaproteobacteria;o__Micropepsales;f__Micropepsaceae;g__uncultured	12.0	43.0	31.0	236.0	246.0	287.0	35.0	47.0
d__Bacteria;p__Proteobacteria;c__Alphaproteobacteria;o__Micropepsales;f__Micropepsaceae;__	28.0	15.0	19.0	37.0	36.0	0.0	0.0	0.0
d__Bacteria;p__Proteobacteria;c__Alphaproteobacteria;o__Micropepsales;f__Micropepsaceae;g__Micropepsis	0.0	0.0	0.0	4.0	0.0	0.0	0.0	0.0
d__Bacteria;p__Proteobacteria;c__Alphaproteobacteria;o__Rhizobiales;f__KF-JG30-B3;g__KF-JG30-B3	20.0	27.0	0.0	18.0	17.0	32.0	0.0	0.0
d__Bacteria;p__Proteobacteria;c__Alphaproteobacteria;o__Parvibaculales;f__uncultured;g__uncultured	0.0	5.0	0.0	0.0	0.0	0.0	0.0	0.0
d__Bacteria;p__Proteobacteria;c__Alphaproteobacteria;o__Rhizobiales;f__Methyloligellaceae;__	13.0	16.0	0.0	6.0	5.0	0.0	0.0	0.0
d__Bacteria;p__Proteobacteria;c__Alphaproteobacteria;o__Rhizobiales;f__Rhizobiales_Incertae_Sedis;g__Anderseniella	11.0	16.0	0.0	0.0	0.0	0.0	0.0	0.0
d__Bacteria;p__Proteobacteria;c__Alphaproteobacteria;o__Rhodospirillales;f__Magnetospiraceae;g__Varunaivibrio	11.0	0.0	0.0	0.0	0.0	0.0	0.0	0.0
d__Bacteria;p__Proteobacteria;c__Alphaproteobacteria;o__Rhodobacterales;f__Rhodobacteraceae;g__HIMB11	0.0	0.0	0.0	111.0	0.0	0.0	0.0	0.0
d__Bacteria;p__Modulibacteria;c__Moduliflexia;o__Moduliflexales;f__Moduliflexaceae;g__Moduliflexaceae	56.0	119.0	28.0	0.0	0.0	0.0	0.0	15.0
d__Bacteria;p__Desulfobacterota;c__Desulfobulbia;o__Desulfobulbales;f__Desulfocapsaceae;g__uncultured	31.0	91.0	0.0	0.0	0.0	0.0	0.0	33.0
d__Bacteria;p__Proteobacteria;c__Alphaproteobacteria;o__Sphingomonadales;f__Sphingomonadaceae;g__Ellin6055	0.0	0.0	0.0	0.0	7.0	0.0	6.0	0.0
d__Bacteria;p__Proteobacteria;c__Alphaproteobacteria;o__Rhodobacterales;f__Rhodobacteraceae;g__Limibaculum	6.0	6.0	0.0	0.0	0.0	0.0	0.0	0.0
d__Bacteria;p__Desulfobacterota;c__Desulfobulbia;o__Desulfobulbales;f__Desulfocapsaceae;__	22.0	48.0	0.0	4.0	0.0	0.0	0.0	10.0
d__Bacteria;p__Gemmatimonadota;c__Longimicrobia;o__Longimicrobiales;f__Longimicrobiaceae;g__Longimicrobiaceae	0.0	4.0	0.0	0.0	0.0	0.0	0.0	0.0
d__Bacteria;p__Proteobacteria;c__Alphaproteobacteria;o__Rhizobiales;f__A0839;g__A0839	7.0	13.0	6.0	33.0	56.0	25.0	8.0	0.0
d__Bacteria;p__Proteobacteria;c__Alphaproteobacteria;o__Zavarziniales;f__uncultured;g__uncultured	0.0	0.0	0.0	9.0	0.0	0.0	0.0	0.0
d__Bacteria;p__Proteobacteria;c__Alphaproteobacteria;o__Rickettsiales;__;__	0.0	0.0	0.0	0.0	4.0	0.0	0.0	0.0
d__Bacteria;p__NKB15;c__NKB15;o__NKB15;f__NKB15;g__NKB15	148.0	207.0	160.0	307.0	353.0	273.0	26.0	56.0
d__Bacteria;p__Acidobacteriota;c__Thermoanaerobaculia;o__Thermoanaerobaculales;f__Thermoanaerobaculaceae;g__TPD-58	0.0	13.0	0.0	13.0	0.0	8.0	0.0	0.0
d__Bacteria;p__Proteobacteria;c__Alphaproteobacteria;o__Rhizobiales;f__Beijerinckiaceae;g__Roseiarcus	0.0	0.0	0.0	0.0	16.0	0.0	0.0	7.0
d__Bacteria;p__Proteobacteria;c__Alphaproteobacteria;o__Caulobacterales;f__Hyphomonadaceae;__	7.0	8.0	7.0	6.0	17.0	22.0	4.0	4.0
d__Bacteria;p__Myxococcota;c__Polyangia;o__Blfdi19;f__Blfdi19;g__Blfdi19	0.0	0.0	0.0	20.0	5.0	4.0	0.0	0.0
d__Bacteria;p__Proteobacteria;c__Alphaproteobacteria;o__Paracaedibacterales;f__Paracaedibacteraceae;g__Candidatus_Captivus	0.0	2.0	0.0	0.0	0.0	2.0	0.0	0.0
d__Bacteria;p__Desulfobacterota;c__Dissulfuribacteria;o__Dissulfuribacterales;f__Dissulfuribacteraceae;__	0.0	9.0	0.0	0.0	0.0	0.0	0.0	10.0
d__Bacteria;p__Proteobacteria;c__Alphaproteobacteria;o__Rhodobacterales;f__Rhodobacteraceae;g__Sulfitobacter	0.0	0.0	0.0	18.0	0.0	0.0	0.0	0.0
d__Bacteria;p__Proteobacteria;c__Alphaproteobacteria;o__Rhodobacterales;f__Rhodobacteraceae;g__Amylibacter	0.0	12.0	16.0	0.0	0.0	0.0	0.0	0.0
d__Bacteria;p__Proteobacteria;c__Alphaproteobacteria;o__Sphingomonadales;f__Sphingomonadaceae;g__Sphingorhabdus	0.0	0.0	6.0	0.0	0.0	0.0	13.0	0.0
d__Bacteria;p__Proteobacteria;c__Alphaproteobacteria;o__Rhizobiales;f__Rhizobiales_Incertae_Sedis;g__Bauldia	0.0	0.0	7.0	0.0	0.0	0.0	15.0	0.0
d__Bacteria;p__Proteobacteria;c__Alphaproteobacteria;o__Micropepsales;f__Micropepsaceae;g__Rhizomicrobium	0.0	0.0	6.0	0.0	0.0	0.0	0.0	0.0
d__Bacteria;p__Fibrobacterota;c__Fibrobacteria;o__Fibrobacterales;f__Fibrobacteraceae;g__uncultured	0.0	21.0	19.0	3.0	8.0	0.0	7.0	0.0
d__Bacteria;p__Fibrobacterota;c__Fibrobacteria;o__Fibrobacterales;f__SBYC;g__SBYC	0.0	0.0	14.0	0.0	0.0	0.0	0.0	0.0
d__Bacteria;p__Proteobacteria;c__Alphaproteobacteria;o__Acetobacterales;f__Acetobacterales;g__Acetobacterales	0.0	0.0	0.0	0.0	0.0	6.0	0.0	0.0
d__Bacteria;p__Acidobacteriota;c__Vicinamibacteria;o__Vicinamibacterales;f__uncultured;g__uncultured	37.0	71.0	63.0	192.0	181.0	155.0	68.0	26.0
d__Bacteria;p__Acidobacteriota;c__Vicinamibacteria;o__Subgroup_9;f__Subgroup_9;g__Subgroup_9	28.0	86.0	8.0	0.0	0.0	0.0	0.0	13.0
d__Bacteria;p__Desulfobacterota;c__Desulfobulbia;o__Desulfobulbales;__;__	0.0	7.0	0.0	0.0	0.0	0.0	0.0	11.0
d__Bacteria;p__Proteobacteria;c__Alphaproteobacteria;o__Elsterales;f__URHD0088;g__URHD0088	0.0	0.0	0.0	0.0	0.0	13.0	0.0	0.0
d__Bacteria;p__Acidobacteriota;c__Vicinamibacteria;o__Subgroup_17;f__Subgroup_17;g__Subgroup_17	22.0	50.0	223.0	107.0	106.0	188.0	229.0	42.0
d__Bacteria;p__Proteobacteria;c__Alphaproteobacteria;o__Elsterales;f__uncultured;g__uncultured	40.0	51.0	105.0	213.0	240.0	398.0	54.0	68.0
d__Bacteria;p__Acidobacteriota;c__Subgroup_11;o__Subgroup_11;f__Subgroup_11;g__Subgroup_11	39.0	54.0	59.0	19.0	28.0	131.0	9.0	5.0
d__Bacteria;p__Desulfobacterota;c__Desulfobulbia;o__Desulfobulbales;f__uncultured;g__uncultured	0.0	24.0	0.0	0.0	0.0	0.0	0.0	0.0
d__Bacteria;p__AncK6;c__AncK6;o__AncK6;f__AncK6;g__AncK6	14.0	0.0	7.0	48.0	33.0	30.0	5.0	8.0
d__Bacteria;p__Proteobacteria;c__Alphaproteobacteria;o__Elsterales;__;__	0.0	0.0	0.0	0.0	8.0	0.0	0.0	0.0
d__Bacteria;p__Acidobacteriota;c__Subgroup_21;o__Subgroup_21;f__Subgroup_21;g__Subgroup_21	58.0	93.0	48.0	0.0	0.0	0.0	9.0	30.0
d__Bacteria;p__Proteobacteria;c__Alphaproteobacteria;o__Kiloniellales;f__Kiloniellaceae;g__Pelagibius	9.0	0.0	0.0	0.0	0.0	0.0	0.0	0.0
d__Bacteria;p__Proteobacteria;c__Magnetococcia;o__Magnetococcales;f__Magnetococcaceae;g__Magnetococcus	0.0	4.0	0.0	0.0	0.0	0.0	0.0	0.0
d__Bacteria;p__Acidobacteriota;c__Subgroup_18;o__Subgroup_18;f__Subgroup_18;g__Subgroup_18	1698.0	1531.0	2336.0	3859.0	4178.0	5206.0	853.0	463.0
d__Bacteria;p__Acidobacteriota;c__Blastocatellia;o__DS-100;f__DS-100;g__DS-100	0.0	6.0	0.0	0.0	0.0	0.0	0.0	4.0
d__Bacteria;p__Proteobacteria;c__Alphaproteobacteria;o__Azospirillales;f__Azospirillaceae;g__Niveispirillum	0.0	0.0	0.0	0.0	0.0	15.0	0.0	0.0
d__Bacteria;p__Acidobacteriota;c__Vicinamibacteria;o__Vicinamibacterales;f__Vicinamibacteraceae;__	0.0	0.0	6.0	0.0	0.0	0.0	0.0	0.0
d__Bacteria;p__Acidobacteriota;c__Vicinamibacteria;o__Vicinamibacterales;f__Vicinamibacteraceae;g__Vicinamibacteraceae	26.0	33.0	25.0	17.0	33.0	48.0	0.0	16.0
d__Bacteria;p__Proteobacteria;c__Alphaproteobacteria;o__Puniceispirillales;f__uncultured;g__uncultured	0.0	0.0	0.0	7.0	0.0	0.0	0.0	0.0
d__Bacteria;p__Proteobacteria;c__Alphaproteobacteria;o__Dongiales;f__Dongiaceae;g__Dongia	6.0	20.0	4.0	8.0	8.0	0.0	0.0	7.0
d__Bacteria;p__Proteobacteria;c__Alphaproteobacteria;o__Azospirillales;f__Azospirillaceae;g__Nitrospirillum	0.0	12.0	10.0	0.0	0.0	14.0	0.0	0.0
d__Bacteria;p__Desulfobacterota;c__Syntrophorhabdia;o__Syntrophorhabdales;f__Syntrophorhabdaceae;g__Syntrophorhabdus	454.0	495.0	564.0	1898.0	1725.0	1571.0	296.0	186.0
d__Bacteria;p__Proteobacteria;c__Alphaproteobacteria;o__Puniceispirillales;f__SAR116_clade;__	5.0	0.0	0.0	0.0	0.0	0.0	0.0	0.0
d__Bacteria;p__Proteobacteria;c__Alphaproteobacteria;o__Puniceispirillales;f__SAR116_clade;g__Candidatus_Puniceispirillum	0.0	0.0	0.0	14.0	0.0	0.0	0.0	0.0
d__Bacteria;p__Proteobacteria;c__Alphaproteobacteria;o__Azospirillales;f__Inquilinaceae;g__Inquilinus	9.0	17.0	0.0	23.0	51.0	69.0	0.0	0.0
d__Bacteria;p__Acidobacteriota;c__Subgroup_5;o__Subgroup_5;f__Subgroup_5;g__Subgroup_5	14.0	20.0	8.0	45.0	32.0	76.0	15.0	16.0
d__Bacteria;p__Proteobacteria;c__Alphaproteobacteria;o__Thalassobaculales;f__uncultured;g__uncultured	0.0	0.0	20.0	15.0	10.0	14.0	30.0	7.0
d__Bacteria;p__Proteobacteria;c__Alphaproteobacteria;o__Paracaedibacterales;f__Paracaedibacteraceae;g__Candidatus_Paracaedibacter	0.0	7.0	0.0	0.0	0.0	16.0	0.0	0.0
d__Bacteria;p__Proteobacteria;c__Alphaproteobacteria;o__Rhodospirillales;f__Terasakiellaceae;g__uncultured	0.0	0.0	0.0	3.0	0.0	0.0	0.0	0.0
d__Bacteria;p__Proteobacteria;c__Alphaproteobacteria;o__Kiloniellales;f__Kiloniellaceae;g__Limibacillus	0.0	20.0	0.0	0.0	0.0	0.0	0.0	7.0
d__Bacteria;p__Nitrospinota;c__P9X2b3D02;o__P9X2b3D02;f__P9X2b3D02;g__P9X2b3D02	14.0	0.0	0.0	0.0	0.0	0.0	0.0	0.0
d__Bacteria;p__Acidobacteriota;c__Acidobacteriota;o__Acidobacteriota;f__Acidobacteriota;g__Acidobacteriota	64.0	65.0	69.0	128.0	129.0	34.0	27.0	0.0
d__Bacteria;p__Acidobacteriota;c__Acidobacteriae;o__Subgroup_13;f__Subgroup_13;g__Subgroup_13	95.0	9.0	139.0	60.0	62.0	108.0	74.0	12.0
d__Bacteria;p__Proteobacteria;c__Alphaproteobacteria;o__Rickettsiales;f__S25-593;g__S25-593	0.0	0.0	0.0	19.0	0.0	0.0	0.0	0.0
d__Bacteria;p__Acidobacteriota;c__Acidobacteriae;__;__;__	57.0	8.0	34.0	155.0	166.0	197.0	25.0	22.0
d__Bacteria;p__Acidobacteriota;c__Acidobacteriae;o__AKIW659;f__AKIW659;g__AKIW659	78.0	68.0	60.0	186.0	252.0	158.0	24.0	17.0
d__Bacteria;p__Nitrospirota;c__Thermodesulfovibrionia;o__Thermodesulfovibrionales;f__Thermodesulfovibrionaceae;g__Thermodesulfovibrio	0.0	6.0	0.0	0.0	0.0	0.0	0.0	0.0
d__Bacteria;p__Latescibacterota;c__Latescibacteria;o__Latescibacterales;f__Latescibacteraceae;g__Candidatus_Latescibacter	234.0	46.0	169.0	131.0	174.0	111.0	61.0	13.0
d__Bacteria;p__Spirochaetota;c__V2072-189E03;o__V2072-189E03;f__V2072-189E03;g__V2072-189E03	0.0	0.0	0.0	14.0	15.0	3.0	0.0	0.0
d__Bacteria;p__TX1A-33;c__TX1A-33;o__TX1A-33;f__TX1A-33;g__TX1A-33	7.0	0.0	0.0	6.0	12.0	7.0	0.0	0.0
d__Bacteria;p__Acidobacteriota;c__Acidobacteriae;o__Acidobacteriae;f__Acidobacteriae;__	0.0	0.0	0.0	0.0	0.0	0.0	0.0	5.0
d__Bacteria;p__Desulfobacterota;c__Desulfuromonadia;o__Desulfuromonadia;f__Geopsychrobacteraceae;g__Desulfuromusa	0.0	61.0	0.0	0.0	0.0	0.0	0.0	0.0
d__Bacteria;p__Bdellovibrionota;c__Bdellovibrionia;o__Bacteriovoracales;f__Bacteriovoracaceae;g__Peredibacter	26.0	0.0	0.0	4.0	10.0	0.0	0.0	0.0
d__Bacteria;p__Desulfobacterota;c__Desulfuromonadia;o__Desulfuromonadia;__;__	95.0	136.0	56.0	0.0	0.0	0.0	24.0	49.0
d__Bacteria;p__Desulfobacterota;c__Desulfuromonadia;o__Desulfuromonadia;f__Desulfuromonadaceae;__	0.0	43.0	0.0	0.0	0.0	0.0	0.0	0.0
d__Bacteria;p__Desulfobacterota;c__Desulfuromonadia;o__Geobacterales;f__Geobacteraceae;g__uncultured	50.0	32.0	29.0	61.0	35.0	53.0	15.0	0.0
d__Bacteria;p__Desulfobacterota;c__Desulfuromonadia;o__Desulfuromonadia;f__Geothermobacteraceae;g__Geothermobacter	0.0	85.0	0.0	0.0	0.0	0.0	0.0	0.0
d__Bacteria;p__Myxococcota;c__Myxococcia;o__Myxococcales;f__Myxococcaceae;__	0.0	0.0	22.0	0.0	19.0	47.0	0.0	0.0
d__Bacteria;p__Myxococcota;c__Myxococcia;o__Myxococcales;f__Anaeromyxobacteraceae;g__Anaeromyxobacter	46.0	35.0	35.0	162.0	256.0	123.0	25.0	7.0
d__Bacteria;p__Myxococcota;c__Myxococcia;o__Myxococcales;__;__	4.0	0.0	0.0	15.0	9.0	0.0	0.0	0.0
d__Bacteria;p__Desulfobacterota;c__Desulfuromonadia;o__Geobacterales;f__Geobacteraceae;__	483.0	480.0	414.0	1125.0	1106.0	1513.0	261.0	232.0
d__Bacteria;p__Myxococcota;c__Myxococcia;o__Myxococcales;f__Myxococcaceae;g__uncultured	19.0	24.0	0.0	47.0	63.0	60.0	0.0	0.0
d__Bacteria;p__Desulfobacterota;c__Desulfuromonadia;o__Desulfuromonadia;f__Syntrophotaleaceae;g__Syntrophotalea	113.0	76.0	74.0	0.0	0.0	0.0	0.0	28.0
d__Bacteria;p__Desulfobacterota;c__Desulfuromonadia;o__Geobacterales;f__Geobacteraceae;g__Geobacteraceae	0.0	0.0	0.0	32.0	0.0	46.0	0.0	0.0
d__Bacteria;p__Desulfobacterota;c__Desulfuromonadia;o__Geobacterales;f__Geobacteraceae;g__Geobacter	0.0	0.0	0.0	103.0	108.0	206.0	50.0	29.0
d__Bacteria;p__Desulfobacterota;c__Desulfuromonadia;o__Desulfuromonadia;f__Desulfuromonadaceae;g__Desulfuromonadaceae	0.0	11.0	0.0	0.0	0.0	0.0	0.0	0.0
d__Bacteria;p__Desulfobacterota;c__Desulfuromonadia;o__C8S-102;f__C8S-102;g__C8S-102	0.0	9.0	0.0	0.0	0.0	0.0	0.0	0.0
d__Bacteria;p__Myxococcota;c__Myxococcia;o__Myxococcales;f__Myxococcaceae;g__KD3-10	0.0	0.0	0.0	0.0	0.0	9.0	0.0	0.0
d__Bacteria;p__Spirochaetota;c__Spirochaetia;o__Spirochaetales;f__Spirochaetaceae;g__Treponema	0.0	3.0	0.0	10.0	5.0	4.0	0.0	0.0
d__Bacteria;p__Spirochaetota;c__Spirochaetia;o__Spirochaetales;f__Spirochaetaceae;g__M2PT2-76_termite_group	0.0	0.0	0.0	19.0	20.0	23.0	0.0	0.0
d__Bacteria;p__Acidobacteriota;__;__;__;__	0.0	0.0	0.0	16.0	51.0	25.0	0.0	0.0
d__Bacteria;p__Entotheonellaeota;c__Entotheonellia;o__Entotheonellales;f__Entotheonellaceae;g__Candidatus_Entotheonella	0.0	0.0	11.0	4.0	3.0	9.0	10.0	0.0
d__Bacteria;p__Acidobacteriota;c__Acidobacteriae;o__Acidobacteriales;f__uncultured;g__uncultured	387.0	342.0	395.0	250.0	423.0	1016.0	27.0	0.0
d__Bacteria;p__Acidobacteriota;c__Acidobacteriae;o__Acidobacteriales;__;__	0.0	8.0	5.0	14.0	13.0	56.0	8.0	3.0
d__Bacteria;p__Acidobacteriota;c__Acidobacteriae;o__Acidobacteriales;f__Acidobacteriaceae_(Subgroup_1);g__uncultured	10.0	0.0	11.0	43.0	76.0	55.0	27.0	7.0
d__Bacteria;p__Acidobacteriota;c__Acidobacteriae;o__Acidobacteriales;f__Acidobacteriales;g__Acidobacteriales	0.0	0.0	0.0	0.0	0.0	10.0	0.0	0.0
d__Bacteria;p__Acidobacteriota;c__Acidobacteriae;o__Acidobacteriales;f__Koribacteraceae;g__Candidatus_Koribacter	31.0	51.0	40.0	72.0	119.0	110.0	0.0	0.0
d__Bacteria;p__Spirochaetota;c__Spirochaetia;o__Spirochaetales;f__Spirochaetaceae;g__Candidatus_Marispirochaeta	0.0	3.0	0.0	8.0	0.0	7.0	0.0	0.0
d__Bacteria;p__Firmicutes;c__Clostridia;o__Peptostreptococcales-Tissierellales;f__Peptostreptococcales-Tissierellales;g__Murdochiella	0.0	0.0	0.0	0.0	8.0	0.0	0.0	0.0
d__Bacteria;p__Spirochaetota;c__Spirochaetia;o__Spirochaetales;f__Spirochaetaceae;g__Salinispira	0.0	4.0	0.0	10.0	16.0	23.0	0.0	0.0
d__Bacteria;p__Verrucomicrobiota;c__Lentisphaeria;o__Victivallales;f__vadinBE97;g__vadinBE97	0.0	0.0	0.0	2.0	0.0	0.0	0.0	0.0
d__Bacteria;p__Verrucomicrobiota;c__Verrucomicrobiae;o__Chthoniobacterales;f__Chthoniobacteraceae;__	0.0	0.0	10.0	6.0	16.0	0.0	0.0	0.0
d__Bacteria;p__Acidobacteriota;c__Acidobacteriae;o__Acidobacteriales;f__Acidobacteriaceae_(Subgroup_1);g__Granulicella	0.0	36.0	15.0	13.0	15.0	0.0	19.0	21.0
d__Bacteria;p__Acidobacteriota;c__Acidobacteriae;o__Acidobacteriales;f__Acidobacteriaceae_(Subgroup_1);__	18.0	0.0	13.0	64.0	26.0	51.0	8.0	5.0
d__Bacteria;p__Acidobacteriota;c__Acidobacteriae;o__Acidobacteriales;f__Acidobacteriaceae_(Subgroup_1);g__Occallatibacter	0.0	8.0	0.0	0.0	0.0	0.0	0.0	0.0
d__Bacteria;p__Verrucomicrobiota;c__Lentisphaeria;o__Victivallales;f__PRD18C08;g__PRD18C08	3.0	2.0	0.0	7.0	8.0	7.0	0.0	4.0
d__Bacteria;p__Deferribacterota;c__Deferribacteres;o__Deferribacterales;f__Deferribacteraceae;g__Mucispirillum	0.0	22.0	10.0	14.0	14.0	16.0	15.0	20.0
d__Bacteria;p__Acidobacteriota;c__Acidobacteriae;o__GOUTB8;f__GOUTB8;g__GOUTB8	48.0	43.0	61.0	179.0	121.0	367.0	33.0	0.0
d__Bacteria;p__Acidobacteriota;c__Acidobacteriae;o__TSBb06;f__TSBb06;g__TSBb06	25.0	0.0	24.0	33.0	25.0	69.0	15.0	0.0
d__Bacteria;p__Proteobacteria;c__Alphaproteobacteria;o__Elsterales;f__Elsteraceae;g__uncultured	0.0	0.0	0.0	0.0	0.0	0.0	0.0	7.0
d__Bacteria;p__Acidobacteriota;c__Acidobacteriae;o__Solibacterales;f__Solibacteraceae;g__Candidatus_Solibacter	174.0	166.0	240.0	631.0	652.0	647.0	101.0	37.0
d__Archaea;__;__;__;__;__	1650.0	849.0	1344.0	112.0	145.0	7.0	24.0	46.0
d__Bacteria;p__Spirochaetota;c__Leptospirae;o__Leptospirales;f__Leptospiraceae;g__uncultured	6.0	5.0	0.0	0.0	0.0	0.0	0.0	0.0
d__Archaea;p__Asgardarchaeota;c__Lokiarchaeia;o__Lokiarchaeia;f__Lokiarchaeia;g__Lokiarchaeia	855.0	597.0	1439.0	427.0	362.0	93.0	76.0	83.0
d__Bacteria;p__PAUC34f;c__PAUC34f;o__PAUC34f;f__PAUC34f;g__PAUC34f	17.0	16.0	34.0	41.0	16.0	8.0	2.0	0.0
d__Bacteria;p__Verrucomicrobiota;c__Verrucomicrobiae;o__Pedosphaerales;f__Pedosphaeraceae;g__Pedosphaeraceae	182.0	202.0	170.0	483.0	643.0	423.0	132.0	61.0
d__Bacteria;p__Verrucomicrobiota;c__Verrucomicrobiae;o__Pedosphaerales;f__Pedosphaeraceae;__	247.0	193.0	227.0	862.0	953.0	979.0	169.0	138.0
d__Bacteria;p__Verrucomicrobiota;c__Verrucomicrobiae;o__Pedosphaerales;f__Pedosphaeraceae;g__ADurb.Bin118	0.0	0.0	0.0	22.0	18.0	11.0	0.0	0.0
d__Bacteria;p__Verrucomicrobiota;c__Verrucomicrobiae;o__Pedosphaerales;f__Pedosphaeraceae;g__uncultured	15.0	57.0	16.0	249.0	163.0	97.0	21.0	22.0
d__Bacteria;p__Verrucomicrobiota;c__Verrucomicrobiae;o__Pedosphaerales;f__Pedosphaeraceae;g__Ellin516	21.0	32.0	31.0	203.0	169.0	183.0	0.0	22.0
d__Bacteria;p__Verrucomicrobiota;c__Verrucomicrobiae;o__Pedosphaerales;f__Pedosphaeraceae;g__ADurb.Bin063-1	365.0	377.0	382.0	2060.0	2052.0	2115.0	154.0	106.0
d__Bacteria;p__Verrucomicrobiota;c__Verrucomicrobiae;o__Pedosphaerales;f__Pedosphaeraceae;g__SH3-11	0.0	0.0	0.0	0.0	11.0	6.0	0.0	0.0
d__Bacteria;p__Verrucomicrobiota;c__Verrucomicrobiae;o__Chthoniobacterales;f__Chthoniobacteraceae;g__Chthoniobacter	0.0	0.0	0.0	14.0	11.0	8.0	0.0	0.0
d__Bacteria;p__Spirochaetota;c__Spirochaetia;o__Spirochaetales;f__Spirochaetaceae;g__GWE2-31-10	36.0	25.0	25.0	44.0	53.0	51.0	7.0	0.0
d__Bacteria;p__Verrucomicrobiota;c__Verrucomicrobiae;o__Chthoniobacterales;f__Xiphinematobacteraceae;g__Candidatus_Xiphinematobacter	0.0	0.0	0.0	0.0	0.0	0.0	0.0	2.0
d__Bacteria;p__Verrucomicrobiota;c__Verrucomicrobiae;o__B29;f__B29;g__B29	0.0	0.0	0.0	19.0	12.0	0.0	0.0	0.0
d__Bacteria;p__Verrucomicrobiota;c__Verrucomicrobiae;o__Chthoniobacterales;f__Terrimicrobiaceae;g__FukuN18_freshwater_group	4.0	0.0	0.0	10.0	0.0	0.0	0.0	0.0
d__Bacteria;p__Verrucomicrobiota;c__Verrucomicrobiae;o__Chthoniobacterales;f__Chthoniobacteraceae;g__Candidatus_Udaeobacter	0.0	12.0	0.0	0.0	0.0	0.0	0.0	0.0
d__Bacteria;p__Proteobacteria;c__Zetaproteobacteria;o__Mariprofundales;f__Mariprofundaceae;g__Mariprofundus	0.0	9.0	0.0	0.0	0.0	0.0	0.0	0.0
d__Bacteria;p__Proteobacteria;c__Alphaproteobacteria;o__Rhodospirillales;f__Terasakiellaceae;g__Terasakiella	2.0	0.0	0.0	0.0	0.0	0.0	0.0	0.0
d__Bacteria;p__Nitrospirota;c__4-29-1;o__4-29-1;f__4-29-1;g__4-29-1	528.0	493.0	500.0	2496.0	1716.0	2240.0	330.0	255.0
d__Bacteria;p__Methylomirabilota;c__Methylomirabilia;o__Methylomirabilales;f__Methylomirabilaceae;g__Sh765B-TzT-35	214.0	92.0	128.0	450.0	487.0	897.0	108.0	17.0
d__Bacteria;p__Verrucomicrobiota;c__Verrucomicrobiae;o__Pedosphaerales;f__Pedosphaeraceae;g__SCGC_AAA164-E04	0.0	5.0	0.0	0.0	7.0	5.0	0.0	0.0
d__Bacteria;p__Proteobacteria;c__Alphaproteobacteria;o__Rhizobiales;f__Rhizobiaceae;g__Pseudochrobactrum	0.0	21.0	23.0	11.0	0.0	11.0	18.0	13.0
d__Bacteria;p__Proteobacteria;c__Alphaproteobacteria;o__Rhizobiales;f__Devosiaceae;g__Devosia	0.0	0.0	0.0	11.0	7.0	38.0	17.0	0.0
d__Bacteria;p__Proteobacteria;c__Alphaproteobacteria;o__Rhizobiales;f__Beijerinckiaceae;g__Rhodoblastus	0.0	0.0	0.0	7.0	0.0	10.0	0.0	0.0
d__Bacteria;p__Proteobacteria;c__Alphaproteobacteria;o__Rhizobiales;f__Rhizobiales_Incertae_Sedis;g__Nordella	0.0	6.0	0.0	0.0	0.0	0.0	0.0	0.0
d__Bacteria;p__Proteobacteria;c__Alphaproteobacteria;o__Rhizobiales;f__Rhizobiaceae;g__Ochrobactrum	0.0	11.0	0.0	0.0	0.0	0.0	0.0	9.0
d__Bacteria;p__Proteobacteria;c__Alphaproteobacteria;o__Rhizobiales;f__Rhizobiales_Incertae_Sedis;g__uncultured	0.0	0.0	0.0	0.0	0.0	0.0	0.0	5.0
d__Bacteria;p__Bdellovibrionota;c__Bdellovibrionia;o__Bacteriovoracales;f__Bacteriovoracaceae;g__Halobacteriovorax	89.0	0.0	5.0	3.0	0.0	0.0	0.0	0.0
d__Bacteria;p__Proteobacteria;c__Alphaproteobacteria;o__Rhizobiales;f__Devosiaceae;__	0.0	5.0	0.0	0.0	0.0	0.0	0.0	0.0
d__Bacteria;p__Proteobacteria;c__Alphaproteobacteria;o__Caulobacterales;f__Hyphomonadaceae;g__SWB02	0.0	0.0	0.0	11.0	0.0	18.0	0.0	0.0
d__Bacteria;p__Nitrospirota;c__Leptospirillia;o__Leptospirillales;f__Leptospirillaceae;g__Leptospirillum	4.0	0.0	11.0	8.0	0.0	15.0	5.0	4.0
d__Bacteria;p__Verrucomicrobiota;c__Kiritimatiellae;o__WCHB1-41;f__WCHB1-41;g__WCHB1-41	0.0	9.0	8.0	243.0	162.0	76.0	8.0	19.0
d__Bacteria;p__Acidobacteriota;c__Blastocatellia;o__Blastocatellales;f__Blastocatellaceae;g__Aridibacter	0.0	0.0	0.0	0.0	0.0	8.0	0.0	3.0
d__Bacteria;p__Proteobacteria;c__Proteobacteria;o__Proteobacteria;f__Proteobacteria;g__Proteobacteria	0.0	10.0	0.0	0.0	0.0	0.0	0.0	0.0
d__Bacteria;p__Acidobacteriota;c__Blastocatellia;o__Blastocatellales;f__Blastocatellaceae;g__uncultured	0.0	0.0	0.0	0.0	3.0	0.0	0.0	7.0
d__Bacteria;p__Acidobacteriota;c__Blastocatellia;o__Blastocatellales;f__Blastocatellaceae;g__Blastocatella	0.0	5.0	0.0	0.0	0.0	0.0	6.0	0.0
d__Bacteria;p__Bdellovibrionota;c__Bdellovibrionia;o__Bacteriovoracales;f__Bacteriovoracaceae;g__uncultured	0.0	5.0	0.0	8.0	0.0	0.0	0.0	0.0
d__Bacteria;p__Acidobacteriota;c__Blastocatellia;__;__;__	0.0	0.0	0.0	5.0	0.0	0.0	0.0	0.0
d__Bacteria;p__Verrucomicrobiota;c__Verrucomicrobiae;__;__;__	0.0	5.0	0.0	0.0	8.0	3.0	0.0	0.0
d__Bacteria;p__Verrucomicrobiota;c__Lentisphaeria;o__Victivallales;f__GWF2-44-16;g__GWF2-44-16	2.0	0.0	0.0	9.0	10.0	5.0	0.0	0.0
d__Bacteria;p__Fibrobacterota;c__Fibrobacteria;o__Fibrobacterales;f__B5-096;g__B5-096	0.0	0.0	6.0	11.0	2.0	18.0	3.0	0.0
d__Bacteria;p__Desulfobacterota;c__Desulfuromonadia;o__Geobacterales;f__Geobacteraceae;g__Citrifermentans	155.0	166.0	169.0	151.0	156.0	103.0	46.0	21.0
d__Bacteria;p__Verrucomicrobiota;c__Lentisphaeria;o__Victivallales;f__BD2-3;g__BD2-3	0.0	0.0	0.0	2.0	0.0	0.0	0.0	3.0
d__Bacteria;p__Planctomycetota;c__Phycisphaerae;o__DG-20;f__DG-20;g__DG-20	0.0	5.0	0.0	0.0	0.0	0.0	0.0	0.0
d__Archaea;p__Nanoarchaeota;c__Nanoarchaeia;o__Woesearchaeales;f__CG1-02-57-44;g__CG1-02-57-44	9.0	0.0	0.0	11.0	5.0	3.0	0.0	0.0
d__Archaea;p__Nanoarchaeota;c__Nanoarchaeia;o__Woesearchaeales;f__GW2011;g__AR15	0.0	3.0	18.0	296.0	75.0	32.0	10.0	14.0
d__Archaea;p__Micrarchaeota;c__Micrarchaeia;o__Micrarchaeales;f__Micrarchaeales;g__Micrarchaeales	20.0	33.0	87.0	58.0	22.0	17.0	13.0	0.0
d__Eukaryota;__;__;__;__;__	0.0	8.0	0.0	0.0	3.0	0.0	0.0	0.0
d__Archaea;p__Halobacterota;c__Archaeoglobi;o__Archaeoglobales;f__Archaeoglobaceae;g__JdFR-20	5.0	2.0	5.0	0.0	0.0	0.0	0.0	0.0
d__Archaea;p__Thermoplasmatota;c__Thermoplasmata;o__Marine_Benthic_Group_D_and_DHVEG-1;f__Marine_Benthic_Group_D_and_DHVEG-1;g__Marine_Benthic_Group_D_and_DHVEG-1	1251.0	1183.0	1871.0	2323.0	1098.0	353.0	312.0	162.0
d__Archaea;p__Euryarchaeota;c__Thermococci;o__Thermococcales;f__Thermococcaceae;g__Thermococcus	8.0	10.0	7.0	41.0	33.0	35.0	0.0	0.0
d__Archaea;p__Nanoarchaeota;c__Nanoarchaeia;o__Woesearchaeales;__;__	30.0	18.0	16.0	87.0	65.0	7.0	7.0	2.0
d__Archaea;p__Nanoarchaeota;c__Nanoarchaeia;o__Woesearchaeales;f__GW2011_GWC1_47_15;g__GW2011_GWC1_47_15	22.0	18.0	24.0	128.0	124.0	19.0	2.0	0.0
d__Archaea;p__Aenigmarchaeota;c__Deep_Sea_Euryarchaeotic_Group(DSEG);o__Deep_Sea_Euryarchaeotic_Group(DSEG);f__Deep_Sea_Euryarchaeotic_Group(DSEG);g__Deep_Sea_Euryarchaeotic_Group(DSEG)	130.0	77.0	121.0	410.0	205.0	117.0	33.0	28.0
d__Archaea;p__Halobacterota;__;__;__;__	6.0	0.0	4.0	0.0	0.0	0.0	0.0	0.0
d__Archaea;p__Aenigmarchaeota;c__Aenigmarchaeia;o__Aenigmarchaeales;f__Aenigmarchaeales;__	0.0	0.0	0.0	2.0	0.0	0.0	0.0	0.0
d__Archaea;p__Asgardarchaeota;c__Odinarchaeia;o__Odinarchaeia;f__Odinarchaeia;g__Odinarchaeia	61.0	66.0	69.0	0.0	0.0	0.0	0.0	0.0
d__Archaea;p__Asgardarchaeota;c__Heimdallarchaeia;o__Heimdallarchaeia;f__Heimdallarchaeia;g__Heimdallarchaeia	0.0	0.0	10.0	0.0	0.0	0.0	0.0	0.0
d__Archaea;p__Altiarchaeota;c__Altiarchaeia;o__Altiarchaeales;f__Altiarchaeaceae;g__Candidatus_Altiarchaeum	43.0	50.0	59.0	192.0	121.0	60.0	26.0	4.0
d__Archaea;p__Thermoplasmatota;c__Thermoplasmata;o__Thermoplasmata;f__Thermoplasmata;g__Marine_Group_III	35.0	29.0	31.0	0.0	0.0	0.0	7.0	0.0
d__Archaea;p__Halobacterota;c__Methanosarcinia;o__Methanosarciniales;f__Methanosaetaceae;g__Methanosaeta	363.0	182.0	272.0	586.0	243.0	655.0	54.0	23.0
d__Archaea;p__Halobacterota;c__Methanosarcinia;o__Methanosarciniales;f__ANME-2a-2b;g__ANME-2a-2b	243.0	39.0	54.0	0.0	0.0	0.0	4.0	0.0
d__Archaea;p__Micrarchaeota;c__Micrarchaeia;o__Micrarchaeales;f__CG1-02-32-21;g__CG1-02-32-21	6.0	4.0	0.0	18.0	0.0	11.0	2.0	0.0
d__Archaea;p__Euryarchaeota;c__Methanobacteria;o__Methanobacteriales;f__Methanobacteriaceae;g__Methanobrevibacter	0.0	0.0	13.0	7.0	8.0	0.0	102.0	0.0
d__Archaea;p__Thermoplasmatota;c__Thermoplasmatota;o__Thermoplasmatota;f__Thermoplasmatota;g__uncultured	31.0	12.0	8.0	0.0	0.0	0.0	0.0	0.0
d__Archaea;p__Halobacterota;c__Methanosarcinia;o__Methanosarciniales;f__Methanoperedenaceae;g__Candidatus_Methanoperedens	0.0	0.0	0.0	7.0	24.0	6.0	0.0	0.0
d__Archaea;p__Asgardarchaeota;c__Asgardarchaeota;o__Asgardarchaeota;f__Asgardarchaeota;g__Asgardarchaeota	15.0	9.0	5.0	0.0	0.0	0.0	2.0	0.0
d__Archaea;p__Thermoplasmatota;c__Thermoplasmata;o__Marine_Group_II;f__Marine_Group_II;g__Marine_Group_II	0.0	0.0	3.0	4.0	0.0	0.0	37.0	0.0
d__Archaea;p__Thermoplasmatota;c__Thermoplasmata;o__JdFR-43;f__JdFR-43;g__JdFR-43	52.0	35.0	100.0	0.0	0.0	0.0	0.0	9.0
d__Archaea;p__Iainarchaeota;c__Iainarchaeia;o__Iainarchaeales;f__Iainarchaeales;g__Candidatus_Iainarchaeum	5.0	4.0	0.0	3.0	5.0	0.0	0.0	0.0
d__Archaea;p__Crenarchaeota;c__Nitrososphaeria;o__SCGC_AB-179-E04;f__SCGC_AB-179-E04;g__SCGC_AB-179-E04	53.0	27.0	19.0	37.0	31.0	67.0	0.0	0.0
d__Archaea;p__Crenarchaeota;c__Nitrososphaeria;o__Nitrosotaleales;f__Nitrosotaleaceae;g__Candidatus_Nitrosotalea	103.0	76.0	77.0	617.0	349.0	135.0	57.0	53.0
d__Archaea;p__Crenarchaeota;c__Nitrososphaeria;o__Caldiarchaeales;f__Geothermarchaeaceae;g__Geothermarchaeaceae	7.0	6.0	5.0	0.0	0.0	0.0	0.0	0.0
d__Archaea;p__Crenarchaeota;c__Nitrososphaeria;o__Nitrosopumilales;f__Nitrosopumilaceae;g__Candidatus_Nitrosopumilus	0.0	0.0	0.0	28.0	0.0	0.0	0.0	8.0
d__Archaea;p__Euryarchaeota;__;__;__;__	3.0	2.0	0.0	0.0	0.0	0.0	0.0	0.0
d__Archaea;p__Crenarchaeota;c__Nitrososphaeria;o__Nitrososphaerales;f__Nitrososphaeraceae;g__Nitrososphaeraceae	21.0	0.0	0.0	0.0	0.0	3.0	0.0	0.0
d__Archaea;p__Crenarchaeota;c__Nitrososphaeria;o__Nitrososphaerales;f__Nitrososphaeraceae;g__Candidatus_Nitrocosmicus	6.0	0.0	12.0	0.0	0.0	0.0	0.0	0.0
d__Archaea;p__Crenarchaeota;c__Nitrososphaeria;o__Marine_Benthic_Group_A;f__Marine_Benthic_Group_A;g__Marine_Benthic_Group_A	59.0	21.0	42.0	48.0	42.0	21.0	13.0	0.0
d__Archaea;p__Crenarchaeota;c__Nitrososphaeria;o__Nitrososphaerales;f__Nitrososphaeraceae;g__Candidatus_Nitrososphaera	7.0	0.0	0.0	9.0	15.0	0.0	0.0	0.0
d__Archaea;p__Crenarchaeota;c__Methanomethylicia;o__Methanomethyliales;f__Methanomethyliaceae;g__Candidatus_Methanomethylicus	7.0	0.0	0.0	0.0	0.0	9.0	0.0	0.0
d__Archaea;p__Crenarchaeota;c__Nitrososphaeria;__;__;__	29.0	0.0	0.0	0.0	0.0	0.0	0.0	0.0
d__Archaea;p__Asgardarchaeota;__;__;__;__	38.0	0.0	14.0	0.0	0.0	0.0	0.0	0.0
d__Archaea;p__Thermoplasmatota;c__Thermoplasmata;o__uncultured;f__uncultured;g__uncultured	280.0	339.0	331.0	206.0	91.0	104.0	28.0	27.0
d__Archaea;p__Halobacterota;c__Methanomicrobia;o__Methanomicrobiales;f__Methanomicrobiaceae;g__uncultured	2338.0	185.0	262.0	345.0	240.0	399.0	14.0	10.0
d__Archaea;p__Halobacterota;c__Methanomicrobia;o__Methanomicrobiales;f__Methanomicrobiales;g__uncultured	117.0	55.0	13.0	170.0	108.0	120.0	0.0	0.0
d__Archaea;p__Halobacterota;c__Methanomicrobia;o__Methanomicrobiales;f__Methanomicrobiaceae;g__Methanomicrobiaceae	6.0	0.0	0.0	0.0	0.0	0.0	0.0	0.0
d__Archaea;p__Halobacterota;c__Methanosarcinia;o__Methanosarciniales;f__Syntrophoarchaeaceae;g__Syntrophoarchaeaceae	8.0	15.0	35.0	0.0	0.0	0.0	5.0	0.0
d__Archaea;p__Hydrothermarchaeota;c__Hydrothermarchaeia;o__Hydrothermarchaeales;f__Hydrothermarchaeales;g__Hydrothermarchaeales	8.0	0.0	9.0	0.0	0.0	0.0	0.0	0.0
d__Archaea;p__Halobacterota;c__Methanosarcinia;o__Methanosarciniales;f__Methanosarcinaceae;g__ANME-3	51.0	0.0	15.0	0.0	0.0	0.0	0.0	0.0
d__Archaea;p__Thermoplasmatota;c__Thermoplasmata;o__SG8-5;f__SG8-5;g__SG8-5	20.0	44.0	27.0	0.0	0.0	0.0	0.0	0.0
d__Archaea;p__Halobacterota;c__Methanosarcinia;o__Methanosarciniales;f__Methanosarcinaceae;g__Methanosarcina	91.0	67.0	64.0	173.0	113.0	48.0	23.0	14.0
d__Archaea;p__Thermoplasmatota;c__Thermoplasmata;o__Methanomassiliicoccales;f__uncultured;g__uncultured	370.0	228.0	359.0	1547.0	1489.0	372.0	34.0	34.0
d__Archaea;p__Halobacterota;c__Methanomicrobia;o__Methanomicrobiales;f__Methanoregulaceae;g__Methanolinea	276.0	0.0	43.0	44.0	75.0	76.0	0.0	0.0
d__Archaea;p__Halobacterota;c__Methanomicrobia;o__Methanomicrobiales;f__Methanoregulaceae;g__Methanoregula	605.0	275.0	400.0	1744.0	1186.0	1021.0	112.0	94.0
d__Archaea;p__Halobacterota;c__Methanomicrobia;o__Methanomicrobiales;f__Methanomicrobiaceae;g__Methanogenium	20.0	7.0	51.0	0.0	0.0	0.0	0.0	0.0
d__Archaea;p__Halobacterota;c__ANME-1;o__ANME-1b;f__ANME-1b;g__ANME-1b	72.0	8.0	21.0	0.0	0.0	0.0	7.0	0.0
d__Archaea;p__Euryarchaeota;c__Methanobacteria;o__Methanobacteriales;f__Methanobacteriaceae;g__Methanobacterium	68.0	53.0	58.0	317.0	151.0	144.0	27.0	2.0
d__Archaea;p__Halobacterota;c__Methanomicrobia;o__Methanomicrobiales;f__Methanomicrobiaceae;g__SDB	41.0	0.0	0.0	0.0	0.0	0.0	0.0	0.0
d__Archaea;p__Halobacterota;c__Methanomicrobia;o__Methanomicrobiales;f__Methanomicrobiaceae;__	55.0	11.0	18.0	0.0	0.0	0.0	0.0	0.0
d__Archaea;p__Halobacterota;c__Methanocellia;o__Methanocellales;f__Methanocellaceae;g__Methanocellaceae	0.0	0.0	0.0	13.0	7.0	0.0	0.0	0.0
d__Archaea;p__Halobacterota;c__Methanocellia;o__Methanocellales;f__Methanocellaceae;g__Methanocella	28.0	0.0	17.0	26.0	48.0	44.0	26.0	0.0
d__Archaea;p__Halobacterota;c__Methanocellia;o__Methanocellales;f__Methanocellaceae;g__Rice_Cluster_I	31.0	20.0	50.0	89.0	92.0	60.0	29.0	0.0
d__Archaea;p__Halobacterota;c__Methanocellia;o__Methanocellales;f__Methanocellaceae;__	0.0	0.0	0.0	0.0	0.0	8.0	0.0	0.0
d__Archaea;p__Halobacterota;c__Methanomicrobia;o__Methanomicrobiales;f__Rice_Cluster_II;g__Rice_Cluster_II	11.0	8.0	0.0	0.0	0.0	0.0	0.0	0.0
d__Archaea;p__Thermoplasmatota;c__Thermoplasmata;o__Methanomassiliicoccales;f__Methanomassiliicoccaceae;g__uncultured	113.0	55.0	70.0	261.0	201.0	89.0	0.0	11.0
d__Archaea;p__Thermoplasmatota;c__Thermoplasmata;o__Methanomassiliicoccales;f__Methanomassiliicoccaceae;g__Methanomassiliicoccus	26.0	0.0	18.0	59.0	37.0	0.0	0.0	0.0
d__Archaea;p__Hadarchaeota;c__Hadarchaeia;o__Hadarchaeia;f__Hadarchaeales;g__Hadarchaeales	3.0	0.0	0.0	0.0	0.0	0.0	0.0	0.0
d__Archaea;p__Thermoplasmatota;c__Thermoplasmata;__;__;__	0.0	0.0	0.0	0.0	3.0	0.0	0.0	0.0
d__Archaea;p__Aenigmarchaeota;__;__;__;__	3.0	0.0	0.0	2.0	0.0	3.0	0.0	0.0
d__Bacteria;p__Proteobacteria;c__Alphaproteobacteria;o__Rickettsiales;f__Mitochondria;g__Mitochondria	4.0	96.0	6.0	23.0	39.0	27.0	27.0	288.0
d__Bacteria;p__Fibrobacterota;c__Fibrobacteria;o__Fibrobacterales;f__Candidatus_Raymondbacteria;g__Candidatus_Raymondbacteria	0.0	0.0	0.0	58.0	44.0	15.0	4.0	0.0
d__Bacteria;p__Fibrobacterota;c__Fibrobacteria;o__Fibrobacterales;f__uncultured;g__uncultured	0.0	0.0	0.0	0.0	0.0	22.0	6.0	3.0
d__Bacteria;p__Proteobacteria;c__Gammaproteobacteria;o__Burkholderiales;f__TRA3-20;g__TRA3-20	24.0	12.0	0.0	28.0	25.0	45.0	0.0	13.0
d__Bacteria;p__Bacteroidota;c__Bacteroidia;o__Bacteroidales;f__Prevotellaceae;g__Alloprevotella	0.0	40.0	10.0	14.0	17.0	64.0	19.0	39.0
d__Bacteria;p__Bacteroidota;c__Bacteroidia;o__Bacteroidales;f__Prevotellaceae;g__Prevotella	0.0	71.0	129.0	110.0	1851.0	166.0	247.0	118.0
d__Bacteria;p__Bacteroidota;c__Bacteroidia;o__Bacteroidales;f__Prevotellaceae;g__Prevotellaceae_UCG-001	0.0	5.0	21.0	6.0	9.0	21.0	37.0	10.0
