# Supplementary material for: Prokaryote communities along a source-to-estuary river continuum in the Brazilian Atlantic Forest
Source: PeerJ. 2024 Aug 13;12:e17900. doi: 10.7717/peerj.17900 (PMC11328836; doi:10.7717/peerj.17900)
Supplement: Supplemental Information 1 [file peerj-12-17900-s001.zip › Supplemental_Tables/Supplemental_Table_8.tsv]

taxa	mean_Impacted	mean_Source	mean_Valley
d__Bacteria;p__Patescibacteria;c__Gracilibacteria;o__JGI_0000069-P22;f__JGI_0000069-P22;g__JGI_0000069-P22	0.007410897886599987	0.0	0.0
d__Archaea;p__Halobacterota;c__Methanomicrobia;o__Methanomicrobiales;f__Methanomicrobiaceae;__	0.02575623949528881	0.0	0.0
d__Bacteria;p__Patescibacteria;c__Parcubacteria;o__UBA9983;f__UBA9983;g__UBA9983	0.0	0.017621114854829485	0.0
d__Bacteria;p__Bacteroidota;c__Ignavibacteria;o__Ignavibacteriales;f__LD-RB-34;g__LD-RB-34	0.003936163879144521	0.0	0.0
d__Bacteria;p__Spirochaetota;c__V2072-189E03;o__V2072-189E03;f__V2072-189E03;g__V2072-189E03	0.0	0.006933343484862104	0.0
d__Bacteria;p__Campilobacterota;c__Campylobacteria;o__Campylobacterales;f__Arcobacteraceae;g__uncultured	0.023436541481133878	0.0	0.0
d__Bacteria;p__Cloacimonadota;c__Cloacimonadia;o__Cloacimonadales;__;__	0.0	0.005940716671891656	0.0
d__Bacteria;p__Actinobacteriota;c__Acidimicrobiia;o__Actinomarinales;f__Actinomarinaceae;g__Candidatus_Actinomarina	0.0	0.0325303933866332	0.0
d__Bacteria;p__Patescibacteria;c__CPR2;o__CPR2;f__CPR2;g__CPR2	0.0	0.0036477075784116437	0.0
d__Bacteria;p__Proteobacteria;c__Gammaproteobacteria;o__Burkholderiales;f__Nitrosomonadaceae;g__IS-44	0.0	0.014875125413219323	0.0
d__Bacteria;p__Proteobacteria;c__Gammaproteobacteria;o__FGL7S;f__FGL7S;g__FGL7S	0.0761712670767451	0.0	0.0
d__Bacteria;p__Proteobacteria;c__Alphaproteobacteria;o__Caulobacterales;f__Hyphomonadaceae;g__SWB02	0.0	0.006695248600477222	0.0
d__Bacteria;p__Myxococcota;c__Polyangia;o__VHS-B4-70;f__VHS-B4-70;g__VHS-B4-70	0.013073547258203208	0.0	0.0
d__Bacteria;p__Bacteroidota;c__Bacteroidia;o__Chitinophagales;f__Chitinophagaceae;g__Edaphobaculum	0.0	0.007333336618197128	0.0
d__Bacteria;p__Firmicutes;c__Clostridia;o__Clostridia;f__Hungateiclostridiaceae;g__Acetivibrio	0.0	0.01053182606077419	0.0
d__Bacteria;p__Proteobacteria;c__Gammaproteobacteria;o__Burkholderiales;f__Burkholderiaceae;g__Ralstonia	0.0	0.015939584310940755	0.0
d__Bacteria;p__Proteobacteria;c__Gammaproteobacteria;o__Chromatiales;f__Chromatiaceae;g__uncultured	0.02082402241537387	0.0	0.0
d__Bacteria;p__Verrucomicrobiota;c__Verrucomicrobiae;o__Pedosphaerales;f__Pedosphaeraceae;g__SH3-11	0.0	0.0036703146606630733	0.0
d__Bacteria;p__Proteobacteria;c__Alphaproteobacteria;o__Rhizobiales;f__Beijerinckiaceae;g__FukuN57	0.0	0.0029738803746597736	0.0
d__Bacteria;p__Proteobacteria;c__Alphaproteobacteria;o__Rhodobacterales;f__Rhodobacteraceae;g__Limibaculum	0.0037756984586187086	0.0	0.0
d__Bacteria;p__Chloroflexi;c__Ktedonobacteria;o__Ktedonobacterales;f__Ktedonobacteraceae;g__FCPS473	0.0	0.004413418735272359	0.0
d__Archaea;p__Thermoplasmatota;c__Thermoplasmatota;o__Thermoplasmatota;f__Thermoplasmatota;g__uncultured	0.015751221326628484	0.0	0.0
d__Archaea;p__Halobacterota;c__Methanomicrobia;o__Methanomicrobiales;f__Rice_Cluster_II;g__Rice_Cluster_II	0.005957114371550674	0.0	0.0
d__Bacteria;p__Firmicutes;c__Negativicutes;o__Veillonellales-Selenomonadales;__;__	0.0	0.006400022898330449	0.0
d__Bacteria;p__Myxococcota;c__Polyangia;o__Blfdi19;f__Blfdi19;g__Blfdi19	0.0	0.006459211678583654	0.0
d__Bacteria;p__Verrucomicrobiota;c__Verrucomicrobiae;o__B29;f__B29;g__B29	0.0	0.006735352337192941	0.0
d__Bacteria;p__Proteobacteria;c__Gammaproteobacteria;o__Oceanospirillales;f__Saccharospirillaceae;g__Oceanobacter	0.034579506836445346	0.0	0.0
d__Bacteria;p__Patescibacteria;c__WWE3;o__WWE3;f__WWE3;g__WWE3	0.0012321102950877795	0.0	0.0
d__Bacteria;p__Chloroflexi;c__Dehalococcoidia;o__Sh765B-TzT-20;f__Sh765B-TzT-20;g__Sh765B-TzT-20	0.0	0.010967558380141178	0.0
d__Bacteria;p__Bacteroidota;c__Bacteroidia;o__Sphingobacteriales;f__uncultured;g__uncultured	0.0	0.010805784444041601	0.0
d__Bacteria;p__Proteobacteria;c__Gammaproteobacteria;o__Burkholderiales;f__Chromobacteriaceae;g__Pseudogulbenkiania	0.0	0.00933002887185943	0.0
d__Bacteria;p__Proteobacteria;c__Alphaproteobacteria;o__Rhizobiales;f__Hyphomicrobiaceae;g__Pedomicrobium	0.0	0.008206983532272978	0.0
d__Bacteria;p__Bacteroidota;c__Bacteroidia;o__Chitinophagales;f__37-13;g__37-13	0.0	0.0024642580080504865	0.0
d__Bacteria;p__Proteobacteria;c__Gammaproteobacteria;o__Burkholderiales;f__Methylophilaceae;g__MM2	0.0	0.004388629377679051	0.0
d__Bacteria;p__Firmicutes;c__Clostridia;o__uncultured;f__uncultured;g__uncultured	0.0	0.00785839767677939	0.0
d__Bacteria;p__Firmicutes;c__Clostridia;o__Clostridiales;f__Caloramatoraceae;g__uncultured	0.0	0.006001245215516929	0.0
d__Bacteria;p__Proteobacteria;c__Gammaproteobacteria;o__Burkholderiales;f__T34;g__T34	0.0	0.0026408575239897235	0.0
d__Bacteria;p__Proteobacteria;c__Gammaproteobacteria;o__Aeromonadales;f__Succinivibrionaceae;g__Succinatimonas	0.0	0.0010863393287341115	0.0
d__Bacteria;p__Patescibacteria;c__Parcubacteria;o__Candidatus_Azambacteria;f__Candidatus_Azambacteria;g__Candidatus_Azambacteria	0.0	0.0021512870257382965	0.0
d__Bacteria;p__Bacteroidota;c__Bacteroidia;o__Chitinophagales;f__Chitinophagaceae;g__Ferruginibacter	0.0	0.003522763966014969	0.0
d__Bacteria;p__Spirochaetota;c__Spirochaetia;o__Spirochaetales;f__Spirochaetaceae;g__M2PT2-76_termite_group	0.0	0.013778573681030436	0.0
d__Bacteria;p__Caldisericota;c__Caldisericia;o__Caldisericales;f__WCHB1-02;g__WCHB1-02	0.0	0.0030497232974074566	0.0
d__Bacteria;p__Bacteroidota;c__Bacteroidia;o__Sphingobacteriales;f__KD1-131;g__KD1-131	0.0	0.012403450389189254	0.0
d__Bacteria;p__Verrucomicrobiota;c__Kiritimatiellae;o__Kiritimatiellales;f__Kiritimatiellaceae;g__R76-B128	0.004634052522557326	0.0	0.0
d__Bacteria;p__Spirochaetota;c__Leptospirae;o__Leptospirales;f__Leptospiraceae;g__uncultured	0.0034540319688686114	0.0	0.0
d__Bacteria;p__Proteobacteria;c__Gammaproteobacteria;o__Burkholderiales;f__Sulfuricellaceae;g__Ferritrophicum	0.0	0.00420777039804199	0.0
d__Bacteria;p__Proteobacteria;c__Gammaproteobacteria;o__Oceanospirillales;f__Oceanospirillaceae;g__Oceanospirillum	0.009061380044541703	0.0	0.0
d__Archaea;p__Thermoplasmatota;c__Thermoplasmata;o__SG8-5;f__SG8-5;g__SG8-5	0.02825415104316376	0.0	0.0
d__Bacteria;p__Proteobacteria;c__Gammaproteobacteria;o__Burkholderiales;f__Hydrogenophilaceae;g__Thiobacillus	0.041459470968055086	0.0	0.0
d__Bacteria;p__Actinobacteriota;c__Actinobacteria;o__Micrococcales;f__Microbacteriaceae;g__Microbacterium	0.0	0.0	0.005731132097258102
d__Bacteria;p__Actinobacteriota;c__Thermoleophilia;o__Solirubrobacterales;f__Solirubrobacteraceae;g__uncultured	0.004348781922800187	0.0	0.0
d__Bacteria;p__Proteobacteria;c__Gammaproteobacteria;o__Burkholderiales;f__Rhodocyclaceae;g__Propionivibrio	0.0	0.02136873651446287	0.0
d__Bacteria;p__Firmicutes;c__Clostridia;o__Clostridiales;f__Clostridiaceae;g__Clostridium_sensu_stricto_6	0.0	0.023304287112366585	0.0
d__Bacteria;p__Desulfobacterota;c__Desulfobacteria;o__Desulfobacterales;f__Desulfobacterales;g__Desulfatiferula	0.008208779799801356	0.0	0.0
d__Bacteria;p__Patescibacteria;c__Microgenomatia;o__Candidatus_Amesbacteria;f__Candidatus_Amesbacteria;g__Candidatus_Amesbacteria	0.0	0.006568840911857916	0.0
d__Bacteria;p__Bacteroidota;c__Bacteroidia;__;__;__	0.0	0.005718414192166809	0.0
d__Bacteria;p__Patescibacteria;c__Gracilibacteria;o__Candidatus_Peregrinibacteria;f__Candidatus_Peregrinibacteria;g__Candidatus_Peregrinibacteria	0.0	0.0019645994191948477	0.0
d__Bacteria;p__Armatimonadota;c__Fimbriimonadia;o__Fimbriimonadales;__;__	0.0	0.0034700169248014674	0.0
d__Bacteria;p__Campilobacterota;c__Campylobacteria;o__Campylobacterales;__;__	0.008068280769163922	0.0	0.0
d__Bacteria;p__Desulfobacterota;c__Desulfobulbia;o__Desulfobulbales;f__Desulfurivibrionaceae;g__MSBL7	0.013346325577766258	0.0	0.0
d__Bacteria;p__Firmicutes;c__Clostridia;o__Peptostreptococcales-Tissierellales;f__Peptostreptococcales-Tissierellales;g__Anaerococcus	0.0	0.01110562332257326	0.0
d__Bacteria;p__Actinobacteriota;c__Actinobacteria;o__Pseudonocardiales;f__Pseudonocardiaceae;g__Pseudonocardia	0.011139438448846718	0.0	0.0
d__Bacteria;p__Acidobacteriota;__;__;__;__	0.0	0.019949239248463018	0.0
d__Bacteria;p__Cyanobacteria;c__Vampirivibrionia;o__Gastranaerophilales;f__Gastranaerophilales;g__Gastranaerophilales	0.0	0.0070435858302696835	0.0
d__Archaea;p__Asgardarchaeota;__;__;__;__	0.01581087150319455	0.0	0.0
d__Bacteria;p__Firmicutes;c__Bacilli;o__Bacillales;f__Sporolactobacillaceae;g__uncultured	0.0	0.0	0.02209445999139644
d__Bacteria;p__Proteobacteria;c__Alphaproteobacteria;o__Rhizobiales;f__Xanthobacteraceae;g__Rhodoplanes	0.0	0.00695838146815654	0.0
d__Bacteria;p__Bacteroidota;c__Bacteroidia;o__Bacteroidales;f__Prolixibacteraceae;g__Roseimarinus	0.0	0.0018372249057551672	0.0
d__Archaea;p__Halobacterota;c__Methanocellia;o__Methanocellales;f__Methanocellaceae;g__Methanocellaceae	0.0	0.004359456243537355	0.0
d__Bacteria;p__Spirochaetota;c__Leptospirae;o__Leptospirales;f__Leptospiraceae;g__Leptonema	0.0	0.0039595874230528945	0.0
d__Archaea;p__Halobacterota;c__Archaeoglobi;o__Archaeoglobales;f__Archaeoglobaceae;g__JdFR-20	0.003653359201900928	0.0	0.0
d__Bacteria;p__Proteobacteria;c__Gammaproteobacteria;o__Steroidobacterales;f__Woeseiaceae;g__JTB255_marine_benthic_group	0.015452560130352419	0.0	0.0
d__Bacteria;p__Firmicutes;c__Clostridia;o__Peptococcales;f__Peptococcaceae;g__uncultured	0.0	0.0040525625138326795	0.0
d__Bacteria;p__Gemmatimonadota;c__MD2902-B12;o__MD2902-B12;f__MD2902-B12;g__MD2902-B12	0.0725179278414823	0.0	0.0
d__Archaea;p__Halobacterota;c__Methanosarcinia;o__Methanosarciniales;f__Methanoperedenaceae;g__Candidatus_Methanoperedens	0.0	0.007916006520078905	0.0
d__Bacteria;p__Firmicutes;c__Bacilli;o__Lactobacillales;f__Aerococcaceae;g__Eremococcus	0.0	0.007229784637530381	0.0
d__Bacteria;p__Bacteroidota;c__Bacteroidia;o__Flavobacteriales;f__Cryomorphaceae;__	0.004964015096172896	0.0	0.0
d__Bacteria;p__Patescibacteria;c__Saccharimonadia;o__Saccharimonadales;__;__	0.0	0.0021892084871121377	0.0
d__Bacteria;p__Proteobacteria;c__Gammaproteobacteria;o__Chromatiales;__;__	0.10933478124337738	0.0	0.0
d__Bacteria;p__Proteobacteria;c__Gammaproteobacteria;o__Burkholderiales;f__B1-7BS;g__B1-7BS	0.0	0.006164836940526195	0.0
d__Bacteria;p__Proteobacteria;c__Gammaproteobacteria;o__SZB30;f__SZB30;g__SZB30	0.010496105469346524	0.0	0.0
d__Bacteria;p__Proteobacteria;c__Alphaproteobacteria;o__Rhodobacterales;f__Rhodobacteraceae;g__Amylibacter	0.00857021640170185	0.0	0.0
d__Archaea;p__Crenarchaeota;c__Nitrososphaeria;o__Caldiarchaeales;f__Geothermarchaeaceae;g__Geothermarchaeaceae	0.0055552583342740255	0.0	0.0
d__Bacteria;p__Proteobacteria;c__Gammaproteobacteria;o__Burkholderiales;f__Gallionellaceae;__	0.0	0.013183374013756313	0.0
d__Bacteria;p__Firmicutes;c__Clostridia;o__Clostridiales;f__Clostridiaceae;g__Clostridium_sensu_stricto_9	0.0	0.0387376275566968	0.0
d__Bacteria;p__Proteobacteria;c__Alphaproteobacteria;o__Rhizobiales;f__Beijerinckiaceae;g__Rhodoblastus	0.0	0.0039192350606360475	0.0
d__Bacteria;p__Actinobacteriota;c__Actinobacteria;o__Frankiales;f__Sporichthyaceae;g__Longivirga	0.0	0.0033171156287845997	0.0
d__Bacteria;p__Proteobacteria;c__Alphaproteobacteria;o__Rhodobacterales;f__Rhodobacteraceae;g__Planktomarina	0.032204527492998396	0.0	0.0
d__Archaea;p__Crenarchaeota;c__Nitrososphaeria;o__Nitrososphaerales;f__Nitrososphaeraceae;g__Candidatus_Nitrocosmicus	0.005378363413643635	0.0	0.0
d__Bacteria;p__Proteobacteria;c__Gammaproteobacteria;o__Methylococcales;f__Methylococcaceae;g__Candidatus_Methylospira	0.0	0.011544026716564876	0.0
d__Bacteria;p__Bacteroidota;c__Ignavibacteria;o__Ignavibacteriales;f__PHOS-HE36;g__PHOS-HE36	0.0038037982647461947	0.0	0.0
d__Archaea;p__Hydrothermarchaeota;c__Hydrothermarchaeia;o__Hydrothermarchaeales;f__Hydrothermarchaeales;g__Hydrothermarchaeales	0.005110430613634965	0.0	0.0
d__Bacteria;p__Proteobacteria;c__Alphaproteobacteria;o__Defluviicoccales;f__Defluviicoccaceae;g__Defluviicoccus	0.011242795957473668	0.0	0.0
d__Bacteria;p__Proteobacteria;c__Alphaproteobacteria;o__Caulobacterales;f__Caulobacteraceae;g__PMMR1	0.007374501996607027	0.0	0.0
d__Bacteria;p__Firmicutes;c__Clostridia;o__Thermincolales;f__Thermincolaceae;g__Thermincola	0.0	0.0021323262950513756	0.0
d__Bacteria;p__Proteobacteria;c__Gammaproteobacteria;o__Chromatiales;f__Chromatiaceae;g__Halochromatium	0.005048314514555355	0.0	0.0
d__Bacteria;p__Synergistota;c__Synergistia;o__Synergistales;f__Synergistaceae;g__Fretibacterium	0.0	0.0039595874230528945	0.0
d__Bacteria;p__Bacteroidota;c__Bacteroidia;o__Bacteroidales;f__Prolixibacteraceae;g__Draconibacterium	0.027213721220468584	0.0	0.0
d__Bacteria;p__Patescibacteria;c__Parcubacteria;o__Candidatus_Staskawiczbacteria;f__Candidatus_Staskawiczbacteria;g__Candidatus_Staskawiczbacteria	0.0	0.006808275559614865	0.0
d__Bacteria;p__Patescibacteria;c__Parcubacteria;o__Candidatus_Moranbacteria;f__Candidatus_Moranbacteria;g__Candidatus_Moranbacteria	0.0	0.0021892084871121377	0.0
d__Bacteria;p__Cyanobacteria;c__Cyanobacteriia;o__Cyanobacteriales;f__Cyanobacteriaceae;g__Cyanobacterium_CLg1	0.008222829702865099	0.0	0.0
d__Bacteria;p__Chloroflexi;c__Ktedonobacteria;o__Ktedonobacterales;f__Ktedonobacteraceae;g__Thermosporothrix	0.0	0.002562583700199035	0.0
d__Bacteria;p__Proteobacteria;c__Gammaproteobacteria;o__Aeromonadales;f__Succinivibrionaceae;g__Succinivibrionaceae_UCG-001	0.0	0.001291987665964481	0.0
d__Bacteria;p__Firmicutes;c__Bacilli;o__Erysipelotrichales;f__Erysipelatoclostridiaceae;g__Erysipelotrichaceae_UCG-002	0.0	0.003873656409701	0.0
d__Bacteria;p__Bacteroidota;c__Bacteroidia;o__Bacteroidales;f__Marinilabiliaceae;g__uncultured	0.008544496192615195	0.0	0.0
d__Bacteria;p__Myxococcota;c__Polyangia;o__Polyangiales;f__Polyangiaceae;g__Minicystis	0.0	0.0034700169248014674	0.0
d__Bacteria;p__Planctomycetota;c__Planctomycetes;o__Pirellulales;f__Pirellulaceae;g__Pir4_lineage	0.021437774308030576	0.0	0.0
d__Bacteria;p__Firmicutes;c__Bacilli;o__Alicyclobacillales;f__Alicyclobacillaceae;g__Tumebacillus	0.005920718481557716	0.0	0.0
d__Bacteria;p__Verrucomicrobiota;c__Chlamydiae;o__Chlamydiales;f__Chlamydiaceae;g__uncultured	0.0	0.008171970997479768	0.0
d__Bacteria;p__Verrucomicrobiota;c__Lentisphaeria;o__Oligosphaerales;f__Lenti-02;g__Lenti-02	0.0	0.0015343420140471887	0.0
d__Bacteria;p__Acidobacteriota;c__Subgroup_26;o__Subgroup_26;f__Subgroup_26;g__Subgroup_26	0.0022095157190594517	0.0	0.0
d__Bacteria;p__Acidobacteriota;c__Holophagae;o__Acanthopleuribacterales;f__Acanthopleuribacteraceae;g__Acanthopleuribacter	0.007257830233614805	0.0	0.0
d__Bacteria;p__Actinobacteriota;__;__;__;__	0.0	0.01499010524786235	0.0
d__Archaea;p__Halobacterota;c__Methanomicrobia;o__Methanomicrobiales;f__Methanomicrobiaceae;g__Methanogenium	0.02341781870946118	0.0	0.0
d__Bacteria;p__Patescibacteria;c__Parcubacteria;o__Candidatus_Zambryskibacteria;f__Candidatus_Zambryskibacteria;g__Candidatus_Zambryskibacteria	0.0	0.004900558332480781	0.0
d__Archaea;p__Euryarchaeota;__;__;__;__	0.0015661827395592569	0.0	0.0
d__Bacteria;p__Proteobacteria;c__Gammaproteobacteria;o__Run-SP154;f__Run-SP154;g__Run-SP154	0.030457004643381053	0.0	0.0
d__Bacteria;p__Firmicutes;c__Desulfotomaculia;o__Desulfotomaculales;f__Desulfotomaculales;g__Desulfohalotomaculum	0.02971639330970491	0.0	0.0
d__Bacteria;p__Proteobacteria;c__Gammaproteobacteria;o__Chromatiales;f__Sedimenticolaceae;g__uncultured	0.030499154352572277	0.0	0.0
d__Bacteria;p__Firmicutes;c__Negativicutes;o__Veillonellales-Selenomonadales;f__Veillonellaceae;g__Negativicoccus	0.0	0.007347071060365849	0.0
d__Bacteria;p__Gemmatimonadota;c__S0134_terrestrial_group;o__S0134_terrestrial_group;f__S0134_terrestrial_group;g__S0134_terrestrial_group	0.007164412757195693	0.0	0.0
d__Bacteria;p__Desulfobacterota;c__Desulfuromonadia;o__Geobacterales;f__Geobacteraceae;g__Geobacteraceae	0.0	0.01798355946534236	0.0
d__Bacteria;p__Cyanobacteria;c__Cyanobacteriia;o__Cyanobacteriales;f__Nostocaceae;__	0.0	0.002980446426550041	0.0
d__Bacteria;p__Verrucomicrobiota;c__Verrucomicrobiae;o__Opitutales;f__Opitutaceae;__	0.0	0.010045413114804523	0.0
d__Archaea;p__Asgardarchaeota;c__Odinarchaeia;o__Odinarchaeia;f__Odinarchaeia;g__Odinarchaeia	0.060307417499145706	0.0	0.0
d__Bacteria;p__Proteobacteria;c__Alphaproteobacteria;o__Rhizobiales;f__Hyphomicrobiaceae;g__Filomicrobium	0.013858277584665674	0.0	0.0
d__Bacteria;p__Proteobacteria;c__Gammaproteobacteria;o__Cellvibrionales;f__Cellvibrionaceae;__	0.009956129998473277	0.0	0.0
d__Bacteria;p__Proteobacteria;c__Alphaproteobacteria;o__Rhizobiales;f__Beijerinckiaceae;g__Methylocystis	0.0	0.007512980147312686	0.0
d__Bacteria;p__Verrucomicrobiota;c__Verrucomicrobiae;o__Chthoniobacterales;f__Chthoniobacteraceae;g__Chthoniobacter	0.0	0.007284235928548137	0.0
d__Bacteria;p__Proteobacteria;c__Alphaproteobacteria;o__Rhizobiales;f__Rhizobiales_Incertae_Sedis;g__Anderseniella	0.008530446289551451	0.0	0.0
d__Bacteria;p__Chloroflexi;c__Anaerolineae;o__Anaerolineales;f__Anaerolineaceae;g__Longilinea	0.0	0.01108496911582721	0.0
d__Bacteria;p__Proteobacteria;c__Gammaproteobacteria;o__Cellvibrionales;f__Spongiibacteraceae;__	0.005285681585922992	0.0	0.0
d__Bacteria;p__Proteobacteria;c__Alphaproteobacteria;o__Rhizobiales;f__Beijerinckiaceae;__	0.0	0.005879699328983635	0.0
d__Bacteria;p__Dependentiae;c__Babeliae;o__Babeliales;f__Babeliaceae;g__Babeliaceae	0.0	0.001612615837837877	0.0
d__Bacteria;p__Firmicutes;c__Clostridia;o__Peptostreptococcales-Tissierellales;f__Anaerovoracaceae;g__S5-A14a	0.0	0.003612217018080808	0.0
d__Bacteria;p__Patescibacteria;c__Parcubacteria;o__Candidatus_Liptonbacteria;f__Candidatus_Liptonbacteria;g__Candidatus_Liptonbacteria	0.0	0.005745032112414936	0.0
d__Bacteria;p__Firmicutes;c__Clostridia;o__Peptostreptococcales-Tissierellales;f__Anaerovoracaceae;g__Anaerovorax	0.0	0.005226048306440189	0.0
d__Bacteria;p__Bacteroidota;c__Rhodothermia;o__Balneolales;f__Balneolaceae;g__uncultured	0.0	0.004786793948359256	0.0
d__Bacteria;p__Desulfobacterota;c__Desulfobacteria;o__Desulfobacterales;__;__	0.03543220204269775	0.0	0.0
d__Archaea;p__Halobacterota;__;__;__;__	0.003023254151293295	0.0	0.0
d__Bacteria;p__Bacteria;c__Bacteria;o__Bacteria;f__Bacteria;g__Bacteria	0.0	0.004168757798997209	0.0
d__Bacteria;p__Verrucomicrobiota;c__Verrucomicrobiae;o__Pedosphaerales;f__Pedosphaeraceae;g__ADurb.Bin118	0.0	0.011224738308063547	0.0
d__Bacteria;p__Firmicutes;c__Clostridia;o__Peptostreptococcales-Tissierellales;__;__	0.004661330354513631	0.0	0.0
d__Bacteria;p__uncultured;c__uncultured;o__uncultured;f__uncultured;g__uncultured	0.0	0.002286443041589747	0.0
d__Bacteria;p__Firmicutes;c__Bacilli;o__Mycoplasmatales;f__Mycoplasmataceae;g__Ureaplasma	0.0	0.0012907722154429778	0.0
d__Bacteria;p__Verrucomicrobiota;c__Verrucomicrobiae;o__Opitutales;f__Opitutaceae;g__Opitutus	0.0	0.0052958139765803556	0.0
d__Bacteria;p__Proteobacteria;c__Alphaproteobacteria;o__Paracaedibacterales;f__Paracaedibacteraceae;g__uncultured	0.002728865493499502	0.0	0.0
d__Archaea;p__Halobacterota;c__Methanosarcinia;o__Methanosarciniales;f__Methanosarcinaceae;g__ANME-3	0.020104275787910946	0.0	0.0
d__Bacteria;p__Proteobacteria;c__Gammaproteobacteria;o__Burkholderiales;f__Rhodocyclaceae;g__Zoogloea	0.0	0.005062456581430921	0.0
d__Bacteria;p__Firmicutes;c__Clostridia;o__Peptostreptococcales-Tissierellales;f__Fusibacteraceae;g__Fusibacter	0.006908063937737223	0.0	0.0
d__Bacteria;p__Bacteroidota;c__Bacteroidia;o__Chitinophagales;f__Chitinophagaceae;g__Heliimonas	0.0	0.003580861608597234	0.0
d__Bacteria;p__Proteobacteria;c__Gammaproteobacteria;o__Tenderiales;f__Tenderiaceae;g__Candidatus_Tenderia	0.033483709358985446	0.0	0.0
