# Supplementary material for: Prokaryote communities along a source-to-estuary river continuum in the Brazilian Atlantic Forest
Source: PeerJ. 2024 Aug 13;12:e17900. doi: 10.7717/peerj.17900 (PMC11328836; doi:10.7717/peerj.17900)
Supplement: Supplemental Information 2 [file peerj-12-17900-s002.zip]

Archive with 8 entries (8 files):
- Supplemental_Files/envfit.R
- Supplemental_Files/heatmap.R
- Supplemental_Files/make_stacked_bar_plots.py
- Supplemental_Files/ordinate_nmds_bc.r
- Supplemental_Files/Qiime_Project_Osun_6.sh
- Supplemental_Files/singular_genus.py
- Supplemental_Files/stable_genus.py
- Supplemental_Files/volcano_plot_ancom.py
