# Supplementary material for: Prokaryote communities along a source-to-estuary river continuum in the Brazilian Atlantic Forest
Source: PeerJ. 2024 Aug 13;12:e17900. doi: 10.7717/peerj.17900 (PMC11328836; doi:10.7717/peerj.17900)
Supplement: Supplemental Information 2 [file peerj-12-17900-s002.zip › Supplemental_Files/envfit.R]

Otu_veg <- t(info_data) # Samples become rows and OTUs are columns
pca.spec <- rda(Otu_veg)
groups <- factor(rownames(Otu_veg))
plot(pca.spec)
text(pca.spec, labels=groups)
env_fact <- Environmental_variables[-c(1)]
ef <- envfit(pca.spec, env_fact, permu=999)
ef
plot(ef)
