# Supplementary material for: Prokaryote communities along a source-to-estuary river continuum in the Brazilian Atlantic Forest
Source: PeerJ. 2024 Aug 13;12:e17900. doi: 10.7717/peerj.17900 (PMC11328836; doi:10.7717/peerj.17900)
Supplement: Supplemental Information 2 [file peerj-12-17900-s002.zip › Supplemental_Files/ordinate_nmds_bc.r]

require(phyloseq)
SED_process = filter_taxa(SEDIM, function(x) sum(x > 3) > (0.2*length(x)), TRUE)
SED_process
#Create ordination object and plot NMDS and PCoAs
Ordination <-ordinate(SED_process, "NMDS", "bray")
Ordination
Ord_plot <- plot_ordination(SED_process, Ordination,  type= "samples", shape= "Site", color = "Site", title="Taxa Ordination Bray-Curtis")+ geom_point(size=5)
Ord_plot
